# Supplementary material for: Epigenetic dysregulation of IRF9 drives excessive interferon signaling in COPD
Source: EMBO Mol Med. 2026 Feb 23;18(4):1202–34. doi: 10.1038/s44321-026-00386-9 (PMC13083945; doi:10.1038/s44321-026-00386-9)
Supplement: Supplementary file 1 — Table EV1 [file 44321_2026_386_MOESM1_ESM.xlsx]

## Sheet: Sheet1
Table EV1: Primer sequences used in this study
Assay	Gene ID	Assay ID	Sequence/Catalog number	Chemistry	Company	Reference Sequence	Gene ID2	TargetSeq
MassARRAY	LINE-1	Fw	TTTATATTTTGGTATGATTTTGTAG	NA	IDT			TTTACATTTTGGCATGATTTTGCAGCGGCTGGTACCGGTTGTTCCTTTCCATGTTTAGCGCTTCCTTCAGGAGCTCTTTTAGGGCAGGCCTGGTGGTGACAAA
	LINE-1	Rv	TTTATCACCACCAAACCTACCCT	NA	IDT
TaqMan qRT-PCR	RPLP0	Hs00420895_gH	4453320	FAM-MGB	Thermo Fisher Scientific GmbH
	IL6	Hs00174131_m1	4453320	FAM-MGB	Thermo Fisher Scientific GmbH
	IL33	Hs04931857_m1	4448892	FAM-MGB	Thermo Fisher Scientific GmbH
	IRF5	Hs00158114_m1	4453320	FAM-MGB	Thermo Fisher Scientific GmbH
	IRF9	Hs00196051_m1	4453320	FAM-MGB	Thermo Fisher Scientific GmbH
	MX2	Hs01550814_m1	4448892	FAM-MGB	Thermo Fisher Scientific GmbH
	HLA-F	Hs01587837_g1	4448892	FAM-MGB	Thermo Fisher Scientific GmbH
	PSMB8	Hs00544758_m1	4453320	FAM-MGB	Thermo Fisher Scientific GmbH
	PSMB9	Hs00160610_m1	4448892	FAM-MGB	Thermo Fisher Scientific GmbH
	OAS2	Hs00942643_m1	4453320	FAM-MGB	Thermo Fisher Scientific GmbH
	OAS1	Hs00973635_m1	4448892	FAM-MGB	Thermo Fisher Scientific GmbH
	TAP2	Hs00241060_m1	4453320	FAM-MGB	Thermo Fisher Scientific GmbH
	KRT5	Hs00361185_m1	4453320	FAM-MGB
	FOXJ1	Hs00230964_m1	4453320	FAM-MGB
	MUC5B	Hs00861595_m1	4448892	FAM-MGB
SYBR Green qRT-PCR	RPLP0	KiCqStart® SYBR® Green primers	NA	SYBR Green	Merck	NM_001002	6175
	BPIFB1	KiCqStart® SYBR® Green primers	NA	SYBR Green	Merck	NM_033197	92747
	CEACAM6	KiCqStart® SYBR® Green primers	NA	SYBR Green	Merck	NM_002483	4680
	CLDN16	KiCqStart® SYBR® Green primers	NA	SYBR Green	Merck	NM_006580	10686
	CP	KiCqStart® SYBR® Green primers	NA	SYBR Green	Merck	NM_000096	1356
	CX3CL1	KiCqStart® SYBR® Green primers	NA	SYBR Green	Merck	NM_002996	6376
	FOXJ1	KiCqStart® SYBR® Green primers	NA	SYBR Green	Merck	NM_001454	2302
	FZD4	KiCqStart® SYBR® Green primers	NA	SYBR Green	Merck	NM_012193	8322
	FZD5	KiCqStart® SYBR® Green primers	NA	SYBR Green	Merck	NM_003468	7855
	KRT5	KiCqStart® SYBR® Green primers	NA	SYBR Green	Merck	NM_000424	3852
	LGR4	KiCqStart® SYBR® Green primers	NA	SYBR Green	Merck	NM_018490	55366
	MCC	KiCqStart® SYBR® Green primers	NA	SYBR Green	Merck	NM_001085377	4163
	MUC5B	KiCqStart® SYBR® Green primers	NA	SYBR Green	Merck	NM_002458	727897
	REEP5	Fw	TTTGGCTACCCAGCCTACATC	SYBR Green	IDT
	REEP5	Rv	CAACAGGAAGCCACACTTCAGC	SYBR Green	IDT
	IRF9	Fw	GCCCTACAAGGTGTATCAGTT	SYBR Green	IDT
	IRF9	Rv	TGCTGTCGCTTTGATGGTACT	SYBR Green	IDT
	OAS1	Fw	TGTCCAAGGTGGTAAAGGGTG	SYBR Green	IDT
	OAS1	Rv	CCGGCGATTTAACTGATCCTG	SYBR Green	IDT
	OAS2	Fw	ACGTGACATCCTCGATAAAACTG	SYBR Green	IDT
	OAS2	Rv	GAACCCATCAAGGGACTTCTG	SYBR Green	IDT
	OAS3	Fw	GAAGGAGTTCGTAGAGAAGGCG	SYBR Green	IDT
	OAS3	Rv	CCCTTGACAGTTTTCAGCACC	SYBR Green	IDT
	PSMB8	Fw	GCAGGCTGTACTATCTGCGAA	SYBR Green	IDT
	PSMB8	Rv	AGAGCCGAGTCCCATGTTCAT	SYBR Green	IDT
	PSMB9	Fw	GCACCAACCGGGGACTTAC	SYBR Green	IDT
	PSMB9	Rv	CACTCGGGAATCAGAACCCAT	SYBR Green	IDT
	MX2	Fw	CAGAGGCAGCGGAATCGTAA	SYBR Green	IDT
	MX2	Rv	TGAAGCTCTAGCTCGGTGTTC	SYBR Green	IDT
	IRF5	Fw	GGGCTTCAATGGGTCAACG	SYBR Green	IDT
	IRF5	Rv	GCCTTCGGTGTATTTCCCTG	SYBR Green	IDT
	IF127	Fw	TGCTCTCACCTCATCAGCAGT	SYBR Green	IDT
	IF127	Rv	CACAACTCCTCCAATCACAACT	SYBR Green	IDT
	SAMHD1	Fw	CTGGAACTCCATCCCGACTAC	SYBR Green	IDT
	SAMHD1	Rv	AGTAATGCGCCTGTGATTTCAT	SYBR Green	IDT
	IRF7	Fw	CCCACGCTATACCATCTACCT	SYBR Green	IDT
	IRF7	Rv	GATGTCGTCATAGAGGCTGTT	SYBR Green	IDT
Epigenetic Editing	hIRF9_sgRNA_1	Mix 1	CCTCATCAATGCCCACTCGCTGG		IDT
Underline = dCas9 PAM site (NGG)	hIRF9_sgRNA_2	Mix 1	GGTTAAGAGATGAGGCTGGGTGG		IDT
	hIRF9_sgRNA_3	Mix 1	TCTGCAGAAGCTGACAGAAGAGG		IDT
	hIRF9_sgRNA_4	Mix 1	GGTGCTGGAGCTGTTCCTGAGGG		IDT
	hIRF9_sgRNA_5	Mix 1	GGCAGGGGAATGAGCCAGGCTGG		IDT
	hIRF9_sgRNA_6	Mix 1	GTTTCAGTTCTCCTCCAGGGAGG		IDT
	hIRF9_sgRNA_7	Mix 1	GGAGAACTGAAACTTAGGGTGGG		IDT
	hIRF9_sgRNA_8	Mix 1	ACTTTCTAGCCCTAGATCCCAGG		IDT
	hIRF9_sgRNA_9	Mix 1	CCATTTGTTTCCTTGCCATCTGG		IDT
	hIRF9_sgRNA_10	Mix 1	TGTTTACAAAAGAATTCCTTTGG		IDT
	hIRF9_sgRNA_11	Mix 2	TCCTGCTCCTATTATCCCCCAGG		IDT
	hIRF9_sgRNA_12	Mix 2	TGGTGGAGCAAGTGGAGAGTGGG		IDT
	hIRF9_sgRNA_13	Mix 2	ACCACTGTTCCTCTGTGTGTGGG		IDT
	hIRF9_sgRNA_14	Mix 2	AGTACAAAATGAAAATGTGGAGG		IDT
	hIRF9_sgRNA_15	Mix 2	GACTACAGGCATGCACCGCTAGG		IDT
	hIRF9_sgRNA_16	Mix 2	AATTTCCAAGGATTTCAAGATGG		IDT
	hIRF9_sgRNA_17	Mix 2	GAGCTCAGAAGGGATTATGCAGG		IDT
	hIRF9_sgRNA_18	Mix 2	AATATTTAAGGGAAAGTATAAGG		IDT
	hIRF9_sgRNA_19	Mix 2	TCTAGCAGTGGTTGGACAAGGGG		IDT
IRF9 bisulfite PCR primers	IRF9	Bis_IRF9_P1_f	GTTATTGGTTTTTTAATAGAGGTTTTTT		IDT			GTCATTGGCCTCCCAACAGAGGCTCCCTTCTTCCCTCACCTTTAGGCGGCTGCCGAGTGATAGAGCAGAAGGAGGTTCCCAATGGGCTCAGGGACGAAGCTTGTGGCAAGGAAACTCCAGCTGGCTATGCCGGCCTGTGCCAGTGAGTGCCAGCAGGACATGGGCATGGTGTTGGGCAGTGGGTAGAAGTGGTGAGGGCATGCCCAGGCAGTAAAATGGGTCCTTGGGAGCAGTAGGTCTTGCAGTGGGTGGGAGGGAGGAGGCTTTCTGGGCAAGGGCATGGGTAGATAGTAGCAGGCAGTGTGGGCACAGGTGGGTTGTTAATCTTGTTCGTCCAGGTGTCTCAGAGTCCAGCTATGTTA
	IRF9	Bis_IRF9_P1_r	TAACATAACTAAACTCTAAAACACCTAA		IDT
	IRF9	Bis_IRF9_P2_f	AGGGTATATTATAAAGAGTATTTTGTGA		IDT			GGGCACACTACAAAGAGTATCTTGTGAGCCTCATCAATGCCCACTCGCTG GACCCAGCCACCTTGTATGAGGTGGAAGAGCTGGAGACGGCCACTGAGCG CTACCTGCACGTACGCCCCCAGCCTTTGGCTGGAGAGGATCCCCCTGCTT ACCAGGCCCGCTTGTTACAGGTATAGCCTCCACCCAGCCTCATCTCTTAA CCCACCCTACAGAAGTCACCTGGTGCTGACTGTGTCTGAGCTCCAGGCTT CCAATATC
	IRF9	Bis_IRF9_P2_r	TATTAAAAACCTAAAACTCAAACACAAT		IDT
	IRF9	Bis_IRF9_P3_f	ATTTTATAGAAGTTATTTGGTGTTGATT		IDT			CCCTACAGAAGTCACCTGGTGCTGACTGTGTCTGAGCTCCAGGCTTCCAA TATCATTACCTTCTCTCTCCTTCTGCAGAAGCTGACAGAAGAGGTACCCT TGGGACAGAGTATCCCCCGCAGGCGGAAGTAGCTGAGGGCAAGGGTCCCG ATGAGGGTCCCATGGCCTGCTCCCTCAGGAACAGCTCCAGCACCAATAAA GAGGCATCTTACCACCCAGGCTTCTTGGTGGTCCTTCTTCCTGGTGCCAC CATCTAGGGGCACCAGGGAAAGAGCGGGGTGAACAGAGCTTTGCTGAAAA GGGCCCCCTGCAACCTAGTGCCTGACCCTCCCTGGACTCAGGA
	IRF9	Bis_IRF9_P3_r	CTAAATCCAAAAAAAATCAAACACTAAA		IDT
	IRF9	Bis_IRF9_P4_f	TAGAGGTTAGATAGAAGTAAGAGTATTT		IDT			GTCATTGGCCTCCCAACAGAGGCTCCCTTCTTCCCTCACCTTTAGGCGGCTGCCGAGTGATAGAGCAGAAGGAGGTTCCCAATGGGCTCAGGGACGAAGCTTGTGGCAAGGAAACTCCAGCTGGCTATGCCGGCCTGTGCCAGTGAGTGCCAGCAGGACATGGGCATGGTGTTGGGCAGTGGGTAGAAGTGGTGAGGGCATGCCCAGGCAGTAAAATGGGTCCTTGGGAGCAGTAGGTCTTGCAGTGGGTGGGAGGGAGGAGGCTTTCTGGGCAAGGGCATGGGTAGATAGTAGCAGGCAGTGTGGGCACAGGTGGGTTGTTAATCTTGTTCGTCCAGGTGTCTCAGAGTCCAGCTATGTTA
	IRF9	Bis_IRF9_P4_r	CCATCCTTAACTAATCTTACCTAAATTA		IDT
	IRF9	Bis_IRF9_GB1_f	TTTAAAGTGTTAGTTTTGATGTATTTTG		IDT			CCCAAAGTGTCAGTTCTGATGCATCCTGCTCCTATTATCCCCCAGGATGGCATCAGGCAGGGCACGCTGCACCCGAAAACTCCGGAACTGGGTGGTGGAGCAAGTGGAGAGTGGGCAGTTTCCCGGAGTGTGCTGGGATGATACAGCTAAGACCATGTTCCGGATTCCCTGGAAACATGCAGGCAAGCAGGACTTCCGGGAGGACCAGGATGCTGCCTTCTTCAAGGTGAAAGGGCCTGGAAACCACTGTTCCTCTGTGTGTGGGATGGTGTATACACACTGGTACACTCATCCTCGAGCACTTGCGTCTGCCTGGGTTTCAGATAAGGGACAGATTGGAGAGGAAAACTAGCTGCATCATTTGCAGAGT
	IRF9	Bis_IRF9_GB1_r	ACTCTACAAATAATACAACTAATTTTCC		IDT
	IRF9	Bis_IRF9_GB2_f	TGTTTAAAAATTTTAGGGATATTGGTTA		IDT			TGTTCAAAAATTTTAGGGATATTGGCCAGGCACGGTGGCTCACGCCTGTAATCCCAGCACTTCGGGAGGCCAAGGTGGGTGGATCACGAGGTCAAGAGATCAAGACCAGCCTGGCCAACATGGTGAAACCCTGTCTCTACTAAAAATACAAAACTTAGCTGGGCCTAGCGGTGCATGCCTGTAGTCCCAGCTACTCGGGAGACTGAGGCAGGAGAATCGCTTGAACCAGGGAGGTGGAGTTGTAGTGAGTCGAGATCGCACCACTGCACTCCAGCCTGGTGACAGAGTGAGACTCTGTCTCAAAAAA
	IRF9	Bis_IRF9_GB2_r	TTTTTTAAAACAAAATCTCACTCTATCA		IDT
