# Supplementary material for: Epigenetic dysregulation of IRF9 drives excessive interferon signaling in COPD
Source: EMBO Mol Med. 2026 Feb 23;18(4):1202–34. doi: 10.1038/s44321-026-00386-9 (PMC13083945; doi:10.1038/s44321-026-00386-9)
Supplement: Supplementary file 2 — Table EV2 [file 44321_2026_386_MOESM2_ESM.xlsx]

## Sheet: Legend
Table EV2: Exact p-values for Figure 5

## Sheet: Figure5A
	Table Analyzed	IFNpathway			Discovery?	P value	Mean of AZA 0 A549	Mean of AZA 0,5uM A549	Difference	SE of difference	t ratio	df	q value			P value	Mean of AZA 0 A549	Mean of AZA 0,5uM A549	Difference	SE of difference	t ratio	df	q value
				HLA-F	Yes	0.019734	0.9967	5.97	-4.973	1.322	3.762	4	0.00888		IRF9	0.003388	1	11.52	-10.52	1.69	6.226	4	0.00876
	Column D	AZA 0 A549		IL33	Yes	0.006096	1	6.837	-5.837	1.102	5.298	4	0.00876		IL33	0.006096	1	6.837	-5.837	1.102	5.298	4	0.00876
	vs.	vs.		IL6	Yes	0.016686	0.9967	12.14	-11.15	2.815	3.959	4	0.00876		OAS1	0.01207	1	40.06	-39.06	8.96	4.359	4	0.00876
	Column E	AZA 0,5uM A549		IRF5	Yes	0.054646	0.9967	1.4	-0.4033	0.1499	2.69	4	0.017998		OAS2	0.014741	1	1937	-1936	471.1	4.109	4	0.00876
				IRF9	Yes	0.003388	1	11.52	-10.52	1.69	6.226	4	0.00876		MX2	0.015457	1	1379	-1378	340.1	4.051	4	0.00876
	Test details			MX2	Yes	0.015457	1	1379	-1378	340.1	4.051	4	0.00876		IL6	0.016686	0.9967	12.14	-11.15	2.815	3.959	4	0.00876
	Test name	Unpaired t test		OAS1	Yes	0.01207	1	40.06	-39.06	8.96	4.359	4	0.00876		HLA-F	0.019734	0.9967	5.97	-4.973	1.322	3.762	4	0.00888
	Variance assumption	Individual variance for each row		OAS2	Yes	0.014741	1	1937	-1936	471.1	4.109	4	0.00876		PSMB9	0.033748	1	5.127	-4.127	1.3	3.173	4	0.013288
	Multiple comparisons	False Discovery Rate (FDR)		PSMB8	Yes	0.057138	1	2.307	-1.307	0.4936	2.647	4	0.017998		IRF5	0.054646	0.9967	1.4	-0.4033	0.1499	2.69	4	0.017998
	Method	Two-stage step-up (Benjamini, Krieger, and Yekutieli)		PSMB9	Yes	0.033748	1	5.127	-4.127	1.3	3.173	4	0.013288		PSMB8	0.057138	1	2.307	-1.307	0.4936	2.647	4	0.017998
	Desired FDR (Q)	5.00%		TAP2	Yes	0.097634	1	2.557	-1.557	0.723	2.153	4	0.027959		TAP2	0.097634	1	2.557	-1.557	0.723	2.153	4	0.027959
	Number of tests performed	11
	Number of rows omitted	0
	Table Analyzed	IFNpathway-qPCR
	Two-way RM ANOVA	Matching: Across row
	Assume sphericity?	Yes
	Alpha	0.05
	Source of Variation	% of total variation	P value	P value summary	Significant?
	gene x treatment	39.67	<0.0001	****	Yes
	gene	39.67	<0.0001	****	Yes
	treatment	9.02	<0.0001	****	Yes
	Subject	5.827	0.4985	ns	No
	ANOVA table	SS	DF	MS	F (DFn, DFd)	P value
	gene x treatment	6902500	10	690250	F (10, 22) = 15.00	P<0.0001
	gene	6902519	10	690252	F (10, 22) = 14.98	P<0.0001
	treatment	1569562	1	1569562	F (1, 22) = 34.11	P<0.0001
	Subject	1013900	22	46086	F (22, 22) = 1.002	P=0.4985
	Residual	1012271	22	46012
	Difference between column means
	Mean of AZA 0 A549	0.9991
	Mean of AZA 0,5uM A549	309.4
	Difference between means	-308.4
	SE of difference	52.81
	95% CI of difference	-417.9 to -198.9
	Data summary
	Number of columns (treatment)	2
	Number of rows (gene)	11
	Number of subjects (Subject)	33
	Number of missing values	0

## Sheet: Figure5E
Promoter	Kruskal-Wallis rank sum
	KW chi-squared =	36.631
	df =	3
	p-value =	5.508e-08	****
	Dunn's post-hoc analysis						(Benjamini-Hochberg)
	Group1	Group2	n1	n2	statistic	p-value	adjusted p-value	significance
	NTC	Mix 1	15	15	-4.25	2.09e-05	4.18e-05	****
	NTC	Mix 2	15	15	0.46	0.646	0.646	ns
	NTC	Mix 1 + 2	15	15	-3.79	0.000148	0.000222	***
	Mix 1	Mix 2	15	15	4.71	2.42e-06	1.45e-05	****
	Mix 1	Mix 1 + 2	15	15	0.46	0.646	0.646	ns
	Mix 2	Mix 1 + 2	15	15	-4.25	2.09e-05	4.18e-05	****
Gene body	Kruskal-Wallis rank sum
	KW chi-squared =	32.58
	df =	3
	p-value =	3.95e-07	****
	Dunn's post-hoc analysis						(Benjamini-Hochberg)
	Group1	Group2	n1	n2	statistic	p-value	adjusted p-value	significance
	NTC	Mix 1	17	17	-1.14	0.256	0.307	ns
	NTC	Mix 2	17	17	-4.77	1.84e-06	1.1e-05	****
	NTC	Mix 1 + 2	17	17	-4.24	2.22e-05	6.67e-05	****
	Mix 1	Mix 2	17	17	-3.63	0.000279	0.000558	***
	Mix 1	Mix 1 + 2	17	17	-3.1	0.0019	0.00285	**
	Mix 2	Mix 1 + 2	17	17	0.529	0.597	0.597	ns
	Kruskal-Wallis and Dunn's post-hoc results as reported by R.

## Sheet: Figure5F+G
	Kruskal-Wallis rank sum test							Dunn's post-hoc analysis - IRF9
	Gene Target	n	chi-squared	df	p-value	Significance		Group 1	Group 2	n1	n2	statistic	p-value	significance
	IRF9	12	9.513	3	0.0232	*		NTC	Mix 1	3	3	0.906	0.365	ns
	OAS1	12	10.385	3	0.0156	*		NTC	Mix 2	3	3	2.94	0.00324	**
	OAS3	12	8.077	3	0.0445	*		NTC	Mix 1 + 2	3	3	1.81	0.07	ns
	PSMB8	12	9.564	3	0.0227	*		Mix 1	Mix 2	3	3	2.04	0.0415	*
	PSMB9	12	9.43	3	0.0241	*		Mix 1	Mix 1 + 2	3	3	0.906	0.365	ns
	MX2	12	9.359	3	0.0249	*		Mix 2	Mix 1 + 2	3	3	-1.13	0.258	ns
	IRF5	12	9.564	3	0.0227	*
	SAMHD1	12	9.974	3	0.0188	*		Dunn's post-hoc analysis - OAS1
	IRF7	12	9.43	3	0.0241	*		Group 1	Group 2	n1	n2	statistic	p-value	significance
								NTC	Mix 1	3	3	1.02	0.308	ns
								NTC	Mix 2	3	3	3.06	0.00223	**
								NTC	Mix 1 + 2	3	3	2.04	0.0415	*
								Mix 1	Mix 2	3	3	2.04	0.0415	*
								Mix 1	Mix 1 + 2	3	3	1.02	0.308	ns
								Mix 2	Mix 1 + 2	3	3	-1.02	0.308	ns
								Dunn's post-hoc analysis - OAS3
								Group 1	Group 2	n1	n2	statistic	p-value	significance
								NTC	Mix 1	3	3	0.679	0.497	ns
								NTC	Mix 2	3	3	2.49	0.0127	*
								NTC	Mix 1 + 2	3	3	2.04	0.0415	*
								Mix 1	Mix 2	3	3	1.81	0.07	ns
								Mix 1	Mix 1 + 2	3	3	1.36	0.174	ns
								Mix 2	Mix 1 + 2	3	3	-0.453	0.651	ns
								Dunn's post-hoc analysis - PSMB8
								Group 1	Group 2	n1	n2	statistic	p-value	significance
								NTC	Mix 1	3	3	0.793	0.428	ns
								NTC	Mix 2	3	3	2.83	0.00464	**
								NTC	Mix 1 + 2	3	3	2.04	0.0415	*
								Mix 1	Mix 2	3	3	2.04	0.0415	*
								Mix 1	Mix 1 + 2	3	3	1.25	0.213	ns
								Mix 2	Mix 1 + 2	3	3	-0.793	0.428	ns
								Dunn's post-hoc analysis - PSMB9
								Group 1	Group 2	n1	n2	statistic	p-value	significance
								NTC	Mix 1	3	3	0.681	0.496	ns
								NTC	Mix 2	3	3	2.78	0.00545	**
								NTC	Mix 1 + 2	3	3	1.98	0.0471	*
								Mix 1	Mix 2	3	3	2.1	0.0359	*
								Mix 1	Mix 1 + 2	3	3	1.3	0.192	ns
								Mix 2	Mix 1 + 2	3	3	-0.794	0.427	ns
								Dunn's post-hoc analysis - MX2
								Group 1	Group 2	n1	n2	statistic	p-value	significance
								NTC	Mix 1	3	3	1.59	0.113	ns
								NTC	Mix 2	3	3	3.06	0.00223	**
								NTC	Mix 1 + 2	3	3	1.47	0.141	ns
								Mix 1	Mix 2	3	3	1.47	0.141	ns
								Mix 1	Mix 1 + 2	3	3	-0.113	0.91	ns
								Mix 2	Mix 1 + 2	3	3	-1.59	0.113	ns
								Dunn's post-hoc analysis - IRF5
								Group 1	Group 2	n1	n2	statistic	p-value	significance
								NTC	Mix 1	3	3	0.793	0.428	ns
								NTC	Mix 2	3	3	2.83	0.00464	**
								NTC	Mix 1 + 2	3	3	2.04	0.0415	*
								Mix 1	Mix 2	3	3	2.04	0.0415	*
								Mix 1	Mix 1 + 2	3	3	1.25	0.213	ns
								Mix 2	Mix 1 + 2	3	3	-0.793	0.428	ns
								Dunn's post-hoc analysis - SAMHD1
								Group 1	Group 2	n1	n2	statistic	p-value	significance
								NTC	Mix 1	3	3	1.02	0.308	ns
								NTC	Mix 2	3	3	2.94	0.00324	**
								NTC	Mix 1 + 2	3	3	2.15	0.0315	*
								Mix 1	Mix 2	3	3	1.92	0.0542	ns
								Mix 1	Mix 1 + 2	3	3	1.13	0.258	ns
								Mix 2	Mix 1 + 2	3	3	-0.793	0.428	ns
								Dunn's post-hoc analysis - IRF7
								Group 1	Group 2	n1	n2	statistic	p-value	significance
								NTC	Mix 1	3	3	1.42	0.156	ns
								NTC	Mix 2	3	3	3.06	0.00219	**
								NTC	Mix 1 + 2	3	3	1.64	0.1	ns
								Mix 1	Mix 2	3	3	1.64	0.1	ns
								Mix 1	Mix 1 + 2	3	3	0.227	0.821	ns
								Mix 2	Mix 1 + 2	3	3	-1.42	0.156	ns
