# Supplementary material for: Epigenetic dysregulation of IRF9 drives excessive interferon signaling in COPD
Source: EMBO Mol Med. 2026 Feb 23;18(4):1202–34. doi: 10.1038/s44321-026-00386-9 (PMC13083945; doi:10.1038/s44321-026-00386-9)
Supplement: Supplementary file 4 — Datset EV1 [file 44321_2026_386_MOESM4_ESM.xlsx]

## Sheet: Legend
Dataset EV1:
Clinical characteristics of tissue donors used in this study
column	description
location	location of the lung tissue sample used for analysis
smoking status	ex = ex-smoker, stopped smoking (in year)
packs_year	the number of packs of cigarettes smoked per day multiplyed by the number of years the person has smoked
COPD_GOLD	Global Initiative for Obstructive Lung Disease (GOLD) stages
FEV1_%	forced expiratory volume in 1 s (in %)
FEV1/FVC_%	forced expiratory volume in 1 s/forced vital capacity (in %)
ESI	emphysema score index (NA: not available)
tumor	SCC=Squamous Cell Carcinoma
TNM	tumor classification
BMI	body mass index
additional_info	additional clinical information available
source-of-material	type of surgery from which the material was obtained

## Sheet: Donor_characteristics
donor ID	LOCATION	GENDER	age_range	SMOKING STATUS	TIME EX-SMOKER (YEARS)	packs_year	COPD_GOLD	FEV1_%	FEV1/FVC_%	ESI	TUMOR TYPE	TNM	BMI	additional_info	source_of_ material	group
9	upper lobe	m	75-80	ex (1974)	42	20	0	113.1	78.32	2	SCC	IIIA	27	hypertension	cancer surgery	control
27	lower lobe	m	65-70	ex (1999)	17	15	0	108.4	79.33	1	SCC	IIA	31.1	hypertension	cancer surgery	control
3	upper lobe	m	60-65	ex (2012)	2	80	0	100.1	74.91	0	SCC	IA	24.8	hypertension	cancer surgery	control
34	upper lobe	m	70-75	ex (1996)	20	36	1	94.8	51.77	NA	SCC	IIB	24.7	COPD	cancer surgery	mild
33	upper lobe	m	75-80	ex (1990)	26	100	1	92.7	60.92	5	SCC + melanoma	IIA	25.9	COPD I, melanoma, hypertension, obstruction	cancer surgery	mild
4	lower lobe	m	65-70	ex (1997)	19	30	1	92.1	60.09	1	SCC	IIA	30.5		cancer surgery	mild
40	upper lobe	m	80-85	ex (1974)	42	15	2	77.3	58.04	NA	SCC	IIIA	25.2	COPD, hypertension	cancer surgery	severe
14	upper lobe	m	65-70	ex (2014)	2	20	2	65.4	55.7	2	SCC	IIIA	26.5		cancer surgery	severe
58	upper lobe	m	65-70	ex (2012)	5	45	3	46.3	36.22	16	NO CANCER	NO CANCER	23.4	severe grade emphysema	lung resection	severe
39	upper lobe	m	65-70	ex (2014)	3	90	4	29.8	42.87	30	NO CANCER	NO CANCER	17.6	COPD IV D, CAT 10, emphysema, hypertension	lung resection	severe
53	upper lobe	m	61-65	ex (2015)	2	45	4	18.3	33.01	57	NO CANCER	NO CANCER	29.4		lung resection	severe
