# Supplementary material for: Epigenetic dysregulation of IRF9 drives excessive interferon signaling in COPD
Source: EMBO Mol Med. 2026 Feb 23;18(4):1202–34. doi: 10.1038/s44321-026-00386-9 (PMC13083945; doi:10.1038/s44321-026-00386-9)
Supplement: Supplementary file 5 — Datset EV2 [file 44321_2026_386_MOESM5_ESM.xlsx]

## Sheet: Legend
Dataset EV2:
Quality statistics of RNA-seq and T-WGBS
statistics of T-WGBS:
column	description
Group	Classification into three groups according to Global Initiative for Obstructive Lung Disease (GOLD) stages
Donor	Donor ID
CpG Conversion Rate (Lambda)	CpG conversion rate in bisulfite treatment of spiked-in unmethylated bacteriophage lambda DNA
Total fragments (Mio.)	Number of fragments obtained from highthroughput-sequencing, expressed in million
Mapped fragments (Mio.)	Number of fragments mapped to hg19 reference genome, expressed in million
Non-duplicated fragments (Mio.)	Number of fragments mapped to hg19 reference genome after removal of duplicated sequences, expressed in million
Median fragment length	Median fragment length of mapped non-duplicated fragments
Genome coverage	Genome covarage as quantified by the number of non-duplicated fragments multiplied by the median fragment length relative to the genome size
statistics of RNA-seq:
column	description
Group	Classification into three groups according to Global Initiative for Obstructive Lung Disease (GOLD) stages
Donor	Donor ID
RNA (ng)	Amount of RNA used in library preparation in ng
Total reads (Mio.)	Number of reads obtained from highthroughput-sequencing, expressed in million
Trimmed reads (Mio.)	Number of reads remaining after adapter trimming, expressed in million
Mapped reads (Mio.)	Number of reads mapped to hg19 reference genome, expressed in million
uniquely mapped reads (Mio.)	Number of reads mapped to a single preferred position within the hg19 reference genome, expressed in million
uniquely mapped reads % of total	% of total reads mapped to a single preferred position within the hg19 reference genome
reads in exons (Mio.)	Number of reads mapped to exon annotation, expressed in million
reads in exons % of total	% of total reads mapped to exon annotation, expressed in million
reads in exons and duplicates removed (Mio.)	Number of reads mapped to exon annotation after removal of duplicated sequences, expressed in million
reads in exons and duplicates removed % of total	% of total reads mapped to exon annotation after removal of duplicated sequences, expressed in million

## Sheet: statistics of T-WGBS
Group	Donor	CpG Conversion Rate (Lambda)	Total fragments (Mio.)	Mapped fragments (Mio.)	Non-duplicated fragments (Mio.)	Median fragment length	Genome coverage
no COPD	HLD27	0.996601	362	350.068	239.12	141	16.54
	HLD3	0.995378	374.675	361.826	270.996	152	18.05
	HLD9	0.994622	343.654	330.754	273.222	187	18.86
COPD (I)	HLD33	0.994948	403.549	389.561	241.272	140	18.15
	HLD34	0.996195	390.914	377.832	276.183	141	17.68
	HLD4	0.994858	398.853	385.381	324.427	174	21.03
COPD (II-IV)	HLD14	0.996785	401.253	388.655	280.697	145	18.46
	HLD39	0.995641	373.824	358.491	224.157	188	19.99
	HLD40	0.997175	342.049	315.694	246.752	148	15.04
	HLD53	0.996852	404.003	342.634	223.687	138	15.5
	HLD58	0.995691	351.513	339.809	224.397	137	15.74

## Sheet: statistics of RNA-seq
Group	Donor	RNA (ng)	Total reads (Mio.)	Trimmed reads (Mio.)	Mapped reads (Mio.)	Uniquely mapped reads (Mio.)	Uniquely mapped reads % of total	Reads in exons (Mio.)	Reads in exons % of total	Reads in exons and duplicates removed (Mio.)	Reads in exons and duplicates removed % of total
no COPD	HLD9	135.3	51.0716	50.5205	50.1587	46.5476	91.1418	38.3527	75.0959	7.14463	13.9894
	HLD27	21.08	54.3555	53.7733	53.3815	49.4356	90.9486	40.433	74.3862	6.41512	11.8022
	HLD3	20.15	49.1613	48.6133	47.9284	44.3413	90.1955	33.246	67.6263	4.97573	10.1212
COPD (I)	HLD33	21.38	47.2422	46.7164	46.2823	42.7074	90.4009	33.0804	70.0231	5.87262	12.4309
	HLD4	24.53	51.8821	51.3265	50.873	46.8368	90.2755	37.784	72.8267	5.96321	11.4938
	HLD34	12.94	47.4516	46.8928	46.4433	42.0735	88.6662	33.8715	71.3812	4.36585	9.20063
COPD (II-IV)	HLD39	14.02	48.4291	47.8926	46.9945	43.0502	88.8932	32.5924	67.2993	4.35516	8.99285
	HLD14	20.36	53.887	53.2803	52.6666	48.2683	89.5731	36.3958	67.541	5.37549	9.97549
	HLD40	25.61	47.9186	47.3784	46.7618	42.6694	89.0458	30.2908	63.213	6.31192	13.1722
	HLD53	25.86	42.6983	42.2382	41.7375	38.7208	90.6848	28.6608	67.1241	6.97149	16.3273
	HLD58	23.86	41.6077	41.118	40.5986	37.2419	89.5073	27.9164	67.0944	4.08115	9.80864
