# Supplementary material for: Epigenetic dysregulation of IRF9 drives excessive interferon signaling in COPD
Source: EMBO Mol Med. 2026 Feb 23;18(4):1202–34. doi: 10.1038/s44321-026-00386-9 (PMC13083945; doi:10.1038/s44321-026-00386-9)
Supplement: Supplementary file 6 — Datset EV3 [file 44321_2026_386_MOESM6_ESM.xlsx]

## Sheet: Legend
Dataset EV3:
List of DMRs and corresponding annotation
column	description
chromosome, start, end	position of DMR
width (bp)	DMR width, expressed in bp
strand	strand orientation; *=unstranded
methylation difference (COPD II-IV - no COPD)	difference of average methylation in DMR (COPD II-IV - no COPD)
DMR.name	DMR ID
n.CpG	number of CpG sites in DMR
classification	methylation deviation from no COPD; hypermethylation (hyper) or hypomethylation (hypo) in COPD II-IV

## Sheet: DMRs
chromosome	start	end	width (bp)	strand	methylation difference (COPD II-IV - no COPD)	DMR.name	n.CpG	classification
chr3	250159	250628	470	*	-0.129399	95221	5	hypo
chr3	335767	337855	2089	*	-0.141248	95227	23	hypo
chr3	1146886	1148815	1930	*	-0.185736	95234	11	hypo
chr3	1687034	1687508	475	*	0.106659	14654	4	hyper
chr3	1951313	1952188	876	*	-0.122174	95251	10	hypo
chr3	2437192	2438095	904	*	-0.159	95260	14	hypo
chr3	2552338	2553353	1016	*	-0.189214	95261	22	hypo
chr3	2730718	2732893	2176	*	-0.14301	95263.95264.95265.95266	15	hypo
chr3	2768366	2770370	2005	*	-0.168655	95271	25	hypo
chr3	2939587	2940073	487	*	-0.102294	95275	6	hypo
chr3	2957601	2957930	330	*	0.307484	14675	4	hyper
chr3	3066591	3066933	343	*	-0.100122	95277	5	hypo
chr3	3079964	3080725	762	*	-0.141236	95280	28	hypo
chr3	3104630	3106258	1629	*	0.31919	14685.1	27	hyper
chr3	3705976	3709393	3418	*	-0.241643	95297.95299.95300	33	hypo
chr3	4401510	4401714	205	*	-0.150215	95306	6	hypo
chr3	4588900	4590315	1416	*	0.101819	14721	16	hyper
chr3	4736799	4738219	1421	*	-0.19464	95313	12	hypo
chr3	4760462	4761471	1010	*	-0.136114	95315	18	hypo
chr3	4782713	4784139	1427	*	-0.148897	95316	24	hypo
chr3	4797935	4798361	427	*	-0.127856	95317	9	hypo
chr3	4818809	4820038	1230	*	-0.162329	95320	14	hypo
chr3	4824105	4824570	466	*	-0.100648	95321	10	hypo
chr3	4993622	4995715	2094	*	-0.125822	95325.95326.95327	28	hypo
chr3	5014775	5015154	380	*	-0.112881	95328	8	hypo
chr3	5032023	5032250	228	*	-0.151773	95331	3	hypo
chr3	5036769	5036959	191	*	-0.152252	95332	5	hypo
chr3	5046482	5047270	789	*	-0.126576	95334	12	hypo
chr3	5058435	5059875	1441	*	-0.186443	95335.95336.95337	26	hypo
chr3	5067232	5067369	138	*	-0.238146	95339	8	hypo
chr3	5112386	5113746	1361	*	-0.160017	95343	24	hypo
chr3	5134325	5134955	631	*	-0.120585	95344	9	hypo
chr3	5186102	5188432	2331	*	0.122988	14751.14752.14753	16	hyper
chr3	5209823	5211599	1777	*	0.128603	14754.1	11	hyper
chr3	5225575	5227076	1502	*	-0.146465	95346	26	hypo
chr3	5259282	5260819	1538	*	0.106407	14762.1	17	hyper
chr3	5292645	5293017	373	*	0.162465	14765	6	hyper
chr3	5384784	5385249	466	*	-0.142826	95347	5	hypo
chr3	6224368	6224707	340	*	-0.113647	95354	6	hypo
chr3	6962771	6963840	1070	*	-0.144483	95362	18	hypo
chr3	7423278	7425864	2587	*	-0.131981	95363.95365.95366	17	hypo
chr3	8480339	8480607	269	*	-0.343208	95374	6	hypo
chr3	8511290	8512933	1644	*	0.117155	14828.1	17	hyper
chr3	8524497	8525217	721	*	-0.119139	95378	7	hypo
chr3	8544446	8544588	143	*	-0.17301	95380	4	hypo
chr3	8566433	8567199	767	*	-0.142916	95386	7	hypo
chr3	8596348	8598690	2343	*	-0.167427	95388.95389.95390	34	hypo
chr3	8638908	8639642	735	*	-0.123961	95391	10	hypo
chr3	8649178	8649932	755	*	-0.126893	95392	10	hypo
chr3	8671384	8672260	877	*	-0.218895	95394	13	hypo
chr3	8679720	8681241	1522	*	-0.115248	95396	21	hypo
chr3	8732533	8732655	123	*	-0.101917	95399	8	hypo
chr3	9006229	9006894	666	*	-0.112454	95404	10	hypo
chr3	9032750	9033438	689	*	0.143628	14848	10	hyper
chr3	9144214	9145329	1116	*	-0.141281	95413	15	hypo
chr3	9188559	9191521	2963	*	-0.186083	95416.95417.95419	40	hypo
chr3	9221875	9222383	509	*	-0.190659	95420	12	hypo
chr3	9236469	9238084	1616	*	-0.135259	95423	20	hypo
chr3	9255866	9256970	1105	*	-0.104504	95425	11	hypo
chr3	9288067	9290043	1977	*	-0.336106	95429	33	hypo
chr3	9293792	9294059	268	*	-0.11931	95430	3	hypo
chr3	9326168	9326409	242	*	0.112934	14869	5	hyper
chr3	9384526	9385086	561	*	-0.175998	95433	8	hypo
chr3	9396085	9397105	1021	*	-0.134213	95436	22	hypo
chr3	9429621	9430686	1066	*	-0.139431	95439	8	hypo
chr3	9539599	9540443	845	*	-0.145314	95444	11	hypo
chr3	9742722	9743023	302	*	-0.100321	95447	7	hypo
chr3	9796162	9796901	740	*	0.136143	14885	10	hyper
chr3	9822620	9824068	1449	*	-0.174122	95450	12	hypo
chr3	9904460	9904488	29	*	-0.128747	95453	4	hypo
chr3	9950637	9951189	553	*	0.11129	14895	10	hyper
chr3	10090090	10090208	119	*	-0.103291	95469	5	hypo
chr3	10212518	10213218	701	*	-0.166559	95473	17	hypo
chr3	10229097	10229291	195	*	-0.135905	95474	3	hypo
chr3	10235348	10237100	1753	*	-0.238912	95475	29	hypo
chr3	10247328	10247833	506	*	-0.121242	95476	7	hypo
chr3	10972609	10974100	1492	*	0.110094	14921.1	19	hyper
chr3	11023709	11025171	1463	*	-0.103549	95486	14	hypo
chr3	11052192	11055512	3321	*	-0.156158	95488.95489.95490	51	hypo
chr3	11077302	11078587	1286	*	0.110705	14933	29	hyper
chr3	11079491	11079967	477	*	-0.105804	95492	17	hypo
chr3	11131775	11132464	690	*	-0.109927	95498	10	hypo
chr3	11177986	11178960	975	*	-0.229223	95501	26	hypo
chr3	11224742	11225138	397	*	-0.121947	95504	6	hypo
chr3	11241855	11243962	2108	*	-0.134577	95507	22	hypo
chr3	11303217	11304489	1273	*	0.109893	14953.1	16	hyper
chr3	11422041	11423916	1876	*	-0.195513	95515.95516.95517	21	hypo
chr3	11518485	11519997	1513	*	-0.177158	95519	15	hypo
chr3	11521550	11523764	2215	*	0.12608	14960	32	hyper
chr3	11536966	11538576	1611	*	0.130027	14961.1	25	hyper
chr3	11540027	11541632	1606	*	-0.156969	95521	17	hypo
chr3	11554576	11555980	1405	*	0.176691	14963	36	hyper
chr3	11570889	11572549	1661	*	-0.151224	95523	30	hypo
chr3	11582663	11582983	321	*	0.140423	14964	7	hyper
chr3	11598999	11599713	715	*	-0.275795	95525	13	hypo
chr3	11633566	11634539	974	*	-0.148377	95526	16	hypo
chr3	11642845	11644170	1326	*	-0.161546	95528	32	hypo
chr3	11654590	11656247	1658	*	0.136844	14972	39	hyper
chr3	11657474	11658043	570	*	-0.135055	95530	10	hypo
chr3	11678423	11680199	1777	*	-0.136096	95531.95532.95533	24	hypo
chr3	11695828	11696872	1045	*	-0.118474	95534	13	hypo
chr3	11711761	11711929	169	*	0.101639	14977	5	hyper
chr3	11714326	11714494	169	*	-0.178138	95537	4	hypo
chr3	11754296	11754970	675	*	-0.159671	95538	14	hypo
chr3	11811513	11813352	1840	*	-0.151818	95541	41	hypo
chr3	11874497	11875602	1106	*	-0.125205	95542	12	hypo
chr3	11957185	11958787	1603	*	-0.131845	95544	26	hypo
chr3	12230170	12230530	361	*	-0.160066	95551	8	hypo
chr3	12269616	12270338	723	*	-0.144103	95553	9	hypo
chr3	12277189	12277490	302	*	-0.141194	95555	5	hypo
chr3	12390969	12393323	2355	*	0.170946	14998.1	26	hyper
chr3	12416389	12416673	285	*	-0.103023	95561	5	hypo
chr3	12560356	12560910	555	*	0.2183	15007	12	hyper
chr3	12564574	12564667	94	*	0.227627	15009	3	hyper
chr3	12646153	12646872	720	*	-0.154925	95566	6	hypo
chr3	12731740	12732069	330	*	-0.103136	95573	6	hypo
chr3	12762619	12763019	401	*	-0.106779	95574	7	hypo
chr3	12779098	12779703	606	*	0.11341	15019	8	hyper
chr3	12800631	12801785	1155	*	-0.197759	95579	16	hypo
chr3	12870132	12871867	1736	*	-0.158544	95582	30	hypo
chr3	12935114	12936381	1268	*	-0.132323	95587	27	hypo
chr3	12959068	12959119	52	*	-0.116474	95588	3	hypo
chr3	12990306	12990394	89	*	-0.117921	95593	4	hypo
chr3	13163720	13163846	127	*	0.115862	15037	6	hyper
chr3	13166948	13167906	959	*	-0.111244	95599	16	hypo
chr3	13249904	13250617	714	*	0.113718	15041.2	18	hyper
chr3	13275287	13275606	320	*	0.101834	15045	8	hyper
chr3	13282780	13283443	664	*	-0.139402	95602	19	hypo
chr3	13286481	13287765	1285	*	-0.18367	95604	30	hypo
chr3	13310471	13310747	277	*	0.115168	15049	9	hyper
chr3	13346644	13347608	965	*	0.101396	15052	18	hyper
chr3	13373101	13374697	1597	*	-0.166923	95609	27	hypo
chr3	13388262	13388483	222	*	-0.125649	95611	8	hypo
chr3	13409106	13409540	435	*	-0.103743	95613	8	hypo
chr3	13421907	13422035	129	*	-0.107223	95614	4	hypo
chr3	13567407	13567971	565	*	-0.122376	95623	14	hypo
chr3	13629612	13631445	1834	*	0.165192	15065.15066.15067	28	hyper
chr3	13664223	13664505	283	*	-0.159698	95628	10	hypo
chr3	13680350	13680434	85	*	-0.269549	95630	5	hypo
chr3	13878185	13878792	608	*	-0.131873	95632	8	hypo
chr3	13893065	13895147	2083	*	-0.200478	95635.95636.95637	40	hypo
chr3	13898595	13899697	1103	*	-0.150208	95639	13	hypo
chr3	14187013	14187308	296	*	-0.105426	95646	9	hypo
chr3	14240607	14241444	838	*	-0.118867	95652	9	hypo
chr3	14298191	14298307	117	*	-0.109887	95655	4	hypo
chr3	14302153	14303019	867	*	-0.104721	95656	17	hypo
chr3	14339534	14339780	247	*	-0.215618	95659	13	hypo
chr3	14353683	14354714	1032	*	-0.187562	95660	17	hypo
chr3	14377469	14379552	2084	*	-0.196929	95661	36	hypo
chr3	14459981	14460291	311	*	0.104191	15119	10	hyper
chr3	14469776	14469912	137	*	-0.221664	95663	5	hypo
chr3	14489900	14490665	766	*	-0.179458	95665	10	hypo
chr3	14493912	14494734	823	*	-0.210743	95666	26	hypo
chr3	14504269	14504875	607	*	-0.16026	95667	13	hypo
chr3	14529683	14530365	683	*	-0.179032	95670	10	hypo
chr3	14664313	14665508	1196	*	-0.119663	95676	13	hypo
chr3	14715887	14716924	1038	*	-0.109434	95677	14	hypo
chr3	14998012	14998782	771	*	-0.100737	95687	7	hypo
chr3	15033388	15033809	422	*	-0.14108	95691	7	hypo
chr3	15101268	15101574	307	*	-0.150165	95693	5	hypo
chr3	15137265	15137709	445	*	-0.22235	95696	10	hypo
chr3	15264970	15265968	999	*	-0.171857	95704	8	hypo
chr3	15310604	15311358	755	*	-0.145765	95706	29	hypo
chr3	15333513	15333557	45	*	-0.100056	95707	3	hypo
chr3	15368863	15372247	3385	*	-0.116888	95710	43	hypo
chr3	15403921	15404367	447	*	-0.130942	95715	12	hypo
chr3	15548881	15550013	1133	*	0.123624	15168.2	9	hyper
chr3	15935029	15935118	90	*	-0.132467	95724	3	hypo
chr3	16024240	16024523	284	*	-0.17348	95730	9	hypo
chr3	16096607	16097630	1024	*	-0.162137	95734	14	hypo
chr3	16176977	16177472	496	*	-0.168662	95737	11	hypo
chr3	16181597	16183168	1572	*	-0.163922	95739	18	hypo
chr3	16218314	16220095	1782	*	-0.105261	95740	34	hypo
chr3	16341435	16344323	2889	*	0.165655	15203.2	24	hyper
chr3	16417456	16418219	764	*	0.106227	15207	14	hyper
chr3	16420353	16421178	826	*	-0.124874	95744	8	hypo
chr3	16436930	16437069	140	*	0.18931	15210	3	hyper
chr3	16468968	16471951	2984	*	0.156863	15214.15215.15216	21	hyper
chr3	16535961	16536963	1003	*	0.10118	15217	14	hyper
chr3	16549040	16553855	4816	*	0.214789	15218.15219.15220	50	hyper
chr3	16882822	16885086	2265	*	-0.200684	95752	30	hypo
chr3	16927272	16927903	632	*	-0.205257	95754	15	hypo
chr3	16937684	16939112	1429	*	0.111383	15232	16	hyper
chr3	17023524	17023961	438	*	-0.203853	95755	4	hypo
chr3	17119597	17121088	1492	*	0.108449	15237.2	16	hyper
chr3	17324404	17325403	1000	*	0.182316	15243.2	12	hyper
chr3	17779836	17781572	1737	*	-0.203596	95765	27	hypo
chr3	18027783	18028000	218	*	-0.137225	95768	3	hypo
chr3	18488218	18488277	60	*	-0.297707	95771	3	hypo
chr3	18612026	18612866	841	*	-0.15076	95772	7	hypo
chr3	18778568	18779647	1080	*	0.131694	15268	10	hyper
chr3	19029464	19029868	405	*	-0.109576	95775	8	hypo
chr3	19525725	19526177	453	*	-0.104929	95782	9	hypo
chr3	20001825	20002515	691	*	0.104151	15287	9	hyper
chr3	20097246	20097571	326	*	-0.172007	95793	4	hypo
chr3	20139646	20139781	136	*	-0.121004	95795	4	hypo
chr3	20411189	20412080	892	*	-0.115031	95801	10	hypo
chr3	20910445	20910609	165	*	0.146049	15312	3	hyper
chr3	22610185	22611490	1306	*	-0.132554	95813	8	hypo
chr3	23119624	23120816	1193	*	-0.105988	95816	17	hypo
chr3	23136146	23136631	486	*	-0.105646	95817	7	hypo
chr3	23289447	23290582	1136	*	0.135459	15335	15	hyper
chr3	23542830	23543200	371	*	-0.138322	95825	4	hypo
chr3	23617444	23617788	345	*	-0.104357	95830	4	hypo
chr3	23641805	23642986	1182	*	-0.150346	95831	17	hypo
chr3	23649251	23649746	496	*	-0.135897	95832	7	hypo
chr3	23713070	23713792	723	*	-0.127992	95834	45	hypo
chr3	23762028	23763434	1407	*	-0.134356	95837	15	hypo
chr3	23869988	23870243	256	*	0.102938	15366	4	hyper
chr3	24033803	24034677	875	*	-0.13154	95845	9	hypo
chr3	24053200	24053566	367	*	-0.100469	95846	7	hypo
chr3	24136661	24136922	262	*	-0.124039	95849	20	hypo
chr3	24218731	24218981	251	*	-0.118969	95854	5	hypo
chr3	24283336	24285344	2009	*	-0.12466	95856	21	hypo
chr3	24392537	24394917	2381	*	-0.144481	95858.95860.95861	14	hypo
chr3	24639568	24639725	158	*	-0.113496	95864	4	hypo
chr3	24746142	24747672	1531	*	-0.146111	95872	11	hypo
chr3	25077931	25078237	307	*	-0.131102	95877	3	hypo
chr3	25192318	25194117	1800	*	-0.186192	95883	20	hypo
chr3	25334251	25334910	660	*	-0.133854	95885	14	hypo
chr3	25347554	25347824	271	*	-0.134111	95887	5	hypo
chr3	25472134	25474999	2866	*	-0.270819	95889.95892.95893	22	hypo
chr3	25496282	25497572	1291	*	-0.174074	95895	19	hypo
chr3	25755014	25755502	489	*	-0.119683	95903	11	hypo
chr3	25897328	25898113	786	*	-0.159059	95907	17	hypo
chr3	26552412	26552569	158	*	-0.115064	95909	3	hypo
chr3	27333024	27333428	405	*	-0.136894	95923	12	hypo
chr3	27416149	27416545	397	*	0.104282	15432	3	hyper
chr3	27472599	27473139	541	*	-0.138123	95925	10	hypo
chr3	27544285	27545290	1006	*	-0.202674	95929	19	hypo
chr3	27593123	27594853	1731	*	0.166798	15439	27	hyper
chr3	27626686	27627198	513	*	-0.129791	95934	6	hypo
chr3	27639276	27639470	195	*	-0.14196	95936	3	hypo
chr3	27708308	27708684	377	*	-0.136258	95943	5	hypo
chr3	28060764	28062280	1517	*	-0.105917	95949	13	hypo
chr3	28240363	28240621	259	*	0.122611	15462	5	hyper
chr3	28384276	28384443	168	*	-0.133698	95957	3	hypo
chr3	28618700	28619703	1004	*	-0.201703	95959	10	hypo
chr3	28722856	28723142	287	*	0.140134	15485	4	hyper
chr3	28785581	28787944	2364	*	-0.125827	95965	17	hypo
chr3	29181501	29182768	1268	*	-0.104415	95970	9	hypo
chr3	29294235	29296523	2289	*	-0.146112	95974	10	hypo
chr3	29320867	29321587	721	*	-0.371124	95977	13	hypo
chr3	29328504	29328683	180	*	-0.221838	95979	5	hypo
chr3	29389264	29389913	650	*	-0.150276	95980	8	hypo
chr3	29528770	29528900	131	*	-0.144943	95984	3	hypo
chr3	30134885	30135511	627	*	0.114669	15521	6	hyper
chr3	30307761	30310539	2779	*	-0.148666	95994.95996.95997	19	hypo
chr3	30373704	30374803	1100	*	-0.149587	96000	12	hypo
chr3	30552278	30554974	2697	*	-0.143124	96006.96007.96008	29	hypo
chr3	30725381	30727688	2308	*	0.133042	15549.15551.15552	17	hyper
chr3	30912089	30912431	343	*	-0.111508	96018	5	hypo
chr3	31289333	31290779	1447	*	-0.148904	96023	15	hypo
chr3	31329846	31330337	492	*	-0.120864	96024	10	hypo
chr3	31397512	31398645	1134	*	0.106147	15564.2	14	hyper
chr3	31577466	31578071	606	*	-0.127275	96025	7	hypo
chr3	31588779	31589156	378	*	-0.140199	96026	12	hypo
chr3	31657140	31657432	293	*	-0.178617	96031	5	hypo
chr3	31726692	31729719	3028	*	-0.173439	96035.96037.96039	30	hypo
chr3	31789724	31789951	228	*	-0.10099	96040	4	hypo
chr3	31796070	31797037	968	*	-0.1552	96042	9	hypo
chr3	31804335	31805780	1446	*	-0.171897	96047	13	hypo
chr3	31930698	31931658	961	*	0.108171	15590	7	hyper
chr3	31958411	31958687	277	*	0.145681	15594	6	hyper
chr3	32000568	32000675	108	*	-0.120238	96055	4	hypo
chr3	32020073	32020308	236	*	-0.150172	96061	4	hypo
chr3	32044536	32045383	848	*	0.11913	15602	10	hyper
chr3	32174024	32174681	658	*	-0.112289	96068	10	hypo
chr3	32188133	32188413	281	*	-0.106335	96071	7	hypo
chr3	32222157	32224006	1850	*	-0.196607	96075	28	hypo
chr3	32287763	32288953	1191	*	-0.119354	96077	14	hypo
chr3	32303087	32303696	610	*	-0.139191	96079	9	hypo
chr3	32327500	32328465	966	*	0.138041	15618	19	hyper
chr3	32343663	32345183	1521	*	0.161173	15620.2	17	hyper
chr3	32361616	32361820	205	*	-0.110339	96080	5	hypo
chr3	32376851	32378149	1299	*	0.131323	15624	18	hyper
chr3	32394504	32396439	1936	*	-0.150108	96083	28	hypo
chr3	32413367	32413862	496	*	-0.154664	96084	7	hypo
chr3	32422797	32424368	1572	*	-0.163998	96086	26	hypo
chr3	32452093	32452683	591	*	-0.173622	96088	10	hypo
chr3	32481813	32482824	1012	*	-0.176877	96090	14	hypo
chr3	32496084	32496918	835	*	-0.133309	96091	13	hypo
chr3	32509920	32512164	2245	*	-0.219398	96093	30	hypo
chr3	32564065	32564840	776	*	-0.183564	96097	14	hypo
chr3	32585162	32586088	927	*	0.165703	15635	14	hyper
chr3	32739881	32740526	646	*	0.13397	15644	8	hyper
chr3	32880791	32881130	340	*	0.199974	15652	12	hyper
chr3	32896272	32896993	722	*	0.160363	15654	10	hyper
chr3	32906062	32906193	132	*	0.139207	15656	4	hyper
chr3	33035247	33036162	916	*	-0.104908	96110	12	hypo
chr3	33156425	33156989	565	*	-0.188335	96111	16	hypo
chr3	33243271	33243489	219	*	-0.117256	96112	4	hypo
chr3	33492146	33493302	1157	*	0.112962	15680	15	hyper
chr3	33926956	33927149	194	*	-0.124608	96126	4	hypo
chr3	34224882	34225683	802	*	-0.10634	96127	12	hypo
chr3	36421474	36421572	99	*	-0.115746	96137	4	hypo
chr3	36488415	36490920	2506	*	-0.152527	96141	20	hypo
chr3	36854955	36856854	1900	*	-0.146524	96145.96146.96147	20	hypo
chr3	36949854	36950037	184	*	-0.191536	96150	8	hypo
chr3	36965199	36966224	1026	*	0.1229	15722	14	hyper
chr3	36982691	36983217	527	*	0.143951	15725	4	hyper
chr3	37010882	37012318	1437	*	-0.12828	96155	17	hypo
chr3	37049781	37049912	132	*	0.213384	15730	4	hyper
chr3	37095022	37095448	427	*	-0.143324	96161	6	hypo
chr3	37115794	37116097	304	*	-0.132888	96162	4	hypo
chr3	37276222	37277345	1124	*	-0.205529	96173	24	hypo
chr3	37567287	37569078	1792	*	-0.162932	96178	25	hypo
chr3	37614806	37615344	539	*	-0.110436	96179	7	hypo
chr3	37694920	37695879	960	*	-0.204272	96184	9	hypo
chr3	37709757	37710151	395	*	-0.131154	96188	7	hypo
chr3	37894981	37897088	2108	*	-0.151337	96198	29	hypo
chr3	37946562	37949725	3164	*	-0.154178	96200.96201.96202.96203	26	hypo
chr3	37990878	37991537	660	*	0.21346	15782.2	10	hyper
chr3	38033544	38033816	273	*	-0.12017	96204	3	hypo
chr3	38046187	38046828	642	*	-0.1595	96205	15	hypo
chr3	38119658	38120088	431	*	0.140737	15793	10	hyper
chr3	38121999	38122084	86	*	0.254601	15794	3	hyper
chr3	38412913	38414238	1326	*	-0.157863	96210	34	hypo
chr3	39092578	39092756	179	*	-0.119216	96215	4	hypo
chr3	39138410	39139205	796	*	-0.12773	96218	8	hypo
chr3	39166604	39166971	368	*	-0.135544	96221	4	hypo
chr3	39237940	39238233	294	*	-0.101315	96225	6	hypo
chr3	39331330	39332284	955	*	-0.131607	96229	11	hypo
chr3	39454012	39455265	1254	*	-0.118673	96231	15	hypo
chr3	39490095	39491832	1738	*	-0.127927	96232	20	hypo
chr3	39542821	39542991	171	*	0.112939	15837	4	hyper
chr3	39544591	39544953	363	*	-0.135629	96237	5	hypo
chr3	39642154	39643229	1076	*	-0.12332	96239	10	hypo
chr3	40022431	40025263	2833	*	-0.139641	96252	19	hypo
chr3	40120327	40121091	765	*	0.141176	15845	9	hyper
chr3	40219080	40219258	179	*	0.119028	15849	5	hyper
chr3	40352624	40353595	972	*	-0.186707	96260	11	hypo
chr3	40617588	40618058	471	*	-0.117033	96266	4	hypo
chr3	40624317	40625523	1207	*	-0.118255	96269	18	hypo
chr3	40949484	40949721	238	*	-0.154836	96273	14	hypo
chr3	41243829	41244203	375	*	-0.177803	96277	4	hypo
chr3	41411112	41411567	456	*	-0.166381	96280	6	hypo
chr3	41529624	41532638	3015	*	0.145536	15878.2	13	hyper
chr3	41611184	41612968	1785	*	0.116818	15882.2	16	hyper
chr3	41619851	41620581	731	*	0.125869	15885.2	7	hyper
chr3	41939901	41940412	512	*	-0.100071	96288	3	hypo
chr3	41974186	41974520	335	*	-0.116001	96292	6	hypo
chr3	42056644	42056905	262	*	-0.1304	96295	9	hypo
chr3	42073065	42073868	804	*	0.105994	15894	9	hyper
chr3	42102412	42103772	1361	*	0.142724	15897.2	16	hyper
chr3	42108097	42108724	628	*	0.128986	15900	6	hyper
chr3	42112671	42114606	1936	*	-0.163617	96298	31	hypo
chr3	42131915	42134357	2443	*	-0.165655	96300	36	hypo
chr3	42144044	42144638	595	*	-0.12202	96302	11	hypo
chr3	42164325	42165555	1231	*	-0.209748	96303	16	hypo
chr3	42169602	42171248	1647	*	-0.299697	96305	25	hypo
chr3	42202891	42204562	1672	*	-0.156666	96308	14	hypo
chr3	42220877	42226791	5915	*	-0.165531	96309.96310.96313	81	hypo
chr3	42236981	42238531	1551	*	-0.175443	96314.96315.96316	24	hypo
chr3	42266716	42266878	163	*	-0.113272	96317	3	hypo
chr3	42270117	42270599	483	*	-0.143226	96318	6	hypo
chr3	42538598	42539091	494	*	-0.138466	96323	9	hypo
chr3	42556585	42558267	1683	*	-0.244556	96326	23	hypo
chr3	42725512	42725643	132	*	-0.150297	96331	4	hypo
chr3	42788552	42788762	211	*	-0.124901	96337	3	hypo
chr3	42850687	42851222	536	*	-0.103852	96339	11	hypo
chr3	42864503	42865640	1138	*	-0.145642	96342	9	hypo
chr3	43043227	43043878	652	*	0.105494	15943	11	hyper
chr3	43257459	43258217	759	*	-0.106906	96350	8	hypo
chr3	43356205	43359506	3302	*	-0.14909	96351.96352.96353	21	hypo
chr3	43800447	43801127	681	*	-0.119465	96355	8	hypo
chr3	43907316	43907932	617	*	-0.109885	96359	10	hypo
chr3	43933721	43935420	1700	*	-0.173137	96361	21	hypo
chr3	44035385	44035725	341	*	0.177243	15963	7	hyper
chr3	44167692	44169459	1768	*	-0.111213	96367	10	hypo
chr3	44381400	44381587	188	*	0.158743	15970	4	hyper
chr3	44387931	44389038	1108	*	0.100492	15972	16	hyper
chr3	44405569	44406126	558	*	0.128385	15976.2	12	hyper
chr3	44437913	44438258	346	*	-0.126669	96376	6	hypo
chr3	44924881	44928886	4006	*	-0.162662	96383.96384.96385.96386	50	hypo
chr3	44967829	44969125	1297	*	0.143241	15994.2	29	hyper
chr3	44973390	44975195	1806	*	0.157873	15996.2	20	hyper
chr3	44979722	44980523	802	*	0.169612	15998	15	hyper
chr3	44981860	44982342	483	*	0.107965	16000	5	hyper
chr3	45004189	45004751	563	*	0.187436	16004.2	6	hyper
chr3	45008414	45009588	1175	*	-0.119088	96391	12	hypo
chr3	45027534	45028251	718	*	0.103341	16010	26	hyper
chr3	45051822	45053870	2049	*	-0.141824	96397.96399.96400	18	hypo
chr3	45066525	45067846	1322	*	-0.107516	96401	23	hypo
chr3	45166399	45168750	2352	*	-0.206058	96406	16	hypo
chr3	45179532	45179804	273	*	-0.13692	96408	4	hypo
chr3	45186649	45186686	38	*	-0.186062	96410	4	hypo
chr3	45219563	45220666	1104	*	-0.286969	96412	20	hypo
chr3	45234311	45235241	931	*	-0.125294	96413	11	hypo
chr3	45440254	45440443	190	*	-0.154992	96419	3	hypo
chr3	45476626	45476807	182	*	-0.139797	96423	3	hypo
chr3	45548408	45551325	2918	*	-0.193819	96425	24	hypo
chr3	45557610	45558254	645	*	-0.106689	96429	12	hypo
chr3	45587878	45589144	1267	*	-0.128195	96431	22	hypo
chr3	45593482	45594026	545	*	-0.138272	96433	8	hypo
chr3	45604685	45604878	194	*	-0.127445	96435	6	hypo
chr3	45638500	45639277	778	*	0.105079	16036	18	hyper
chr3	45724842	45726183	1342	*	-0.164772	96440	24	hypo
chr3	45742267	45744538	2272	*	0.135499	16042.2	24	hyper
chr3	45814445	45815410	966	*	-0.127195	96444	10	hypo
chr3	45837104	45837211	108	*	0.130729	16048	9	hyper
chr3	45958083	45958286	204	*	-0.139939	96449	4	hypo
chr3	46025616	46028790	3175	*	-0.177465	96450	31	hypo
chr3	46122297	46122621	325	*	-0.13022	96453	3	hypo
chr3	46230091	46230896	806	*	-0.112875	96458	22	hypo
chr3	46402541	46403188	648	*	-0.102123	96460	10	hypo
chr3	46437384	46440045	2662	*	0.125221	16074.2	29	hyper
chr3	46457923	46458565	643	*	-0.180647	96463	11	hypo
chr3	46471290	46471979	690	*	-0.108718	96464	8	hypo
chr3	46524793	46525872	1080	*	-0.129478	96469	7	hypo
chr3	46585092	46586038	947	*	0.149762	16084	19	hyper
chr3	46615430	46615549	120	*	-0.197664	96473	3	hypo
chr3	46620636	46620875	240	*	-0.138304	96476	9	hypo
chr3	46652923	46654473	1551	*	-0.13348	96479	26	hypo
chr3	46700520	46702179	1660	*	-0.119252	96481	25	hypo
chr3	46773057	46773548	492	*	-0.122689	96483	6	hypo
chr3	46875042	46875092	51	*	0.109882	16092	5	hyper
chr3	46949700	46950248	549	*	-0.12973	96489	17	hypo
chr3	46966284	46967768	1485	*	0.15025	16096.16097.16098	24	hyper
chr3	46985468	46985997	530	*	0.123997	16104	13	hyper
chr3	47010490	47012180	1691	*	0.11789	16105.2	21	hyper
chr3	47093377	47094127	751	*	-0.103692	96496	12	hypo
chr3	47181182	47182243	1062	*	0.136282	16109	9	hyper
chr3	47291698	47292226	529	*	0.108168	16112	8	hyper
chr3	47307826	47308346	521	*	-0.11919	96500	9	hypo
chr3	47317767	47318582	816	*	0.115299	16118	15	hyper
chr3	47387408	47390011	2604	*	-0.115783	96504	22	hypo
chr3	47407016	47407559	544	*	-0.114526	96506	8	hypo
chr3	47677600	47679158	1559	*	0.127071	16131.2	16	hyper
chr3	47702802	47703856	1055	*	-0.18408	96520	13	hypo
chr3	47710120	47710547	428	*	-0.161327	96521	8	hypo
chr3	47753260	47753717	458	*	-0.135515	96525	10	hypo
chr3	47799577	47800276	700	*	-0.157176	96528	10	hypo
chr3	47916979	47917352	374	*	-0.118064	96530	9	hypo
chr3	47970642	47970894	253	*	0.131451	16138	5	hyper
chr3	48035746	48035951	206	*	-0.131394	96536	3	hypo
chr3	48221976	48222290	315	*	0.102384	16150	4	hyper
chr3	48309617	48311419	1803	*	-0.368657	96551	47	hypo
chr3	48374656	48376075	1420	*	0.115384	16156.2	21	hyper
chr3	48443812	48443993	182	*	-0.170991	96558	8	hypo
chr3	48472815	48473094	280	*	-0.167204	96561	3	hypo
chr3	48489208	48489291	84	*	-0.172375	96562	3	hypo
chr3	48500449	48502763	2315	*	-0.197938	96564	23	hypo
chr3	48508062	48508567	506	*	-0.190007	96567	17	hypo
chr3	48589751	48590672	922	*	-0.116724	96573	15	hypo
chr3	48651669	48651860	192	*	-0.254237	96578	3	hypo
chr3	48765603	48766204	602	*	0.107495	16175	7	hyper
chr3	48883958	48884236	279	*	-0.154926	96587	7	hypo
chr3	48935153	48935316	164	*	-0.158497	96589	4	hypo
chr3	49003111	49005133	2023	*	-0.264844	96591.96592.96593	26	hypo
chr3	49158709	49158874	166	*	-0.100558	96600	6	hypo
chr3	49210369	49210423	55	*	-0.11576	96602	3	hypo
chr3	49423646	49424311	666	*	0.27437	16207	15	hyper
chr3	49439301	49440057	757	*	0.144531	16209	7	hyper
chr3	49442406	49442547	142	*	0.115194	16210	6	hyper
chr3	49532192	49532358	167	*	-0.108458	96612	7	hypo
chr3	49561531	49561836	306	*	-0.121894	96613	3	hypo
chr3	49692182	49692855	674	*	-0.117337	96615	15	hypo
chr3	49788540	49790078	1539	*	0.17588	16221.2	31	hyper
chr3	49817230	49818790	1561	*	0.213904	16224.2	17	hyper
chr3	49843462	49843567	106	*	-0.282399	96624	3	hypo
chr3	50027390	50027774	385	*	-0.121168	96630	5	hypo
chr3	50148756	50149407	652	*	-0.205604	96636	8	hypo
chr3	50164802	50165110	309	*	-0.116454	96639	7	hypo
chr3	50227105	50227637	533	*	-0.121818	96641	5	hypo
chr3	50340339	50340402	64	*	0.201248	16246	4	hyper
chr3	50524676	50525418	743	*	-0.115311	96646	9	hypo
chr3	50621049	50621174	126	*	0.105536	16265	3	hyper
chr3	50661236	50661923	688	*	-0.147128	96652	8	hypo
chr3	51015887	51016531	645	*	-0.10063	96655	29	hypo
chr3	51477055	51478469	1415	*	0.102909	16279	17	hyper
chr3	51787955	51788598	644	*	-0.15483	96667	13	hypo
chr3	51960722	51960925	204	*	-0.105066	96672	10	hypo
chr3	52062666	52062788	123	*	-0.122675	96674	6	hypo
chr3	52100636	52100680	45	*	-0.186004	96677	3	hypo
chr3	52140551	52141696	1146	*	-0.134479	96680	16	hypo
chr3	52167152	52167647	496	*	0.155745	16305	10	hyper
chr3	52233393	52236016	2624	*	0.12008	16311.2	28	hyper
chr3	52238165	52239423	1259	*	-0.136023	96685	16	hypo
chr3	52250332	52251420	1089	*	-0.195438	96687	17	hypo
chr3	52471916	52472266	351	*	-0.14618	96695	16	hypo
chr3	52509890	52511045	1156	*	0.170092	16329	25	hyper
chr3	52517200	52518772	1573	*	-0.247623	96701	39	hypo
chr3	52578839	52579206	368	*	0.151749	16333	5	hyper
chr3	52590231	52591502	1272	*	-0.120796	96705	12	hypo
chr3	52599171	52600339	1169	*	0.229903	16337	27	hyper
chr3	52642147	52642437	291	*	-0.128069	96708	3	hypo
chr3	52659194	52661356	2163	*	-0.155567	96710	21	hypo
chr3	52704647	52705536	890	*	-0.128274	96713	9	hypo
chr3	52722162	52723338	1177	*	-0.21637	96716	10	hypo
chr3	52809937	52810259	323	*	-0.105582	96719	8	hypo
chr3	52829560	52829632	73	*	-0.122751	96722	3	hypo
chr3	52836336	52836406	71	*	0.268382	16345	4	hyper
chr3	52863875	52865227	1353	*	-0.198305	96725	32	hypo
chr3	52876784	52877918	1135	*	-0.143986	96727	32	hypo
chr3	52899919	52901217	1299	*	0.124131	16351	32	hyper
chr3	52907716	52908376	661	*	-0.103115	96728	9	hypo
chr3	52923891	52925481	1591	*	0.127782	16353.16354.16355	26	hyper
chr3	53117662	53118674	1013	*	-0.172288	96733	17	hypo
chr3	53161967	53162818	852	*	-0.178074	96735	15	hypo
chr3	53216862	53217062	201	*	-0.164733	96736	9	hypo
chr3	53227888	53228301	414	*	-0.155067	96742	4	hypo
chr3	53278241	53278658	418	*	0.171218	16372	11	hyper
chr3	53404680	53405315	636	*	-0.21129	96747	33	hypo
chr3	53568912	53569558	647	*	-0.151517	96748	12	hypo
chr3	53662720	53664146	1427	*	-0.164205	96755.96756.96757	16	hypo
chr3	53676428	53677871	1444	*	-0.222801	96759	27	hypo
chr3	53754844	53755477	634	*	-0.129169	96761	6	hypo
chr3	53878944	53879433	490	*	-0.139329	96765	5	hypo
chr3	53914040	53914907	868	*	-0.143085	96766	9	hypo
chr3	54082166	54085068	2903	*	-0.162579	96769.96770.96771	23	hypo
chr3	54120941	54121631	691	*	0.235555	16412	16	hyper
chr3	54122036	54122224	189	*	-0.141038	96772	15	hypo
chr3	54265834	54266209	376	*	-0.139843	96778	7	hypo
chr3	54277518	54278400	883	*	-0.158013	96780	15	hypo
chr3	54391621	54393625	2005	*	-0.142689	96782	18	hypo
chr3	54590180	54592288	2109	*	-0.168961	96786	22	hypo
chr3	54651311	54651452	142	*	-0.102992	96790	3	hypo
chr3	54686895	54687859	965	*	-0.129258	96795	11	hypo
chr3	54854668	54855358	691	*	-0.212427	96799	11	hypo
chr3	55021381	55022692	1312	*	-0.14814	96807	14	hypo
chr3	55093331	55095841	2511	*	-0.188203	96812	22	hypo
chr3	55162287	55162833	547	*	-0.130299	96816	8	hypo
chr3	55278872	55280487	1616	*	-0.119633	96825	24	hypo
chr3	55525124	55525161	38	*	-0.169284	96829	3	hypo
chr3	55539998	55540649	652	*	-0.148015	96830	6	hypo
chr3	55546118	55546260	143	*	-0.16538	96832	5	hypo
chr3	55626766	55627178	413	*	-0.108314	96836	6	hypo
chr3	55853746	55854165	420	*	-0.182893	96841	5	hypo
chr3	55876400	55877068	669	*	-0.130821	96844	7	hypo
chr3	56036509	56039722	3214	*	-0.237428	96849	24	hypo
chr3	56120235	56123054	2820	*	-0.143463	96854.96855.96856.96857	23	hypo
chr3	56449847	56450125	279	*	-0.114826	96861	4	hypo
chr3	56661976	56664239	2264	*	0.143492	16479.16480.16482	15	hyper
chr3	56896352	56897290	939	*	-0.116061	96870	12	hypo
chr3	57039901	57042329	2429	*	-0.2091	96874	44	hypo
chr3	57048479	57049459	981	*	-0.209279	96875	19	hypo
chr3	57103712	57103885	174	*	-0.172418	96882	6	hypo
chr3	57143644	57145175	1532	*	-0.144675	96886	27	hypo
chr3	57191275	57191833	559	*	0.132186	16512	13	hyper
chr3	57432353	57432984	632	*	-0.113029	96894	5	hypo
chr3	57436490	57438372	1883	*	0.184278	16518	26	hyper
chr3	57498144	57498692	549	*	-0.119238	96896	8	hypo
chr3	57556849	57557943	1095	*	-0.130146	96898	6	hypo
chr3	57581061	57581491	431	*	-0.132034	96900	11	hypo
chr3	57614059	57614451	393	*	-0.103658	96901	4	hypo
chr3	57680079	57680857	779	*	0.127701	16526	19	hyper
chr3	57682260	57683689	1430	*	-0.152986	96906	12	hypo
chr3	57710585	57711964	1380	*	0.127101	16529.2	16	hyper
chr3	57744866	57745282	417	*	-0.143264	96908	9	hypo
chr3	57763474	57763797	324	*	-0.158829	96910	4	hypo
chr3	57839016	57839536	521	*	0.11352	16539	12	hyper
chr3	57963665	57964420	756	*	-0.130573	96915	12	hypo
chr3	57970249	57970919	671	*	-0.12655	96916	7	hypo
chr3	57996905	57996957	53	*	-0.275754	96918	5	hypo
chr3	58037676	58038605	930	*	-0.197187	96919	19	hypo
chr3	58057205	58058487	1283	*	-0.308039	96922	22	hypo
chr3	58071170	58071733	564	*	-0.12855	96924	7	hypo
chr3	58089098	58089761	664	*	-0.118695	96926	8	hypo
chr3	58136370	58136979	610	*	-0.196016	96931	17	hypo
chr3	58149416	58149588	173	*	-0.162053	96932	3	hypo
chr3	58159302	58159605	304	*	-0.224874	96934	11	hypo
chr3	58164837	58165084	248	*	-0.247348	96936	6	hypo
chr3	58173440	58173691	252	*	-0.109561	96939	5	hypo
chr3	58201968	58203516	1549	*	-0.120077	96942	31	hypo
chr3	58341403	58342519	1117	*	-0.107166	96947	15	hypo
chr3	58400986	58401627	642	*	-0.119832	96948	8	hypo
chr3	58455493	58456690	1198	*	-0.134372	96952	26	hypo
chr3	58476686	58476912	227	*	-0.199006	96953	6	hypo
chr3	58507574	58508216	643	*	0.129609	16559	9	hyper
chr3	58625942	58627048	1107	*	0.123022	16566	34	hyper
chr3	58665268	58665685	418	*	-0.11949	96962	7	hypo
chr3	58707613	58708423	811	*	-0.122621	96964	11	hypo
chr3	58860068	58861994	1927	*	-0.132789	96970.96972.96973	14	hypo
chr3	59032820	59034497	1678	*	-0.10215	96976	15	hypo
chr3	59034996	59035271	276	*	0.10816	16574	3	hyper
chr3	59035922	59036158	237	*	-0.166583	96977	10	hypo
chr3	59305639	59306103	465	*	-0.110275	96980	7	hypo
chr3	59411809	59413193	1385	*	-0.157969	96984	22	hypo
chr3	59437045	59438240	1196	*	-0.119687	96986	13	hypo
chr3	59526521	59528288	1768	*	-0.160311	96990.96991.96993	17	hypo
chr3	59550361	59552801	2441	*	-0.120402	96994.96995.96996	21	hypo
chr3	59559498	59560473	976	*	-0.120128	96998	10	hypo
chr3	59803103	59805480	2378	*	-0.151267	97002	33	hypo
chr3	60308922	60310207	1286	*	-0.119652	97007	18	hypo
chr3	60385982	60386395	414	*	-0.118649	97008	4	hypo
chr3	60589209	60590423	1215	*	0.105707	16625	10	hyper
chr3	60945891	60946566	676	*	-0.115933	97015	8	hypo
chr3	60983301	60984661	1361	*	-0.168292	97022	8	hypo
chr3	61063645	61064140	496	*	-0.118172	97025	7	hypo
chr3	61120521	61122457	1937	*	-0.14655	97027.97028.97029	17	hypo
chr3	61166657	61166843	187	*	-0.108666	97031	3	hypo
chr3	61232870	61233222	353	*	-0.148133	97034	4	hypo
chr3	61533390	61533683	294	*	-0.117073	97040	4	hypo
chr3	61579587	61580543	957	*	-0.194585	97045	16	hypo
chr3	61622215	61623785	1571	*	-0.275422	97048	22	hypo
chr3	61640791	61640995	205	*	-0.125174	97050	4	hypo
chr3	61649226	61651040	1815	*	-0.14483	97053	21	hypo
chr3	61659540	61659971	432	*	-0.158975	97056	7	hypo
chr3	61668964	61670964	2001	*	-0.216472	97058	27	hypo
chr3	61703236	61704607	1372	*	-0.126031	97062	14	hypo
chr3	61880540	61882276	1737	*	-0.132607	97065	12	hypo
chr3	61938278	61940376	2099	*	0.112238	16669.16670.16672	19	hyper
chr3	62108226	62109443	1218	*	-0.128842	97067	11	hypo
chr3	62127847	62129894	2048	*	-0.12537	97068.97069.97070	20	hypo
chr3	62173521	62174112	592	*	-0.114095	97072	6	hypo
chr3	62196298	62198370	2073	*	-0.109171	97074	18	hypo
chr3	62233363	62234072	710	*	0.136519	16690	5	hyper
chr3	62431675	62432339	665	*	-0.12765	97078	10	hypo
chr3	62488747	62489333	587	*	-0.141555	97080	5	hypo
chr3	62628822	62629810	989	*	-0.103988	97086	11	hypo
chr3	62741012	62741301	290	*	-0.119869	97095	8	hypo
chr3	63237311	63237560	250	*	-0.121032	97096	7	hypo
chr3	63507591	63508494	904	*	0.127777	16727.2	8	hyper
chr3	63563464	63563876	413	*	-0.155902	97101	7	hypo
chr3	63610689	63612096	1408	*	-0.125602	97105	16	hypo
chr3	63719007	63719328	322	*	-0.101441	97112	19	hypo
chr3	63809719	63810677	959	*	-0.170307	97115	13	hypo
chr3	63957015	63959421	2407	*	0.12347	16754.16755.16756	19	hyper
chr3	64146375	64149699	3325	*	-0.190457	97121.97122.97123.97124	27	hypo
chr3	64158982	64160676	1695	*	-0.18483	97125	15	hypo
chr3	64172367	64173584	1218	*	-0.136664	97127	11	hypo
chr3	64199518	64200992	1475	*	-0.184936	97128	22	hypo
chr3	64241200	64241887	688	*	-0.108235	97130	7	hypo
chr3	64337491	64341090	3600	*	-0.191331	97132.97133.97134.97135	33	hypo
chr3	64354324	64356890	2567	*	-0.176394	97136.97138.97139	24	hypo
chr3	64407617	64411181	3565	*	-0.245086	97140.97141.97144	23	hypo
chr3	64429708	64430059	352	*	-0.324143	97145	8	hypo
chr3	64437119	64437991	873	*	-0.175173	97151	10	hypo
chr3	64518748	64518957	210	*	-0.121037	97154	7	hypo
chr3	64520103	64520392	290	*	-0.114455	97155	3	hypo
chr3	64581923	64584176	2254	*	-0.109208	97159	26	hypo
chr3	64783255	64785487	2233	*	-0.12141	97161.97162.97164	21	hypo
chr3	64798670	64799830	1161	*	-0.124388	97165	15	hypo
chr3	64822320	64822653	334	*	-0.116792	97167	5	hypo
chr3	64869985	64870079	95	*	-0.107437	97169	3	hypo
chr3	64924912	64926393	1482	*	-0.125915	97171	14	hypo
chr3	65004126	65005637	1512	*	-0.107883	97176	18	hypo
chr3	65333898	65334212	315	*	-0.111778	97186	7	hypo
chr3	65340691	65340776	86	*	-0.123338	97187	3	hypo
chr3	65535367	65535536	170	*	-0.133247	97189	4	hypo
chr3	65840579	65840982	404	*	-0.124712	97199	7	hypo
chr3	65886710	65887578	869	*	-0.135929	97203	14	hypo
chr3	65941506	65941874	369	*	-0.134464	97207	8	hypo
chr3	65950203	65950316	114	*	-0.124694	97209	4	hypo
chr3	65964968	65965133	166	*	-0.122002	97211	6	hypo
chr3	65985128	65985942	815	*	0.182987	16840	25	hyper
chr3	65994008	65995675	1668	*	0.175739	16842.2	25	hyper
chr3	66138308	66139323	1016	*	0.103633	16854	14	hyper
chr3	66321290	66322214	925	*	-0.117253	97224	10	hypo
chr3	66453013	66453461	449	*	-0.140674	97231	9	hypo
chr3	66469247	66470118	872	*	-0.178626	97232	20	hypo
chr3	66486563	66487190	628	*	-0.199898	97233	14	hypo
chr3	66517399	66519180	1782	*	-0.208693	97237	35	hypo
chr3	66536696	66537110	415	*	-0.139105	97238	8	hypo
chr3	66626983	66627452	470	*	-0.212372	97241	9	hypo
chr3	66653159	66654769	1611	*	-0.220772	97247	17	hypo
chr3	66743053	66744160	1108	*	-0.132247	97251	15	hypo
chr3	66761637	66764020	2384	*	-0.263041	97254	21	hypo
chr3	66806585	66807300	716	*	-0.123488	97255	11	hypo
chr3	66811122	66812696	1575	*	-0.200037	97257	22	hypo
chr3	66828044	66829723	1680	*	-0.146071	97260	20	hypo
chr3	66859150	66859529	380	*	-0.216622	97265	5	hypo
chr3	67294037	67294567	531	*	0.12928	16884	4	hyper
chr3	67327718	67328892	1175	*	0.137702	16887	10	hyper
chr3	67340871	67342255	1385	*	-0.117796	97274	14	hypo
chr3	67576145	67576814	670	*	-0.120462	97276	6	hypo
chr3	68053273	68053684	412	*	-0.126589	97280	9	hypo
chr3	68834002	68835358	1357	*	0.114296	16903	41	hyper
chr3	68870082	68871361	1280	*	-0.111493	97287	25	hypo
chr3	69061247	69061575	329	*	-0.427495	97289	9	hypo
chr3	69140667	69140727	61	*	-0.134426	97294	3	hypo
chr3	69210869	69212590	1722	*	0.132485	16913.2	12	hyper
chr3	69248409	69249446	1038	*	-0.26547	97298	11	hypo
chr3	69275694	69276641	948	*	-0.148511	97300	10	hypo
chr3	69289866	69291257	1392	*	0.163572	16919.2	18	hyper
chr3	69297512	69298244	733	*	0.172153	16921	14	hyper
chr3	69342285	69343440	1156	*	-0.11043	97304	14	hypo
chr3	69379742	69381324	1583	*	0.161432	16928.2	24	hyper
chr3	69421265	69421613	349	*	0.145329	16932	6	hyper
chr3	69432636	69433159	524	*	0.293204	16934	6	hyper
chr3	69460739	69460971	233	*	-0.120981	97306	5	hypo
chr3	69491824	69495367	3544	*	-0.179551	97312	31	hypo
chr3	69587166	69588451	1286	*	-0.240909	97315	10	hypo
chr3	69714370	69715261	892	*	-0.118714	97319	8	hypo
chr3	69725011	69725284	274	*	-0.179171	97320	5	hypo
chr3	69731787	69735648	3862	*	-0.155444	97322.97323.97324.97325	23	hypo
chr3	69763549	69763834	286	*	-0.1219	97326	4	hypo
chr3	70048025	70048736	712	*	-0.121558	97333	14	hypo
chr3	70494227	70494731	505	*	0.151703	16973	5	hyper
chr3	70753065	70753500	436	*	-0.223291	97335	7	hypo
chr3	70809914	70810428	515	*	-0.101321	97337	4	hypo
chr3	70912326	70912751	426	*	-0.114359	97342	7	hypo
chr3	71032088	71032254	167	*	-0.120163	97344	6	hypo
chr3	71054930	71056055	1126	*	-0.122016	97347	15	hypo
chr3	71075468	71076411	944	*	-0.11376	97349	12	hypo
chr3	71098937	71099471	535	*	-0.146141	97353	3	hypo
chr3	71198182	71199679	1498	*	0.12503	16991.2	15	hyper
chr3	71225546	71226310	765	*	0.130785	16995.2	17	hyper
chr3	71244368	71245293	926	*	-0.222972	97364	12	hypo
chr3	71256794	71257010	217	*	0.111202	17002	3	hyper
chr3	71290339	71291535	1197	*	-0.112597	97366	16	hypo
chr3	71292178	71295913	3736	*	0.14846	17008.17009.17010.17012	47	hyper
chr3	71302550	71303074	525	*	0.108364	17013	5	hyper
chr3	71306239	71308092	1854	*	-0.184772	97370.97371.97372	20	hypo
chr3	71318697	71318802	106	*	0.109867	17017	3	hyper
chr3	71409875	71411613	1739	*	0.120766	17029	30	hyper
chr3	71462509	71464354	1846	*	-0.210359	97377	30	hypo
chr3	71472458	71472853	396	*	-0.128986	97380	6	hypo
chr3	71489545	71489610	66	*	-0.215251	97382	7	hypo
chr3	71493242	71494522	1281	*	-0.245535	97383	23	hypo
chr3	71500109	71501286	1178	*	0.135426	17040.2	13	hyper
chr3	71505536	71506134	599	*	-0.155304	97385	7	hypo
chr3	71582036	71582231	196	*	-0.163097	97388	3	hypo
chr3	71586061	71586724	664	*	-0.148875	97389	16	hypo
chr3	71612565	71613722	1158	*	-0.137279	97392	16	hypo
chr3	71625565	71626223	659	*	0.172014	17048	10	hyper
chr3	71707148	71707617	470	*	-0.101034	97397	10	hypo
chr3	71903197	71903502	306	*	-0.115593	97402	6	hypo
chr3	71974287	71975255	969	*	-0.101623	97405	17	hypo
chr3	72025658	72025755	98	*	0.10938	17059	3	hyper
chr3	72127621	72127815	195	*	-0.110874	97410	6	hypo
chr3	72204682	72205404	723	*	-0.122168	97413	16	hypo
chr3	72225662	72227040	1379	*	-0.182929	97415	37	hypo
chr3	72257699	72259517	1819	*	0.119655	17068.2	18	hyper
chr3	72278468	72279531	1064	*	-0.146457	97418	12	hypo
chr3	72303907	72305450	1544	*	-0.100644	97421	19	hypo
chr3	72306328	72306642	315	*	0.102431	17074	5	hyper
chr3	72337649	72338614	966	*	-0.104231	97422	25	hypo
chr3	72359613	72360011	399	*	-0.146919	97425	8	hypo
chr3	72366836	72368508	1673	*	-0.173091	97426	28	hypo
chr3	72386497	72388055	1559	*	-0.164782	97428	20	hypo
chr3	72497999	72498411	413	*	-0.140973	97433	5	hypo
chr3	72531197	72533416	2220	*	-0.161966	97435.97436.97437	28	hypo
chr3	72586620	72587807	1188	*	-0.109459	97440	17	hypo
chr3	72706849	72708789	1941	*	-0.137381	97447	22	hypo
chr3	72773192	72773337	146	*	-0.127314	97449	8	hypo
chr3	72792798	72793329	532	*	-0.10479	97451	8	hypo
chr3	72812749	72813646	898	*	0.139365	17109	10	hyper
chr3	72837709	72837938	230	*	0.108964	17110	5	hyper
chr3	72938924	72940584	1661	*	-0.234655	97455	28	hypo
chr3	72955531	72958091	2561	*	-0.174827	97458	28	hypo
chr3	72990192	72991776	1585	*	-0.173731	97460	9	hypo
chr3	73032481	73032721	241	*	-0.105035	97464	5	hypo
chr3	73106302	73106483	182	*	-0.116521	97465	3	hypo
chr3	73193489	73193565	77	*	-0.104121	97471	3	hypo
chr3	73251335	73252084	750	*	0.103675	17119	12	hyper
chr3	73394914	73395004	91	*	0.110056	17127	7	hyper
chr3	73500035	73501978	1944	*	-0.207374	97478	21	hypo
chr3	73699843	73701151	1309	*	0.107345	17143.2	10	hyper
chr3	73775829	73776662	834	*	0.106101	17146	13	hyper
chr3	74661703	74662053	351	*	-0.24356	97497	5	hypo
chr3	75282055	75283282	1228	*	-0.106641	97503	6	hypo
chr3	75352651	75353281	631	*	-0.124245	97510	6	hypo
chr3	75955069	75955403	335	*	-0.163845	97513	5	hypo
chr3	76091500	76091883	384	*	-0.100469	97517	4	hypo
chr3	76350822	76350958	137	*	-0.128677	97521	3	hypo
chr3	76378427	76379073	647	*	0.147275	17182	18	hyper
chr3	76850758	76851448	691	*	0.142082	17201.2	11	hyper
chr3	76922727	76924397	1671	*	-0.13491	97535	17	hypo
chr3	77237718	77238306	589	*	-0.142285	97542	4	hypo
chr3	77285037	77285646	610	*	0.111745	17220	8	hyper
chr3	77844227	77844616	390	*	-0.115686	97553	6	hypo
chr3	78189809	78189819	11	*	-0.162761	97559	3	hypo
chr3	78391150	78391601	452	*	-0.111585	97561	7	hypo
chr3	78417375	78418765	1391	*	-0.180326	97564	15	hypo
chr3	78682196	78683892	1697	*	-0.113702	97567	17	hypo
chr3	78761403	78763039	1637	*	-0.114453	97569	13	hypo
chr3	78846098	78846802	705	*	-0.145104	97570	6	hypo
chr3	78968197	78968321	125	*	-0.135117	97573	3	hypo
chr3	79051938	79052387	450	*	-0.124334	97576	3	hypo
chr3	79092592	79093078	487	*	0.105562	17247	4	hyper
chr3	79345921	79346224	304	*	-0.143971	97587	3	hypo
chr3	79777188	79777231	44	*	0.117298	17259	3	hyper
chr3	79814365	79815149	785	*	0.177117	17263.2	9	hyper
chr3	81330559	81331204	646	*	0.113828	17286	9	hyper
chr3	81383493	81385579	2087	*	-0.123219	97605	11	hypo
chr3	81435132	81435627	496	*	-0.10839	97607	7	hypo
chr3	81492453	81493538	1086	*	-0.17149	97609	11	hypo
chr3	81886545	81886725	181	*	-0.113452	97621	6	hypo
chr3	82105020	82105301	282	*	-0.122161	97627	3	hypo
chr3	82192973	82194360	1388	*	-0.12674	97634	7	hypo
chr3	83052039	83052361	323	*	-0.100369	97642	3	hypo
chr3	83662548	83662854	307	*	-0.10243	97645	3	hypo
chr3	86136683	86136825	143	*	-0.112144	97653	5	hypo
chr3	87274948	87275138	191	*	0.172733	17387	4	hyper
chr3	87345576	87346572	997	*	-0.115518	97662	10	hypo
chr3	87840821	87841151	331	*	-0.169075	97667	5	hypo
chr3	87846099	87846191	93	*	-0.186204	97670	3	hypo
chr3	88081157	88081502	346	*	-0.11104	97677	4	hypo
chr3	88217042	88217662	621	*	0.225348	17408	8	hyper
chr3	88330351	88331110	760	*	-0.149829	97681	13	hypo
chr3	88779696	88781711	2016	*	-0.132977	97686	15	hypo
chr3	89160672	89160960	289	*	0.123106	17424	4	hyper
chr3	90256104	90257363	1260	*	-0.171504	97700	10	hypo
chr3	93691679	93691935	257	*	0.114808	17442	4	hyper
chr3	93694864	93695179	316	*	-0.117288	97701	3	hypo
chr3	93825181	93825507	327	*	-0.110073	97704	5	hypo
chr3	94132429	94132900	472	*	-0.104697	97708	3	hypo
chr3	96496587	96497132	546	*	-0.154377	97725	7	hypo
chr3	96949445	96949932	488	*	-0.121606	97727	4	hypo
chr3	97732747	97733371	625	*	-0.102639	97734	6	hypo
chr3	98043911	98044155	245	*	-0.134573	97740	10	hypo
chr3	98230666	98232510	1845	*	-0.133094	97748	17	hypo
chr3	98464800	98465470	671	*	-0.110477	97753	7	hypo
chr3	98502504	98503861	1358	*	0.107416	17502.2	12	hyper
chr3	98618597	98618974	378	*	0.13892	17510	4	hyper
chr3	98621833	98622089	257	*	-0.170632	97755	3	hypo
chr3	98690421	98690835	415	*	0.121067	17514	4	hyper
chr3	99305428	99308478	3051	*	-0.127792	97758.97759.97760	20	hypo
chr3	99357810	99358371	562	*	0.145612	17524	9	hyper
chr3	99595952	99596194	243	*	-0.115744	97765	4	hypo
chr3	99650561	99651051	491	*	0.113372	17537	4	hyper
chr3	99660031	99660147	117	*	-0.11452	97769	3	hypo
chr3	99678182	99679941	1760	*	0.143576	17539.17540.17541	17	hyper
chr3	99742951	99743125	175	*	-0.105573	97772	3	hypo
chr3	99751290	99752916	1627	*	-0.131889	97774	9	hypo
chr3	99766378	99766802	425	*	-0.109002	97776	5	hypo
chr3	99772183	99772405	223	*	0.110949	17551	4	hyper
chr3	99794993	99796840	1848	*	0.151644	17554.2	13	hyper
chr3	99801342	99802385	1044	*	-0.115165	97782	9	hypo
chr3	100034980	100035858	879	*	-0.146531	97785	13	hypo
chr3	100110500	100111408	909	*	-0.168365	97790	7	hypo
chr3	100121730	100121944	215	*	0.102143	17564	3	hyper
chr3	100212206	100212550	345	*	-0.264921	97795	4	hypo
chr3	100219113	100219493	381	*	-0.17466	97799	10	hypo
chr3	100244442	100245062	621	*	-0.159504	97801	13	hypo
chr3	100279560	100280762	1203	*	-0.185244	97804	13	hypo
chr3	100313767	100313973	207	*	-0.104951	97806	5	hypo
chr3	101279131	101279367	237	*	-0.11318	97821	3	hypo
chr3	101284258	101284917	660	*	-0.101741	97822	8	hypo
chr3	101419467	101420347	881	*	-0.118679	97825	16	hypo
chr3	101499090	101499721	632	*	-0.123455	97827	6	hypo
chr3	101545464	101545858	395	*	-0.100755	97832	8	hypo
chr3	101596007	101599078	3072	*	-0.172234	97833.97834.97835	23	hypo
chr3	101643853	101645930	2078	*	-0.173124	97837.97838.97839	33	hypo
chr3	101658443	101660259	1817	*	-0.122907	97842	18	hypo
chr3	101683469	101684168	700	*	-0.113178	97843	13	hypo
chr3	101880040	101881085	1046	*	-0.131203	97845	9	hypo
chr3	101894206	101894569	364	*	-0.158857	97848	3	hypo
chr3	101909085	101910803	1719	*	-0.120694	97853	14	hypo
chr3	101978278	101978531	254	*	-0.133849	97858	4	hypo
chr3	102018407	102021426	3020	*	-0.179028	97861	21	hypo
chr3	102168123	102169089	967	*	-0.121235	97864	10	hypo
chr3	102391545	102392456	912	*	-0.10993	97873	12	hypo
chr3	103010242	103011558	1317	*	-0.102724	97878	10	hypo
chr3	103505273	103505456	184	*	-0.118786	97888	3	hypo
chr3	103644929	103646177	1249	*	-0.203356	97893	31	hypo
chr3	104205827	104206264	438	*	-0.11009	97897	4	hypo
chr3	104628631	104628884	254	*	-0.100997	97903	4	hypo
chr3	105083472	105084109	638	*	0.112517	17647	8	hyper
chr3	105222873	105223752	880	*	-0.137057	97913	26	hypo
chr3	105299214	105299350	137	*	-0.113317	97914	4	hypo
chr3	105464765	105465166	402	*	-0.136313	97917	6	hypo
chr3	105676612	105677470	859	*	-0.144178	97930	8	hypo
chr3	105741350	105744413	3064	*	-0.197444	97932	16	hypo
chr3	105924601	105926726	2126	*	-0.23666	97938	20	hypo
chr3	106285184	106285936	753	*	0.149625	17683	7	hyper
chr3	106329486	106329879	394	*	-0.162278	97942	3	hypo
chr3	106397460	106399037	1578	*	-0.227005	97947	23	hypo
chr3	106542488	106542969	482	*	0.113273	17687	7	hyper
chr3	106545770	106546704	935	*	-0.125662	97954	8	hypo
chr3	106982549	106984030	1482	*	-0.118899	97964	22	hypo
chr3	107093680	107094592	913	*	0.116918	17702	9	hyper
chr3	107151633	107151755	123	*	-0.140817	97971	3	hypo
chr3	107280884	107281154	271	*	-0.169096	97974	6	hypo
chr3	107382250	107382517	268	*	0.102563	17709	3	hyper
chr3	107416416	107417447	1032	*	-0.159513	97979	35	hypo
chr3	107563521	107564443	923	*	-0.111902	97981	11	hypo
chr3	107688293	107688681	389	*	-0.137418	97987	6	hypo
chr3	107700422	107701040	619	*	-0.111619	97989	10	hypo
chr3	107724520	107724769	250	*	-0.156177	97991	5	hypo
chr3	107750066	107751408	1343	*	-0.118631	97995	18	hypo
chr3	107790281	107791399	1119	*	0.112966	17722	9	hyper
chr3	107845685	107846762	1078	*	-0.134588	98000	15	hypo
chr3	108019273	108021547	2275	*	-0.146258	98001.98002.98003	24	hypo
chr3	108047539	108047825	287	*	-0.116599	98005	3	hypo
chr3	108128360	108129884	1525	*	0.182961	17738.17739.17740	23	hyper
chr3	108630781	108631081	301	*	-0.116121	98007	10	hypo
chr3	108878176	108878911	736	*	-0.108072	98013	7	hypo
chr3	109104118	109104604	487	*	0.104697	17753	6	hyper
chr3	109713834	109714025	192	*	-0.120898	98022	4	hypo
chr3	109882760	109884838	2079	*	-0.202939	98026.98027.98028	21	hypo
chr3	110044601	110044789	189	*	-0.101862	98029	3	hypo
chr3	110157085	110157431	347	*	-0.225084	98032	4	hypo
chr3	110788536	110788860	325	*	0.154808	17772	6	hyper
chr3	110792292	110792559	268	*	0.254069	17773	5	hyper
chr3	110852543	110852999	457	*	-0.105128	98036	7	hypo
chr3	111394943	111395879	937	*	-0.139607	98038	10	hypo
chr3	111480258	111482986	2729	*	-0.166346	98040.98042.98043	19	hypo
chr3	111518853	111519104	252	*	-0.171055	98045	5	hypo
chr3	111760579	111761510	932	*	-0.130287	98054	12	hypo
chr3	111767963	111768425	463	*	0.142097	17804	7	hyper
chr3	111801605	111802357	753	*	0.140386	17808	8	hyper
chr3	111806762	111806922	161	*	0.114304	17813	3	hyper
chr3	112096648	112098435	1788	*	-0.153852	98061	20	hypo
chr3	112288674	112288727	54	*	-0.10332	98064	3	hypo
chr3	112333139	112334082	944	*	0.131569	17826	11	hyper
chr3	112389562	112391092	1531	*	-0.16271	98069	18	hypo
chr3	112514467	112514989	523	*	-0.116455	98073	4	hypo
chr3	112520550	112520575	26	*	-0.100849	98077	3	hypo
chr3	112774756	112775163	408	*	0.134571	17840	6	hyper
chr3	112885167	112887756	2590	*	-0.180942	98085.98086.98087	26	hypo
chr3	112940996	112941832	837	*	-0.128359	98094	14	hypo
chr3	112982666	112985272	2607	*	-0.178126	98095.98097.98098	25	hypo
chr3	112993761	112995144	1384	*	-0.271672	98100	22	hypo
chr3	113159943	113160821	879	*	-0.145804	98102	51	hypo
chr3	113234697	113234917	221	*	-0.185771	98103	9	hypo
chr3	113252577	113252844	268	*	-0.218374	98104	7	hypo
chr3	113285022	113285959	938	*	-0.120249	98106	11	hypo
chr3	113386008	113387140	1133	*	-0.219503	98109	11	hypo
chr3	113461043	113462381	1339	*	-0.142959	98111	14	hypo
chr3	113558250	113558565	316	*	-0.219796	98112	9	hypo
chr3	114037246	114038600	1355	*	-0.155545	98118	12	hypo
chr3	114084983	114086404	1422	*	0.210219	17889	17	hyper
chr3	114102565	114104069	1505	*	-0.132759	98124	22	hypo
chr3	114258924	114259006	83	*	-0.109423	98128	3	hypo
chr3	114378272	114379198	927	*	0.182913	17900.2	10	hyper
chr3	114387599	114388408	810	*	0.100633	17904	5	hyper
chr3	114528772	114528931	160	*	0.204425	17913	5	hyper
chr3	114790243	114791726	1484	*	-0.12842	98134	14	hypo
chr3	115509217	115509938	722	*	-0.144564	98145	9	hypo
chr3	115596249	115596903	655	*	-0.137122	98151	9	hypo
chr3	116803209	116803348	140	*	-0.103405	98159	3	hypo
chr3	117280808	117281101	294	*	-0.107985	98163	3	hypo
chr3	117350565	117350764	200	*	-0.128457	98166	3	hypo
chr3	117407026	117408180	1155	*	-0.113417	98167	10	hypo
chr3	117713605	117713914	310	*	0.123891	17957	4	hyper
chr3	118924987	118925758	772	*	-0.127906	98175	7	hypo
chr3	119010054	119010966	913	*	0.251024	17977.2	19	hyper
chr3	119017532	119018225	694	*	0.203117	17983.2	15	hyper
chr3	119070599	119070639	41	*	0.109307	17987	3	hyper
chr3	119080377	119081071	695	*	0.10937	17992	10	hyper
chr3	119274056	119274520	465	*	-0.101694	98180	6	hypo
chr3	119396726	119396954	229	*	0.118302	17999	5	hyper
chr3	119821901	119822468	568	*	-0.150201	98185	9	hypo
chr3	120112141	120113853	1713	*	0.162797	18012.2	13	hyper
chr3	120275131	120275625	495	*	-0.148049	98197	6	hypo
chr3	120316149	120316328	180	*	-0.167278	98201	3	hypo
chr3	120366817	120367323	507	*	-0.112833	98202	7	hypo
chr3	120485669	120485776	108	*	-0.107538	98206	3	hypo
chr3	120950008	120951883	1876	*	-0.150884	98214	13	hypo
chr3	121215604	121216526	923	*	-0.187992	98222	10	hypo
chr3	121248035	121249377	1343	*	-0.136521	98224	8	hypo
chr3	121267198	121267954	757	*	-0.125584	98227	14	hypo
chr3	121319439	121320485	1047	*	0.101676	18034	8	hyper
chr3	121449808	121452309	2502	*	-0.111362	98231	18	hypo
chr3	121466177	121466251	75	*	-0.135066	98233	5	hypo
chr3	121633185	121634013	829	*	-0.107354	98239	11	hypo
chr3	121637657	121638750	1094	*	-0.186724	98240	26	hypo
chr3	121657115	121658123	1009	*	-0.256366	98242	33	hypo
chr3	121721534	121723518	1985	*	-0.191641	98244	22	hypo
chr3	121739357	121739848	492	*	-0.255864	98246	4	hypo
chr3	121818092	121818375	284	*	0.10154	18044	3	hyper
chr3	121965468	121965992	525	*	-0.126875	98250	6	hypo
chr3	121984374	121985433	1060	*	-0.101971	98254	11	hypo
chr3	122013228	122014706	1479	*	-0.138766	98258	12	hypo
chr3	122042618	122042747	130	*	-0.103922	98260	4	hypo
chr3	122045624	122046244	621	*	0.113955	18059	10	hyper
chr3	122084740	122085367	628	*	-0.114522	98265	12	hypo
chr3	122101079	122101246	168	*	-0.136822	98267	7	hypo
chr3	122114008	122114328	321	*	-0.129459	98269	4	hypo
chr3	122140425	122141548	1124	*	-0.162429	98272	16	hypo
chr3	122239960	122240169	210	*	-0.119218	98273	4	hypo
chr3	122265164	122265267	104	*	-0.147762	98276	5	hypo
chr3	122507435	122509879	2445	*	-0.172084	98287.98288.98289	19	hypo
chr3	122518483	122518798	316	*	-0.141407	98291	5	hypo
chr3	122676267	122676709	443	*	0.186959	18099.2	8	hyper
chr3	122693994	122694574	581	*	-0.155529	98298	13	hypo
chr3	122712023	122712271	249	*	-0.133666	98300	8	hypo
chr3	122755439	122756956	1518	*	-0.103282	98302	16	hypo
chr3	122790178	122791387	1210	*	0.175669	18108.2	18	hyper
chr3	122803098	122804183	1086	*	0.158564	18112	15	hyper
chr3	122807954	122809216	1263	*	0.158624	18113	23	hyper
chr3	122810141	122810867	727	*	-0.101904	98304	11	hypo
chr3	122840443	122842146	1704	*	-0.118195	98306	20	hypo
chr3	122857559	122858176	618	*	0.192014	18120	11	hyper
chr3	122866705	122868709	2005	*	0.232264	18122.18123.18124	23	hyper
chr3	122919687	122920063	377	*	0.18048	18127	5	hyper
chr3	123068536	123068819	284	*	0.118068	18135	5	hyper
chr3	123200661	123201612	952	*	-0.217118	98320	18	hypo
chr3	123336816	123337670	855	*	-0.114714	98324	11	hypo
chr3	123351789	123353245	1457	*	-0.146165	98326	17	hypo
chr3	123380662	123380832	171	*	0.102386	18146	3	hyper
chr3	123420343	123420462	120	*	0.165345	18149	4	hyper
chr3	123438490	123439869	1380	*	-0.165158	98329	25	hypo
chr3	123451448	123451785	338	*	-0.11326	98330	5	hypo
chr3	123500536	123501585	1050	*	-0.145806	98335	10	hypo
chr3	123535698	123536608	911	*	-0.143859	98338	7	hypo
chr3	123550398	123551104	707	*	-0.115001	98340	15	hypo
chr3	123707925	123708209	285	*	-0.148168	98348	3	hypo
chr3	123736354	123736989	636	*	-0.103484	98350	8	hypo
chr3	123985359	123985583	225	*	-0.106054	98351	3	hypo
chr3	124071766	124072096	331	*	-0.132286	98354	4	hypo
chr3	124129450	124129581	132	*	0.123651	18178	3	hyper
chr3	124305348	124305793	446	*	0.104009	18189	13	hyper
chr3	124418192	124419739	1548	*	-0.114119	98364	20	hypo
chr3	124499874	124500765	892	*	0.165952	18198	18	hyper
chr3	124554303	124556761	2459	*	-0.206386	98371.98373.98374	23	hypo
chr3	124579031	124580077	1047	*	-0.114784	98376	10	hypo
chr3	124608243	124608340	98	*	-0.193362	98377	4	hypo
chr3	124729787	124731148	1362	*	-0.196198	98383	13	hypo
chr3	124742688	124744309	1622	*	-0.164674	98385	19	hypo
chr3	124761762	124762950	1189	*	-0.294337	98387	32	hypo
chr3	124845102	124845150	49	*	-0.104057	98389	3	hypo
chr3	124869785	124871220	1436	*	0.173272	18213.18214.18215	22	hyper
chr3	124874855	124875973	1119	*	-0.154274	98390	21	hypo
chr3	124885444	124886388	945	*	-0.174043	98393	17	hypo
chr3	124910177	124912162	1986	*	-0.1736	98395.98396.98397	33	hypo
chr3	124927439	124927522	84	*	-0.13386	98400	3	hypo
chr3	124930387	124930590	204	*	0.106662	18218	4	hyper
chr3	124948229	124948431	203	*	0.106175	18222	5	hyper
chr3	125102348	125102981	634	*	-0.10628	98407	7	hypo
chr3	125387357	125388509	1153	*	-0.12914	98417	12	hypo
chr3	125401530	125403172	1643	*	-0.137442	98418	18	hypo
chr3	125417322	125417670	349	*	-0.160786	98420	18	hypo
chr3	125469227	125469275	49	*	-0.100312	98423	3	hypo
chr3	125551460	125552027	568	*	0.106082	18241	16	hyper
chr3	125604612	125605668	1057	*	-0.135931	98428	22	hypo
chr3	125617921	125618398	478	*	-0.105491	98429	9	hypo
chr3	125654932	125655801	870	*	-0.169444	98434	27	hypo
chr3	125709049	125710226	1178	*	-0.229879	98436	64	hypo
chr3	125775693	125776588	896	*	-0.126373	98439	21	hypo
chr3	125829875	125830411	537	*	-0.129871	98443	16	hypo
chr3	125900093	125900244	152	*	-0.14652	98445	8	hypo
chr3	125932732	125933059	328	*	-0.152954	98448	10	hypo
chr3	125934077	125934891	815	*	0.117445	18252	16	hyper
chr3	125964666	125965732	1067	*	0.115039	18255.2	18	hyper
chr3	125968823	125969501	679	*	-0.206328	98450	10	hypo
chr3	125983639	125984313	675	*	-0.162498	98454	17	hypo
chr3	125986964	125987931	968	*	-0.190727	98458	21	hypo
chr3	125990687	125991041	355	*	-0.183098	98459	12	hypo
chr3	126007134	126008431	1298	*	-0.276978	98461	31	hypo
chr3	126020618	126020772	155	*	0.177289	18260	5	hyper
chr3	126068987	126069121	135	*	0.137027	18263	3	hyper
chr3	126071788	126072216	429	*	0.188457	18264	7	hyper
chr3	126108772	126108794	23	*	0.129652	18269	3	hyper
chr3	126190945	126191181	237	*	0.111708	18272	6	hyper
chr3	126259550	126260167	618	*	-0.179511	98473	15	hypo
chr3	126285250	126285632	383	*	-0.113434	98475	4	hypo
chr3	126423936	126424243	308	*	-0.144433	98478	7	hypo
chr3	126466534	126466802	269	*	0.163671	18294	6	hyper
chr3	126470252	126470956	705	*	-0.100986	98480	10	hypo
chr3	126485198	126485327	130	*	-0.120595	98483	5	hypo
chr3	126492177	126493468	1292	*	-0.177353	98486	16	hypo
chr3	126629666	126630673	1008	*	-0.240382	98492	17	hypo
chr3	126650706	126651915	1210	*	-0.183726	98495	24	hypo
chr3	126675735	126676443	709	*	-0.230348	98497	23	hypo
chr3	126678952	126681203	2252	*	-0.2737	98498.98499.98500	50	hypo
chr3	126690228	126690492	265	*	0.108826	18296	5	hyper
chr3	126755070	126755630	561	*	-0.3284	98502	16	hypo
chr3	126788663	126794615	5953	*	-0.130105	98504.98507.98509	92	hypo
chr3	126796027	126796647	621	*	0.165406	18300	16	hyper
chr3	126853344	126853439	96	*	-0.177354	98510	5	hypo
chr3	126860833	126861283	451	*	-0.139938	98512	15	hypo
chr3	127070812	127071649	838	*	-0.109008	98518	16	hypo
chr3	127109299	127109504	206	*	-0.159556	98519	7	hypo
chr3	127123550	127124428	879	*	0.116611	18315	15	hyper
chr3	127255453	127255578	126	*	-0.175409	98525	6	hypo
chr3	127325394	127326749	1356	*	-0.207038	98530	28	hypo
chr3	127365874	127366603	730	*	-0.124787	98532	14	hypo
chr3	127427557	127427909	353	*	-0.115114	98534	4	hypo
chr3	127440751	127442709	1959	*	0.103541	18327	34	hyper
chr3	127461782	127461866	85	*	-0.120772	98537	3	hypo
chr3	127480116	127481137	1022	*	0.162203	18329	28	hyper
chr3	127604504	127605502	999	*	-0.161037	98541	19	hypo
chr3	127707469	127708287	819	*	-0.106722	98544	12	hypo
chr3	127716647	127717096	450	*	-0.124638	98545	7	hypo
chr3	127726272	127726679	408	*	-0.202736	98546	5	hypo
chr3	127729099	127729176	78	*	-0.148069	98547	3	hypo
chr3	127813044	127814483	1440	*	-0.129181	98550	20	hypo
chr3	127899058	127899207	150	*	0.101702	18351	4	hyper
chr3	128000631	128002455	1825	*	-0.177488	98555	31	hypo
chr3	128030316	128030774	459	*	0.125724	18354	7	hyper
chr3	128053010	128053346	337	*	-0.191244	98556	8	hypo
chr3	128058515	128058565	51	*	-0.17041	98560	3	hypo
chr3	128353149	128353974	826	*	0.113915	18367	17	hyper
chr3	128401768	128402251	484	*	0.114627	18368	13	hyper
chr3	128478129	128479008	880	*	0.13507	18373	20	hyper
chr3	128782290	128783262	973	*	-0.243601	98584	30	hypo
chr3	128945025	128945526	502	*	-0.158622	98591	9	hypo
chr3	128967393	128967721	329	*	-0.132101	98593	11	hypo
chr3	129010600	129010873	274	*	-0.122669	98595	6	hypo
chr3	129112219	129112701	483	*	-0.160425	98597	10	hypo
chr3	129164477	129165523	1047	*	0.149835	18404.2	18	hyper
chr3	129216240	129218308	2069	*	0.168514	18407.18408.18409	22	hyper
chr3	129219901	129220854	954	*	-0.167363	98604	12	hypo
chr3	129225269	129225379	111	*	-0.107134	98605	5	hypo
chr3	129239856	129241155	1300	*	-0.123062	98606	22	hypo
chr3	129369972	129370615	644	*	-0.108026	98612	12	hypo
chr3	129531844	129532516	673	*	-0.107534	98621	5	hypo
chr3	129695305	129695488	184	*	0.17637	18427	3	hyper
chr3	129711793	129712318	526	*	0.109391	18429	10	hyper
chr3	129726513	129726784	272	*	0.120564	18431	3	hyper
chr3	129737527	129738456	930	*	-0.124378	98628	20	hypo
chr3	129744870	129745231	362	*	-0.116881	98629	12	hypo
chr3	129812993	129814732	1740	*	-0.208158	98631	32	hypo
chr3	129815608	129816049	442	*	-0.142178	98632	6	hypo
chr3	129877641	129878016	376	*	-0.104937	98633	4	hypo
chr3	129898042	129899134	1093	*	-0.128471	98634	18	hypo
chr3	129900045	129900478	434	*	0.11329	18437	12	hyper
chr3	129902595	129903453	859	*	0.155971	18438	10	hyper
chr3	130059744	130061123	1380	*	-0.126782	98640	11	hypo
chr3	130165389	130167554	2166	*	-0.150078	98641	34	hypo
chr3	130347572	130347638	67	*	-0.101616	98647	8	hypo
chr3	130480049	130482095	2047	*	0.104895	18452	20	hyper
chr3	130537532	130538083	552	*	-0.113424	98663	6	hypo
chr3	131222041	131222141	101	*	-0.132283	98669	4	hypo
chr3	131442325	131442643	319	*	-0.115144	98673	6	hypo
chr3	131520117	131521109	993	*	0.113358	18470.2	11	hyper
chr3	132072941	132073416	476	*	-0.149879	98677	8	hypo
chr3	132296302	132297130	829	*	-0.147078	98685	12	hypo
chr3	132325489	132325824	336	*	0.106633	18492	8	hyper
chr3	132649546	132650337	792	*	0.107243	18498	6	hyper
chr3	132723646	132724912	1267	*	-0.143542	98691	28	hypo
chr3	132755964	132756516	553	*	0.124627	18500	13	hyper
chr3	132759208	132759754	547	*	-0.156989	98694	10	hypo
chr3	132797010	132797227	218	*	-0.130527	98695	8	hypo
chr3	133180200	133180337	138	*	-0.108611	98700	4	hypo
chr3	133224441	133225380	940	*	-0.129104	98701	11	hypo
chr3	133392862	133393045	184	*	-0.109021	98704	8	hypo
chr3	133468828	133469796	969	*	-0.207934	98707	13	hypo
chr3	133473272	133474445	1174	*	-0.126452	98708	17	hypo
chr3	133535035	133539212	4178	*	-0.169696	98712.98714.98717	24	hypo
chr3	133645839	133645932	94	*	-0.190151	98718	5	hypo
chr3	133662657	133664944	2288	*	-0.265749	98721	33	hypo
chr3	133704087	133704428	342	*	-0.131453	98723	6	hypo
chr3	133739419	133740345	927	*	-0.229066	98728	16	hypo
chr3	133942798	133944468	1671	*	-0.108248	98736	24	hypo
chr3	134046677	134047296	620	*	-0.112834	98740	8	hypo
chr3	134049145	134049953	809	*	0.12737	18549	9	hyper
chr3	134165843	134165919	77	*	-0.107923	98746	3	hypo
chr3	134189907	134190456	550	*	-0.169398	98749	7	hypo
chr3	134412538	134415321	2784	*	-0.217229	98752.98753.98754	33	hypo
chr3	134735557	134736772	1216	*	-0.109677	98758	13	hypo
chr3	134756846	134757181	336	*	0.119909	18579	5	hyper
chr3	135789955	135790387	433	*	-0.108828	98773	6	hypo
chr3	135863174	135864367	1194	*	0.139701	18602	18	hyper
chr3	135898153	135899404	1252	*	0.118502	18607	16	hyper
chr3	135905266	135907136	1871	*	0.127923	18609	20	hyper
chr3	136305225	136305347	123	*	-0.115644	98782	3	hypo
chr3	136351495	136351863	369	*	-0.185173	98786	5	hypo
chr3	136409910	136410696	787	*	0.13319	18619	15	hyper
chr3	136432240	136433501	1262	*	0.104748	18622	35	hyper
chr3	136447870	136448139	270	*	-0.137484	98787	6	hypo
chr3	136459383	136460731	1349	*	-0.127307	98790	22	hypo
chr3	136539164	136539467	304	*	-0.112216	98791	11	hypo
chr3	136650687	136650822	136	*	-0.138838	98794	3	hypo
chr3	136662529	136662556	28	*	-0.146804	98795	3	hypo
chr3	136712453	136714374	1922	*	-0.185503	98800	19	hypo
chr3	136805526	136805795	270	*	-0.12987	98805	4	hypo
chr3	137664517	137664919	403	*	-0.122602	98811	4	hypo
chr3	137727159	137729574	2416	*	0.12961	18643.2	66	hyper
chr3	137745215	137745887	673	*	0.119819	18649.2	14	hyper
chr3	137800628	137801771	1144	*	-0.154	98818	12	hypo
chr3	137826886	137827428	543	*	-0.155511	98820	9	hypo
chr3	138109077	138109657	581	*	-0.158522	98825	7	hypo
chr3	138161639	138164400	2762	*	0.179235	18663.18664.18665.18666	32	hyper
chr3	138188694	138191381	2688	*	0.167497	18667.2	15	hyper
chr3	138196379	138198593	2215	*	0.14569	18671.2	18	hyper
chr3	138977749	138978038	290	*	-0.130142	98852	3	hypo
chr3	139276665	139277398	734	*	-0.106779	98856	6	hypo
chr3	139372425	139374246	1822	*	-0.132468	98860	19	hypo
chr3	139950423	139950501	79	*	-0.1059	98870	3	hypo
chr3	140121402	140121608	207	*	0.107204	18705	3	hyper
chr3	140138116	140138867	752	*	-0.210256	98877	28	hypo
chr3	140473801	140474585	785	*	-0.142675	98879	11	hypo
chr3	140631378	140631776	399	*	-0.109281	98888	3	hypo
chr3	140662879	140663298	420	*	0.120986	18724	5	hyper
chr3	140769017	140769296	280	*	-0.105288	98892	5	hypo
chr3	140812448	140813926	1479	*	-0.128919	98893	26	hypo
chr3	140957043	140957853	811	*	0.122172	18734.2	17	hyper
chr3	141005866	141006928	1063	*	0.131703	18737	21	hyper
chr3	141013516	141013894	379	*	-0.112511	98898	3	hypo
chr3	141085720	141086273	554	*	-0.201758	98903	15	hypo
chr3	141104884	141108011	3128	*	-0.15556	98905.98906.98908	28	hypo
chr3	141150514	141151494	981	*	0.153905	18749	18	hyper
chr3	141159736	141160744	1009	*	-0.171599	98911	15	hypo
chr3	141276936	141277311	376	*	-0.103376	98913	4	hypo
chr3	141378250	141378320	71	*	-0.167496	98914	4	hypo
chr3	141405566	141406152	587	*	-0.13129	98915	9	hypo
chr3	141515921	141516154	234	*	-0.124898	98917	13	hypo
chr3	141517344	141518164	821	*	0.138394	18764	15	hyper
chr3	141560607	141561055	449	*	-0.127635	98920	7	hypo
chr3	141621532	141622934	1403	*	-0.121359	98922	22	hypo
chr3	141655986	141660108	4123	*	-0.135331	98924	97	hypo
chr3	141679029	141679303	275	*	-0.106517	98927	4	hypo
chr3	141741552	141741777	226	*	0.114295	18770	6	hyper
chr3	141866081	141866549	469	*	-0.140963	98933	3	hypo
chr3	142167543	142167891	349	*	0.107493	18788	5	hyper
chr3	142568695	142569378	684	*	-0.110002	98950	8	hypo
chr3	143567380	143569250	1871	*	-0.159013	98973	14	hypo
chr3	143845552	143847559	2008	*	-0.200939	98980	17	hypo
chr3	145617147	145617646	500	*	-0.123697	98991	5	hypo
chr3	145882740	145883216	477	*	-0.106493	98997	3	hypo
chr3	146183854	146184220	367	*	-0.113792	99005	6	hypo
chr3	146344251	146344409	159	*	-0.102876	99011	4	hypo
chr3	147092827	147093244	418	*	0.101011	18866	3	hyper
chr3	147135736	147135889	154	*	0.152173	18869	5	hyper
chr3	148716289	148718139	1851	*	-0.142901	99034	17	hypo
chr3	148721909	148722689	781	*	-0.120289	99035	9	hypo
chr3	148804535	148804613	79	*	-0.113283	99036	7	hypo
chr3	148935226	148935888	663	*	-0.201567	99038	8	hypo
chr3	148964721	148966818	2098	*	-0.162984	99045	16	hypo
chr3	149089182	149089685	504	*	-0.188559	99050	7	hypo
chr3	149113252	149114702	1451	*	-0.198702	99053	16	hypo
chr3	149178901	149180447	1547	*	-0.173351	99059	11	hypo
chr3	149252636	149253670	1035	*	-0.115797	99064	16	hypo
chr3	149301491	149303410	1920	*	-0.120405	99069	20	hypo
chr3	149378098	149378404	307	*	-0.141149	99073	4	hypo
chr3	149388750	149389123	374	*	0.103405	18931	7	hyper
chr3	149456349	149456888	540	*	-0.107242	99076	6	hypo
chr3	149507811	149510415	2605	*	-0.160561	99078.99079.99082	19	hypo
chr3	150089096	150089836	741	*	-0.111764	99092	10	hypo
chr3	150187010	150189028	2019	*	-0.107313	99095	31	hypo
chr3	150401465	150402937	1473	*	-0.145682	99099	15	hypo
chr3	150420933	150421083	151	*	-0.181831	99103	6	hypo
chr3	150440233	150443466	3234	*	-0.184478	99104.99106.99108	35	hypo
chr3	150451397	150452762	1366	*	-0.23399	99111	17	hypo
chr3	150477722	150477925	204	*	-0.149529	99113	3	hypo
chr3	150555935	150555984	50	*	-0.123203	99115	4	hypo
chr3	150690294	150690641	348	*	-0.11488	99119	14	hypo
chr3	150842387	150843723	1337	*	-0.109926	99125	15	hypo
chr3	150916346	150917544	1199	*	0.126196	18989	15	hyper
chr3	150927064	150927662	599	*	-0.128671	99127	10	hypo
chr3	150948710	150948814	105	*	-0.187662	99130	3	hypo
chr3	151034340	151037728	3389	*	-0.247945	99133.99135.99136	37	hypo
chr3	151055378	151056624	1247	*	-0.152937	99139	21	hypo
chr3	151112406	151113791	1386	*	-0.156149	99144	14	hypo
chr3	151149695	151152734	3040	*	-0.236575	99146	19	hypo
chr3	151257440	151257853	414	*	-0.106003	99151	5	hypo
chr3	151489374	151489814	441	*	-0.189543	99152	11	hypo
chr3	151523625	151523810	186	*	-0.139261	99158	5	hypo
chr3	151531375	151532581	1207	*	0.108163	19013	13	hyper
chr3	151553799	151557013	3215	*	-0.17985	99159.99160.99161.99162	40	hypo
chr3	151609310	151610199	890	*	-0.129448	99163	12	hypo
chr3	151636276	151637528	1253	*	-0.14005	99165	10	hypo
chr3	151644217	151644533	317	*	-0.163679	99166	5	hypo
chr3	151689807	151689961	155	*	0.104696	19016	5	hyper
chr3	151705235	151705479	245	*	0.136144	19019	4	hyper
chr3	151915306	151916056	751	*	0.208335	19025.2	7	hyper
chr3	151951830	151952874	1045	*	-0.13867	99173	8	hypo
chr3	152338310	152339061	752	*	-0.152773	99188	6	hypo
chr3	152355536	152357181	1646	*	-0.13906	99191	17	hypo
chr3	152719501	152720445	945	*	-0.135302	99201	6	hypo
chr3	152756450	152757020	571	*	-0.135473	99203	13	hypo
chr3	152857541	152857977	437	*	-0.102415	99207	20	hypo
chr3	153002142	153002281	140	*	-0.130541	99216	3	hypo
chr3	153653633	153654725	1093	*	-0.116269	99225	9	hypo
chr3	153970908	153971999	1092	*	-0.118935	99232	24	hypo
chr3	154168597	154169591	995	*	-0.136262	99236	9	hypo
chr3	154650868	154651336	469	*	-0.123464	99243	4	hypo
chr3	154891757	154892354	598	*	-0.100805	99255	5	hypo
chr3	155000764	155001748	985	*	-0.115812	99257	11	hypo
chr3	155105276	155108754	3479	*	-0.158507	99259.99260.99262	20	hypo
chr3	155347010	155347214	205	*	-0.123077	99267	3	hypo
chr3	155355151	155355800	650	*	0.108593	19132	7	hyper
chr3	155419767	155420724	958	*	0.102079	19144	12	hyper
chr3	155454784	155454889	106	*	0.109045	19146	8	hyper
chr3	155456152	155457447	1296	*	0.148536	19147.2	32	hyper
chr3	155460594	155461048	455	*	0.156187	19150	7	hyper
chr3	155523144	155523434	291	*	0.158274	19151	10	hyper
chr3	155761996	155762711	716	*	-0.110114	99272	23	hypo
chr3	155866926	155869070	2145	*	-0.126222	99273.99275.99276	23	hypo
chr3	156112430	156112913	484	*	-0.14964	99281	5	hypo
chr3	156202383	156204177	1795	*	-0.116156	99285	13	hypo
chr3	156383150	156383580	431	*	-0.114713	99289	3	hypo
chr3	156391370	156391492	123	*	-0.152046	99290	3	hypo
chr3	156427429	156427576	148	*	0.12724	19181	3	hyper
chr3	156489175	156490100	926	*	-0.156208	99292	8	hypo
chr3	156533573	156533655	83	*	-0.151176	99294	3	hypo
chr3	156697619	156697781	163	*	0.104356	19192	4	hyper
chr3	156804300	156805787	1488	*	-0.195505	99297	13	hypo
chr3	156816784	156817754	971	*	-0.173438	99299	13	hypo
chr3	156839860	156840446	587	*	-0.150623	99301	4	hypo
chr3	156845672	156848171	2500	*	-0.250506	99303	43	hypo
chr3	156885467	156886392	926	*	-0.109279	99306	9	hypo
chr3	156896192	156896233	42	*	0.114349	19213	4	hyper
chr3	156981574	156981788	215	*	-0.102431	99311	3	hypo
chr3	157215126	157215738	613	*	0.111691	19222	4	hyper
chr3	158047339	158048789	1451	*	-0.126485	99326	28	hypo
chr3	158137887	158139057	1171	*	-0.115379	99328	8	hypo
chr3	158440916	158443653	2738	*	-0.188557	99338	37	hypo
chr3	159349306	159350242	937	*	0.114465	19262.2	11	hyper
chr3	159450163	159452318	2156	*	0.168573	19268.19269.19271	23	hyper
chr3	159455624	159455682	59	*	-0.100117	99348	4	hypo
chr3	159506969	159507519	551	*	-0.160865	99353	7	hypo
chr3	159576032	159576715	684	*	-0.1896	99354	10	hypo
chr3	159599265	159600300	1036	*	-0.207856	99358	14	hypo
chr3	159731325	159732383	1059	*	0.117889	19286.2	9	hyper
chr3	159847889	159849760	1872	*	0.106498	19295.19296.19297	27	hyper
chr3	159898767	159898870	104	*	-0.133294	99361	4	hypo
chr3	159904172	159904398	227	*	0.110628	19300	3	hyper
chr3	159938982	159939532	551	*	-0.105701	99364	6	hypo
chr3	159945397	159945651	255	*	0.153977	19303	4	hyper
chr3	160101758	160103156	1399	*	0.153883	19306.2	16	hyper
chr3	160115751	160115972	222	*	0.270165	19310	4	hyper
chr3	160122433	160122562	130	*	0.155003	19314	4	hyper
chr3	160475429	160475488	60	*	-0.15176	99371	3	hypo
chr3	160669495	160670287	793	*	0.125528	19321	9	hyper
chr3	160786655	160789294	2640	*	-0.145526	99372.99373.99374	26	hypo
chr3	160967266	160970033	2768	*	-0.141396	99383	16	hypo
chr3	160989852	160990055	204	*	-0.206594	99389	6	hypo
chr3	161010564	161010643	80	*	-0.139568	99391	3	hypo
chr3	161090732	161091175	444	*	0.156327	19330	15	hyper
chr3	161620374	161622272	1899	*	0.106762	19344.2	14	hyper
chr3	162437223	162437416	194	*	-0.103978	99408	3	hypo
chr3	163711441	163711497	57	*	0.102234	19359	4	hyper
chr3	164050876	164051472	597	*	0.117834	19362	9	hyper
chr3	164274914	164275278	365	*	0.108396	19365	3	hyper
chr3	164352262	164352678	417	*	-0.175149	99418	6	hypo
chr3	164587424	164589474	2051	*	-0.158104	99420.99421.99423	28	hypo
chr3	164851837	164851907	71	*	-0.192468	99435	4	hypo
chr3	165720893	165721589	697	*	0.101837	19383	5	hyper
chr3	165754296	165754940	645	*	0.124936	19387	6	hyper
chr3	165888000	165888238	239	*	0.103754	19392	4	hyper
chr3	166503845	166504095	251	*	-0.109614	99446	3	hypo
chr3	166530942	166531283	342	*	-0.17029	99448	5	hypo
chr3	166732959	166733011	53	*	0.117419	19400	4	hyper
chr3	167290538	167290976	439	*	-0.113957	99460	5	hypo
chr3	167556164	167558420	2257	*	-0.112759	99467.99469.99470	13	hypo
chr3	167647546	167647891	346	*	-0.120759	99472	5	hypo
chr3	167808334	167811533	3200	*	0.198289	19422.2	20	hyper
chr3	168060877	168062383	1507	*	-0.125494	99486	14	hypo
chr3	168467433	168467891	459	*	-0.120382	99490	4	hypo
chr3	168744633	168745511	879	*	-0.107862	99493	9	hypo
chr3	168759106	168759847	742	*	-0.108703	99495	9	hypo
chr3	168821709	168824257	2549	*	-0.174897	99497.99498.99499	21	hypo
chr3	168869121	168870474	1354	*	0.142088	19453.2	12	hyper
chr3	168887926	168888149	224	*	-0.178566	99506	8	hypo
chr3	168983106	168984358	1253	*	-0.143916	99511	9	hypo
chr3	169006340	169007086	747	*	0.16123	19467	10	hyper
chr3	169106113	169107852	1740	*	0.15269	19473	14	hyper
chr3	169149104	169150107	1004	*	-0.121441	99515	10	hypo
chr3	169337646	169337856	211	*	-0.161397	99521	6	hypo
chr3	169565627	169566094	468	*	-0.114473	99526	8	hypo
chr3	169661784	169662546	763	*	-0.162234	99531	8	hypo
chr3	169736768	169737235	468	*	0.131534	19495	4	hyper
chr3	169740446	169741008	563	*	0.114426	19496	6	hyper
chr3	170139299	170139387	89	*	-0.187884	99544	6	hypo
chr3	170184934	170185174	241	*	-0.149474	99548	13	hypo
chr3	170192580	170192733	154	*	-0.169785	99551	3	hypo
chr3	170240744	170241506	763	*	-0.192084	99555	7	hypo
chr3	170246352	170246817	466	*	-0.12569	99556	10	hypo
chr3	170344476	170345161	686	*	-0.129303	99558	10	hypo
chr3	170458655	170459862	1208	*	-0.110397	99561	13	hypo
chr3	170477715	170478062	348	*	-0.109447	99563	4	hypo
chr3	170545381	170545635	255	*	0.118731	19542	3	hyper
chr3	170557560	170560514	2955	*	-0.123865	99565	14	hypo
chr3	170623306	170623518	213	*	-0.168338	99570	4	hypo
chr3	170696028	170696502	475	*	0.143401	19549	11	hyper
chr3	170806243	170807674	1432	*	-0.150656	99575	10	hypo
chr3	170979534	170979971	438	*	-0.135993	99577	5	hypo
chr3	171051597	171052399	803	*	0.192373	19567.2	11	hyper
chr3	171058226	171058527	302	*	0.116363	19572	4	hyper
chr3	171172994	171174420	1427	*	-0.125565	99586	11	hypo
chr3	171334197	171335882	1686	*	-0.158021	99588.99589.99590	17	hypo
chr3	171453650	171453879	230	*	0.15529	19582	8	hyper
chr3	171456441	171456848	408	*	-0.106825	99592	6	hypo
chr3	171487877	171488593	717	*	-0.147275	99596	12	hypo
chr3	171507025	171510902	3878	*	-0.18227	99597.99599.99600.99601	30	hypo
chr3	171580601	171581608	1008	*	-0.112448	99604	17	hypo
chr3	171671177	171672580	1404	*	-0.180199	99609	14	hypo
chr3	171677466	171678312	847	*	-0.234907	99610	12	hypo
chr3	171684924	171685931	1008	*	-0.157815	99613	15	hypo
chr3	171841770	171844060	2291	*	0.1422	19601.2	39	hyper
chr3	171876809	171877056	248	*	-0.105028	99619	6	hypo
chr3	171918683	171919494	812	*	-0.121138	99625	13	hypo
chr3	171977126	171980463	3338	*	-0.137586	99626.99629.99630	24	hypo
chr3	172030073	172031800	1728	*	-0.21101	99632	22	hypo
chr3	172051839	172052792	954	*	-0.137366	99633	15	hypo
chr3	172232416	172238382	5967	*	-0.133281	99637.99638.99639	54	hypo
chr3	172263711	172265278	1568	*	-0.135057	99641	11	hypo
chr3	172277908	172281526	3619	*	-0.171525	99642.99644.99645.99646	46	hypo
chr3	172297932	172300575	2644	*	-0.143847	99647.99648.99649	14	hypo
chr3	172324257	172324996	740	*	-0.12846	99650	9	hypo
chr3	172376503	172377392	890	*	-0.116141	99655	7	hypo
chr3	172383712	172384578	867	*	-0.10324	99657	15	hypo
chr3	172402541	172405153	2613	*	-0.153945	99659	27	hypo
chr3	172636141	172636722	582	*	-0.109029	99669	4	hypo
chr3	173808031	173809343	1313	*	-0.140672	99672	14	hypo
chr3	174185106	174185275	170	*	-0.108974	99680	7	hypo
chr3	174215270	174216635	1366	*	-0.160825	99683	7	hypo
chr3	174791209	174791360	152	*	-0.117566	99693	3	hypo
chr3	174867596	174870041	2446	*	-0.188922	99695.99697.99698	17	hypo
chr3	174992072	174992115	44	*	-0.17441	99701	3	hypo
chr3	175779532	175779912	381	*	0.142092	19672	12	hyper
chr3	176405324	176405660	337	*	-0.120267	99720	3	hypo
chr3	176514784	176515540	757	*	-0.159094	99723	8	hypo
chr3	176734513	176734628	116	*	0.152083	19698	6	hyper
chr3	176823484	176823704	221	*	0.104822	19707	3	hyper
chr3	176827681	176827831	151	*	-0.145818	99741	5	hypo
chr3	176872329	176872429	101	*	-0.150846	99746	4	hypo
chr3	176897174	176897895	722	*	-0.147626	99751	9	hypo
chr3	176930452	176930914	463	*	-0.116624	99753	11	hypo
chr3	177063111	177063617	507	*	-0.111655	99757	11	hypo
chr3	177070067	177071055	989	*	0.107919	19724	8	hyper
chr3	177094351	177096116	1766	*	-0.183964	99760	33	hypo
chr3	177169730	177169894	165	*	-0.114885	99761	3	hypo
chr3	177242159	177243258	1100	*	-0.17069	99764	9	hypo
chr3	177256538	177257406	869	*	-0.137912	99768	9	hypo
chr3	177308769	177309825	1057	*	-0.164584	99771	8	hypo
chr3	177316662	177317766	1105	*	-0.203687	99775	14	hypo
chr3	177341392	177341766	375	*	-0.185802	99778	5	hypo
chr3	177387571	177387589	19	*	0.101018	19738	3	hyper
chr3	177464427	177466341	1915	*	-0.123617	99780.99781.99782	15	hypo
chr3	177530056	177530327	272	*	-0.124193	99786	3	hypo
chr3	177800381	177800629	249	*	-0.118933	99788	4	hypo
chr3	178781832	178782465	634	*	-0.123912	99803	8	hypo
chr3	178788568	178788967	400	*	-0.156785	99804	5	hypo
chr3	178849793	178850551	759	*	-0.284476	99806	28	hypo
chr3	179042912	179043088	177	*	-0.260619	99811	10	hypo
chr3	179181999	179182666	668	*	-0.207574	99817	16	hypo
chr3	179382523	179383788	1266	*	0.143798	19780.2	19	hyper
chr3	179391295	179393101	1807	*	0.144408	19783	37	hyper
chr3	179449302	179451720	2419	*	0.113813	19785.2	30	hyper
chr3	179767470	179767571	102	*	-0.133963	99821	5	hypo
chr3	180545669	180545895	227	*	-0.153539	99823	6	hypo
chr3	180587377	180588097	721	*	-0.103184	99824	24	hypo
chr3	181100953	181102458	1506	*	0.155278	19815.2	12	hyper
chr3	181135559	181135878	320	*	-0.135341	99838	8	hypo
chr3	181206502	181206774	273	*	-0.126439	99840	5	hypo
chr3	181259475	181259876	402	*	-0.100819	99843	4	hypo
chr3	181421575	181421662	88	*	0.163794	19819	7	hyper
chr3	181435510	181435869	360	*	-0.327988	99845	6	hypo
chr3	181446559	181446790	232	*	-0.15831	99846	4	hypo
chr3	181453406	181453866	461	*	-0.148693	99848	6	hypo
chr3	181557811	181558846	1036	*	-0.205781	99857	10	hypo
chr3	181624435	181626065	1631	*	-0.19035	99859	25	hypo
chr3	181638439	181638764	326	*	-0.177056	99861	5	hypo
chr3	181659199	181660602	1404	*	-0.142865	99864.99865.99866	12	hypo
chr3	181716632	181718936	2305	*	-0.131617	99870	26	hypo
chr3	181764344	181766048	1705	*	-0.198815	99874	20	hypo
chr3	181879039	181879863	825	*	-0.121251	99875	7	hypo
chr3	181899760	181902016	2257	*	-0.156209	99878.99879.99880.99881	20	hypo
chr3	182154342	182155208	867	*	-0.107865	99892	9	hypo
chr3	182203128	182204128	1001	*	-0.139688	99895	7	hypo
chr3	182350361	182351765	1405	*	-0.247404	99901	20	hypo
chr3	182414988	182416595	1608	*	-0.201309	99909	20	hypo
chr3	182448786	182449302	517	*	0.101565	19873	8	hyper
chr3	182629302	182631117	1816	*	-0.127544	99913	18	hypo
chr3	182642768	182644108	1341	*	-0.102535	99915	10	hypo
chr3	182696729	182696806	78	*	0.101843	19885	3	hyper
chr3	182803289	182804085	797	*	0.133237	19888.2	11	hyper
chr3	182812578	182813921	1344	*	-0.186816	99918	22	hypo
chr3	182824431	182825525	1095	*	-0.144754	99920	16	hypo
chr3	182849154	182849892	739	*	0.195847	19893.2	8	hyper
chr3	182861408	182863185	1778	*	0.150126	19896.2	19	hyper
chr3	182876789	182879468	2680	*	0.361913	19898.19899.19900	35	hyper
chr3	182943760	182944576	817	*	0.156506	19904	16	hyper
chr3	182977955	182978396	442	*	-0.209499	99930	6	hypo
chr3	183004050	183005643	1594	*	-0.168535	99931.99932.99933	15	hypo
chr3	183019919	183020456	538	*	-0.175893	99934	12	hypo
chr3	183031166	183032319	1154	*	0.16486	19912	15	hyper
chr3	183034773	183035999	1227	*	-0.144677	99936	24	hypo
chr3	183045229	183045411	183	*	-0.108623	99937	5	hypo
chr3	183094032	183096413	2382	*	-0.141008	99941.99942.99943	24	hypo
chr3	183274264	183275141	878	*	-0.128095	99948	16	hypo
chr3	183344738	183345184	447	*	0.157756	19930	6	hyper
chr3	183486526	183486755	230	*	-0.110443	99956	10	hypo
chr3	183530098	183531513	1416	*	-0.217355	99958	21	hypo
chr3	183676543	183676727	185	*	-0.191997	99967	5	hypo
chr3	183684039	183688759	4721	*	-0.130438	99970	51	hypo
chr3	183733531	183734785	1255	*	-0.2837	99975	17	hypo
chr3	183854317	183854556	240	*	-0.114594	99978	3	hypo
chr3	184125946	184126126	181	*	-0.154084	99982	8	hypo
chr3	184161188	184161698	511	*	-0.145074	99985	10	hypo
chr3	184369150	184371289	2140	*	-0.214517	99990	25	hypo
chr3	184385803	184385828	26	*	-0.109835	99993	3	hypo
chr3	184408821	184409337	517	*	-0.108678	99995	11	hypo
chr3	184443776	184445455	1680	*	-0.150555	99999.1	19	hypo
chr3	184455784	184456479	696	*	-0.121096	100001	17	hypo
chr3	184458002	184459667	1666	*	-0.215588	100002	22	hypo
chr3	184485142	184485397	256	*	-0.11941	100009	11	hypo
chr3	184487695	184487819	125	*	-0.101988	100010	8	hypo
chr3	184507281	184507617	337	*	-0.127456	100014	5	hypo
chr3	184869100	184869378	279	*	-0.143598	100020	5	hypo
chr3	184917335	184918744	1410	*	-0.133755	100021	13	hypo
chr3	185039516	185039957	442	*	0.105109	19994	9	hyper
chr3	185094948	185095136	189	*	0.152467	19999	4	hyper
chr3	185134198	185134477	280	*	0.312072	20004	4	hyper
chr3	185168704	185169523	820	*	-0.140147	100030	15	hypo
chr3	185214029	185215353	1325	*	0.160264	20007	22	hyper
chr3	185256680	185257034	355	*	0.102078	20011	6	hyper
chr3	185272973	185273116	144	*	-0.124994	100034	4	hypo
chr3	185278004	185279554	1551	*	0.219214	20013	49	hyper
chr3	185300461	185300709	249	*	-0.103681	100038	7	hypo
chr3	185347222	185347318	97	*	-0.125044	100040	5	hypo
chr3	185352358	185352621	264	*	-0.138137	100041	8	hypo
chr3	185376141	185376600	460	*	-0.128067	100042	13	hypo
chr3	185462457	185464271	1815	*	-0.161585	100046	26	hypo
chr3	185475950	185476675	726	*	-0.139695	100048	8	hypo
chr3	185491725	185492664	940	*	0.156673	20023.2	19	hyper
chr3	185552643	185553065	423	*	-0.139276	100051	6	hypo
chr3	185657953	185659791	1839	*	-0.21766	100052	35	hypo
chr3	185703302	185703874	573	*	-0.105832	100059	13	hypo
chr3	185721566	185721617	52	*	-0.100902	100060	4	hypo
chr3	185764750	185764919	170	*	0.106858	20033	5	hyper
chr3	185838907	185840244	1338	*	0.192515	20044	18	hyper
chr3	185883941	185885248	1308	*	-0.111721	100070	9	hypo
chr3	185911006	185911622	617	*	-0.127727	100072	35	hypo
chr3	185941460	185944865	3406	*	0.176516	20058.20060.20061	29	hyper
chr3	186151892	186152246	355	*	0.119569	20077	6	hyper
chr3	186507756	186507930	175	*	-0.105169	100084	3	hypo
chr3	186559147	186560869	1723	*	-0.17519	100086	19	hypo
chr3	186640582	186640957	376	*	-0.112289	100093	5	hypo
chr3	186650963	186651388	426	*	-0.132816	100095	14	hypo
chr3	186688544	186689188	645	*	-0.117593	100096	13	hypo
chr3	186694024	186695993	1970	*	-0.227234	100097	34	hypo
chr3	186716514	186717023	510	*	-0.104608	100099	11	hypo
chr3	186729775	186733490	3716	*	-0.132275	100100.100101.100103	52	hypo
chr3	186745110	186745807	698	*	0.105068	20106	10	hyper
chr3	186782205	186782645	441	*	0.143538	20111	8	hyper
chr3	186888504	186891900	3397	*	-0.146	100109	18	hypo
chr3	186901079	186901554	476	*	-0.123978	100111	7	hypo
chr3	186904332	186905089	758	*	-0.139214	100112	7	hypo
chr3	186941669	186941990	322	*	-0.117283	100119	4	hypo
chr3	187070341	187071525	1185	*	-0.133088	100122	16	hypo
chr3	187086187	187087546	1360	*	-0.126034	100123	11	hypo
chr3	187441980	187443478	1499	*	-0.228342	100127	39	hypo
chr3	187452735	187453973	1239	*	-0.200178	100132	15	hypo
chr3	187512200	187512825	626	*	-0.20043	100141	9	hypo
chr3	187516413	187517126	714	*	0.120421	20141	15	hyper
chr3	187525947	187529274	3328	*	-0.139706	100143	38	hypo
chr3	187548303	187549270	968	*	-0.105571	100146	15	hypo
chr3	187569030	187569453	424	*	-0.156428	100148	5	hypo
chr3	187630474	187634541	4068	*	-0.27239	100150.100151.100152.100153.100154	32	hypo
chr3	187660595	187663339	2745	*	-0.166218	100155	32	hypo
chr3	187720997	187721643	647	*	0.12006	20146	9	hyper
chr3	187782507	187783899	1393	*	-0.139981	100159	9	hypo
chr3	187807276	187808830	1555	*	-0.128279	100163	21	hypo
chr3	187903525	187903855	331	*	-0.140732	100167	7	hypo
chr3	188001192	188001751	560	*	0.111907	20166	12	hyper
chr3	188014924	188015187	264	*	-0.164926	100172	4	hypo
chr3	188024352	188024464	113	*	-0.108143	100174	3	hypo
chr3	188083697	188084546	850	*	-0.157114	100176	16	hypo
chr3	188183328	188185506	2179	*	-0.183876	100180	18	hypo
chr3	188300980	188301492	513	*	-0.156954	100184	9	hypo
chr3	188352244	188352463	220	*	-0.133833	100188	8	hypo
chr3	188373084	188373928	845	*	-0.125249	100190	9	hypo
chr3	188390240	188390531	292	*	-0.132409	100192	4	hypo
chr3	188430733	188430974	242	*	0.119756	20185	4	hyper
chr3	188497121	188497955	835	*	0.130608	20195.2	11	hyper
chr3	188563465	188564340	876	*	0.115768	20198	16	hyper
chr3	188664737	188664993	257	*	-0.141377	100208	7	hypo
chr3	188666799	188667119	321	*	-0.14672	100209	4	hypo
chr3	188692276	188694884	2609	*	-0.205296	100211	32	hypo
chr3	188888223	188888549	327	*	-0.117553	100215	8	hypo
chr3	188978769	188978937	169	*	-0.102284	100217	6	hypo
chr3	188994638	188995096	459	*	-0.158478	100221	7	hypo
chr3	188999708	189001698	1991	*	-0.197234	100222	19	hypo
chr3	189025832	189027399	1568	*	-0.22829	100228	15	hypo
chr3	189071758	189074192	2435	*	-0.161674	100231.100232.100235	18	hypo
chr3	189119217	189119545	329	*	-0.109566	100237	4	hypo
chr3	189176174	189176796	623	*	-0.130092	100238	10	hypo
chr3	189208375	189208944	570	*	-0.116259	100242	5	hypo
chr3	189304458	189305051	594	*	-0.168551	100245	9	hypo
chr3	189438759	189439530	772	*	-0.134035	100246	11	hypo
chr3	189507701	189511200	3500	*	-0.235069	100248.100250.100251	32	hypo
chr3	189541836	189544508	2673	*	-0.149347	100256	27	hypo
chr3	189559609	189561155	1547	*	-0.266094	100259	27	hypo
chr3	189578777	189580952	2176	*	-0.140515	100263	22	hypo
chr3	189635014	189635276	263	*	-0.10232	100269	3	hypo
chr3	189665633	189666174	542	*	-0.113802	100270	6	hypo
chr3	189730747	189730933	187	*	-0.125781	100271	5	hypo
chr3	189755277	189755973	697	*	-0.114667	100273	7	hypo
chr3	189835759	189837295	1537	*	0.234233	20257.2	21	hyper
chr3	189865400	189865838	439	*	0.153388	20260	10	hyper
chr3	190034248	190036767	2520	*	-0.200437	100276	11	hypo
chr3	190075495	190075672	178	*	-0.178642	100280	3	hypo
chr3	190166812	190167730	919	*	0.110394	20275	8	hyper
chr3	190223732	190223899	168	*	-0.121611	100284	6	hypo
chr3	190233388	190235578	2191	*	-0.128803	100285	10	hypo
chr3	190250857	190253507	2651	*	-0.221669	100290.100291.100292	29	hypo
chr3	190337290	190337470	181	*	0.105919	20283	5	hyper
chr3	190371701	190372902	1202	*	0.173847	20285.20286.20287	13	hyper
chr3	190425716	190428874	3159	*	-0.131915	100294	28	hypo
chr3	190439166	190441857	2692	*	-0.158719	100298.100299.100300.100301	21	hypo
chr3	190578376	190578588	213	*	0.105181	20297	7	hyper
chr3	191098465	191098622	158	*	0.131311	20314	3	hyper
chr3	191103948	191104305	358	*	-0.132766	100318	11	hypo
chr3	191581735	191583309	1575	*	-0.119257	100323	9	hypo
chr3	191791954	191792522	569	*	0.116974	20331	10	hyper
chr3	192286460	192286895	436	*	0.14277	20341	7	hyper
chr3	192308871	192309010	140	*	0.115204	20346	4	hyper
chr3	192543630	192544192	563	*	-0.135655	100345	4	hypo
chr3	192567854	192568996	1143	*	-0.278281	100347	24	hypo
chr3	192610269	192611604	1336	*	-0.107399	100349	28	hypo
chr3	193108575	193110684	2110	*	-0.130272	100358	26	hypo
chr3	193184013	193184290	278	*	-0.136086	100361	6	hypo
chr3	193228984	193230042	1059	*	-0.166947	100364	17	hypo
chr3	193303032	193308378	5347	*	-0.163762	100367.100369.100370	40	hypo
chr3	193312066	193312245	180	*	-0.207194	100372	7	hypo
chr3	193315645	193317036	1392	*	0.135341	20382.2	14	hyper
chr3	193455151	193455402	252	*	0.104303	20386	8	hyper
chr3	193462008	193462542	535	*	0.102622	20387	13	hyper
chr3	193489680	193489726	47	*	0.220614	20390	4	hyper
chr3	193523346	193524099	754	*	-0.132435	100378	10	hypo
chr3	193547443	193550032	2590	*	-0.266687	100379	46	hypo
chr3	193567895	193568377	483	*	-0.112993	100381	5	hypo
chr3	193572456	193572886	431	*	-0.119218	100384	7	hypo
chr3	193597040	193597110	71	*	-0.124453	100386	3	hypo
chr3	193627396	193629430	2035	*	0.186203	20404.2	20	hyper
chr3	193664727	193665319	593	*	-0.183982	100388	11	hypo
chr3	193690087	193690474	388	*	-0.15425	100390	6	hypo
chr3	193714262	193715929	1668	*	0.223925	20414	23	hyper
chr3	193720484	193720551	68	*	0.249179	20416	3	hyper
chr3	193877730	193877931	202	*	-0.118604	100394	4	hypo
chr3	194003068	194003564	497	*	-0.164589	100404	16	hypo
chr3	194029313	194029450	138	*	0.13899	20443	3	hyper
chr3	194031323	194031637	315	*	-0.140965	100405	7	hypo
chr3	194038543	194039005	463	*	0.111351	20447	10	hyper
chr3	194040609	194040867	259	*	-0.166878	100406	10	hypo
chr3	194122119	194122275	157	*	-0.141263	100407	7	hypo
chr3	194298696	194299286	591	*	-0.10618	100411	10	hypo
chr3	194314328	194314578	251	*	-0.109896	100414	4	hypo
chr3	194328024	194328459	436	*	0.10834	20457	7	hyper
chr3	194487409	194488008	600	*	0.106622	20475	11	hyper
chr3	194573668	194574565	898	*	-0.154863	100427	24	hypo
chr3	194592094	194593310	1217	*	-0.15209	100428	26	hypo
chr3	194693388	194694567	1180	*	0.122836	20488	23	hyper
chr3	194705519	194706262	744	*	-0.123392	100435	40	hypo
chr3	194722865	194724441	1577	*	-0.245111	100437	22	hypo
chr3	194751076	194754440	3365	*	-0.201831	100438	59	hypo
chr3	194776192	194776432	241	*	-0.103322	100441	6	hypo
chr3	194801581	194802942	1362	*	-0.169617	100443	32	hypo
chr3	194807815	194808419	605	*	-0.236132	100444	16	hypo
chr3	194823043	194823372	330	*	-0.162519	100445	12	hypo
chr3	194831847	194832370	524	*	-0.114499	100446	14	hypo
chr3	194835715	194836731	1017	*	0.176721	20496	40	hyper
chr3	194840308	194841379	1072	*	-0.322791	100447	20	hypo
chr3	194853427	194854514	1088	*	-0.181459	100449	22	hypo
chr3	194876491	194876753	263	*	-0.159899	100451	11	hypo
chr3	194930562	194931102	541	*	-0.167807	100454	17	hypo
chr3	195133584	195133924	341	*	-0.114624	100459	4	hypo
chr3	195172305	195174267	1963	*	-0.185495	100461	24	hypo
chr3	195272737	195273187	451	*	-0.144692	100462	4	hypo
chr3	195342919	195343102	184	*	-0.158476	100468	5	hypo
chr3	195362963	195363022	60	*	-0.176416	100469	5	hypo
chr3	195407715	195407820	106	*	-0.160871	100471	6	hypo
chr3	195416118	195416521	404	*	-0.119646	100473	8	hypo
chr3	195446501	195446977	477	*	-0.200056	100476	14	hypo
chr3	195454439	195455093	655	*	-0.153311	100478	10	hypo
chr3	195537080	195537182	103	*	-0.286845	100485	5	hypo
chr3	195555310	195556543	1234	*	-0.216936	100487	29	hypo
chr3	195563640	195563991	352	*	-0.181372	100490	9	hypo
chr3	195573881	195576193	2313	*	-0.120102	100491	59	hypo
chr3	195578842	195579535	694	*	-0.301651	100493	13	hypo
chr3	195587148	195587233	86	*	-0.166874	100494	5	hypo
chr3	195693708	195694103	396	*	-0.11683	100500	10	hypo
chr3	195782538	195783567	1030	*	0.113193	20541	18	hyper
chr3	195807329	195807716	388	*	-0.102792	100504	11	hypo
chr3	195834766	195834912	147	*	-0.140886	100506	12	hypo
chr3	195847513	195847618	106	*	-0.106136	100507	3	hypo
chr3	195853747	195854630	884	*	-0.147522	100508	19	hypo
chr3	195870835	195873761	2927	*	-0.177759	100510.100511.100512	77	hypo
chr3	195946228	195946362	135	*	-0.23144	100521	5	hypo
chr3	196238668	196239236	569	*	-0.124939	100527	11	hypo
chr3	196375813	196375954	142	*	0.123263	20567	3	hyper
chr3	196520408	196520799	392	*	-0.139029	100534	5	hypo
chr3	196770665	196770816	152	*	0.155011	20585	5	hyper
chr3	197018504	197020631	2128	*	-0.141867	100543	17	hypo
chr3	197032895	197037016	4122	*	-0.161842	100546.100549.100550.100551	54	hypo
chr3	197044237	197045013	777	*	-0.200158	100552	12	hypo
chr3	197076961	197077707	747	*	-0.227083	100553	23	hypo
chr3	197100340	197100730	391	*	-0.124788	100556	8	hypo
chr3	197107326	197108202	877	*	-0.182407	100557	12	hypo
chr3	197120903	197122364	1462	*	-0.302095	100558	39	hypo
chr3	197170213	197170584	372	*	0.154492	20601	11	hyper
chr3	197173662	197173909	248	*	0.119854	20604	9	hyper
chr3	197214207	197215442	1236	*	-0.143083	100562	31	hypo
chr3	197221363	197222253	891	*	-0.1948	100563	17	hypo
chr3	197241246	197241529	284	*	-0.214678	100565	9	hypo
chr3	197378788	197378835	48	*	-0.137332	100570	4	hypo
chr3	197419628	197420117	490	*	-0.101987	100572	6	hypo
chr3	197439855	197439994	140	*	0.126857	20620	6	hyper
chr3	197607157	197608677	1521	*	-0.201348	100575	27	hypo
chr3	197755226	197756024	799	*	-0.157821	100577	9	hypo
chr9	139970	140421	452	*	-0.149934	121152	17	hypo
chr9	334430	335878	1449	*	0.160995	44446.4	24	hyper
chr9	341644	342159	516	*	-0.100909	121158	8	hypo
chr9	387202	389998	2797	*	0.141502	44454.4	34	hyper
chr9	404570	404677	108	*	0.18325	44457	3	hyper
chr9	414697	415284	588	*	0.15222	44460	8	hyper
chr9	418762	420525	1764	*	-0.196384	121161	15	hypo
chr9	432722	434017	1296	*	-0.11017	121162	11	hypo
chr9	455902	456725	824	*	-0.125726	121164	11	hypo
chr9	483913	484336	424	*	0.155206	44469	5	hyper
chr9	536726	536951	226	*	-0.124407	121170	5	hypo
chr9	554821	557039	2219	*	-0.141333	121172	22	hypo
chr9	615839	618083	2245	*	-0.152969	121176	21	hypo
chr9	621389	621854	466	*	-0.135032	121178	10	hypo
chr9	649341	649918	578	*	-0.154593	121180	7	hypo
chr9	673287	674848	1562	*	-0.158376	121184	15	hypo
chr9	692885	693260	376	*	-0.135664	121191	5	hypo
chr9	748595	749892	1298	*	-0.193157	121194	17	hypo
chr9	750776	752163	1388	*	0.128127	44501	17	hyper
chr9	759484	761116	1633	*	-0.181115	121195	23	hypo
chr9	801374	802395	1022	*	-0.180406	121198	17	hypo
chr9	913665	914061	397	*	-0.212664	121199	11	hypo
chr9	926975	927889	915	*	-0.181224	121203	22	hypo
chr9	959630	960120	491	*	-0.130042	121208	9	hypo
chr9	991591	992862	1272	*	0.104328	44518	13	hyper
chr9	1001198	1002489	1292	*	-0.124017	121211	18	hypo
chr9	1005047	1005738	692	*	-0.129934	121213	11	hypo
chr9	1008739	1008997	259	*	-0.103558	121215	5	hypo
chr9	1049175	1049304	130	*	0.171913	44523	5	hyper
chr9	1071609	1073196	1588	*	-0.103234	121220	14	hypo
chr9	1171165	1172740	1576	*	-0.163061	121226.121227.121228	17	hypo
chr9	1512980	1513253	274	*	-0.101782	121242	3	hypo
chr9	1558352	1559267	916	*	-0.111156	121247	25	hypo
chr9	2064959	2066477	1519	*	0.124373	44550	19	hyper
chr9	2095590	2095948	359	*	0.138909	44552	3	hyper
chr9	2161084	2161250	167	*	-0.20894	121256	5	hypo
chr9	2170550	2171954	1405	*	-0.206567	121257	17	hypo
chr9	2178031	2179820	1790	*	-0.181544	121259	15	hypo
chr9	2229349	2229803	455	*	-0.115902	121262	6	hypo
chr9	2289995	2293156	3162	*	-0.178282	121269.121272.121273	21	hypo
chr9	2356151	2356397	247	*	-0.163732	121275	4	hypo
chr9	2800189	2801007	819	*	-0.180182	121277	8	hypo
chr9	2840198	2843143	2946	*	-0.158982	121280.121281.121282	20	hypo
chr9	3534106	3534630	525	*	-0.131228	121289	6	hypo
chr9	3760176	3760308	133	*	-0.116465	121298	4	hypo
chr9	3814928	3816378	1451	*	0.212656	44598.4	37	hyper
chr9	3836855	3837217	363	*	-0.107841	121299	3	hypo
chr9	3852357	3852635	279	*	-0.148424	121300	4	hypo
chr9	3856563	3856842	280	*	-0.139559	121301	6	hypo
chr9	3875219	3875784	566	*	-0.141478	121302	9	hypo
chr9	3886154	3887577	1424	*	-0.203416	121303	13	hypo
chr9	3903388	3903589	202	*	-0.137497	121307	5	hypo
chr9	3963055	3964351	1297	*	-0.243335	121311	19	hypo
chr9	3992891	3993374	484	*	-0.105091	121312	5	hypo
chr9	4021482	4021976	495	*	-0.188763	121315	6	hypo
chr9	4116422	4117279	858	*	-0.233636	121320	9	hypo
chr9	4119608	4120096	489	*	-0.188178	121321	7	hypo
chr9	4143337	4145521	2185	*	-0.128195	121322	28	hypo
chr9	4171807	4171849	43	*	0.105774	44623	3	hyper
chr9	4221973	4223367	1395	*	-0.122904	121325	11	hypo
chr9	4323817	4324051	235	*	-0.110571	121327	3	hypo
chr9	4338969	4339099	131	*	-0.104049	121329	3	hypo
chr9	4475821	4475976	156	*	-0.102473	121335	3	hypo
chr9	4530395	4530687	293	*	-0.106116	121338	6	hypo
chr9	4555007	4555354	348	*	-0.144318	121342	5	hypo
chr9	4605112	4605276	165	*	0.141269	44638	3	hyper
chr9	4605860	4606137	278	*	-0.127313	121344	19	hypo
chr9	4617996	4618434	439	*	-0.105429	121345	4	hypo
chr9	4621980	4622424	445	*	0.108918	44639	13	hyper
chr9	4788216	4788807	592	*	-0.18507	121356	8	hypo
chr9	4826205	4827292	1088	*	0.11359	44652.4	11	hyper
chr9	4870177	4870533	357	*	0.115541	44657	7	hyper
chr9	4903594	4904344	751	*	-0.144037	121360	6	hypo
chr9	4932169	4934455	2287	*	-0.174374	121365.121366.121367	19	hypo
chr9	5450951	5451561	611	*	-0.110042	121374	5	hypo
chr9	5565249	5566765	1517	*	-0.134687	121377	14	hypo
chr9	5672767	5673127	361	*	-0.103842	121381	6	hypo
chr9	5844282	5844657	376	*	-0.111415	121382	7	hypo
chr9	5921340	5922432	1093	*	-0.100897	121383	7	hypo
chr9	5949273	5950957	1685	*	-0.133191	121387	12	hypo
chr9	6132495	6133813	1319	*	-0.121183	121393	11	hypo
chr9	6164597	6167107	2511	*	-0.161715	121395.121398.121399	18	hypo
chr9	6194349	6197555	3207	*	-0.193748	121404.121405.121406.121408	26	hypo
chr9	6215272	6221735	6464	*	-0.245455	121409.121411.121413.121415.121418	35	hypo
chr9	6236589	6239448	2860	*	-0.196852	121421	20	hypo
chr9	6450637	6451178	542	*	-0.100866	121427	5	hypo
chr9	6551869	6552642	774	*	-0.200872	121431	10	hypo
chr9	6566174	6566991	818	*	-0.10023	121434	12	hypo
chr9	6952503	6952916	414	*	0.111469	44736	8	hyper
chr9	7370933	7373304	2372	*	0.208494	44744.4	34	hyper
chr9	7374855	7377504	2650	*	-0.116665	121449.121450.121451	23	hypo
chr9	7484334	7484472	139	*	-0.102303	121454	4	hypo
chr9	7966074	7968470	2397	*	-0.21868	121461	20	hypo
chr9	8012873	8013656	784	*	0.10851	44770	13	hyper
chr9	8732283	8733834	1552	*	-0.153377	121472	14	hypo
chr9	8816973	8817104	132	*	0.106908	44791	3	hyper
chr9	8856368	8856695	328	*	0.133504	44793	5	hyper
chr9	8903069	8904586	1518	*	-0.150412	121483	14	hypo
chr9	9054253	9054944	692	*	-0.109348	121489	6	hypo
chr9	9534906	9535330	425	*	-0.103112	121494	9	hypo
chr9	10302510	10304517	2008	*	-0.12971	121499	16	hypo
chr9	10446778	10447114	337	*	-0.15712	121502	4	hypo
chr9	10500586	10500929	344	*	-0.16746	121504	5	hypo
chr9	10556791	10557853	1063	*	-0.14305	121506	8	hypo
chr9	10785297	10785985	689	*	-0.102188	121512	7	hypo
chr9	11086889	11087130	242	*	-0.10401	121519	3	hypo
chr9	11202232	11203512	1281	*	-0.109834	121526	8	hypo
chr9	11505763	11506076	314	*	-0.102652	121530	5	hypo
chr9	12350700	12350803	104	*	-0.104898	121532	4	hypo
chr9	12878687	12878976	290	*	-0.131916	121539	4	hypo
chr9	13277815	13278274	460	*	-0.144366	121546	9	hypo
chr9	13607586	13608017	432	*	-0.10904	121553	3	hypo
chr9	13716550	13718922	2373	*	-0.125461	121556.121557.121558.121559	20	hypo
chr9	13979191	13980451	1261	*	-0.144359	121565	13	hypo
chr9	14073914	14074391	478	*	-0.124816	121571	6	hypo
chr9	14093775	14095082	1308	*	-0.196444	121574	13	hypo
chr9	14137102	14137461	360	*	-0.108203	121577	4	hypo
chr9	14154730	14157255	2526	*	-0.186229	121578.121579.121580	20	hypo
chr9	14180162	14181958	1797	*	-0.168888	121584	17	hypo
chr9	14271546	14272096	551	*	-0.163969	121586	5	hypo
chr9	14277317	14278346	1030	*	-0.166787	121587	14	hypo
chr9	14326272	14326595	324	*	-0.140809	121593	3	hypo
chr9	14350136	14350199	64	*	0.168735	44899	4	hyper
chr9	14399984	14403355	3372	*	-0.178772	121596.121597.121599	25	hypo
chr9	14423981	14424122	142	*	-0.133312	121601	4	hypo
chr9	14573581	14573913	333	*	-0.115904	121603	4	hypo
chr9	14691742	14692238	497	*	-0.159986	121606	6	hypo
chr9	14806543	14808127	1585	*	-0.124995	121608	19	hypo
chr9	14977881	14978888	1008	*	-0.15342	121610	55	hypo
chr9	15245362	15245814	453	*	-0.102537	121612	4	hypo
chr9	15272841	15273322	482	*	-0.126292	121614	4	hypo
chr9	15305680	15305873	194	*	-0.257886	121615	5	hypo
chr9	15349992	15351128	1137	*	-0.139057	121618	17	hypo
chr9	15427969	15428375	407	*	-0.112095	121622	12	hypo
chr9	15540414	15542379	1966	*	-0.135196	121626.121627.121628	20	hypo
chr9	15617939	15619308	1370	*	0.155994	44929	31	hyper
chr9	16144054	16151293	7240	*	-0.168457	121634.121635.121636.121637	65	hypo
chr9	16275588	16277375	1788	*	-0.183062	121641	32	hypo
chr9	16316804	16317490	687	*	-0.130503	121643	14	hypo
chr9	16343038	16343777	740	*	-0.134145	121644	14	hypo
chr9	16416978	16418177	1200	*	-0.199929	121646	13	hypo
chr9	16444399	16445704	1306	*	-0.124607	121649	11	hypo
chr9	16626890	16628205	1316	*	-0.134907	121654	18	hypo
chr9	16704921	16705629	709	*	-0.167572	121655	13	hypo
chr9	16725962	16726168	207	*	0.15891	44957	10	hyper
chr9	16728231	16730258	2028	*	0.211225	44958.44959.44960	20	hyper
chr9	16860756	16860941	186	*	-0.164512	121659	5	hypo
chr9	16986231	16987661	1431	*	-0.132592	121664	17	hypo
chr9	17026438	17026605	168	*	0.100531	44974	3	hyper
chr9	17083343	17083744	402	*	-0.109189	121670	12	hypo
chr9	17181714	17182953	1240	*	0.166431	44983.4	10	hyper
chr9	17707779	17709712	1934	*	-0.13733	121676	17	hypo
chr9	18061831	18062084	254	*	-0.113052	121685	4	hypo
chr9	18081360	18082626	1267	*	-0.148603	121686	14	hypo
chr9	18378899	18379293	395	*	-0.112887	121696	5	hypo
chr9	18388840	18389004	165	*	0.101613	45019	5	hyper
chr9	18459804	18460502	699	*	-0.131876	121704	8	hypo
chr9	18720384	18720705	322	*	0.120655	45033	9	hyper
chr9	18994237	18996683	2447	*	-0.156127	121711.121712.121714	23	hypo
chr9	19051319	19051469	151	*	-0.115655	121720	4	hypo
chr9	19404300	19404625	326	*	-0.194584	121733	3	hypo
chr9	20134054	20135709	1656	*	0.135917	45062.5	12	hyper
chr9	20226354	20227207	854	*	-0.111083	121756	11	hypo
chr9	20236622	20237176	555	*	-0.119392	121759	6	hypo
chr9	20354266	20356694	2429	*	-0.116435	121762	21	hypo
chr9	20368052	20369469	1418	*	0.14594	45081.5	7	hyper
chr9	20685829	20685996	168	*	-0.114838	121770	8	hypo
chr9	20872200	20874997	2798	*	0.149868	45095.45096.45097	15	hyper
chr9	20980901	20982495	1595	*	-0.136286	121771.121772.121773	13	hypo
chr9	21027152	21028002	851	*	-0.159235	121774	14	hypo
chr9	21329908	21331066	1159	*	-0.105751	121776	12	hypo
chr9	21558676	21558933	258	*	-0.161979	121779	8	hypo
chr9	21597302	21597524	223	*	0.118646	45119	4	hyper
chr9	21682297	21684689	2393	*	-0.160551	121783	15	hypo
chr9	21836386	21837987	1602	*	-0.156471	121790	17	hypo
chr9	21970242	21970462	221	*	0.103857	45133	9	hyper
chr9	22211077	22211698	622	*	-0.123712	121799	6	hypo
chr9	23004147	23005560	1414	*	-0.129869	121802	14	hypo
chr9	23537956	23538571	616	*	-0.106298	121808	17	hypo
chr9	23769666	23770975	1310	*	-0.119629	121813	13	hypo
chr9	26671695	26675435	3741	*	-0.116226	121829	15	hypo
chr9	26820677	26821077	401	*	-0.249406	121837	9	hypo
chr9	27285962	27286807	846	*	0.134359	45215	13	hyper
chr9	27338998	27340569	1572	*	-0.173735	121844	25	hypo
chr9	27348565	27348894	330	*	-0.118058	121846	4	hypo
chr9	27395124	27395997	874	*	-0.174591	121849	10	hypo
chr9	27412735	27413560	826	*	-0.145774	121850	9	hypo
chr9	27426324	27426913	590	*	-0.177798	121853	6	hypo
chr9	27626607	27627397	791	*	-0.133175	121857	12	hypo
chr9	27654808	27655327	520	*	-0.11998	121860	19	hypo
chr9	27918519	27918779	261	*	0.135248	45237	4	hyper
chr9	28119023	28120866	1844	*	-0.11773	121863	13	hypo
chr9	28769996	28770605	610	*	0.101126	45254	7	hyper
chr9	29448848	29449266	419	*	-0.122567	121869	5	hypo
chr9	29668525	29670341	1817	*	-0.150529	121872	17	hypo
chr9	29799572	29799791	220	*	-0.134116	121877	5	hypo
chr9	30207119	30207871	753	*	-0.194194	121883	7	hypo
chr9	31136704	31137513	810	*	-0.124924	121889	9	hypo
chr9	31435356	31437413	2058	*	0.112139	45290.5	13	hyper
chr9	31469883	31471198	1316	*	-0.105587	121893	17	hypo
chr9	31620622	31621223	602	*	0.236562	45298	21	hyper
chr9	32524703	32524820	118	*	-0.105842	121906	5	hypo
chr9	32928863	32930396	1534	*	-0.127287	121911	18	hypo
chr9	33043739	33043903	165	*	-0.173356	121915	6	hypo
chr9	33080573	33083546	2974	*	-0.181128	121917.121918.121919.121920.121921	35	hypo
chr9	33136904	33137350	447	*	-0.114891	121922	6	hypo
chr9	33143003	33144473	1471	*	0.152602	45322.5	18	hyper
chr9	33158284	33158662	379	*	-0.100771	121923	3	hypo
chr9	33230548	33232964	2417	*	-0.230423	121929	28	hypo
chr9	33263100	33263306	207	*	-0.157275	121931	3	hypo
chr9	33352450	33352962	513	*	-0.129389	121936	5	hypo
chr9	33395030	33395365	336	*	0.120368	45341	13	hyper
chr9	33416870	33417937	1068	*	-0.207729	121939	17	hypo
chr9	33440948	33442378	1431	*	-0.171458	121942	23	hypo
chr9	33463922	33464345	424	*	-0.268906	121945	10	hypo
chr9	33507140	33507234	95	*	0.11589	45350	3	hyper
chr9	33510210	33510270	61	*	-0.147843	121947	3	hypo
chr9	33516079	33516254	176	*	-0.108018	121949	4	hypo
chr9	33620745	33621362	618	*	-0.115438	121954	10	hypo
chr9	33645064	33646464	1401	*	0.12255	45353.5	10	hyper
chr9	33807434	33807614	181	*	-0.138028	121961	3	hypo
chr9	33835269	33836164	896	*	-0.133032	121966	14	hypo
chr9	33847198	33847388	191	*	-0.134237	121967	7	hypo
chr9	33972001	33972257	257	*	-0.161325	121968	3	hypo
chr9	33991875	33992157	283	*	0.11136	45368	5	hyper
chr9	34034610	34035368	759	*	-0.164631	121970	18	hypo
chr9	34062014	34062195	182	*	-0.177406	121973	4	hypo
chr9	34114656	34114844	189	*	0.114119	45379	5	hyper
chr9	34162827	34164018	1192	*	-0.138301	121977	13	hypo
chr9	34342382	34342632	251	*	0.1217	45385	4	hyper
chr9	34456761	34457129	369	*	-0.112702	121982	4	hypo
chr9	34614173	34614293	121	*	-0.121616	121986	3	hypo
chr9	34646208	34646266	59	*	-0.132633	121988	3	hypo
chr9	34851266	34851985	720	*	-0.13428	121995	21	hypo
chr9	34987342	34987718	377	*	-0.144872	121997	7	hypo
chr9	35164138	35165079	942	*	0.226026	45413.5	6	hyper
chr9	35257838	35258451	614	*	0.103868	45420	7	hyper
chr9	35353509	35353914	406	*	0.104621	45423	4	hyper
chr9	35363576	35365114	1539	*	0.110835	45424	13	hyper
chr9	35563065	35563449	385	*	-0.136213	122011	12	hypo
chr9	35599222	35599452	231	*	0.114719	45432	5	hyper
chr9	35811213	35811372	160	*	-0.131062	122018	5	hypo
chr9	35881050	35881152	103	*	-0.107183	122020	5	hypo
chr9	35904242	35904537	296	*	-0.138782	122022	9	hypo
chr9	35960378	35960761	384	*	0.125657	45446	4	hyper
chr9	36083049	36083554	506	*	0.113956	45456	10	hyper
chr9	36119781	36120188	408	*	-0.116411	122030	21	hypo
chr9	36135341	36135378	38	*	0.164304	45458	3	hyper
chr9	36144524	36144838	315	*	-0.172369	122033	8	hypo
chr9	36214014	36215305	1292	*	-0.116347	122036	11	hypo
chr9	36286264	36287500	1237	*	0.117173	45461	24	hyper
chr9	36296054	36297615	1562	*	-0.125183	122044	15	hypo
chr9	36306725	36306905	181	*	-0.172408	122047	5	hypo
chr9	36315496	36315981	486	*	-0.144809	122048	6	hypo
chr9	36328009	36328508	500	*	-0.117766	122049	13	hypo
chr9	36337094	36337564	471	*	-0.151129	122050	3	hypo
chr9	36548340	36548428	89	*	-0.155199	122062	4	hypo
chr9	36550360	36550611	252	*	-0.108778	122063	5	hypo
chr9	36612989	36613647	659	*	-0.156591	122066	7	hypo
chr9	36765556	36765955	400	*	-0.15096	122070	15	hypo
chr9	36848505	36849147	643	*	-0.16151	122072	17	hypo
chr9	37700397	37701179	783	*	-0.104957	122083	7	hypo
chr9	37953665	37954361	697	*	-0.18886	122098	15	hypo
chr9	37984342	37985408	1067	*	-0.145704	122101	22	hypo
chr9	38004706	38006787	2082	*	-0.200222	122102	34	hypo
chr9	38035972	38036033	62	*	-0.147695	122106	4	hypo
chr9	38041704	38044395	2692	*	-0.184857	122107	50	hypo
chr9	38083211	38084624	1414	*	-0.168621	122112	20	hypo
chr9	38096693	38096709	17	*	-0.121695	122115	3	hypo
chr9	38111746	38112061	316	*	-0.100521	122116	7	hypo
chr9	38140914	38143526	2613	*	-0.127764	122118	16	hypo
chr9	38163615	38165742	2128	*	-0.21915	122121	27	hypo
chr9	38171055	38172181	1127	*	-0.1703	122123	14	hypo
chr9	38227833	38228528	696	*	-0.11687	122128	14	hypo
chr9	38390782	38390937	156	*	0.115502	45546	3	hyper
chr9	38421641	38421899	259	*	0.216171	45549	7	hyper
chr9	38473569	38474989	1421	*	-0.143018	122132	20	hypo
chr9	38499579	38500401	823	*	-0.160496	122136	16	hypo
chr9	38671298	38671679	382	*	-0.103327	122142	5	hypo
chr9	38681785	38682299	515	*	-0.101329	122144	5	hypo
chr9	38688096	38688314	219	*	-0.105537	122146	4	hypo
chr9	38689906	38690392	487	*	-0.109268	122147	6	hypo
chr9	39031925	39032017	93	*	-0.122772	122149	3	hypo
chr9	43152522	43152667	146	*	0.110122	45575	3	hyper
chr9	44119032	44119306	275	*	-0.12562	122156	14	hypo
chr9	44227155	44227647	493	*	-0.118869	122157	36	hypo
chr9	44802547	44803103	557	*	0.100848	45583	8	hyper
chr9	44990617	44990693	77	*	-0.129647	122159	5	hypo
chr9	45352117	45352729	613	*	0.209337	45588	33	hyper
chr9	66485563	66485874	312	*	0.153486	45599	4	hyper
chr9	67337140	67338252	1113	*	-0.149508	122171	11	hypo
chr9	68405460	68405693	234	*	0.146369	45608	3	hyper
chr9	71081874	71084128	2255	*	-0.147245	122186.122187.122188	16	hypo
chr9	71137211	71137981	771	*	-0.104149	122190	8	hypo
chr9	71180337	71180937	601	*	-0.104435	122194	19	hypo
chr9	71252475	71252667	193	*	-0.147756	122196	7	hypo
chr9	71259087	71259233	147	*	-0.143398	122197	5	hypo
chr9	71264932	71265631	700	*	-0.159554	122199	7	hypo
chr9	71355133	71356500	1368	*	0.142031	45642	12	hyper
chr9	71418844	71420784	1941	*	0.102383	45643	23	hyper
chr9	71444832	71445420	589	*	-0.101455	122204	10	hypo
chr9	71447598	71448645	1048	*	0.14848	45647	11	hyper
chr9	71486191	71488082	1892	*	-0.118151	122205.122206.122207	18	hypo
chr9	71509426	71510039	614	*	-0.123536	122208	11	hypo
chr9	71564641	71565899	1259	*	0.152069	45651	20	hyper
chr9	71639504	71639612	109	*	-0.121078	122214	3	hypo
chr9	71650074	71650237	164	*	-0.129259	122215	4	hypo
chr9	71866984	71868958	1975	*	-0.197783	122219	33	hypo
chr9	71890631	71892704	2074	*	0.111602	45666	30	hyper
chr9	71942968	71943424	457	*	-0.213032	122220	6	hypo
chr9	71993700	71995831	2132	*	-0.281453	122221	24	hypo
chr9	72000825	72001016	192	*	-0.191281	122224	3	hypo
chr9	72012428	72012966	539	*	-0.173372	122225	10	hypo
chr9	72054339	72054597	259	*	-0.109578	122229	3	hypo
chr9	72434087	72434412	326	*	-0.181614	122239	3	hypo
chr9	72669055	72669352	298	*	-0.130941	122248	4	hypo
chr9	72695115	72695820	706	*	-0.111738	122250	8	hypo
chr9	72744679	72746391	1713	*	-0.126347	122251	11	hypo
chr9	72920678	72921052	375	*	0.12927	45698	4	hyper
chr9	72989559	72990058	500	*	0.106012	45704	7	hyper
chr9	73042238	73042765	528	*	-0.166567	122257	10	hypo
[truncated: 23,029 more rows]
