# Supplementary material for: Epigenetic dysregulation of IRF9 drives excessive interferon signaling in COPD
Source: EMBO Mol Med. 2026 Feb 23;18(4):1202–34. doi: 10.1038/s44321-026-00386-9 (PMC13083945; doi:10.1038/s44321-026-00386-9)
Supplement: Supplementary file 7 — Datset EV4 [file 44321_2026_386_MOESM7_ESM.xlsx]

## Sheet: Legend
Dataset EV4:
Results of DMR GREAT enrichment analysis
see details for columns definitions at	https://great-help.atlassian.net/wiki/spaces/GREAT/pages/655462/Output
hypo-methylated DMRs	GREAT result table for DMRs with less methylation in COPD(II-IV)
hyper-methylated DMRs	GREAT result table for DMRs with higher methylation in COPD(II-IV)

## Sheet: hyper-methylated DMRs
# GREAT version 4.0.4	Species assembly: hg19	Association rule: Single nearest gene: 100000 bp max extension, curated regulatory domains included
# Ontology summary statistics are provided in the footer.
#
Ontology	ID	Desc	BinomRank	BinomP	BinomBonfP	BinomFdrQ	RegionFoldEnrich	ExpRegions	ObsRegions	GenomeFrac	SetCov	HyperRank	HyperP	HyperBonfP	HyperFdrQ	GeneFoldEnrich	ExpGenes	ObsGenes	TotalGenes	GeneSetCov	TermCov	Regions	Genes
GO Biological Process	GO:0035295	tube development	1	3.0214e-20	3.89851e-16	3.89851e-16	2029225	133055800	270	21945.5	44532.4	1	1.3209e-09	1.70436e-05	1.70436e-05	1788635	95044530	170	547	52745.9	310786	273,1088,1116,1118,1202,15549.15551.15552,2347,2348,2354,2433,2563,3089,10106,10670.10671,10764,11069,11671,11672,12297,12301.12302,12403,12406.12407,12409,12506,12507,12510,13665,13668,13744,13747,13758,15652,15654,15656,16109,16207,16209,16210,17753,18404.18405,18643.18644,18649.18650,21108,21728,23441,23470,23765,23843,24248,24253.24256,24630,25184,25658.25659,26356,27237,27240,27241.27242,300…	AARD,ABL1,ADAMTS16,ADAMTS2,AKR1B1,ALX1,ALX4,AMBRA1,AQP1,ARG1,ARHGAP35,ARID1A,ASCL1,ASXL1,ATOH8,B4GALT1,BAG6,BCL2L11,BMP4,BMP7,BMPR1A,BTRC,C11orf73,C1GALT1,CAT,CBFA2T2,CCKBR,CCM2,CEBPA,CECR2,CHD7,CITED2,CLDN18,CLIC4,CLMP,COBL,CRISPLD2,CTGF,CTNNBIP1,CTSH,DAB1,DAB2IP,DACT1,DACT2,DHCR7,DLL1,DPPA4,EDAR,EDN1,EDNRB,EFNB2,EGFR,ENG,EPAS1,EPHA4,ERRFI1,ESRP2,EYA1,FGF8,FGF9,FGFR1,FMN1,FOXC1,FOXD1,FOXE1,FOXF1…
GO Biological Process	GO:0022603	regulation of anatomical structure morphogenesis	2	3.02518e-17	3.90339e-13	1.95169e-13	1730495	213811600	370	35265	61025.9	7	0.000105956	1.36715	0.195306	1459826	166458200	243	958	75395.6	253653	1088,1322.1323,13995.13998.14000,15549.15551.15552,16754.16755.16756,188,264,1603,1730,1732.1733,1735.1736.1737,2433,2644,2647.2649,26588.26589.26590,2686.2687.2688,2690,28052.28053.28054,844,845,957,3117.3118,3124.3126,3765,3882,3889,3919.3921,3997,4382,4460,4520,4603,4606,4641,5124,5125,6090,6262,6870,7775.7776,8116,8156,8269,8963,9253,9255,9257,9363,9370,9540,9857,10448,10644,11120,11640,11671…	ABL1,ACTR2,AKAP13,ANKRD6,ANXA3,AP2A2,APOA1,AQP1,ARAP1,ARHGAP15,ARHGAP35,ARHGEF7,ATP10A,B4GALT1,BAMBI,BCL11A,BCL6,BDNF,BMP4,BMP7,BMPR1A,BNIP3,BRAF,BRCA1,BTG1,C4orf26,C5,CAPRIN2,CAPZB,CD40,CD44,CDC42,CDC42SE2,CEACAM1,CELA1,CELSR2,CHAD,CITED2,CLASP1,CNTF,COL4A2,COL5A1,CORO1C,CPB2,CRB2,CRK,CRKL,CST3,CTSH,CTTN,CUX1,CXCL12,DAAM1,DAB1,DAB2,DAB2IP,DACT1,DCC,DISC1,DLL1,DMRT2,DMRT3,DNM1L,DNM2,DPYSL2,ECM1,E…
GO Biological Process	GO:0009887	animal organ morphogenesis	3	2.90024e-15	3.74218e-11	1.24739e-11	1718051	200808900	345	33120.4	56902.5	2	8.70642e-07	0.0112339	0.00561695	1544077	149603900	231	861	71672.4	268293	15549.15551.15552,26588.26589.26590,273,400,403,406,407,528,810,957,1088,1202,1391,1641.1642,2113,2480,2873,3365,3440,3441,3637,3675,3819.3820,3919.3921,3997,4314,4603,4606,5079,5680,5718,5723,7080,7628,7735,7738,8116,8156,8963,9253,9255,9257,9570,9571,9585.9586,9784,10086,10087,10670.10671,10764,10932.10933,11069,12093.12094,12096,12297,12301.12302,12348,12403,12406.12407,12409,12506,12507,12510…	ABLIM1,ADAMTS1,ADAMTS16,AGTPBP1,ALX1,ALX3,ALX4,ANKRD1,ANKRD11,AQP1,AQP6,ARG1,ARID1A,ARID5B,ASXL1,AXIN2,BCAR3,BCL11B,BCL2L11,BMP1,BMP4,BMP6,BMP7,BMPR1A,BRAF,BSX,BTRC,CA2,CDC42,CDH2,CELA1,CHD7,CHRNA10,CHST11,CITED2,CNTF,COL11A1,COL18A1,COL1A1,COL5A1,COL8A1,CRB2,CRKL,CSF3R,CTGF,CTNNA1,CTNNBIP1,CTSH,CUL1,DHRS3,DLL1,DSP,EDAR,EDN1,EFNA1,EFNB2,EGFR,ELN,EMX1,ENG,ERG,ERRFI1,ESRP2,EVL,EYA1,FAM20A,FANCC,FBN…
GO Biological Process	GO:0048646	anatomical structure formation involved in morphogenesis	4	9.992e-14	1.28927e-09	3.22317e-10	1720999	184195300	317	30380.2	52284.3	9	0.000299745	3.86761	0.429735	1487929	142479900	212	820	65777.2	258537	957,1064.1065,1088,1105,1108,1116,1118,1202,1641.1642,2105,2347,2348,2354,2480,3089,3365,3637,3675,3769,3997,4314,4382,4603,4606,4641,5615,6090,6139,6262,6635.6636,6851.6852,7243.7244,7246,7628,7775.7776,8116,8156,8963,9022,9570,9571,9585.9586,10106,10191,10448,10670.10671,10764,11069,11671,11672,11983,11985.11986,12093.12094,12096,12297,12301.12302,12403,12406.12407,12409,12661.12663,13317,13319…	ABL1,ACKR3,ACTN1,ADAMTS1,ADIPOR2,AGTPBP1,ALX1,ANK2,ANKRD1,ANPEP,ARHGAP24,ARHGAP35,ARID1A,ATOH8,AXIN2,B4GALT1,BCL2L11,BCL6,BMP4,BMP7,BMPR1A,C1GALT1,CAPN3,CDC42,CDC73,CDH13,CEACAM1,CITED2,CLIC4,CNTNAP1,COBL,COL11A1,COL18A1,COL1A1,COL4A2,COL6A1,COL8A1,CRB2,CSF3R,CSRP3,CTGF,DAB2IP,DICER1,DLL1,ECM1,EDAR,EDN1,EFNA1,EFNB2,EIF2AK3,ELF5,ENG,EPAS1,ERAP1,ERG,ESM1,EYA1,EYA2,FAM105B,FAM20A,FBN2,FGF8,FGF9,FGFR…
GO Biological Process	GO:0072358	cardiovascular system development	5	1.88485e-12	2.43202e-08	4.86404e-09	1906700	114333700	218	18857.6	35955.8	4	3.27173e-05	0.422152	0.105538	1686461	84792930	143	488	44368.6	293033	273,1116,1118,1202,1586,2105,2480,3365,3637,10191,10448,12297,12301.12302,13317,13319,13325,13499.13500,13665,13668,14324.14325,15549.15551.15552,15680,16084,16109,17259,17263.17264,17524,19181,22911,23441,23470,23690,23697,24190,24192,24193,24498,25889.25890,25893,26687,27856,30394,30879,30880.30881,32165,32204.32206,32428.32429,32430.32432,33436.33437.33438,33441,33922,34096,35201,35202,35204,3…	ABL1,ACKR3,ADIPOR2,AHR,ANPEP,ANTXR1,AQP1,ARHGAP24,ARID1A,B4GALT1,B9D1,BMP4,BMPR1A,C1GALT1,CCM2,CDC42,CDH13,CDH2,CEACAM1,CHD7,CLIC4,COL18A1,COL1A1,COL4A2,COL5A1,COL8A1,CRB2,CRKL,CTGF,DAB2IP,DHCR7,DLL1,DNM2,DYNC2H1,ECM1,EDN1,EFNA1,EFNB2,EIF2AK3,ENG,EPAS1,EPC1,ERAP1,ERRFI1,ESM1,EYA1,FAM105B,FBXW7,FBXW8,FGF8,FGF9,FGFR1,FLT1,FN1,FOSL1,FOXC1,FOXF1,FOXO1,FZD5,GAB1,GATA6,GJA4,GJA5,HEY1,HEY2,HHEX,HIF3A,HO…
GO Biological Process	GO:0043009	chordate embryonic development	6	2.14888e-12	2.7727e-08	4.62116e-09	1882538	119519500	225	19712.9	37110.3	16	0.0104608	134.976	8.43599	1545089	96434580	149	555	46230.2	268468	810,1088,1137,1202,1578.1579,1671,2347,2348,2354,3089,3675,3819.3820,4585,5079,6090,6262,7628,7743,8116,8156,8277.8278,8963,9022,9784,10764,11069,11671,11672,12297,12301.12302,12506,12507,12510,13317,13319,13325,13665,13668,14114,14115,15549.15551.15552,15652,15654,15656,16109,16246,18404.18405,19025.19026,21108,21181,21408,21414.21415,21416,21728,23441,23470,23843,26586,26588.26589.26590,28598.2…	ABL1,ADAM10,ADAR,ALX1,ALX3,ALX4,AMBRA1,ANKRD11,APBA2,ARHGAP35,ARID1A,AXIN2,B9D1,BCL2L11,BMP4,BMP7,BMPR1A,BPTF,BRCA1,BRCA2,C5,CCM2,CEBPA,CECR2,CHD7,CHST11,COBL,COL11A1,COL1A1,CRB2,CSF2,DACT1,DLL1,DMRT2,EDN1,EGFR,EIF2S2,EIF4E2,EMX1,EPAS1,EXT1,EYA1,FBXW8,FGF8,FGF9,FGFR1,FOSL1,FOXC1,FOXF1,FUT8,FZD2,FZD5,GATA3,GATA6,GDF7,GJB5,GLI2,GNA12,GRHL2,GRHL3,HEY1,HEY2,HHEX,HNF1B,HOXA1,HOXB1,HOXB9,HOXD10,HYAL1,I…
GO Biological Process	GO:0009790	embryo development	7	2.16652e-12	2.79546e-08	3.99352e-09	1659969	200003700	332	32987.6	54758.4	10	0.000317829	4.10094	0.410094	1461032	157422900	230	906	71362.1	253863	1088,1137,1202,15549.15551.15552,1578.1579,1671,2105,2347,2348,2354,26588.26589.26590,28598.28599.28601,30761.30763.30764,3089,33436.33437.33438,810,3675,3819.3820,3997,4314,4585,4603,4606,5079,5615,5718,5723,5742,6090,6139,6262,6635.6636,7080,7628,7735,7738,7743,8116,8156,8277.8278,8315,8827,8963,9022,9784,9823,9824,10106,10417.10419,10425,10426,10764,10932.10933,11069,11671,11672,12297,12301.12…	ABL1,ADAM10,ADAR,AFF3,AKIRIN2,ALX1,ALX3,ALX4,AMBRA1,ANKRD11,APBA2,ARHGAP35,ARID1A,ATOH8,AXIN2,B9D1,BAG6,BCL2L11,BMP4,BMP7,BMPR1A,BPTF,BRCA1,BRCA2,C5,CCM2,CDC73,CEBPA,CECR2,CHD7,CHRNA10,CHST11,CITED2,COBL,COL11A1,COL1A1,COL4A2,COL6A1,COL8A1,CRB2,CSF2,DACT1,DLD,DLL1,DMRT2,DNMT3A,DYNC2H1,EDN1,EFNA1,EGFR,EHMT1,EIF2S2,EIF4E2,ELF5,EMX1,ENG,ENSG00000091436,EPAS1,EVX1,EXT1,EYA1,EYA2,FBN2,FBXW4,FBXW8,FGF8…
GO Biological Process	GO:0072359	circulatory system development	8	2.46532e-12	3.18101e-08	3.97626e-09	1693786	182431600	309	30089.3	50964.9	11	0.000425342	5.48819	0.498926	1493437	137267200	205	790	63605.3	259494	273,528,1116,1118,1202,1234,1586,2105,2480,3365,3637,3675,4314,4382,4603,4606,4641,5079,6262,6304,6635.6636,7080,7628,7775.7776,10191,10448,11069,12297,12301.12302,13317,13319,13325,13499.13500,13665,13668,14324.14325,14998.15000,15549.15551.15552,15680,16084,16109,17259,17263.17264,17524,17999,18404.18405,19181,20681,20683,22911,23441,23470,23552,23690,23697,23765,24190,24192,24193,24498,25889.2…	ABL1,ACKR3,ADAMTS1,ADIPOR2,ADRA1A,AHR,AKAP13,ANK2,ANKRD1,ANPEP,ANTXR1,AQP1,ARHGAP24,ARID1A,ASXL1,ATG5,AXIN2,B4GALT1,B9D1,BICC1,BMP4,BMP7,BMPR1A,C1GALT1,CCM2,CDC42,CDH13,CDH2,CDKL1,CEACAM1,CHD7,CITED2,CLIC4,COL11A1,COL18A1,COL1A1,COL4A2,COL5A1,COL8A1,COX17,CRB2,CRKL,CSRP3,CTGF,DAB2IP,DHCR7,DHRS3,DLL1,DNM2,DSP,DYNC2H1,ECM1,EDN1,EFNA1,EFNB2,EIF2AK3,ENG,EPAS1,EPC1,EPOR,ERAP1,ERG,ERRFI1,ESM1,EYA1,FAM1…
GO Biological Process	GO:0009792	embryo development ending in birth or egg hatching	9	2.69917e-12	3.48274e-08	3.86971e-09	1875597	120495000	226	19873.8	37275.3	17	0.0109837	141.722	8.3366	1541571	97303360	150	560	46540.5	267857	810,1088,1137,1202,1578.1579,1671,2347,2348,2354,3089,3675,3819.3820,4585,5079,6090,6262,7628,7743,8116,8156,8277.8278,8963,9022,9784,10764,11069,11671,11672,12297,12301.12302,12506,12507,12510,13317,13319,13325,13665,13668,14114,14115,15549.15551.15552,15652,15654,15656,16109,16246,18404.18405,19025.19026,21108,21181,21408,21414.21415,21416,21728,23441,23470,23843,26586,26588.26589.26590,28598.2…	ABL1,ADAM10,ADAR,ALX1,ALX3,ALX4,AMBRA1,ANKRD11,APBA2,ARHGAP35,ARID1A,AXIN2,B9D1,BCL2L11,BMP4,BMP7,BMPR1A,BPTF,BRCA1,BRCA2,C5,CCM2,CEBPA,CECR2,CHD7,CHST11,COBL,COL11A1,COL1A1,CRB2,CSF2,DACT1,DLL1,DMRT2,EDN1,EGFR,EIF2S2,EIF4E2,EMX1,EPAS1,EVX1,EXT1,EYA1,FBXW8,FGF8,FGF9,FGFR1,FOSL1,FOXC1,FOXF1,FUT8,FZD2,FZD5,GATA3,GATA6,GDF7,GJB5,GLI2,GNA12,GRHL2,GRHL3,HEY1,HEY2,HHEX,HNF1B,HOXA1,HOXB1,HOXB9,HOXD10,HY…
GO Biological Process	GO:0035239	tube morphogenesis	10	2.7342e-12	3.52794e-08	3.52794e-09	2096391	81091760	170	13374.9	28038.9	6	8.70013e-05	1.12258	0.187096	1836014	56644460	104	326	32268.1	319018	400,403,406,407,1088,1116,1118,1202,3089,7080,7243.7244,7246,7628,7735,7738,7775.7776,8116,8156,8963,10106,10670.10671,10764,11069,11671,11672,12297,12301.12302,12506,12507,12510,13665,13668,13744,13747,13758,15549.15551.15552,15652,15654,15656,16109,16207,16209,16210,18404.18405,23441,23470,23765,24248,24253.24256,25658.25659,26356,27237,27240,27241.27242,30879,30880.30881,32165,32204.32206,3548…	ABL1,ADAMTS16,ALX1,ARHGAP35,ARID1A,ATOH8,B4GALT1,BCL2L11,BMP4,BMP7,BTRC,CCM2,CHD7,CLIC4,COBL,CTNNBIP1,CTSH,DAB2IP,DACT1,DLL1,EDAR,EDN1,EFNB2,EGFR,ENG,EPHA4,ESRP2,EYA1,FGF8,FMN1,FOXD1,FOXF1,FZD2,GATA3,GATA6,GDF7,GDNF,GLI2,GRHL2,GRHL3,HHEX,HHIP,HNF1B,HOXA1,HOXD11,HOXD13,ID2,IFT122,IHH,IRX3,ITGB1BP1,KDM2B,KRAS,LEF1,LGR4,LHX2,LRP2,LRP6,MET,MIB1,MICAL2,MTHFD1,MTSS1,NFIB,NKX2-1,NOG,NR4A3,NRP1,OSR1,PGR,…
GO Biological Process	GO:0001568	blood vessel development	11	5.3038e-11	6.84349e-07	6.22135e-08	1891171	107869700	204	17791.5	33646.7	3	2.59638e-05	0.33501	0.11167	1716462	79232730	136	456	42196.7	298246	957,1116,1118,1202,1586,2105,2480,3365,3637,4314,4382,4603,4606,4641,5079,6262,7775.7776,8116,9022,9570,9571,9585.9586,9649,10191,10448,12297,12301.12302,13317,13319,13325,13499.13500,13665,13668,14324.14325,15549.15551.15552,15680,16084,16109,17259,17263.17264,17524,19181,22911,23441,23470,23690,23697,24190,24192,24193,25889.25890,25893,26687,27856,30394,30879,30880.30881,32165,32204.32206,32428…	ACKR3,ADIPOR2,AHR,ANPEP,ANTXR1,AQP1,ARHGAP24,ARID1A,B4GALT1,BMP4,BMPR1A,C1GALT1,CCM2,CDC42,CDH13,CDH2,CEACAM1,CHD7,CLIC4,COL18A1,COL1A1,COL4A2,COL5A1,COL8A1,CRKL,CTGF,DAB2IP,DHCR7,DLL1,DNM2,DYNC2H1,ECM1,EDN1,EFNA1,EFNB2,EIF2AK3,ENG,EPAS1,ERAP1,ESM1,EYA1,FAM105B,FBXW8,FGF8,FGF9,FGFR1,FLT1,FN1,FOSL1,FOXC1,FOXF1,FOXO1,FZD5,GAB1,GATA6,GJA4,GJA5,HEY1,HEY2,HHEX,HIF3A,HOXA1,IHH,ITGB1BP1,ITGB8,JAG1,JAM3,…
GO Biological Process	GO:0045321	leukocyte activation	12	6.32685e-11	8.16353e-07	6.80294e-08	1741571	148716300	259	24528.5	42718.1	699	11815.3	1000000	218102	1169647	150472700	176	866	54607.5	203233	387,1812.1813,2480,2634,3882,3889,4090,4093,4405.4406,4470,4520,4641,5168,5334,5455.5456,6576,6577.6578,6579.6581,6662.6663,8896,8901.8902,8906,8982,8985,9540,10328,10565,10782.10783,12099,12100,12104,12661.12663,13116.13117,13187,13189,13317,13319,13325,14474,15232,15549.15551.15552,15624,15635,15730,16104,16105.16106,16207,16209,16210,16279,16754.16755.16756,16991.16992,16995.16996,17002,17722,…	ABL1,ACTR2,ADAM10,AICDA,ANPEP,ANXA3,AP2A2,APBB1IP,ARG1,ARPC5,ASAH1,ATG5,ATP11A,ATP11B,ATP6V0A1,B4GALT1,BAG6,BCL11B,BCL6,BIN2,BRAF,BRI3,CALML5,CAND1,CARD11,CAT,CCR6,CD276,CD28,CD40,CD44,CD47,CD58,CD6,CD86,CD97,CDK13,CEACAM1,CECR1,CHD7,CHGA,CMTM7,COMMD9,COPB1,COTL1,CPNE3,CRISPLD2,CRTC3,CSF2,CST3,CTPS1,CTSB,CTSH,CTSS,DEFA1,DEGS1,DERA,DHRS2,DLL1,DPP4,DSP,DYNC1LI1,EDN1,FABP5,FAM47E-STBD1,FCN1,FGL2,FOX…
GO Biological Process	GO:0001944	vasculature development	13	1.14686e-10	1.47979e-06	1.1383e-07	1860334	112345400	209	18529.7	34471.4	5	6.44168e-05	0.83117	0.166234	1682104	83229120	140	479	43437.8	292276	273,957,1116,1118,1202,1586,2105,2480,3365,3637,4314,4382,4603,4606,4641,5079,6262,7775.7776,8116,9022,9570,9571,9585.9586,9649,10191,10448,12297,12301.12302,13317,13319,13325,13499.13500,13665,13668,14324.14325,15549.15551.15552,15680,16084,16109,17259,17263.17264,17524,19181,22911,23441,23470,23690,23697,24190,24192,24193,24498,25889.25890,25893,26687,27856,30394,30879,30880.30881,32165,32204.3…	ACKR3,ADIPOR2,AHR,ANPEP,ANTXR1,AQP1,ARHGAP24,ARID1A,B4GALT1,B9D1,BMP4,BMPR1A,C1GALT1,CCM2,CDC42,CDH13,CDH2,CEACAM1,CHD7,CLIC4,COL18A1,COL1A1,COL4A2,COL5A1,COL8A1,CRKL,CTGF,DAB2IP,DHCR7,DLL1,DNM2,DYNC2H1,ECM1,EDN1,EFNA1,EFNB2,EIF2AK3,ENG,EPAS1,EPC1,ERAP1,ERRFI1,ESM1,EYA1,FAM105B,FBXW7,FBXW8,FGF8,FGF9,FGFR1,FLT1,FN1,FOSL1,FOXC1,FOXF1,FOXO1,FZD5,GAB1,GATA6,GJA4,GJA5,HEY1,HEY2,HHEX,HIF3A,HOXA1,IHH,IT…
GO Biological Process	GO:0060548	negative regulation of cell death	14	2.72165e-10	3.51174e-06	2.50839e-07	1652761	179094300	296	29538.9	48820.7	242	611.518	1000000	32605	1234142	161245600	199	928	61743.7	214440	31,339,340,810,1234,1290,1292,2113,2480,4387,4585,4603,4606,4631,4934.4935,4936,5615,5888.5889,5945,6425,6662.6663,6665,7144,7628,8116,9380,10482.10483,10782.10783,11069,11230,11907,12403,12406.12407,12409,12939,13479,13483,13665,13668,14324.14325,14848,14885,16084,16991.16992,16995.16996,17002,19453.19454,19893.19894,19896.19897,19898.19899.19900,20141,20382.20383,20757,21108,21327,22512.22513,2…	ABL1,ACAA2,ACKR3,ADAMTS20,ADAR,AGR3,AKR1B1,AMBRA1,AQP1,ARHGEF2,ARRB1,ASCL1,ASIC2,ATF5,ATG5,AURKA,AVP,BAG6,BARD1,BCL11B,BCL6,BDKRB2,BDNF,BECN1,BID,BMP4,BMP7,BNIP1,BNIP3,BRAF,BRCA1,BTBD10,BTG2,CAMK1D,CAPN3,CAT,CD44,CDC73,CHGA,CHMP4B,CHST11,CITED2,CNTF,CPEB4,CREB3L1,CSF2,CST3,CTGF,CTNNA1,CTSH,CTTN,CXCL12,DAB2,DAPK1,DHRS2,DLL1,DSTYK,EDN1,EDNRB,EFNA1,EGFR,ENO1,EYA1,EYA2,EYA3,F2R,FGF8,FIGNL1,FMN2,FOXC1…
GO Biological Process	GO:0016477	cell migration	15	2.77903e-10	3.58578e-06	2.39052e-07	1662188	174468800	290	28776	47831.1	76	3.78853	48883.4	643.203	1352901	139699800	189	804	58641	235075	11538.11539.11541,31,327,387,957,1234,1406,1641.1642,2068,2433,2690,3259,3365,3637,3944,3946.3947,3951,4090,4093,4557,4558,4561,4566,4603,4606,4768.4769,5055.5056,5433,5455.5456,5796,6090,6635.6636,6870,7243.7244,7246,7775.7776,8963,9253,9255,9257,9276.9277,10328,10565,10782.10783,11211,11230,11671,11672,11907,12099,12100,12104,12162,12403,12406.12407,12409,12661.12663,12887,12889,13499.13500,135…	ABL1,ALX1,APCDD1,APOA1,ARHGAP35,ARID5B,ARPC5,ASCL1,ATP1B1,AUTS2,B4GALT1,BAMBI,BCL11B,BIN2,BLK,BTG1,C5,CCDC88A,CCL20,CCR6,CD2AP,CD44,CD47,CD58,CDC42,CDH13,CDH2,CEACAM1,CHGA,COL1A1,COL5A1,CORO1C,CRB2,CSF3R,CTGF,CTTN,CXCL12,CXCL3,CXCR4,DAB1,DAB2IP,DAPK2,DCC,DEFA1,DEPDC1B,DISC1,DMRT1,DPP4,DRD2,EDN3,EDNRB,EFNA1,EFNB2,EGFR,ELMO1,EMP2,EMR2,EMX2,ENG,ENSG00000121388,EPHA3,EPHA4,EPS8,ERG,ESAM,F11R,FAM83D,F…
GO Biological Process	GO:0016055	Wnt signaling pathway	16	2.98611e-10	3.85298e-06	2.40811e-07	2069715	74406370	154	12272.2	25400	82	4.95256	63902.8	779.303	1551401	59945820	93	345	28855.1	269565	400,403,406,407,957,1088,1730,1732.1733,2133,2140,2644,2647.2649,3765,3919.3921,4304,5124,5125,5615,6870,7080,9398,10048,10049,10050,11907,13116.13117,13317,13319,13325,15287,16207,16209,16210,16754.16755.16756,1735.1736.1737,18549,19707,23441,24550,25889.25890,25893,26411.26412,26420,28190,29290,29912,32165,33183,33523,33965,37806,38248,39779,39784,39983.39984,39987,39989,39990,39995,39997,39999…	AGO2,AMOTL2,AP2A2,APCDD1,AXIN2,BCL9,BTRC,CALCOCO1,CALM1,CCDC88C,CCNY,CDC42,CDC73,CDK14,CELA1,CELSR2,CTNNBIP1,CUL1,DAAM1,DAB2,DACT1,DISC1,DRD2,FAM105B,FAM53B,FBXW11,FBXW4,FERMT2,FGF8,FRAT2,FZD10,FZD2,FZD5,FZD7,FZD9,GATA3,GRHL3,GRK5,HHEX,HOXB9,KIAA0922,KLF4,KREMEN1,LEF1,LGR4,LRP4,LRP6,MACF1,MAP3K7,MARK2,MCC,MYOC,NR4A2,NXN,PDE6A,PLCG2,PPM1A,PRICKLE1,PSMA3,PSMA4,PSMA6,PSMC1,PSMD12,PSMD6,PTK7,RAB5A,RB…
GO Biological Process	GO:0000122	negative regulation of transcription from RNA polymerase II promoter	17	3.70002e-10	4.77414e-06	2.80832e-07	1668249	170238300	284	28078.2	46841.5	15	0.00834261	107.645	7.17631	1451500	137788500	200	793	62054	252207	60,327,339,340,400,403,406,407,1202,2105,2480,2563,3702,4005,4006,4254.4255,4434,4603,4606,4717.4718,4934.4935,4936,5079,5615,5742,5888.5889,6173.6174,6304,7628,8116,8315,9363,9370,9380,10565,10795,11069,11091,11093,11095,11096,11099,11259,11671,11672,11907,1208.1211.1212.1213.1215.1216,12348,13128,14474,14828.14829,14998.15000,16279,17889,18931,19707,19819,20141,20681,20683,21108,21713,21732.217…	AEBP2,AKIRIN2,ALX1,ANKRD1,ARHGAP35,ARID1A,ARID5B,ASCL1,ATF7IP,BACH2,BCL11A,BCL6,BEND3,BMP4,BMP6,BPTF,BTG2,CBFA2T2,CBX6,CDC73,CEBPA,CELA1,CHCHD3,CIITA,CITED2,CREM,CTCF,CTNNBIP1,CUX1,CXXC5,DAB2IP,DACH1,DACT1,DICER1,DMRT1,DNMT3A,E2F1,EAPP,EDN1,EDNRB,EFNA1,EHMT1,ENO1,EPC1,ESR2,FBP1,FGF9,FGFR1,FNIP2,FOXA2,FOXC1,FOXE1,FOXF1,FOXO1,FST,GATA3,GATA6,GLI2,HDAC4,HDAC9,HELT,HEXIM2,HEY1,HEY2,HHEX,HIVEP1,HMGB1,…
GO Biological Process	GO:0044802	single-organism membrane organization	18	5.32176e-10	6.86667e-06	3.81482e-07	1725536	145462100	251	23991.8	41398.7	208	393.37	1000000	24402.2	1261607	141089900	178	812	55228.1	219212	11538.11539.11541,31,250,1234,1730,1732.1733,3199.3200,3389.3391,3419,3443.3444,3791,4457,4460,4531,4632,4633.4636,4768.4769,4819,5055.5056,5124,5125,5351,6262,6548,6554,6620,6831.6832,7775.7776,7795,8251,8520,9253,9255,9257,10459,10656,10719,10764,12661.12663,13128,13543,14594,15168.15169,15214.15215.15216,15217,15218.15219.15220,15618,15620.15621,16529.16530,16539,1735.1736.1737,17387,18120,181…	ABCA1,ABCA4,ACAA2,AMN,ANK2,ANKFY1,ANO4,ARV1,ATP10A,ATP10B,ATP11A,ATP11B,ATP1B1,ATP5G1,ATP5O,BAG6,BAIAP2L1,BCL2L11,BET1,BID,BIN2,BMF,BNIP1,BNIP3,BRAF,C1orf111,C22orf29,C2CD5,CAPN3,CDH1,CDH2,CHCHD3,CHCHD6,CHMP2B,CHMP4B,CMTM8,CNEP1R1,COL5A1,COLQ,CXCR4,CXXC11,DLG2,DNM1L,DNM2,E2F1,EGFR,EHD3,EMP2,EQTN,ETV5,EYA2,F11R,FCHO2,FERMT2,FNBP1L,FZD9,GAS6,GDNF,GNAI3,GOLGA7,GOLGA7B,GRIK2,HIP1R,HSPA4,IFT122,ITGA4,…
GO Biological Process	GO:0003002	regionalization	19	7.02812e-10	9.06838e-06	4.77283e-07	2053478	74507720	153	12288.9	25235	26	0.0208249	268.704	10.3348	1728398	54385630	94	313	29165.4	300320	400,403,406,407,810,2199,2200,2347,2348,2354,3765,3919.3921,3997,5888.5889,6090,6502.6503,8116,8963,9784,11069,11671,11672,12093.12094,12096,12203,12297,12301.12302,12506,12507,12510,13317,13319,13325,16084,18404.18405,21728,23441,23843,24248,24253.24256,26586,26588.26589.26590,27237,27240,27241.27242,28738,28739,30394,30879,30880.30881,33021,33922,34353,34358,35485.35486.35487,35488.35489,35495,…	AIDA,ALX1,ALX4,ASCL1,AURKA,AXIN2,BARX1,BMP4,BMPR1A,BPTF,BTG2,CELSR2,CITED2,COBL,CRB2,CRKL,CTNNBIP1,CYP26C1,DBX1,DLL1,DMRT3,DMRTA2,DYNC2H1,EDN1,EMX1,EMX2,EVX1,FGF8,FOXA2,FOXC1,FOXD1,FOXF1,FRS2,FZD5,GLI2,HEY2,HHEX,HHIP,HIPK1,HNF1B,HOXB1,HOXB9,HOXD10,HOXD11,HOXD13,IFT122,INTU,IRX3,ISL1,KDM2B,LEF1,LHX2,LRP2,LRP4,LRP6,MAFB,MEOX2,MIB1,NKX2-1,NOG,NR2F2,NRP1,OSR1,PAX1,PAX6,PAX7,PCSK6,PLD6,PLXNA2,POFUT1,P…
GO Biological Process	GO:0008284	positive regulation of cell proliferation	20	7.83434e-10	1.01087e-05	5.05433e-07	1649461	175208700	289	28898	47666.2	131	47.6375	614667	4692.11	1296095	148908900	193	857	59882.1	225204	13995.13998.14000,15549.15551.15552,16096.16097.16098,31,264,1137,2113,2199,2200,2347,2348,2354,2480,3365,10328,10448,10565,11069,12099,12100,12104,12297,12301.12302,12939,13116.13117,13187,13189,13499.13500,13665,13668,14474,16084,16246,16991.16992,16995.16996,17002,17722,17999,18044,18931,19286.19287,20033,20044,20141,20541,21327,22371.22372,22745,22746.22747,23441,24431,24630,26356,26586,26588…	ABCC4,ABL1,ADAM10,AKIRIN2,AKR1B1,AQP1,ARG1,ASCL1,AVP,AVPR1A,B4GALT1,BAMBI,BCL6,BMP4,BMP6,BMPR1A,BNC1,CACUL1,CARD11,CCDC88B,CCKBR,CCPG1,CD276,CD28,CD40,CD47,CD6,CD86,CDC42,CDCA7L,CDH13,CDK13,CGA,CNTF,COL18A1,COX17,CRKL,CSF2,CSNK2A3,CST3,CTGF,CTSH,CXCL12,DISC1,DLL1,DMRTA2,DPP4,DRD2,E2F1,EAPP,ECM1,EDN1,EDN3,EDNRB,EFNB2,EGFR,EMP2,ERN1,ESM1,ESRP2,ETV5,EYA1,F2R,FBXW4,FER,FGF5,FGF8,FGF9,FGFR1,FGFR1OP,FL…
GO Biological Process	GO:0043069	negative regulation of programmed cell death	21	8.0127e-10	1.03388e-05	4.92323e-07	1676382	162850700	273	26859.8	45027.2	352	1860.8	1000000	68210	1220183	147518800	180	849	55848.6	212014	19898.19899.19900,26588.26589.26590,28598.28599.28601,30761.30763.30764,31,339,340,810,1234,1290,1292,2113,2480,4387,4585,4603,4606,4631,4934.4935,4936,5615,5888.5889,5945,6425,6662.6663,6665,7144,8116,10482.10483,10782.10783,11069,11230,11907,12403,12406.12407,12409,12939,13479,13483,13665,13668,14324.14325,14885,16084,16991.16992,16995.16996,17002,19453.19454,19893.19894,19896.19897,20141,20382…	ABL1,ACAA2,ACKR3,ADAMTS20,ADAR,AKR1B1,AMBRA1,AQP1,ARHGEF2,ARRB1,ASCL1,ASIC2,ATF5,ATG5,AURKA,AVP,BAG6,BARD1,BCL11B,BCL6,BDKRB2,BDNF,BECN1,BID,BMP4,BMP7,BNIP1,BNIP3,BRAF,BRCA1,BTG2,CAMK1D,CAPN3,CAT,CD44,CDC73,CHST11,CITED2,CNTF,CPEB4,CREB3L1,CSF2,CTNNA1,CTSH,CTTN,CXCL12,DAB2,DAPK1,DHRS2,DLL1,DSTYK,EDN1,EDNRB,EFNA1,EGFR,ENO1,EYA1,EYA2,EYA3,F2R,FGF8,FIGNL1,FMN2,FOXC1,FOXE3,FOXO1,FOXP1,FYN,FZD9,GABRA5…
GO Biological Process	GO:0060562	epithelial tube morphogenesis	22	8.70936e-10	1.12377e-05	5.10804e-07	2082330	70594000	147	11643.4	24245.4	40	0.128545	1658.62	41.4655	1712619	50215480	86	289	26683.2	297578	400,403,406,407,1088,1116,1118,1202,3089,7080,7628,8116,8156,11069,11671,11672,12297,12301.12302,12506,12507,12510,13665,13668,13744,13747,13758,15549.15551.15552,15652,15654,15656,16109,16207,16209,16210,18404.18405,23441,23470,23765,24248,24253.24256,25658.25659,26356,27237,27240,27241.27242,30879,30880.30881,32165,32204.32206,35485.35486.35487,35488.35489,35495,36753,37068,37248,39039.39040,39…	ABL1,ADAMTS16,ALX1,ARHGAP35,ARID1A,B4GALT1,BMP4,BMP7,BTRC,CCM2,CLIC4,COBL,CTNNBIP1,CTSH,DLL1,EDN1,EFNB2,ENG,EPHA4,ESRP2,EYA1,FGF8,FMN1,FOXD1,FOXF1,FZD2,GATA3,GDF7,GDNF,GLI2,GRHL2,GRHL3,HHEX,HHIP,HNF1B,HOXD11,IFT122,IHH,IRX3,KDM2B,KRAS,LEF1,LGR4,LHX2,LRP2,LRP6,MET,MIB1,MICAL2,MTHFD1,MTSS1,NKX2-1,NOG,NRP1,OSR1,PGR,PRICKLE1,PRKACB,PRKD2,PTCH1,PTK7,RDH10,RHOA,RYR2,SEC24B,SETD2,SETDB2,SFRP1,SHH,SIX1,S…
GO Biological Process	GO:0007389	pattern specification process	23	9.46049e-10	1.22069e-05	5.30733e-07	1916213	94457120	181	15579.3	29853.2	27	0.0227051	292.964	10.8505	1630167	70544940	115	406	35681	283251	400,403,406,407,810,1088,2199,2200,2347,2348,2354,3765,3819.3820,3919.3921,3997,5888.5889,6090,6502.6503,8116,8963,9784,11069,11671,11672,12093.12094,12096,12203,12297,12301.12302,12506,12507,12510,13317,13319,13325,13665,13668,15549.15551.15552,16084,18404.18405,18869,21108,21728,23441,23843,24248,24253.24256,26586,26588.26589.26590,27237,27240,27241.27242,28738,28739,30394,30879,30880.30881,320…	AIDA,ALX1,ALX3,ALX4,ASCL1,AURKA,AXIN2,BARX1,BICC1,BMP4,BMP7,BMPR1A,BPTF,BTG2,CELSR2,CITED2,COBL,CRB2,CRKL,CTNNBIP1,CYP26C1,DAAM2,DBX1,DLL1,DMRT3,DMRTA2,DNAI2,DYNC2H1,EDN1,EMX1,EMX2,ENG,EVX1,EYA1,FGF8,FOXA2,FOXC1,FOXD1,FOXF1,FRS2,FZD5,GALNT11,GLI2,GRHL3,HEY2,HHEX,HHIP,HIPK1,HNF1B,HOXB1,HOXB9,HOXD10,HOXD11,HOXD12,HOXD13,IFT122,IHH,INTU,IRX3,ISL1,KDM2B,LEF1,LHX2,LRP2,LRP4,LRP6,MAFB,MEOX2,MFNG,MIB1,M…
GO Biological Process	GO:0043066	negative regulation of apoptotic process	24	1.24904e-09	1.61163e-05	6.71513e-07	1677073	160398500	269	26455.3	44367.5	401	2987.53	1000000	96129.9	1210173	145433800	176	837	54607.5	210275	19898.19899.19900,26588.26589.26590,28598.28599.28601,30761.30763.30764,31,339,340,810,1234,1290,1292,2113,2480,4387,4585,4603,4606,4631,4934.4935,4936,5615,5888.5889,5945,6425,6662.6663,6665,7144,8116,10482.10483,10782.10783,11069,11230,11907,12403,12406.12407,12409,12939,13479,13483,13665,13668,14324.14325,14885,16084,16991.16992,16995.16996,17002,19893.19894,19896.19897,20141,20382.20383,21108…	ABL1,ACAA2,ACKR3,ADAMTS20,ADAR,AKR1B1,AMBRA1,AQP1,ARHGEF2,ARRB1,ASCL1,ASIC2,ATF5,ATG5,AURKA,AVP,BAG6,BARD1,BCL11B,BCL6,BDKRB2,BDNF,BECN1,BID,BMP4,BMP7,BNIP1,BNIP3,BRAF,BRCA1,BTG2,CAMK1D,CAPN3,CAT,CD44,CDC73,CHST11,CITED2,CNTF,CPEB4,CREB3L1,CSF2,CTNNA1,CTSH,CTTN,CXCL12,DAB2,DAPK1,DHRS2,DLL1,DSTYK,EDN1,EDNRB,EFNA1,EGFR,ENO1,EYA1,EYA2,EYA3,F2R,FGF8,FIGNL1,FMN2,FOXC1,FOXE3,FOXO1,FOXP1,FYN,FZD9,GABRA5…
GO Biological Process	GO:0006897	endocytosis	25	3.65891e-09	4.7211e-05	1.88844e-06	1854779	102438100	190	16895.6	31337.6	77	3.88755	50161.1	651.443	1452989	88094290	128	507	39714.6	252466	10884.10885.10886,957,1141,2225,3419,3781,4350,5195,5451.5452,5455.5456,6018,7882,8269,8982,8985,9106,9446,9448,9540,9628.9629,9667,10782.10783,12013,12022,12297,12301.12302,12661.12663,14157,14158.14159,14160,14324.14325,15287,15549.15551.15552,16329,17722,18373,18492,18500,20541,20620,20660,20739,22390.22392,22699.22700,23552,25966,25967,26411.26412,26420,26479,27210.27211,28574,29505,29525,295…	AAK1,ABCA1,ABL1,ACHE,ACKR3,ACKR4,ACTR2,ACTR3,ALOX15,AMBP,AMN,AMPH,ANK2,ANKFY1,ANXA3,AP2A2,APOA1,ARHGAP25,ARPC5,ARRB1,BECN1,BIN2,CD47,CD6,CDC42,CDC42SE2,CEACAM1,CEBPE,CLEC4M,CLINT1,CLTCL1,CORO1C,CRK,CTTN,CYFIP2,DAB2,DENND1A,DGKD,DLL1,DMBT1,DNM1L,DNM2,DPYSL2,DRD2,EHBP1,EHD4,ELMO1,ENPP2,EPS15,EQTN,FCGR1A,FCHO2,FCN1,FNBP1L,FYN,GAS6,GHR,GRK4,HIP1R,HMGB1,HSPH1,ICAM3,IGF2R,IGJ,ITGA4,ITSN1,ITSN2,KIAA0226…
GO Biological Process	GO:0048729	tissue morphogenesis	26	6.86828e-09	8.86214e-05	3.40852e-06	1764708	122399800	216	20188	35625.9	31	0.044768	577.641	18.6336	1542978	88789310	137	511	42507	268102	15549.15551.15552,26588.26589.26590,30761.30763.30764,35485.35486.35487,400,403,406,407,42014.42015.42016,810,957,1088,1116,1118,1202,1391,2105,3089,3365,3637,3675,7080,7628,8116,8156,8963,11069,11671,11672,12297,12301.12302,12506,12507,12510,12887,12889,13317,13319,13325,13665,13668,13744,13747,13758,15652,15654,15656,16109,16207,16209,16210,18296,18300,18404.18405,23441,23470,23765,23843,24248,…	ABL1,ADAMTS16,ALX1,ANKRD1,ARHGAP35,ARID1A,B4GALT1,BMP4,BMP7,BMPR1A,BTRC,CA2,CCM2,CD44,CDC42,CEACAM1,CHD7,CLIC4,COBL,COL11A1,COL5A1,CRB2,CTNNBIP1,CTSH,DLL1,DSP,EDN1,EFNB2,EGFR,ENG,EPHA4,ESRP2,EYA1,EYA2,FGF8,FGFR1,FMN1,FOXC1,FOXD1,FOXE1,FOXF1,FREM2,FRS2,FZD2,FZD5,GATA3,GDF7,GDNF,GLI2,GRHL2,GRHL3,HEY1,HEY2,HHEX,HHIP,HNF1B,HOXD11,HOXD13,IFT122,IHH,INTU,IRX3,ISL1,JAG1,KDM2B,KLF4,KRAS,KRT27,LEF1,LGR4,L…
GO Biological Process	GO:0030111	regulation of Wnt signaling pathway	27	1.50924e-08	0.000194737	7.21249e-06	2028808	70484730	143	11625.4	23585.7	100	15.4026	198740	1987.4	1543192	55080650	85	317	26372.9	268139	400,403,406,407,1730,1732.1733,2000,2133,2140,3919.3921,5615,6870,9398,10048,10049,10050,11671,11672,13317,13319,13325,16036,16754.16755.16756,1735.1736.1737,18931,19819,23314,23441,23870,24550,26411.26412,26420,26586,26588.26589.26590,26881,28190,33139,33523,33965,35387,35393,37228,37806,38248,39002,39983.39984,39987,39989,39990,39995,39997,39999,40002,40020,40028,40033,40053,41714,41715,41874,4…	ABL1,ANKRD10,ANKRD6,APCDD1,AXIN2,BAMBI,BARX1,BICC1,BTRC,CAPRIN2,CCNY,CDC73,CDH2,CDK14,COL1A1,CTNNBIP1,DAB2,DAB2IP,DACT1,DACT2,DEPDC1B,DISC1,FAM53B,FGF9,FOXO1,FZD5,FZD9,GRB10,HHEX,HNF1B,ISL1,JADE1,KANK1,KIAA0922,KREMEN1,LEF1,LGR4,LIMD1,LRP4,LRP6,LRRK1,MACF1,MBD2,MCC,MDFIC,NFKB1,NOG,NXN,PPM1A,PRICKLE1,PSMA3,PSMA4,PSMA6,PSMC1,PSMD12,PSMD6,RBX1,RNF146,RNF220,ROR2,SCYL2,SFRP1,SFRP5,SHH,SHISA2,SMARCA4,…
GO Biological Process	GO:0060284	regulation of cell development	28	1.52378e-08	0.000196613	7.02189e-06	1586604	191604200	304	31602.2	50140.2	22	0.0147129	189.841	8.62913	1438799	140394800	202	808	62674.5	250000	11538.11539.11541,462,466,957,1730,1732.1733,2199,2200,2433,2612,3117.3118,3124.3126,3882,3889,4460,4603,4606,4631,5079,5124,5125,5303,6090,6483,6870,7424,7628,7735,7738,7743,7775.7776,8156,8269,8277.8278,9253,9255,9257,9276.9277,9363,9370,9540,9570,9571,9585.9586,9784,9857,10482.10483,10644,11069,11230,11671,11672,12093.12094,12096,12297,12301.12302,13088,13089,13499.13500,13744,13747,13758,1439…	ABL1,ABL2,ACTR2,AKAP13,ANKRD1,APOA1,ARF6,ARHGAP35,ARHGEF2,ARHGEF7,ASAP1,ASCL1,ATF1,AURKA,AXIN2,BCL11A,BCL11B,BCL6,BDNF,BMP4,BMP6,BMP7,BMPR1A,BRAF,C21orf91,C3orf17,CAMK1D,CAPRIN2,CBFA2T2,CCDC88A,CDC42,CDH2,CDK5RAP2,CHD7,CLDN18,CNTF,COBL,CORO1C,CRK,CRKL,CRTC1,CSMD3,CTDP1,CTNNA1,CTTN,CUX1,CXCL12,CXCR4,CYB5D2,DAB1,DAB2IP,DCC,DICER1,DISC1,DLL1,DMRTA2,DNM1L,DNM2,DOCK7,DPYSL2,DRD2,DUSP10,EDN1,EDNRB,EFNA…
GO Biological Process	GO:0048870	cell motility	29	1.66106e-08	0.000214327	7.39059e-06	1584089	192539600	305	31756.5	50305.1	118	36.54	471475	3995.55	1292373	157075400	203	904	62984.8	224558	11538.11539.11541,31,327,387,957,1234,1406,1641.1642,1671,2068,2433,2690,3259,3365,3637,3944,3946.3947,3951,4090,4093,4450,4557,4558,4561,4566,4603,4606,4768.4769,5055.5056,5433,5455.5456,5796,6090,6635.6636,6870,7243.7244,7246,7775.7776,8963,9253,9255,9257,9276.9277,10328,10565,10782.10783,11211,11230,11671,11672,11907,12099,12100,12104,12162,12403,12406.12407,12409,12661.12663,12887,12889,13314…	ABL1,ALX1,APCDD1,APOA1,ARHGAP35,ARID5B,ARPC5,ASCL1,ATP1B1,AUTS2,B4GALT1,BAMBI,BCL11B,BIN2,BLK,BTG1,C5,CACNA1I,CCDC88A,CCL20,CCNYL1,CCR6,CD2AP,CD44,CD47,CD58,CDC42,CDH13,CDH2,CEACAM1,CELF3,CHGA,COL1A1,COL5A1,CORO1C,CRB2,CSF3R,CTGF,CTTN,CXCL12,CXCL3,CXCR4,DAB1,DAB2IP,DAPK2,DCC,DEFA1,DEPDC1B,DISC1,DMRT1,DNAH2,DPP4,DRD2,EDN3,EDNRB,EFNA1,EFNB2,EGFR,ELMO1,EMP2,EMR2,EMX2,ENG,ENPP2,ENSG00000121388,EPHA3,…
GO Biological Process	GO:0002009	morphogenesis of an epithelium	30	1.85139e-08	0.000238884	7.96281e-06	1859303	96272630	179	15878.7	29523.3	50	0.53709	6930.07	138.601	1559290	70544940	110	406	34129.7	270936	400,403,406,407,957,1088,1116,1118,1202,3089,7080,7628,8116,8156,8963,11069,11671,11672,12297,12301.12302,12506,12507,12510,12887,12889,13317,13319,13325,13665,13668,13744,13747,13758,15549.15551.15552,15652,15654,15656,16109,16207,16209,16210,18296,18300,18404.18405,23441,23470,23765,23843,24248,24253.24256,25658.25659,26356,27237,27240,27241.27242,30758,30761.30763.30764,30769,30879,30880.30881…	ABL1,ADAMTS16,ALX1,ARHGAP35,ARID1A,B4GALT1,BMP4,BMP7,BTRC,CA2,CCM2,CD44,CDC42,CEACAM1,CLIC4,COBL,COL5A1,CTNNBIP1,CTSH,DLL1,EDN1,EFNB2,EGFR,ENG,EPHA4,ESRP2,EYA1,FGF8,FGFR1,FMN1,FOXD1,FOXE1,FOXF1,FREM2,FRS2,FZD2,FZD5,GATA3,GDF7,GDNF,GLI2,GRHL2,GRHL3,HHEX,HHIP,HNF1B,HOXD11,HOXD13,IFT122,IHH,INTU,IRX3,JAG1,KDM2B,KLF4,KRAS,KRT27,LEF1,LGR4,LHX2,LRP2,LRP6,MET,MIB1,MICAL2,MTHFD1,MTSS1,NKX2-1,NOG,NRP1,OSR…
GO Biological Process	GO:0009952	anterior/posterior pattern specification	31	2.50781e-08	0.000323583	1.04382e-05	2308682	45480500	105	7501.32	17318.2	63	1.98343	25592.2	406.226	1782066	34229930	61	197	18926.5	309645	400,403,406,407,2347,2348,2354,3765,3997,5888.5889,6090,8116,8963,11069,11671,11672,12506,12507,12510,13317,13319,13325,16084,23441,28738,28739,30394,33021,33922,35485.35486.35487,35488.35489,35495,36041.36042,36046,37248,38064,39313,39983.39984,39987,39989,39990,39995,39997,39999,40002,40020,40028,40033,40053,41714,41715,42014.42015.42016,42019,46412,46418,46419.46420,46497,47494,47495,47497,474…	ALX1,ALX4,AURKA,AXIN2,BARX1,BMP4,BMPR1A,BPTF,BTG2,CELSR2,COBL,CRB2,CRKL,CTNNBIP1,CYP26C1,DLL1,EMX2,FGF8,FOXA2,FOXC1,FOXF1,FRS2,FZD5,GLI2,HEY2,HHEX,HIPK1,HNF1B,HOXB1,HOXB9,HOXD10,HOXD13,KDM2B,LEF1,LRP6,MEOX2,MIB1,NOG,NR2F2,OSR1,PAX1,PAX6,PCSK6,PLD6,PLXNA2,POFUT1,RIPPLY2,ROR2,SEMA3C,SFRP1,SHH,SIX2,SMAD2,SMO,SOX17,SSBP3,TDGF1,TIFAB,TSHZ1,WT1,ZEB2
GO Biological Process	GO:2000027	regulation of organ morphogenesis	32	2.69562e-08	0.000347816	1.08692e-05	2128890	58716060	125	9684.32	20616.9	39	0.102163	1318.2	33.8001	1779720	43265240	77	249	23890.8	309237	188,957,1088,2644,2647.2649,3765,3919.3921,8963,12506,12507,12510,13116.13117,13317,13319,13325,15549.15551.15552,16207,16209,16210,16754.16755.16756,20033,20044,22572,23470,23765,24498,26356,26411.26412,26420,26586,26588.26589.26590,30394,30758,30761.30763.30764,30769,30879,30880.30881,31938,32165,32204.32206,33139,34288,34353,34358,37898,37899,38064,39313,39983.39984,39987,39989,39990,39995,399…	ABL1,ANKRD6,AP2A2,B4GALT1,BMP4,BMP7,BMPR1A,C4orf26,CDC42,CEACAM1,CELSR2,CHAD,CITED2,CNTF,CPB2,DAAM1,DAB2,DACT1,DMRT3,EDN1,ENG,ETV5,EYA1,FBXW7,FGF8,FGFR1,FOXC1,FRS2,FZD2,FZD5,FZD7,GATA3,GDNF,GRHL3,HNF1B,HOXD13,ISL1,LGR4,NFIB,NOG,NTN4,NUMB,PIM1,POR,PRICKLE1,PSMA3,PSMA4,PSMA6,PSMC1,PSMD12,PSMD6,PTK7,RHOA,RNF207,ROR1,ROR2,SEC24B,SEMA3C,SFRP1,SHH,SIX1,SIX2,SMO,SNAI2,SOX17,SPRY1,SULF1,SULF2,TBX2,TFAP2A…
GO Biological Process	GO:0002684	positive regulation of immune system process	33	3.99407e-08	0.000515355	1.56168e-05	1635394	160817500	263	26524.4	43377.9	571	7162.26	1000000	161847	1180719	154990300	183	892	56779.4	205157	10884.10885.10886,31,387,400,403,406,407,957,2105,2423.2424,2480,3089,3882,3889,4350,4405.4406,4557,4558,4561,4566,4717.4718,5168,5455.5456,6018,6023.6024,6047,6483,6516,6662.6663,8982,8985,9469,9540,10328,10565,11069,12099,12100,12104,12661.12663,12939,13187,13189,13191,13317,13319,13325,13665,13668,13948,15214.15215.15216,15217,15218.15219.15220,15549.15551.15552,15730,16207,16209,16210,16754.1…	ABL1,ACTR2,ACTR3,ADAM10,ADORA2B,ARG1,ARPC5,BAG6,BCL6,BLK,BRAF,BTRC,C1R,C4BPA,C5,C8B,CA2,CADM1,CAMK1D,CARD11,CCDC88B,CCL20,CCR6,CD276,CD28,CD40,CD47,CD6,CD83,CD86,CDC42,CLEC6A,CMKLR1,CRK,CRTAM,CTLA4,CTNNBIP1,CTSB,CTSL,CTSS,CUL1,CXCL12,CXCL3,CYFIP2,DAPK2,DMBT1,DPP4,DUSP10,EDN1,EDN3,EFNB2,ELMO1,EMR2,FAM105B,FBXW11,FCGR1A,FCN1,FER,FFAR2,FOS,FOXC1,FOXF1,FPR2,FYN,FZD5,GAS6,GATA3,GLI2,GPR183,GPR68,GRAP2…
GO Biological Process	GO:0044255	cellular lipid metabolic process	34	4.13845e-08	0.000533985	1.57054e-05	1605712	175000200	281	28863.6	46346.7	359	2060.14	1000000	74044.4	1201699	169759600	204	977	63295.1	208802	387,528,1406,1539,1671,1764,1765,1768,2885,3443.3444,3466,3505,4307.4309,4457,4899,5149,5537,6018,6576,6577.6578,6579.6581,6741,6831.6832,6851.6852,7747,7749.7750,8482,10086,10087,10109.10113,10118,10739,10741,10932.10933,12297,12301.12302,13187,13189,13393,13396.13398,13529,14157,14158.14159,14160,14189,14998.15000,15287,15590,15594,16042.16043,16175,16224.16225,16559,17502.17503,18044,18146,183…	A3GALT2,AACS,ABCA4,ABCD3,ABHD12,ACAA2,ACADL,ACADM,ACADS,ACHE,ACOT2,ACOX2,ACOX3,ACOXL,ACP6,ACSL1,ACSL5,ACSS1,ADH5,ADIPOR2,AGPAT3,AGPAT5,AGPAT9,ALDH1A1,ALDH3A2,ALDH3B2,ALDH5A1,ALOX15,ALOX5AP,APOA1,APOBEC1,ARV1,ASAH1,B3GNT5,BCO2,BRCA1,C10orf129,CAT,CBR4,CD28,CD86,CDIPT,CDS1,CERS3,CERS4,CERS5,CES1,CHKA,CPNE3,CPT1A,CRABP1,CREM,CYP26C1,DAGLA,DEGS1,DEGS2,DGKD,DGKG,DHRS3,DLD,DRD2,ECHDC1,ECI2,EDN1,EGFR,EL…
GO Biological Process	GO:0045597	positive regulation of cell differentiation	35	7.36378e-08	0.000950149	2.71471e-05	1557618	199021900	310	32825.6	51129.8	18	0.0112264	144.854	8.04746	1425538	150820200	215	868	66708	247696	11538.11539.11541,15549.15551.15552,1735.1736.1737,31,60,264,400,403,406,407,957,1730,1732.1733,2015,2105,2199,2200,2433,2480,3117.3118,3124.3126,3882,3889,4460,4557,4558,4561,4566,4631,5124,5125,5168,5303,6023.6024,6483,6662.6663,6870,7424,7628,7743,8156,8269,8277.8278,8827,9540,10106,10328,10644,11069,11230,11671,11672,12297,12301.12302,13499.13500,13665,13668,13744,13747,13758,14567,14998.1500…	ABL1,ABL2,ACTR2,ADAMTS20,ALX1,ANKRD1,APOA1,ARHGAP35,ARHGEF2,ARHGEF7,ASCL1,ATF1,ATOH8,AURKA,AXIN2,BAMBI,BCL6,BDNF,BMP4,BMP6,BMP7,BMPR1A,BRAF,BTG1,C21orf91,CA2,CAMK1D,CAPRIN2,CBFA2T2,CCDC3,CCRN4L,CD83,CD86,CDC42,CDH2,CEACAM1,CEBPA,CEBPD,CMKLR1,CNTF,COBL,COL1A1,CRB2,CRK,CRKL,CRTC1,CSF2,CTGF,CTNNA1,CTNNBIP1,CUX1,CXCL12,CXCR4,CYB5D2,DAB1,DAB2,DAB2IP,DICER1,DISC1,DMRTA2,DNM1L,DNM2,DRD2,DUSP10,EDN1,EDN3…
GO Biological Process	GO:1905114	cell surface receptor signaling pathway involved in cell-cell signaling	36	9.02699e-08	0.00116475	3.23542e-05	1861321	90795720	169	14975.4	27874	110	28.8979	372870	3389.73	1449052	73151280	106	421	32888.6	251782	16754.16755.16756,1735.1736.1737,400,403,406,407,957,1088,1730,1732.1733,2133,2140,2644,2647.2649,3765,3919.3921,4304,5124,5125,5615,6870,7080,9398,10048,10049,10050,11069,11907,12488,13116.13117,13317,13319,13325,15287,16207,16209,16210,18549,19707,23441,24550,25889.25890,25893,26411.26412,26420,28190,29290,29912,32165,33183,33357.33358,33360,33523,33965,37806,38248,38361,38362.38363,39313,39779…	AGO2,AMOTL2,AP2A2,APCDD1,AXIN2,BCL9,BMP4,BTRC,CALCOCO1,CALM1,CCDC88C,CCNY,CDC42,CDC73,CDK14,CELA1,CELSR2,CHRNA1,CHRNA10,CHRNA6,CTNNBIP1,CUL1,DAAM1,DAB2,DACT1,DISC1,DRD2,FAM105B,FAM53B,FBXW11,FBXW4,FERMT2,FGF8,FRAT2,FZD10,FZD2,FZD5,FZD7,FZD9,GATA3,GLI2,GRHL3,GRIK2,GRIK4,GRIN2C,GRK5,HHEX,HOXB9,KIAA0922,KLF4,KREMEN1,LEF1,LGR4,LRP4,LRP6,MACF1,MAP3K7,MARK2,MCC,MYOC,NPFF,NR4A2,NXN,P2RX2,PDE6A,PLCG2,PPM…
GO Biological Process	GO:0008283	cell proliferation	37	9.59152e-08	0.00123759	3.34485e-05	1665868	143468800	239	23663	39419.4	65	2.24806	29006.7	446.257	1396482	118154100	165	680	51194.5	242647	10733.10734.10735.10736,327,1812.1813,2068,2225,2612,3365,3616,3919.3921,4531,4631,4717.4718,5168,5680,6662.6663,6870,7628,7735,7738,7775.7776,8116,8896,8901.8902,8906,8963,10106,10729,10738,11069,11671,11672,12297,12301.12302,12427,12430,12432,12436,13155,13665,13668,14685.14686,15232,15652,15654,15656,16150,16351,16353.16354.16355,17524,18044,1815.1816.1817.1818,19286.19287,19453.19454,19780.19…	ABL1,ACHE,ADRA1B,APOA1,ARHGEF2,ASCL1,ATF5,ATOH8,AXIN2,BCAT1,BMP4,BMP7,BRCA2,BTBD10,BTRC,BUB1,C6orf89,CARD11,CCKBR,CD276,CD40,CD70,CD86,CDC14A,CDC16,CDC25A,CDH13,CDK19,CEACAM1,CHRM4,CITED2,CKS2,COL8A1,CSE1L,CTGF,CTPS1,CUL1,DAB2,DACH1,DAGLA,DCHS2,DISC1,DMRT1,DOCK7,EGFR,EIF2S2,ELF5,ELN,EML1,EMX2,ENSG00000091436,ENSG00000243696,EPS15,EPS8,ERG,ERN1,FABP7,FAM83B,FAM83D,FBXL7,FBXW8,FER,FGF5,FGF8,FGFR1,F…
GO Biological Process	GO:0072001	renal system development	38	1.33734e-07	0.00172557	4.54097e-05	1985551	70509380	140	11629.5	23090.9	43	0.214471	2767.32	64.3563	1730886	46219100	80	266	24821.6	300752	400,403,406,407,2563,7039,7041,7628,7852,7853,7861,8116,8963,10764,11069,12403,12406.12407,12409,12506,12507,12510,13744,13747,13758,18260,18263,18264,18931,19181,21176,23765,24575,25658.25659,26356,27237,27240,27241.27242,30229,30394,30690,30758,30761.30763.30764,30769,31679,32204.32206,32428.32429,32430.32432,33344,33345,33507,33508,35387,35393,35485.35486.35487,35488.35489,35495,35822,35826,35…	ADAMTS1,ADAMTS16,AKR1B1,AQP1,ARID5B,BAG6,BCL2L11,BMP4,BMP6,BMP7,C1GALT1,CA2,CAT,CTNNBIP1,CTSH,DACT2,DCHS2,DLL1,EFNB2,EMX2,EPHA4,EYA1,FGF8,FGFR1,FMN1,FOXC1,FOXD1,FOXF1,GATA3,GDNF,GLI2,HNF1B,HOXD11,IRX3,ITGA6,JAG1,KCNJ8,KLF15,LGR4,LRP4,MTSS1,MYO1E,NFIA,NID1,NOG,NOTCH3,NRP1,ODC1,OSR1,OSR2,PLCE1,PROM1,PTCH1,RDH10,SEC63,SFRP1,SHH,SIM1,SIX1,SIX2,SMAD2,SMAD6,SMAD9,SMO,SOX11,SOX17,SPRY1,STRA6,SULF1,SULF2…
GO Biological Process	GO:0048598	embryonic morphogenesis	39	2.009e-07	0.00259221	6.64669e-05	1705215	126083800	215	20795.6	35461	20	0.0128601	165.934	8.29667	1543060	95913310	148	552	45919.9	268116	1088,1137,1202,1578.1579,2105,3089,3675,3819.3820,3997,4314,4603,4606,5079,5615,5742,6139,6635.6636,7080,7628,7735,7738,8116,8156,8277.8278,8963,10106,10417.10419,10425,10426,10764,10932.10933,11069,11671,11672,12297,12301.12302,12427,12430,12432,12436,12506,12507,12510,12661.12663,13317,13319,13325,13499.13500,13665,13668,15549.15551.15552,15652,15654,15656,16109,16246,17524,18404.18405,18869,19…	ABL1,AFF3,ALX1,ALX3,ALX4,ARHGAP35,ARID1A,ATOH8,B9D1,BCL2L11,BMP4,BMP7,BMPR1A,CDC73,CHD7,CHRNA10,CHST11,COBL,COL11A1,COL4A2,COL6A1,COL8A1,CRB2,DACT1,DLD,DLL1,DYNC2H1,EDN1,EFNA1,ELF5,ENG,ENSG00000091436,EXT1,EYA1,EYA2,FBN2,FBXW4,FGF8,FGF9,FGFR1,FLT1,FN1,FOXA2,FOXC1,FOXE1,FOXF1,FRS2,FZD2,FZD5,GATA3,GATA6,GDF7,GDNF,GJA5,GJB5,GLI2,GNA12,GNAQ,GRHL2,GRHL3,HHEX,HIPK1,HNF1B,HOXA1,HOXB1,HOXD10,HOXD12,HOXD1…
GO Biological Process	GO:0008610	lipid biosynthetic process	40	2.69626e-07	0.00347898	8.69745e-05	1772032	106092900	188	17498.4	31007.8	213	427.197	1000000	25878.5	1313468	99735940	131	574	40645.4	228223	387,1539,1764,1765,1768,3466,3505,4307.4309,4899,5149,5537,6576,6577.6578,6579.6581,6741,6831.6832,6851.6852,7747,7749.7750,8482,10109.10113,10118,10932.10933,11091,11093,11095,11096,11099,13529,13644.13645,15287,16042.16043,16559,18146,18329,18452,19330,19582,19904,19912,20011,20013,22745,22746.22747,22872.22873,22888,23113,23116,23429.23430,24072,24190,24192,24193,24775.24776,24857,25242,25243.…	A3GALT2,ABCD3,ACAA2,ACHE,ACOX2,ACP6,ACSL1,ACSS1,AGPAT3,AGPAT5,AGPAT9,AKR1B1,ALDH3A2,ALDH3B2,ALOX15,ALOX5AP,APOA1,ARV1,B3GNT5,BRCA1,C10orf129,CBR4,CDIPT,CDS1,CERS3,CERS4,CERS5,CES1,CHKA,CPNE3,CYP27A1,CYP2R1,CYP51A1,DEGS1,DEGS2,DHCR7,EDN1,ELOVL5,ELOVL7,FABP5,FADS1,FAR1,FASN,FDFT1,FGF5,FGF8,FGF9,FGFR1,FITM2,FRS2,GAB1,GGTLC1,GGTLC2,GNPAT,HPGDS,HSD17B3,HSD17B4,IDI1,IMPA1,INSIG2,IRS2,KL,LARGE,LCLAT1,LI…
GO Biological Process	GO:0008285	negative regulation of cell proliferation	41	6.15477e-07	0.0079415	0.000193695	1650109	139990800	231	23089.4	38099.9	293	1057.07	1000000	46550.6	1269140	113462700	144	653	44678.9	220521	400,403,406,407,1077,2480,3365,3871.3874,4470,5043,5048,5615,5888.5889,6304,6483,7628,7735,7738,7775.7776,9469,9570,9571,9585.9586,10106,10565,13191,13317,13319,13325,13665,13668,14474,14998.15000,15549.15551.15552,15793,15794,16096.16097.16098,17259,17263.17264,18404.18405,19286.19287,19819,20141,20257.20258,20260,21327,23113,23116,23765,23843,24498,24550,25184,26586,26588.26589.26590,26702,2738…	ADAMTS1,ADORA3,ADRA1A,AMBRA1,ARG1,ATF5,ATOH8,AXIN2,B4GALT1,BCL11B,BCL6,BECN1,BMP4,BMP7,BRCA2,BTG1,BTG2,BTG3,CDC73,CDH13,CDKN2A,CEACAM1,CEBPA,COL18A1,COMT,CPB2,CTBP2,CTCF,CTLA4,CTNNA1,CTNNBIP1,CUL1,DAB2IP,DACH1,DFNA5,DHRS2,DICER1,DLEC1,DLL1,DPT,DRD2,DUSP10,E2F1,EFNB2,F2R,FABP7,FBLN1,FBXW7,FNTB,FOSL1,FTH1,FZD5,GATA3,GSTP1,GTPBP4,HDAC4,HPGDS,ID2,IFNLR1,IFT122,IHH,IL12A,IL12B,ING2,INTU,ISL1,ITGB1BP1,…
GO Biological Process	GO:0051050	positive regulation of transport	42	7.86271e-07	0.0101452	0.000241554	1549169	187842600	291	30981.8	47996	289	1012.4	1000000	45200.7	1219525	166458200	203	958	62984.8	211900	31,188,545,920,957,1141,1234,2068,2246,2702,3117.3118,3124.3126,3199.3200,3812.3814,3882,3889,4090,4093,4405.4406,5055.5056,5168,6041.6042,6548,6554,7080,7628,7775.7776,7795,8520,8982,8985,10670.10671,10764,10782.10783,11120,12022,1208.1211.1212.1213.1215.1216,13128,13317,13319,13325,14754.14756,14762.14763,14765,14921.14922,14933,14998.15000,15287,16207,16209,16210,17722,17999,18373,18427,18429,…	AACS,ABCA1,ABL1,ACHE,ADIPOR2,ADORA2B,AHCYL1,ANK2,ANKFY1,ANKRD1,ANO1,AQP1,ARHGEF7,ARPP19,ARRB1,ATAD1,ATG5,ATP1B1,AVP,AVPR1A,AZIN1,BAMBI,BCL2L11,BID,BLK,BMF,BMP4,BMP6,BMPR1A,C10orf129,C1QTNF3,C2CD5,C5,CA2,CACNA1I,CADM1,CALM1,CALM3,CAMK1D,CAPN3,CD47,CD58,CDC42,CDH1,CDH2,CDKL2,CHP1,CLASP1,CLEC6A,CLTCL1,CNKSR3,COX17,CPB2,CRTAM,CTDSPL2,CTSS,CXCL12,DAB2,DACT1,DLL1,DNM1L,DNM2,DPCR1,DRD2,DTNBP1,E2F1,EDAR,…
GO Biological Process	GO:0051129	negative regulation of cellular component organization	43	8.36804e-07	0.0107973	0.0002511	1712599	117365500	201	19357.7	33151.9	308	1280.74	1000000	53653.9	1272694	106859900	136	615	42196.7	221138	10733.10734.10735.10736,31,400,403,406,407,844,845,936,957,2433,3637,4603,4606,4631,5124,5125,6237,7775.7776,8627,8827,9253,9255,9257,9363,9370,9649,9857,10482.10483,10729,10738,11120,12099,12100,12104,12887,12889,13088,13089,13744,13747,13758,13995.13998.14000,15782.15783,16207,16209,16210,16913.16915,17424,18373,18788,20382.20383,20585,20620,20757,21327,22401,23684,26411.26412,26420,26448,28048…	ACAA2,AICDA,ANTXR1,APOA1,APOBEC1,ARAP1,ARF6,ARHGAP28,ARHGEF2,ASAP1,ATG5,ATXN2,AVP,BCL11A,BECN1,BMP4,BMP7,BNIP3,BRCA1,BUB1,C15orf38-AP3S2,CAPZA3,CAPZB,CBFA2T2,CDC42,CDK5RAP2,CHMP4B,CLASP1,CLEC16A,CORO1C,CST3,CTNNBIP1,DAB1,DAB2,DACT1,DCC,DCP2,DMRT1,DNAJC15,DNM1L,DNM2,DPP4,EFNA1,EFNA5,EFNB2,EPHA3,EPHA4,EPS8,EVL,FBLN1,FEZ1,FEZ2,FYN,FZD9,HEY2,HIP1R,HMGB1,ITGB1BP1,JARID2,KANK1,KCNE1,KIAA0226,KIF25,LDLR…
GO Biological Process	GO:0061053	somite development	44	9.62125e-07	0.0124143	0.000282143	2899405	21038800	61	3470.03	10061	114	31.5193	406693	3567.49	2112667	13726720	29	79	8997.83	367089	35485.35486.35487,6090,7628,11671,11672,13665,13668,21728,23441,30394,33021,35488.35489,35495,36041.36042,36046,37248,38064,39313,39983.39984,39987,39989,39990,39995,39997,39999,40002,40020,40028,40033,40053,41714,41715,46412,46418,46419.46420,46580,47494,47495,47497,47498,47499.47500,50653,50655,54592,54595,54598.54599,56902,64072.64076,64185,70781,72683,72997,72998,73001,73003,73006,73007.73008…	AXIN2,BMPR1A,COBL,CRB2,DLL1,FOXC1,FOXF1,IHH,LEF1,LRP6,MEOX2,MIB1,MTHFD1,NOG,PAX1,PLXNA2,POFUT1,PTCH1,RIPPLY2,ROR2,SEMA3C,SFRP1,SHH,SIX1,SMO,SOX11,WDR19,WNT11,ZEB2
GO Biological Process	GO:0051093	negative regulation of developmental process	45	1.06225e-06	0.0137062	0.000304582	1546156	187562000	290	30935.5	47831.1	129	44.3826	572668	4439.29	1297609	148735100	193	856	59882.1	225467	462,466,2113,2433,3089,3781,4382,4603,4606,4631,4641,5168,5615,6425,6483,6635.6636,6662.6663,7628,7735,7738,7775.7776,8116,8896,8901.8902,8906,8963,9253,9255,9257,9363,9370,9570,9571,9585.9586,9857,10191,10482.10483,10795,11069,11120,13088,13089,13116.13117,13191,13665,13668,13744,13747,13758,14054,14056,14474,14998.15000,15549.15551.15552,16036,16207,16209,16210,16329,17259,17263.17264,17840,180…	ABCA1,ABL1,ANKRD26,ARF6,ARHGEF2,ASAP1,ASCL1,ASXL1,AXIN2,BCL11A,BCL6,BDNF,BHLHA15,BMP4,BMP7,BMPR1A,BNIP3,BRCA2,C3orf17,CAPN3,CBFA2T2,CCRN4L,CD86,CDC73,CDK13,CDK5RAP2,CEACAM1,CHAD,CLASP1,CLDN18,CNTF,COL4A2,COL5A1,CORO1C,CPB2,CST3,CTDP1,CTLA4,CTNNA1,DAB1,DAB2IP,DCC,DICER1,DLL1,DNM1L,DUSP10,E2F1,ECM1,EDNRB,EFNA1,EFNA5,EFNB2,EGFR,EIF2AK3,EIF4ENIF1,ELF5,EPHA4,FBLN1,FBXW7,FGF8,FOXA2,FOXC1,FOXE3,FOXO1,FR…
GO Biological Process	GO:0009894	regulation of catabolic process	46	1.14123e-06	0.0147253	0.000320115	1772198	100440300	178	16566.1	29358.4	775	16386	1000000	272811	1202425	97303360	117	560	36301.6	208929	16754.16755.16756,957,3389.3391,4603,4606,5888.5889,6041.6042,6047,6218,6870,7144,7684.7685,7852,7853,7861,8251,8896,8901.8902,8906,8982,8985,9419,10448,10656,13128,13479,13483,13744,13747,13758,14474,14754.14756,14762.14763,14765,15366,18373,19013,19181,19780.19781,19783,19785.19788,19893.19894,19896.19897,19898.19899.19900,21327,21392.21394,21752,21754,23684,24498,25523,25525.25526.25527,25532,…	AADAC,AGO2,ANAPC16,ANAPC4,APOA1,ARIH1,AURKA,AZIN1,BAG6,BARD1,BTG2,BTRC,C4BPA,CDC16,CDC42,CEBPA,CLEC16A,COMMD1,CPT1A,CRTC3,CSNK2A3,CST3,CUL1,DAB2,DAB2IP,DACT1,DISC1,DTL,EDEM1,EFNA1,EGFR,EPHA4,FAM83D,FBP1,FBXW7,FMN2,FOXO1,FURIN,FYN,GCLC,GNA12,GRIN2C,HDAC4,HMGB1,IRS2,LAMP3,LDLR,LONRF1,LPCAT1,MAD2L1,MDM2,MYLIP,N4BP1,NDUFA13,NEDD4,NEDD4L,NELL1,NOS2,NUB1,NUP153,NUP160,NUP50,ODC1,PDCL3,PFKFB2,PFKFB3,POM…
GO Biological Process	GO:1905330	regulation of morphogenesis of an epithelium	47	1.56913e-06	0.0202465	0.000430776	2275463	40870800	93	6741.02	15338.9	139	63.071	813805	5854.71	1681294	30928570	52	178	16134	292135	188,957,1088,2644,2647.2649,3765,3919.3921,8963,11120,12506,12507,12510,13116.13117,13317,13319,13325,16207,16209,16210,16754.16755.16756,16991.16992,16995.16996,17002,20033,20044,23470,26356,26411.26412,26420,30652,30653,32165,32204.32206,33139,39313,39983.39984,39987,39989,39990,39995,39997,39999,40002,40020,40028,40033,40053,41637,41639.41640,41714,41715,41874,42402,46412,46418,46419.46420,478…	ABL1,ANKRD6,AP2A2,BMP4,BMP7,CDC42,CELSR2,CLASP1,DAAM1,DAB2,DACT1,ETV5,FGFR1,FOXP1,FZD2,FZD5,FZD7,GATA3,GDNF,GRHL3,HNF1B,HOXD13,LGR4,NOG,NTN4,NUMB,PRICKLE1,PSMA3,PSMA4,PSMA6,PSMC1,PSMD12,PSMD6,PTK7,RHOA,RNF207,ROR1,ROR2,RREB1,SEC24B,SFRP1,SHH,SIX1,SIX2,SMO,SNAI2,SULF1,TBX2,VEGFA,WNT11,WNT2B,ZNRF3
GO Biological Process	GO:0002274	myeloid leukocyte activation	48	1.60869e-06	0.0207569	0.000432437	1827748	87539420	160	14438.3	26389.6	1430	55817.5	1000000	503646	1151039	97303360	112	560	34750.2	200000	15549.15551.15552,16754.16755.16756,387,2480,2634,3882,3889,4090,4093,4405.4406,4470,4520,5334,5455.5456,6576,6577.6578,6579.6581,8982,8985,9540,15635,16104,16105.16106,16207,16209,16210,16991.16992,16995.16996,17002,17722,18044,18373,19582,19873,22613.22615,22699.22700,23314,23317,25523,25525.25526.25527,25532,27369,28598.28599.28601,28624,30154,30441,30445,30675,34090,34448.34449,35106.35107,35…	ACTR2,ADAM10,ANPEP,ANXA3,AP2A2,ARG1,ARPC5,ASAH1,ATP11A,ATP11B,ATP6V0A1,B4GALT1,BIN2,BRI3,CALML5,CAND1,CAT,CD44,CD47,CD58,CD86,CD97,CDK13,CEACAM1,CECR1,CHGA,COMMD9,COPB1,COTL1,CPNE3,CRISPLD2,CRTC3,CSF2,CST3,CTSB,CTSH,CTSS,DEFA1,DEGS1,DERA,DHRS2,DSP,DYNC1LI1,FABP5,FAM47E-STBD1,FCN1,FGL2,FOXP1,FPR2,FTH1,FUCA2,GGH,GLIPR1,GNS,GOLGA7,GPR84,GSTP1,GUSB,HMGB1,IGF2R,IL13,IQGAP2,JUN,KMT2E,LGALS3,LPCAT1,LTA4…
GO Biological Process	GO:0006366	transcription from RNA polymerase II promoter	49	1.67688e-06	0.0216368	0.000441567	1594943	157999400	252	26059.6	41563.6	85	5.73254	73966.9	870.199	1343351	141437400	190	814	58951.3	233415	556,1049,1088,1624,1802,1865,2113,2291.2292,2347,2348,2354,2480,2563,4260,4377,4434,4889,5615,5718,5723,6635.6636,7628,8963,9022,9106,9380,9570,9571,9585.9586,10795,11069,11235.11236,11246.11247,11250,11498.11500,11504,11671,11672,11907,1208.1211.1212.1213.1215.1216,12506,12507,12510,12869.12870.12871,13291,13293.13294,14998.15000,16109,18260,18263,18264,18619,18622,18869,18931,19819,20033,20044,…	ABT1,AFF4,AHR,AKNA,ALX1,ALX4,ARID3B,ARID4A,ARRB1,ATF1,ATF5,BACH2,BARX1,BCL11B,BHLHA15,CCNT2,CCRN4L,CDC40,CDC73,CDK13,CDK8,CEBPA,CEBPD,CEBPE,CREB3L1,CREB5,CSTF1,CTCF,CTCFL,CTDP1,CTGF,DACH1,DMRT1,ELF5,ELL2,EPAS1,ERG,ESR2,ETV1,ETV5,FLI1,FOS,FOSL1,FOXC1,FOXD1,FOXE3,FOXF1,FOXJ2,FOXK2,GATA3,GATA6,GLI2,GRHL1,GRHL2,GRHL3,GSX1,GTF2H5,GTF2I,HIF3A,HIVEP1,HIVEP3,HOXA1,HOXB1,HOXD10,HOXD13,HSF2,INTS7,INTS9,IRF…
GO Biological Process	GO:0001822	kidney development	50	1.79056e-06	0.0231036	0.000462071	1967347	66078850	130	10898.7	21441.5	57	1.17771	15195.9	266.595	1703538	43439000	74	250	22960	296000	400,403,406,407,7039,7041,7628,7852,7853,7861,10764,11069,12506,12507,12510,13744,13747,13758,18260,18263,18264,18931,19181,21176,23765,24575,25658.25659,26356,27237,27240,27241.27242,30229,30394,30690,30758,30761.30763.30764,30769,31679,32204.32206,32428.32429,32430.32432,33344,33345,35387,35393,35485.35486.35487,35488.35489,35495,35822,35826,35838.35840,36634.36635,39313,39471.39472,39983.39984…	ADAMTS1,ADAMTS16,AKR1B1,AQP1,ARID5B,BAG6,BCL2L11,BMP4,BMP6,BMP7,C1GALT1,CA2,CAT,CTNNBIP1,CTSH,DACT2,DCHS2,DLL1,EFNB2,EPHA4,EYA1,FGF8,FGFR1,FMN1,FOXC1,FOXD1,GATA3,GDNF,GLI2,HNF1B,HOXD11,IRX3,JAG1,KCNJ8,KLF15,LGR4,LRP4,MTSS1,MYO1E,NID1,NOG,NOTCH3,NRP1,ODC1,OSR1,OSR2,PLCE1,PROM1,PTCH1,RDH10,SFRP1,SHH,SIM1,SIX1,SIX2,SMAD2,SMAD6,SMAD9,SMO,SOX11,SPRY1,STRA6,SULF1,SULF2,TFAP2A,TFAP2B,TIPARP,TMED10,UPK3A…
GO Biological Process	GO:0042327	positive regulation of phosphorylation	51	2.11822e-06	0.0273313	0.000535908	1528692	193629600	296	31936.3	48820.7	460	4265.72	1000000	119653	1185416	168717100	200	971	62054	205973	11538.11539.11541,31,957,2433,2480,2612,3089,3117.3118,3124.3126,3440,3441,3882,3889,4557,4558,4561,4566,4603,4606,4631,5945,6018,6023.6024,6041.6042,6243,6425,6940.6943,7350,7424,7743,7775.7776,8156,8982,8985,9276.9277,10482.10483,10656,10670.10671,11032,11498.11500,11504,11671,11672,12403,12406.12407,12409,12427,12430,12432,12436,13116.13117,13317,13319,13325,13636,13744,13747,13758,13948,14054…	ABL1,ACKR3,ACSL1,ADCY5,ADCY8,ADORA2B,ADRA1A,ADRA1B,AFAP1L2,AKAP13,AKTIP,ALOX15,AMBRA1,ANKRD6,ARHGEF2,ARL2BP,ARRB1,AVP,AXIN2,BCAR3,BMP3,BMP4,BMP6,BMP7,BMPR1A,BRAF,BTBD10,C5,CACUL1,CALM1,CALM3,CAPRIN2,CCDC88A,CCL20,CCNL1,CCNT2,CCNY,CD40,CD44,CDC42,CDH2,CKS2,CNTF,CRK,CRKL,CSF2,CTGF,CXCR4,DAB1,DAB2,DAB2IP,DAXX,DOCK7,DRD2,DSTYK,EDAR,EDN1,EDN3,EDNRB,EFNA1,EFNA5,EGFR,EHD4,EMP2,ENG,ENPP2,ENSG00000091436,…
GO Biological Process	GO:0002252	immune effector process	52	2.51612e-06	0.0324655	0.000624337	1623557	142896100	232	23568.5	38264.9	1996	105227	1000000	680234	1092274	156554200	171	901	53056.2	189789	387,957,1077,10884.10885.10886,15214.15215.15216,15218.15219.15220,16754.16755.16756,2198,2423.2424,2634,3882,3889,4090,4093,4350,4405.4406,4470,4520,4585,4641,4717.4718,5334,5455.5456,6047,6576,6577.6578,6579.6581,8982,8985,9540,15217,15232,15635,15730,16104,16105.16106,16109,16207,16209,16210,16991.16992,16995.16996,17002,17722,18044,18373,19286.19287,19582,19873,20660,22613.22615,22699.22700,2…	ABL1,ACTR2,ACTR3,ADAM10,ADAR,AGBL4,AICDA,ANPEP,ANXA3,AP2A2,APBB1IP,APOBEC1,APOBEC3H,ARG1,ARPC5,ASAH1,ATP11A,ATP11B,ATP6V0A1,B4GALT1,BECN1,BIN2,BNIP3,BRI3,C17orf85,C1R,C4BPA,C5,C8B,CALML5,CAND1,CAT,CCR6,CD40,CD44,CD47,CD58,CD86,CD97,CDC42,CDK13,CEACAM1,CECR1,CHGA,COMMD9,COPB1,COTL1,CPNE3,CRISPLD2,CRK,CST3,CTSB,CTSH,CTSS,CYFIP2,DEFA1,DEFA3,DEGS1,DERA,DLL1,DMBT1,DSP,DYNC1LI1,ELMO1,EMP2,EXOSC5,FABP5,…
GO Biological Process	GO:0048514	blood vessel morphogenesis	53	2.6655e-06	0.034393	0.000648924	1804141	90347710	163	14901.5	26884.4	42	0.172103	2220.64	52.8724	1611455	65158500	105	375	32578.3	280000	957,1116,1118,2105,2480,3365,3637,4314,4382,4603,4606,4641,5079,7775.7776,9022,9570,9571,9585.9586,10191,10448,12297,12301.12302,13317,13319,13325,13499.13500,13665,13668,14324.14325,15549.15551.15552,15680,16084,16109,17259,17263.17264,17524,19181,22911,23441,23470,23690,23697,24190,24192,24193,25889.25890,25893,26687,27856,30394,30879,30880.30881,32204.32206,32428.32429,32430.32432,33436.33437.…	ACKR3,ADIPOR2,ANPEP,ARHGAP24,B4GALT1,BMP4,BMPR1A,C1GALT1,CCM2,CDC42,CDH13,CDH2,CEACAM1,CHD7,CLIC4,COL18A1,COL4A2,COL8A1,CTGF,DAB2IP,DLL1,ECM1,EDN1,EFNA1,EFNB2,EIF2AK3,ENG,EPAS1,ERAP1,ESM1,EYA1,FAM105B,FGF8,FGF9,FGFR1,FLT1,FN1,FOXC1,FOXF1,FZD5,GAB1,GJA5,HEY1,HEY2,HHEX,HIF3A,HOXA1,IHH,ITGB1BP1,JAG1,JAM3,JUN,LEF1,LOXL2,LRP2,MEIS1,MEOX2,MYO1E,NDNF,NEDD4,NOG,NOTCH3,NR2F2,NRCAM,NRP1,PAXIP1,PDCL3,POFUT1…
GO Biological Process	GO:0070201	regulation of establishment of protein localization	54	3.59433e-06	0.0463776	0.000858845	1587412	156859100	249	25871.5	41068.8	374	2474.9	1000000	85384.1	1219930	139352300	170	802	52745.9	211970	1208.1211.1212.1213.1215.1216,31,264,920,957,2702,3199.3200,3882,3889,3944,3946.3947,3951,4090,4093,4314,4394,5168,6041.6042,6516,6548,6554,7775.7776,7795,8827,8982,8985,10482.10483,10670.10671,10764,12099,12100,12104,13116.13117,13317,13319,13325,13479,13483,13499.13500,14721,14754.14756,14762.14763,14765,14885,16207,16209,16210,16566,16991.16992,16995.16996,17002,18135,18427,18429,18431,18869,1…	AACS,ABL1,ACHE,ADCY5,ANKRD1,ANO1,APOA1,ARL2BP,ARRB1,ATG5,AXIN2,BAMBI,BARD1,BCL2L11,BID,BLK,BMF,BMP4,BMP6,BMP7,BMPR1A,C10orf129,C1QTNF3,C2CD5,C5,CADM1,CARD18,CD40,CD58,CDC42,CDH1,CDKL2,CHP1,CLEC6A,CPT1A,CRTAM,CTDSPL2,DAB2,DAB2IP,DACT1,DNM1L,DPCR1,DPP4,DRD2,E2F1,EDAR,EDEM1,EFNA5,EGFR,ENSA,F2R,FAM3D,FBXW11,FBXW7,FCN1,FFAR2,FN1,FOXA2,FOXP1,FYN,FZD5,FZD7,GAS6,GATA3,GJA5,GLS2,GNAQ,GPR68,HK1,HMGB1,HMHB1…
GO Biological Process	GO:0003007	heart morphogenesis	55	4.24596e-06	0.0547856	0.000996101	2029582	57154620	116	9426.79	19132.4	69	2.48198	32025	464.131	1721421	38921340	67	224	20788.1	299107	15549.15551.15552,26588.26589.26590,35485.35486.35487,528,2480,3365,3637,3675,4314,4603,4606,7080,7628,9253,9255,9257,12297,12301.12302,13665,13668,20681,20683,23470,23765,26586,30394,30675,32204.32206,33922,34353,34358,35488.35489,35495,36753,38064,39313,39983.39984,39987,39989,39990,39995,39997,39999,40002,40020,40028,40033,40053,41874,42014.42015.42016,42019,42216.42217,42488,42659,43192,43293…	ADAMTS1,ANKRD1,ASXL1,AXIN2,BMP4,BMP7,BMPR1A,CHD7,CITED2,COL11A1,COL5A1,DHRS3,DLL1,DSP,EFNA1,ENG,ERG,EYA1,FGF8,FLRT2,FOXC1,FOXF1,FZD2,GATA3,GATA6,GJA5,GRHL2,HEY1,HEY2,IHH,ISL1,JAG1,JUN,LRP2,MDM2,MIB1,MICAL2,MYLK2,NEDD4,NOG,NRP1,PKP2,PTCH1,RTN4,RYR2,S1PR1,SEC24B,SEMA3C,SETDB2,SHH,SIX1,SMAD6,SMO,SNAI2,SOX11,SOX17,SPRY1,SUFU,TBX2,TBX20,TGFBR2,TGFBR3,VEGFA,WHSC1,WNT11,ZFPM2,ZMIZ1
GO Biological Process	GO:0030334	regulation of cell migration	56	4.49561e-06	0.0580068	0.00103584	1580468	158813700	251	26193.9	41398.7	73	2.86981	37029.2	507.249	1382217	123714300	171	712	53056.2	240168	15549.15551.15552,1735.1736.1737,264,387,492,1116,1118,1730,1732.1733,2480,2612,3637,3871.3874,4382,4557,4558,4561,4566,4603,4606,4631,4641,5124,5125,5434.5435,5438.5439,5442,6090,6483,7775.7776,8786,8982,8985,9253,9255,9257,10106,11120,12403,12406.12407,12409,12661.12663,12887,12889,13499.13500,13948,14324.14325,14474,14869,14998.15000,16084,16207,16209,16210,16246,16991.16992,16995.16996,17002,…	ABL1,ACKR3,ADAM10,ADORA3,ANXA3,AQP1,ARHGEF2,ARHGEF7,ATOH8,BMP4,BMP7,BMPR1A,BRAF,C5,CAMK1D,CCL20,CCR6,CD40,CDH13,CEACAM1,CGA,CITED2,CLASP1,CLIC4,CMKLR1,COL18A1,COL1A1,CORO1C,CPNE3,CRK,CTSH,CXCL12,CXCL3,DAB2,DAB2IP,DACH1,DAPK2,DOCK7,DRD2,DUSP10,ECM1,EDN1,EDN3,EFNA1,EGFR,EMP2,ENG,ENPP2,EVL,F2R,FBXO31,FER,FGFR1,FGFR1OP,FLRT2,FLT1,FN1,FOXF1,FOXP1,FPR2,GAB1,GAS6,GATA3,GLIPR2,GNA12,GPR183,GSTP1,GTPBP4,H…
GO Biological Process	GO:0055123	digestive system development	57	4.83671e-06	0.0624081	0.00109488	2311424	37206510	86	6136.65	14184.4	55	0.786604	10149.5	184.537	1987406	24152080	48	139	14893	345324	2433,6635.6636,7628,7735,7738,8827,8963,11069,12403,12406.12407,12409,12506,12507,12510,13665,13668,15549.15551.15552,18643.18644,18649.18650,21108,21728,24630,30093,31822,33436.33437.33438,33441,35822,35826,35838.35840,37248,37355,39313,39983.39984,39987,39989,39990,39995,39997,39999,40002,40020,40028,40033,40053,41714,41715,42014.42015.42016,42019,46497,46673,52438,53140,53559.53560,54592,54595…	ALX4,ASCL1,BARX1,BMP4,C1GALT1,CBFA2T2,CCKBR,CELA1,CLDN18,CLMP,COBL,DAB1,DACT1,EDNRB,EGFR,FGF9,FOXE1,FOXF1,GATA6,GLI2,HIP1R,HNF1B,HOXD13,HRH2,ID2,IHH,ITGA6,LGR4,MIXL1,NKX3-2,PDGFC,PKDCC,PRDM1,RB1,SFRP1,SHH,SIX2,SMAD2,SMO,SOX11,SOX17,SPDEF,STRA6,TBX2,TGFB3,TGFBR2,WDR19,WNT11
GO Biological Process	GO:0007507	heart development	58	4.92897e-06	0.0635985	0.00109653	1705456	111407200	190	18374.9	31337.6	38	0.0927389	1196.61	31.4897	1556126	80970290	126	466	39094	270386	15549.15551.15552,26588.26589.26590,528,1202,1234,2480,3365,3637,3675,4314,4603,4606,6304,6635.6636,7080,7628,11069,12297,12301.12302,13665,13668,14998.15000,16084,16109,17259,17263.17264,17999,18404.18405,20681,20683,23470,23552,23765,26586,29934,30270,30394,30675,30879,30880.30881,32165,32204.32206,33436.33437.33438,33441,33445,33448,33922,34353,34358,35485.35486.35487,35488.35489,35495,36162,3…	ADAMTS1,ADIPOR2,ADRA1A,AKAP13,ANK2,ANKRD1,ARID1A,ASXL1,ATG5,AXIN2,BICC1,BMP4,BMP7,BMPR1A,CCM2,CDC42,CDKL1,CHD7,CITED2,COL11A1,COL5A1,COX17,CRKL,CSRP3,DHRS3,DLL1,DNM2,DSP,DYNC2H1,EDN1,EFNA1,ENG,EPOR,ERG,EYA1,FGF8,FLRT2,FOXC1,FOXF1,FREM2,FRS2,FZD2,GALNT11,GATA3,GATA6,GJA5,GLI2,GNAQ,GRHL2,HDAC9,HEY1,HEY2,HHEX,IFT122,IHH,ISL1,JAG1,JUN,KCNJ8,LRP2,LRP6,MAML1,MAP2K1,MBD2,MDM2,MIB1,MICAL2,MIXL1,MMP21,MTH…
GO Biological Process	GO:0002366	leukocyte activation involved in immune response	59	5.57792e-06	0.071972	0.00121986	1768965	94970790	168	15664	27709	1389	53448.6	1000000	496507	1147215	104601100	120	602	37232.4	199336	16754.16755.16756,387,2634,3882,3889,4090,4093,4405.4406,4470,4520,4641,5334,5455.5456,6576,6577.6578,6579.6581,8982,8985,9540,15232,15635,15730,16104,16105.16106,16207,16209,16210,16991.16992,16995.16996,17002,17722,18044,18373,19582,19873,22613.22615,22699.22700,23314,23317,23441,25523,25525.25526.25527,25532,26448,27369,29564,30154,30441,30445,30675,34090,34448.34449,35106.35107,35110,35337,35…	ABL1,ACTR2,ADAM10,AICDA,ANPEP,ANXA3,AP2A2,APBB1IP,ARG1,ARPC5,ASAH1,ATP11A,ATP11B,ATP6V0A1,B4GALT1,BIN2,BRI3,CALML5,CAND1,CAT,CCR6,CD44,CD47,CD58,CD86,CD97,CDK13,CEACAM1,CECR1,CHGA,COMMD9,COPB1,COTL1,CPNE3,CRISPLD2,CST3,CTSB,CTSH,CTSS,DEFA1,DEGS1,DERA,DLL1,DSP,DYNC1LI1,FABP5,FAM47E-STBD1,FCN1,FGL2,FOXP1,FPR2,FTH1,FUCA2,GATA3,GGH,GLIPR1,GNS,GOLGA7,GPR183,GPR84,GSTP1,GUSB,HMGB1,IGF2R,IL12B,IQGAP2,LE…
GO Biological Process	GO:0030182	neuron differentiation	60	5.7755e-06	0.0745213	0.00124202	1475746	224971000	332	37105.6	54758.4	8	0.000107702	1.38968	0.17371	1470078	159855500	235	920	72913.4	255435	11538.11539.11541,26588.26589.26590,31,327,387,545,810,936,957,2105,2199,2200,2433,2480,2612,2873,3637,3765,3919.3921,3997,4603,4606,4641,5079,5124,5125,5680,5888.5889,6090,6608,6870,7018,7628,7735,7738,7743,8156,8315,8454,8627,9253,9255,9257,9784,9857,10482.10483,10565,11069,11671,11672,11907,12093.12094,12096,12506,12507,12510,13088,13089,13116.13117,13184,13291,13293.13294,13317,13319,13325,13…	ABL1,ABT1,AGTPBP1,ALCAM,APOA1,ARHGAP35,ARID1B,ASCL1,ATF5,ATXN10,AURKA,AUTS2,B3GNT1,BCL11B,BDNF,BECN1,BMP4,BMP7,BTG2,C21orf91,C2orf71,CDC42,CDH1,CELSR2,CLN5,CNTF,CNTNAP1,COBL,COL25A1,CRTAC1,CTNNA1,CTTN,CXCL12,CXCR4,CYFIP2,DAB1,DAB2IP,DBX1,DCC,DFNA5,DFNB31,DGKG,DICER1,DISC1,DLL1,DMRT3,DMRTA2,DNM2,DNMT3A,DOCK7,DOK4,DPYSL2,DRD2,DTNBP1,DYNC2H1,EDN3,EFNA1,EFNA5,EFNB2,EGFR,EMX1,EMX2,ENAH,EPHA3,EPHA4,ETV…
GO Biological Process	GO:0048562	embryonic organ morphogenesis	61	5.79831e-06	0.0748156	0.00122649	1949145	65156780	127	10746.6	20946.7	92	10.2955	132842	1443.94	1591863	48999190	78	282	24201	276596	1088,1202,3675,3819.3820,3997,4603,4606,5079,7080,7628,7735,7738,8116,8963,10932.10933,11069,12506,12507,12510,13317,13319,13325,13665,13668,15549.15551.15552,16109,16246,18869,21108,21728,23470,28530,28738,28739,30758,30761.30763.30764,30769,30879,30880.30881,32165,35485.35486.35487,35488.35489,35495,36423,36426,36429,36753,39313,39983.39984,39987,39989,39990,39995,39997,39999,40002,40020,40028,…	ALX1,ALX3,ALX4,ARID1A,BMP4,BMP7,CHD7,CHRNA10,CHST11,COL11A1,CRB2,DLL1,EDN1,EFNA1,ENG,EYA1,FBN2,FGF8,FGF9,FGFR1,FOXE1,FOXF1,FRS2,FZD2,FZD5,GATA3,GLI2,GRHL2,GRHL3,HIPK1,HNF1B,HOXA1,HOXB1,HOXD10,HYAL1,ID2,IHH,INSIG2,KDM2B,MAFB,MIB1,MICAL2,MTHFD1,NKX3-2,NOG,NR4A3,OSR1,OSR2,PAX6,PRRX1,PTK7,RDH10,ROR2,RYR2,SEC24B,SETD2,SETDB2,SHH,SIX1,SIX2,SLC39A3,SMAD2,SMO,SOX11,SOX17,STRA6,SUFU,TBX2,TBX20,TFAP2A,TGFB…
GO Biological Process	GO:0042176	regulation of protein catabolic process	62	7.08896e-06	0.0914688	0.0014753	1899582	71068270	135	11721.6	22266.2	456	4138.01	1000000	117089	1305302	67417330	88	388	27303.8	226804	957,3389.3391,4603,4606,6047,6218,6870,7144,7684.7685,7852,7853,7861,8251,9419,10448,13128,13479,13483,13744,13747,13758,14754.14756,14762.14763,14765,15366,16754.16755.16756,18373,19181,19780.19781,19783,19785.19788,19893.19894,19896.19897,19898.19899.19900,21392.21394,21752,21754,23684,24498,25523,25525.25526.25527,25532,26411.26412,26420,31013,31017,31022,31679,32513.32514,33523,33659.33660,34…	ANAPC16,ANAPC4,ARIH1,AURKA,AZIN1,BAG6,BARD1,BTRC,C4BPA,CDC16,CDC42,CEBPA,CLEC16A,COMMD1,CSNK2A3,CUL1,DAB2,DAB2IP,DACT1,DISC1,DTL,EDEM1,EFNA1,EGFR,EPHA4,FAM83D,FBXW7,FMN2,FOXO1,FURIN,FYN,GCLC,GNA12,GRIN2C,LAMP3,LDLR,LONRF1,LPCAT1,MAD2L1,MDM2,MYLIP,N4BP1,NDUFA13,NEDD4,NEDD4L,NELL1,NOS2,NUB1,ODC1,PDCL3,PRICKLE1,PSMA3,PSMA4,PSMA6,PSMC1,PSMD12,PSMD6,PTK2B,RAB7A,RBX1,RNF125,RNF144A,RNF19A,RPL5,SDCBP,SE…
GO Biological Process	GO:0001655	urogenital system development	63	8.87774e-06	0.114549	0.00181825	1850320	77824360	144	12836	23750.6	68	2.45864	31723.8	466.527	1616845	51953040	84	299	26062.7	280936	400,403,406,407,2563,7039,7041,7628,7852,7853,7861,8116,8963,10764,11069,12403,12406.12407,12409,12506,12507,12510,13744,13747,13758,18260,18263,18264,18931,19181,21176,23765,24575,25658.25659,26356,27237,27240,27241.27242,30229,30394,30690,30758,30761.30763.30764,30769,31679,32204.32206,32428.32429,32430.32432,33344,33345,33507,33508,35387,35393,35485.35486.35487,35488.35489,35495,35822,35826,35…	ADAMTS1,ADAMTS16,AKR1B1,AQP1,ARID5B,BAG6,BCL2L11,BMP4,BMP6,BMP7,C1GALT1,CA2,CAT,CTNNBIP1,CTSH,DACT2,DCHS2,DLL1,EFNB2,EMX2,EPHA4,EYA1,FGF8,FGFR1,FMN1,FOXC1,FOXD1,FOXF1,FRS2,GATA3,GDNF,GLI2,HNF1B,HOXD11,HOXD13,IRX3,ITGA6,JAG1,KCNJ8,KLF15,LGR4,LRP4,MTSS1,MYO1E,NFIA,NID1,NOG,NOTCH3,NRP1,ODC1,OSR1,OSR2,PLCE1,PROM1,PTCH1,RDH10,SEC63,SERPINB5,SFRP1,SHH,SIM1,SIX1,SIX2,SMAD2,SMAD6,SMAD9,SMO,SOX11,SOX17,SP…
GO Biological Process	GO:0036151	phosphatidylcholine acyl-chain remodeling	64	1.13045e-05	0.145862	0.00227909	5950701	4033138	24	665.205	3958.44	183	226.281	1000000	15954.7	2771021	4691412	13	27	4033.51	481482	5537,25523,25525.25526.25527,25532,38842,54013,56740,56742,59971,59973,59975,66342,66353.66354,66356,66358,66361,66363.66364.66366,7747,7749.7750,66367,66368,68962,77236,81004	LPCAT1,LPCAT3,MBOAT2,PLA2G10,PLA2G16,PLA2G1B,PLA2G3,PLA2G4A,PLA2G4C,PLA2G4D,PLA2G4E,PLA2G4F,PNPLA8
GO Biological Process	GO:0001501	skeletal system development	65	1.32988e-05	0.171594	0.00263991	1711856	105149000	180	17342.7	29688.3	36	0.0813583	1049.77	29.1602	1559473	80796540	126	465	39094	270968	1169,1391,10191,10932.10933,11069,12348,12506,12507,12510,13665,13668,14474,15549.15551.15552,16096.16097.16098,16353.16354.16355,20807.20808.20809,528,810,2105,3675,3819.3820,3919.3921,4314,5079,5124,5125,5894,7628,8116,8827,8963,9570,9571,9585.9586,16109,16207,16209,16210,16246,16305,16351,16991.16992,16995.16996,17002,19181,20681,20683,20810.20811,21108,21181,21728,22762.22765,23421,24061.2406…	AKAP13,ALX1,ALX3,ALX4,ANKH,ANKRD11,ARID5B,ASXL1,AXIN2,BMP1,BMP3,BMP4,BMP6,BMP7,BMPR1A,CD44,CHAD,CHD7,CHRDL2,CHST11,CMKLR1,COL11A1,COL1A1,CTGF,CYTL1,DHRS3,DMRT2,DYM,EDN1,EIF2AK3,ENG,ENSG00000243696,EXT1,EXTL1,EYA1,FBN2,FBXW4,FGF8,FGF9,FGFR1,FLI1,FMN1,FOXC1,FOXP1,GJA5,GLG1,GLI2,GNAQ,GRHL2,HDAC4,HHIP,HOXA1,HOXB1,HOXB9,HOXD10,HOXD12,HOXD13,HYAL1,IHH,IL17F,INSIG2,ITGB8,KIAA1217,LRP6,LRRK1,MATN1,MEIS1,…
GO Biological Process	GO:0002263	cell activation involved in immune response	66	1.34335e-05	0.173333	0.00262626	1748321	96092220	168	15849	27709	1512	62513.9	1000000	533477	1139643	105296100	120	606	37232.4	198020	16754.16755.16756,387,2634,3882,3889,4090,4093,4405.4406,4470,4520,4641,5334,5455.5456,6576,6577.6578,6579.6581,8982,8985,9540,15232,15635,15730,16104,16105.16106,16207,16209,16210,16991.16992,16995.16996,17002,17722,18044,18373,19582,19873,22613.22615,22699.22700,23314,23317,23441,25523,25525.25526.25527,25532,26448,27369,29564,30154,30441,30445,30675,34090,34448.34449,35106.35107,35110,35337,35…	ABL1,ACTR2,ADAM10,AICDA,ANPEP,ANXA3,AP2A2,APBB1IP,ARG1,ARPC5,ASAH1,ATP11A,ATP11B,ATP6V0A1,B4GALT1,BIN2,BRI3,CALML5,CAND1,CAT,CCR6,CD44,CD47,CD58,CD86,CD97,CDK13,CEACAM1,CECR1,CHGA,COMMD9,COPB1,COTL1,CPNE3,CRISPLD2,CST3,CTSB,CTSH,CTSS,DEFA1,DEGS1,DERA,DLL1,DSP,DYNC1LI1,FABP5,FAM47E-STBD1,FCN1,FGL2,FOXP1,FPR2,FTH1,FUCA2,GATA3,GGH,GLIPR1,GNS,GOLGA7,GPR183,GPR84,GSTP1,GUSB,HMGB1,IGF2R,IL12B,IQGAP2,LE…
GO Biological Process	GO:0002444	myeloid leukocyte mediated immunity	67	1.41066e-05	0.182018	0.00271668	1842149	77626730	143	12803.4	23585.7	1842	81145.3	1000000	568413	1139755	88615560	101	510	31337.3	198039	16754.16755.16756,25525.25526.25527,387,2634,38706.38707.38708.38709,38725.38726.38727,3882,3889,4090,4093,4405.4406,4470,4520,5334,5455.5456,6576,6577.6578,6579.6581,9540,15635,16104,16105.16106,16207,16209,16210,17722,18373,19582,19873,20660,22613.22615,22699.22700,23314,23317,25523,25532,27369,30154,30441,30445,30675,34090,34448.34449,35106.35107,35110,36914,37544.37545,37548,37938,37942.37943…	ACTR2,ADAM10,ANPEP,ANXA3,AP2A2,ARG1,ARPC5,ASAH1,ATP11A,ATP11B,ATP6V0A1,B4GALT1,BIN2,BRI3,CALML5,CAND1,CAT,CD44,CD47,CD58,CD97,CDK13,CEACAM1,CECR1,CHGA,COMMD9,COPB1,COTL1,CPNE3,CRISPLD2,CST3,CTSB,CTSH,CTSS,DEFA1,DEGS1,DERA,DSP,DYNC1LI1,FABP5,FAM47E-STBD1,FCN1,FGL2,FPR2,FTH1,FUCA2,GGH,GLIPR1,GNS,GOLGA7,GPR84,GSTP1,GUSB,HMGB1,IGF2R,IQGAP2,KMT2E,LGALS3,LPCAT1,LTA4H,LYZ,MANBA,MLEC,MPO,MS4A3,NBEAL2,NFK…
GO Biological Process	GO:0001934	positive regulation of protein phosphorylation	68	1.5533e-05	0.200422	0.00294738	1516944	185900000	282	30661.4	46511.6	505	5318.55	1000000	135892	1184529	161245600	191	928	59261.6	205819	11538.11539.11541,31,957,2433,2480,2612,3089,3117.3118,3124.3126,3440,3441,3882,3889,4557,4558,4561,4566,4603,4606,4631,5945,6018,6023.6024,6243,6425,6940.6943,7350,7424,7743,7775.7776,8156,8982,8985,9276.9277,10482.10483,10670.10671,11032,11498.11500,11504,11671,11672,12427,12430,12432,12436,13116.13117,13317,13319,13325,13636,13744,13747,13758,13948,14054,14056,14324.14325,14567,15432,15549.155…	ABL1,ACKR3,ACSL1,ADCY5,ADCY8,ADORA2B,ADRA1A,ADRA1B,AFAP1L2,AKAP13,AKTIP,ALOX15,ANKRD6,ARHGEF2,ARL2BP,ARRB1,AVP,AXIN2,BCAR3,BMP3,BMP4,BMP6,BMP7,BMPR1A,BRAF,C5,CACUL1,CALM1,CALM3,CAPRIN2,CCDC88A,CCL20,CCNL1,CCNT2,CCNY,CD40,CD44,CDC42,CDH2,CKS2,CNTF,CRK,CRKL,CSF2,CTGF,CXCR4,DAB1,DAB2,DAB2IP,DAXX,DOCK7,DRD2,DSTYK,EDAR,EDN1,EDN3,EDNRB,EFNA1,EFNA5,EGFR,EHD4,EMP2,ENG,ENPP2,ENSG00000091436,ENSG0000014367…
GO Biological Process	GO:0045664	regulation of neuron differentiation	69	1.76454e-05	0.227679	0.00329969	1603914	139658300	224	23034.5	36945.4	70	2.56248	33063.6	472.337	1433751	99040920	142	570	44058.3	249123	462,466,1730,1732.1733,2433,3117.3118,3124.3126,3882,3889,4603,4606,4631,5079,5303,6090,6870,7424,7628,7735,7738,7743,8156,8269,8277.8278,9253,9255,9257,9276.9277,9363,9370,9540,9570,9571,9585.9586,9857,10482.10483,11069,11671,11672,12093.12094,12096,13088,13089,13499.13500,13744,13747,13758,14392,14567,15894,15897.15898,15900,16207,16209,16210,17259,17263.17264,1735.1736.1737,17424,17840,18296,1…	ABL1,ABL2,ACTR2,ANKRD1,ARF6,ARHGAP35,ARHGEF2,ASAP1,ASCL1,ATF1,BCL11A,BCL11B,BCL6,BDNF,BMP4,BMP6,BMP7,BRAF,C21orf91,C3orf17,CAMK1D,CAPRIN2,CBFA2T2,CCDC88A,CDK5RAP2,CNTF,COBL,CRTC1,CSMD3,CTTN,CUX1,CXCL12,CYB5D2,DAB1,DAB2IP,DCC,DISC1,DLL1,DNM1L,DNM2,DPYSL2,EDNRB,EFNA1,EFNA5,EFNB2,EIF4ENIF1,ENC1,EPHA3,EPHA4,ETV5,EYA1,FAM150A,FAM150B,FBXO31,FBXW8,FEZ1,FGFR1,FN1,FYN,GATA3,GDF7,GLI2,HEY2,ID2,IRX3,ISL1,I…
GO Biological Process	GO:0043436	oxoacid metabolic process	70	1.9742e-05	0.25473	0.003639	1550024	164513500	255	27134	42058.4	687	11079.5	1000000	208092	1164596	162288100	189	934	58641	202356	339,340,1812.1813,1892,2634,2885,3466,3560,3812.3814,3944,3946.3947,3951,4378,4457,4899,5415,5537,5718,5723,5894,6018,6041.6042,6452,6455,6465.6466,6576,6577.6578,6579.6581,6831.6832,7852,7853,7861,9456,9457,9658,10739,10741,11489,12786,12787,12830.12831,12836,13281.13282,13285.13286,13393,13396.13398,13529,13644.13645,14189,14998.15000,15119,16131.16132,16246,16559,17502.17503,18146,1815.1816.18…	AACS,AARS2,ABCD3,ACAA2,ACADL,ACADM,ACADS,ACMSD,ACN9,ACOT2,ACOX2,ACOX3,ACOXL,ACPL2,ACSL1,ACSL5,ACSS1,ADHFE1,ADIPOR2,AHCYL1,ALDH1L1,ALDH3A2,ALDH5A1,ALOX15,ALOX5AP,ARG1,ARV1,ASL,ASNSD1,AZIN1,B3GNT1,B4GALT1,B4GALT5,BCAT1,BCO2,BLMH,BRCA1,C10orf129,CBR4,CBS,CDO1,CES1,CHST11,CHST5,CHST6,CHST9,CKB,CKMT2,CMAS,CPT1A,CRABP1,CREM,CS,CSGALNACT2,CSPG5,CTPS1,CYB5A,CYP26C1,CYP27A1,CYTL1,DAGLA,DEGS1,DLD,DPYD,ECHD…
GO Biological Process	GO:0072073	kidney epithelium development	71	2.00756e-05	0.259036	0.00364839	2257961	37644580	85	6208.9	14019.5	91	10.2793	132634	1457.51	1918399	21893260	42	126	13031.3	333333	35485.35486.35487,400,403,406,407,8116,8963,12506,12507,12510,13744,13747,13758,18260,18263,18264,21176,23765,25658.25659,26356,27237,27240,27241.27242,30394,32428.32429,32430.32432,33344,33345,35488.35489,35495,36634.36635,39313,39983.39984,39987,39989,39990,39995,39997,39999,40002,40020,40028,40033,40053,41637,41639.41640,41714,41715,42488,43804,43810.43811,43812.43813,43816,46580,48430,51157,5…	ADAMTS16,AQP1,BMP4,BMP7,CAT,CTNNBIP1,DLL1,EFNB2,EPHA4,EYA1,FGF8,FGFR1,FMN1,FOXC1,FOXD1,GATA3,GDNF,HNF1B,HOXD11,IRX3,JAG1,KLF15,LGR4,MTSS1,MYO1E,NOG,OSR1,PROM1,PTCH1,SFRP1,SHH,SIM1,SIX1,SIX2,SMAD2,SMAD6,SMAD9,SMO,SPRY1,TFAP2B,WNT11,WT1
GO Biological Process	GO:0033993	response to lipid	72	2.05729e-05	0.265453	0.00368684	1550840	163782200	254	27013.4	41893.4	53	0.715038	9226.14	174.078	1373242	144912500	199	834	61743.7	238609	264,273,1160.1161,1202,1624,2480,3365,4017,4079,4084.4085,4254.4255,4889,5168,5303,5615,5718,5723,6018,6483,6516,6851.6852,10354,10931,10932.10933,11907,1208.1211.1212.1213.1215.1216,12506,12507,12510,13116.13117,13665,13668,13948,13995.13998.14000,14189,14885,14921.14922,14933,14998.15000,15549.15551.15552,16207,16209,16210,16991.16992,16995.16996,17002,17424,18044,18135,18427,18429,18431,18788,…	AACS,ABCA1,ABCA3,ABL1,ABL2,ACSL1,ADCY5,ADH5,AICDA,AKIRIN2,ANKRD1,ANXA3,AQP1,ARG1,ARID1A,ASCL1,ASXL1,ATP1A1,AVP,AVPR1A,BID,BMP4,BMP6,BMP7,BRCA1,CA2,CALCOCO1,CAT,CCL20,CCRN4L,CD40,CD6,CD86,CDC73,CDK19,CDO1,CEBPE,CMPK2,CNGA3,COL1A1,COMT,CPT1A,CSF2,CSF2RB,CST3,CTGF,CTSH,CXCL3,DAB2IP,DAXX,DDX18,DEFA1,DEFA3,DNM1L,DNMT3A,DUSP10,E2F1,EDN1,EDNRB,EFNA5,EGFR,ENG,EPHA3,ERRFI1,ESR2,F2R,FER,FFAR2,FOS,FOSL1,FOX…
GO Biological Process	GO:0046470	phosphatidylcholine metabolic process	73	2.0626e-05	0.266138	0.00364572	3500396	11712960	41	1931.88	6762.33	320	1459.69	1000000	58857.5	1841663	13031700	24	75	7446.48	320000	1764,1765,1768,25525.25526.25527,3505,5537,7747,7749.7750,22888,25523,25532,38389.38390,38598.38599,38842,42721,42730,43650,54013,54198.54199,54201,54210.54211,55643,56740,56742,59971,59973,59975,66342,66353.66354,66356,66358,66361,66363.66364.66366,66367,66368,68962,71507,71510,73774,77236,81004	ACHE,APOA1,CDS1,CHKA,ENPP2,FABP5,LPCAT1,LPCAT3,LPIN2,MBOAT2,MFSD2A,PEMT,PLA2G10,PLA2G16,PLA2G1B,PLA2G3,PLA2G4A,PLA2G4C,PLA2G4D,PLA2G4E,PLA2G4F,PNPLA8,PON1,SLC44A3
GO Biological Process	GO:0048565	digestive tract development	74	2.06752e-05	0.266772	0.00360503	2322998	34438250	80	5680.07	13194.8	61	1.58031	20390.7	334.274	2009751	21893260	44	126	13651.9	349206	15549.15551.15552,2433,6635.6636,7628,7735,7738,8827,8963,11069,12403,12406.12407,12409,12506,12507,12510,13665,13668,18643.18644,18649.18650,21108,24630,30093,31822,33436.33437.33438,33441,35822,35826,35838.35840,37248,37355,39313,39983.39984,39987,39989,39990,39995,39997,39999,40002,40020,40028,40033,40053,41714,41715,42014.42015.42016,42019,46673,52438,53140,53559.53560,54592,54595,54598.54599…	ALX4,ASCL1,BMP4,C1GALT1,CBFA2T2,CCKBR,CLDN18,CLMP,COBL,DAB1,DACT1,EDNRB,EGFR,FGF9,FOXE1,FOXF1,GATA6,GLI2,HNF1B,HOXD13,HRH2,ID2,IHH,ITGA6,LGR4,MIXL1,NKX3-2,PDGFC,PKDCC,PRDM1,RB1,SFRP1,SHH,SIX2,SMAD2,SMO,SOX11,SOX17,SPDEF,STRA6,TBX2,TGFB3,TGFBR2,WNT11
GO Biological Process	GO:0001667	ameboidal-type cell migration	75	2.30755e-05	0.297744	0.00396992	2303617	35162100	81	5799.46	13359.7	436	3762.68	1000000	111353	1529353	24847110	38	143	11790.3	265734	3259,11671,11672,12099,12100,12104,12661.12663,13594,13598,16084,16207,16209,16210,17259,17263.17264,23441,26356,26586,26588.26589.26590,32204.32206,38064,39313,39957,39983.39984,39987,39989,39990,39995,39997,39999,40002,40020,40028,40033,40053,41137,41265,42014.42015.42016,6635.6636,42019,47494,47495,47497,47498,47499.47500,47811,47815,47817,49336,49340,49900.49901.49902,49908.49909,49912,51157,…	ABL1,ALX1,APOA1,ARID5B,CDH13,CORO1C,CRB2,DPP4,EDN3,EDNRB,EFNB2,EMP2,FGF8,GDNF,HMGB1,ISL1,ITGA4,LEF1,LOXL2,MIXL1,NRP1,PAXIP1,PKN2,PTK2B,PXN,RHOA,ROBO1,SCARB1,SEMA3C,SHH,SMO,SOX17,STARD13,TDGF1,TNS1,VEGFA,WNT11,ZEB2
GO Biological Process	GO:0002446	neutrophil mediated immunity	76	2.41757e-05	0.311939	0.00410446	1854545	73872580	137	12184.2	22596.1	2254	134277	1000000	768668	1113531	85314190	95	491	29475.6	193483	16754.16755.16756,25525.25526.25527,2634,38706.38707.38708.38709,38725.38726.38727,3882,3889,4090,4093,4405.4406,4470,5334,5455.5456,6576,6577.6578,6579.6581,9540,15635,16104,16105.16106,16207,16209,16210,17722,18373,19582,19873,22613.22615,22699.22700,23314,23317,25523,25532,27369,30154,30441,30445,30675,34090,34448.34449,35106.35107,35110,36914,37544.37545,37548,37938,37942.37943,38495,38711,40…	ACTR2,ADAM10,ANPEP,ANXA3,AP2A2,ARG1,ARPC5,ASAH1,ATP11A,ATP11B,ATP6V0A1,B4GALT1,BIN2,BRI3,CALML5,CAND1,CAT,CD44,CD47,CD58,CD97,CDK13,CEACAM1,CECR1,COMMD9,COPB1,COTL1,CPNE3,CRISPLD2,CST3,CTSB,CTSH,CTSS,DEFA1,DEGS1,DERA,DSP,DYNC1LI1,FABP5,FAM47E-STBD1,FCN1,FGL2,FPR2,FTH1,FUCA2,GGH,GLIPR1,GNS,GOLGA7,GPR84,GSTP1,GUSB,HMGB1,IGF2R,IQGAP2,KMT2E,LGALS3,LPCAT1,LTA4H,LYZ,MANBA,MLEC,MPO,MS4A3,NBEAL2,NFKB1,NP…
GO Biological Process	GO:0046486	glycerolipid metabolic process	77	3.29803e-05	0.425545	0.00552656	1845683	74227270	137	12242.7	22596.1	331	1630.71	1000000	63568.1	1332484	70544940	94	406	29165.4	231527	387,1671,1764,1765,1768,3505,4307.4309,5149,5537,6741,6851.6852,7747,7749.7750,8482,10932.10933,13187,13189,14157,14158.14159,14160,15287,15590,15594,16042.16043,16175,16224.16225,18044,18329,18452,19582,20011,20013,20077,22745,22746.22747,22872.22873,22888,24190,24192,24193,25224,25227,25229,25242,25243.25244.25245,25523,25525.25526.25527,25532,26219,26221,27480,31306,33659.33660,33877,37355,383…	ABHD12,ACHE,ACP6,ACSL1,AGPAT3,AGPAT5,AGPAT9,ALDH5A1,ALOX15,APOA1,APOBEC1,CAT,CD28,CD86,CDIPT,CDS1,CHKA,CPNE3,CPT1A,DAGLA,DGKD,DGKG,DRD2,EGFR,ENPP2,ENPP6,FABP5,FABP7,FAR1,FGF5,FGF8,FGF9,FGFR1,FRS2,FYN,GAB1,GNPAT,IMPA1,IMPA2,INPP5B,INSIG2,IP6K1,IP6K2,IRS2,KL,LCLAT1,LIPH,LIPI,LMF1,LPCAT1,LPCAT3,LPIN2,MBOAT2,MET,MFSD2A,MGLL,MTMR12,OSBPL10,PEMT,PGS1,PIGB,PIGC,PIK3C2G,PIK3CD,PIK3R4,PIP5K1B,PITPNM2,PITP…
GO Biological Process	GO:0048568	embryonic organ development	78	3.85234e-05	0.497068	0.00637266	1733039	95208490	165	15703.2	27214.2	80	4.77807	61651.4	770.643	1497175	72803760	109	419	33819.4	260143	1088,1137,1202,15549.15551.15552,1578.1579,2105,28598.28599.28601,30761.30763.30764,33436.33437.33438,35485.35486.35487,3675,3819.3820,3997,4314,4603,4606,5079,6262,7080,7628,7735,7738,8116,8277.8278,8827,8963,9022,10932.10933,11069,12506,12507,12510,13317,13319,13325,13665,13668,16109,16246,18404.18405,18869,21108,21728,23441,23470,28530,28738,28739,30394,30758,30769,30879,30880.30881,32165,3220…	ALX1,ALX3,ALX4,ARID1A,BMP4,BMP7,BMPR1A,BPTF,CEBPA,CHD7,CHRNA10,CHST11,CITED2,COBL,COL11A1,CRB2,CSF2,DLL1,EDN1,EFNA1,EGFR,ENG,EPAS1,EYA1,FBN2,FBXW8,FGF8,FGF9,FGFR1,FOXC1,FOXE1,FOXF1,FRS2,FZD2,FZD5,GATA3,GJA5,GJB5,GLI2,GRHL2,GRHL3,HEY1,HEY2,HHEX,HIPK1,HNF1B,HOXA1,HOXB1,HOXD10,HYAL1,ID2,IFT122,IHH,INSIG2,KDM2B,LEF1,MAFB,MAP2K1,MBD2,MIB1,MICAL2,MTHFD1,NCOA1,NKX3-2,NOG,NR2F2,NR4A3,OSR1,OSR2,PAX6,PKDCC…
GO Biological Process	GO:0050767	regulation of neurogenesis	79	3.94387e-05	0.508877	0.00644149	1534365	168147800	258	27733.4	42553.2	60	1.47569	19040.8	317.347	1399465	120760400	169	695	52435.6	243166	11538.11539.11541,462,466,1730,1732.1733,2199,2200,2433,2612,3117.3118,3124.3126,3882,3889,4603,4606,4631,5079,5303,6090,6483,6870,7424,7628,7735,7738,7743,8156,8269,8277.8278,9253,9255,9257,9276.9277,9363,9370,9540,9570,9571,9585.9586,9784,9857,10482.10483,11069,11671,11672,12093.12094,12096,12297,12301.12302,13088,13089,13499.13500,13744,13747,13758,14392,14567,14998.15000,15894,15897.15898,159…	ABL1,ABL2,ACTR2,ANKRD1,ARF6,ARHGAP35,ARHGEF2,ASAP1,ASCL1,ATF1,BCL11A,BCL11B,BCL6,BDNF,BMP4,BMP6,BMP7,BMPR1A,BRAF,C21orf91,C3orf17,CAMK1D,CAPRIN2,CBFA2T2,CCDC88A,CDH2,CDK5RAP2,CHD7,CNTF,COBL,CRTC1,CSMD3,CTNNA1,CTTN,CUX1,CXCL12,CXCR4,CYB5D2,DAB1,DAB2IP,DCC,DICER1,DISC1,DLL1,DMRTA2,DNM1L,DNM2,DOCK7,DPYSL2,DRD2,DUSP10,EDNRB,EFNA1,EFNA5,EFNB2,EIF4ENIF1,EMX1,ENC1,EPHA3,EPHA4,ETV5,EYA1,FAM150A,FAM150B,F…
GO Biological Process	GO:0007169	transmembrane receptor protein tyrosine kinase signaling pathway	80	4.14709e-05	0.535099	0.00668874	1683944	107485800	181	17728.2	29853.2	230	545.812	1000000	30620	1326393	88963070	118	512	36611.8	230469	10884.10885.10886,31,957,2225,2644,2647.2649,2690,3781,4254.4255,4603,4606,4972.4973,4981.4982,5124,5125,5303,5451.5452,5455.5456,6018,6425,6665,9540,10191,10328,10565,13744,13747,13758,14157,14158.14159,14160,15652,15654,15656,16207,16209,16210,17424,19181,21056,21993,21998,22006,22745,22746.22747,24190,24192,24193,24630,26479,2686.2687.2688,27255,28048,28052.28053.28054,28064.28065,29505,29966,…	ABL1,ABL2,ACTR2,ACTR3,AP2A2,ARHGEF28,ARHGEF7,ARID5B,ARPC5,ATP6V0A1,ATP6V0E1,ATP6V0E2,BAIAP2L1,BDKRB2,BDNF,BLK,C2CD5,CDC42,CLNK,COL1A1,COL4A2,CPNE3,CRK,CTGF,CYFIP2,DAB2IP,DGKD,EFNA1,EFNA5,EFNB2,EGFR,EIF2AK3,ELMO1,EPHA3,EPHA4,EPS15,EPS8,ESRP1,ESRP2,FAM83B,FER,FGF5,FGF8,FGF9,FGFR1,FLRT2,FLT1,FOXC1,FOXO1,FRS2,FYN,GAB1,GAREM,GFRA4,GHR,GRAP2,GRB10,IGF2R,IRS2,ITSN1,JAK1,KIF16B,KL,KRAS,MAPK13,MAPKAPK2,ME…
GO Biological Process	GO:0060840	artery development	81	4.31641e-05	0.556946	0.00687588	2684883	21974890	59	3624.43	9731.16	48	0.37412	4827.28	100.568	2423241	13205460	32	76	9928.64	421053	4314,5079,12297,12301.12302,23470,30394,32204.32206,32428.32429,32430.32432,33436.33437.33438,33441,33922,36423,36426,36429,39983.39984,39987,39989,39990,39995,39997,39999,40002,40020,40028,40033,40053,42216.42217,42488,42659,47690,49336,49340,50427,50429,50653,50655,51157,51202,54592,54595,54598.54599,57710,57712,63842,64072.64076,67205,67211,67219.67220,67223,67521,70781,72683,72850,76185,76187…	BMP4,BMPR1A,CHD7,DNM2,ENG,EYA1,FGF8,FOXC1,FOXF1,GJA5,HEY1,HEY2,HOXA1,JAG1,LRP2,NOG,NOTCH3,NRP1,PRDM1,PRICKLE1,PRRX1,SEC24B,SHH,SIX1,SMAD6,STRA6,SUFU,TBX2,TFAP2B,VEGFA,WNT11,ZMIZ1
GO Biological Process	GO:0045055	regulated exocytosis	82	4.49549e-05	0.580053	0.00707382	1666428	112216100	187	18508.3	30842.8	1886	88634.3	1000000	606388	1115545	118327800	132	681	40955.6	193833	16754.16755.16756,250,387,2634,3882,3889,4090,4093,4382,4405.4406,4470,4520,5334,5455.5456,6576,6577.6578,6579.6581,9540,13499.13500,15635,16104,16105.16106,16207,16209,16210,16345,17442,17722,18373,19582,19873,22512.22513,22613.22615,22699.22700,23314,23317,25523,25525.25526.25527,25532,27369,27425,29255,30154,30441,30445,30596,30599.30600,30605,30675,32204.32206,34090,34448.34449,34458,35037,35…	ABCC4,ACTN1,ACTR2,ADAM10,ANPEP,ANXA3,AP2A2,APOA1,ARG1,ARPC5,ASAH1,ATP11A,ATP11B,ATP6V0A1,B4GALT1,BIN2,BRI3,CALM1,CALML5,CAND1,CAT,CD44,CD47,CD58,CD97,CDK13,CEACAM1,CECR1,CHGA,CHP1,COMMD9,COPB1,COTL1,CPNE3,CRISPLD2,CST3,CTSB,CTSH,CTSS,DEFA1,DEGS1,DERA,DSP,DYNC1LI1,ECM1,EQTN,F13A1,FABP5,FAM3C,FAM47E-STBD1,FCN1,FGL2,FN1,FPR2,FTH1,FUCA2,GAS6,GGH,GLIPR1,GNS,GOLGA7,GPR84,GSTP1,GUSB,HABP4,HMGB1,IGF2R,IQ…
GO Biological Process	GO:0006644	phospholipid metabolic process	83	4.93655e-05	0.636963	0.00767425	1834166	74693340	137	12319.5	22596.1	310	1284.75	1000000	53474.7	1337770	71761230	96	413	29785.9	232446	387,1671,1764,1765,1768,3505,4307.4309,5149,5537,6741,6851.6852,7747,7749.7750,8482,13187,13189,15287,15590,15594,16042.16043,16175,16224.16225,18044,18452,19582,20011,20013,22745,22746.22747,22872.22873,22888,23429.23430,24190,24192,24193,25224,25227,25229,25523,25525.25526.25527,25532,26219,26221,26702,27480,31306,33659.33660,35006,37355,38389.38390,38598.38599,38842,39039.39040,40474,40666,406…	ABHD12,ACHE,ACP6,AGPAT3,AGPAT5,AGPAT9,ALDH5A1,ALOX15,APOA1,CD28,CD86,CDIPT,CDS1,CHKA,CPNE3,DRD2,EGFR,ENPP2,ENPP6,FABP5,FADS1,FAR1,FDFT1,FGF5,FGF8,FGF9,FGFR1,FITM2,FRS2,FYN,GAB1,GATA6,GDPD1,GNPAT,IDI1,IMPA1,IMPA2,INPP5B,IP6K1,IP6K2,IRS2,KL,LCLAT1,LIPH,LIPI,LPCAT1,LPCAT3,LPIN2,MBOAT2,MET,MFSD2A,MTMR12,NKX2-1,OSBPL10,PEMT,PGS1,PIGB,PIGC,PIK3C2G,PIK3CD,PIK3R4,PIP5K1B,PISD,PITPNM2,PITPNM3,PLA2G10,PLA2…
GO Biological Process	GO:0002443	leukocyte mediated immunity	84	5.33006e-05	0.687738	0.00818735	1728452	94882600	164	15649.5	27049.3	1911	90135	1000000	608588	1121142	107033700	120	616	37232.4	194805	15214.15215.15216,15218.15219.15220,16754.16755.16756,25525.25526.25527,387,2423.2424,2634,3882,3889,4090,4093,4405.4406,4470,4520,5334,5455.5456,6047,6576,6577.6578,6579.6581,9540,15217,15635,15730,16104,16105.16106,16207,16209,16210,17722,18373,19286.19287,19582,19873,20660,22613.22615,22699.22700,23314,23317,25523,25532,27369,29564,30154,30441,30445,30675,31668.31671,34090,34448.34449,34680,34…	ACTR2,ADAM10,AICDA,ANPEP,ANXA3,AP2A2,ARG1,ARPC5,ASAH1,ATP11A,ATP11B,ATP6V0A1,B4GALT1,BIN2,BRI3,C1R,C4BPA,C5,C8B,CALML5,CAND1,CAT,CCR6,CD44,CD47,CD58,CD97,CDK13,CEACAM1,CECR1,CHGA,COMMD9,COPB1,COTL1,CPNE3,CRISPLD2,CST3,CTSB,CTSH,CTSS,DEFA1,DEGS1,DERA,DSP,DYNC1LI1,EMP2,FABP5,FAM47E-STBD1,FCN1,FGL2,FPR2,FTH1,FUCA2,GATA3,GGH,GLIPR1,GNS,GOLGA7,GPR84,GSTP1,GUSB,HMGB1,IGF2R,IL12A,IL12B,IL4R,IQGAP2,JAG1,…
GO Biological Process	GO:0051223	regulation of protein transport	85	5.43085e-05	0.700742	0.00824403	1567593	148635500	233	24515.2	38429.8	454	4073.47	1000000	115771	1213217	131880800	160	759	49643.2	210804	1208.1211.1212.1213.1215.1216,31,264,920,957,2702,3199.3200,3882,3889,3944,3946.3947,3951,4090,4093,4314,4394,5168,6041.6042,6516,7775.7776,8827,8982,8985,10482.10483,10670.10671,12099,12100,12104,13116.13117,13317,13319,13325,13479,13483,13499.13500,14721,14754.14756,14762.14763,14765,14885,16207,16209,16210,16566,16991.16992,16995.16996,17002,18135,18427,18429,18431,18869,18931,19549,22401,2258…	AACS,ABL1,ACHE,ADCY5,ANKRD1,ANO1,APOA1,ARL2BP,ARRB1,ATG5,AXIN2,BAMBI,BARD1,BLK,BMP4,BMP6,BMP7,BMPR1A,C10orf129,C1QTNF3,C2CD5,C5,CADM1,CARD18,CD40,CD58,CDC42,CDH1,CDKL2,CHP1,CLEC6A,CPT1A,CRTAM,CTDSPL2,DAB2,DAB2IP,DACT1,DNM1L,DPCR1,DPP4,DRD2,EDAR,EDEM1,EFNA5,EGFR,ENSA,F2R,FAM3D,FBXW11,FBXW7,FCN1,FFAR2,FN1,FOXA2,FOXP1,FYN,FZD5,FZD7,GAS6,GATA3,GJA5,GLS2,GNAQ,GPR68,HK1,HMGB1,HMHB1,IL12B,IL13,IL17F,IL4…
GO Biological Process	GO:1902533	positive regulation of intracellular signal transduction	86	6.19303e-05	0.799086	0.0092917	1493673	190135300	284	31359.9	46841.5	340	1687.72	1000000	64049	1209075	165415700	200	952	62054	210084	11538.11539.11541,31,387,957,1234,1706.1707,1709,1718,2480,2644,2647.2649,3117.3118,3124.3126,3882,3889,4382,4387,4520,4557,4558,4561,4566,4603,4606,5124,5125,5945,6018,6023.6024,6243,6425,6662.6663,6940.6943,7424,7628,7743,7775.7776,8982,8985,9253,9255,9257,9380,9469,10328,10482.10483,10565,10644,10670.10671,10764,11671,11672,12022,12427,12430,12432,12436,13116.13117,13187,13189,13317,13319,1332…	ABL1,ABRA,ACKR3,ADORA2B,ADRA1A,ADRA1B,AKAP12,AKAP13,AKR1B1,ALOX15,ANKRD1,ANKRD6,APOA1,APOL3,ARL2BP,ARRB1,AUTS2,BCL2L11,BECN1,BID,BMF,BMP4,BRAF,C5,CALM1,CALM3,CARD11,CAT,CCL20,CD28,CD40,CD44,CD86,CDC42,CDH13,CDH2,CLEC16A,CLEC6A,CNTF,CRK,CRKL,CSF2,CTGF,CXCR4,CXXC5,DAB2IP,DAXX,DFNA5,DNM1L,DRD2,DSTYK,ECM1,EDAR,EDN1,EDN3,EFNA1,EGFR,ENSG00000091436,ENSG00000143674,EPHA4,ERN1,ERN2,F2R,FAM150A,FAM150B,FB…
GO Biological Process	GO:0043408	regulation of MAPK cascade	87	6.80543e-05	0.878104	0.0100932	1573848	144232500	227	23789	37440.2	141	66.0883	852737	6047.78	1326198	119891600	159	690	49332.9	230435	11538.11539.11541,31,273,957,2480,3117.3118,3124.3126,3882,3889,4603,4606,5124,5125,5608,5945,6018,6243,6425,6483,6502.6503,6940.6943,7424,7743,7775.7776,8156,8982,8985,10472,10482.10483,10670.10671,11671,11672,12427,12430,12432,12436,13116.13117,13317,13319,13325,13499.13500,13744,13747,13758,13948,14054,14056,14324.14325,14567,15432,16084,17259,17263.17264,19150,19151,19453.19454,19819,19994,19…	ABL1,ACKR3,ADORA2B,ADRA1A,ADRA1B,AIDA,AKAP13,ALOX15,AMBP,ANKRD6,ARRB1,BMP3,BMP4,BMP6,BMP7,BRAF,C3orf33,C5,CCL20,CD40,CD44,CDC42,CDH2,CEACAM1,CNKSR3,CRK,CRKL,CRYBA1,CTGF,CXCR4,DAB2IP,DACT1,DAXX,DRD2,DSTYK,DTNBP1,DUSP10,EDAR,EDN1,EDN3,EFNA1,EGFR,EIF3A,ENSG00000091436,ENSG00000143674,EPHA4,ERN1,ERN2,ERRFI1,F2R,FAM150A,FAM150B,FAM83D,FBLN1,FBXW7,FGF8,FGF9,FGFR1,FLT1,FN1,FOXO1,FPR2,FRS2,FZD10,FZD5,FZD…
GO Biological Process	GO:0051270	regulation of cellular component movement	88	6.81614e-05	0.879486	0.00999416	1500617	184590700	277	30445.4	45686.9	83	5.32078	68654.1	827.158	1339216	145607500	195	838	60502.6	232697	188,264,387,492,1116,1118,1730,1732.1733,2480,2612,3259,3365,3637,3871.3874,4079,4084.4085,4314,4382,4557,4558,4561,4566,4603,4606,4631,4641,5124,5125,5303,5434.5435,5438.5439,5442,6090,6483,7080,7775.7776,8786,8982,8985,9253,9255,9257,10106,11120,12093.12094,12096,12403,12406.12407,12409,12661.12663,12887,12889,13128,13499.13500,13948,14324.14325,14474,14869,14998.15000,15549.15551.15552,16084,1…	ABL1,ABL2,ACKR3,ACTN1,ADAM10,ADORA3,ANK2,ANXA3,AQP1,ARAP1,ARHGEF2,ARHGEF7,ATOH8,ATP1A1,B4GALT1,BCL6,BMP4,BMP7,BMPR1A,BRAF,C21orf59,C5,CAMK1D,CCL20,CCR6,CD40,CDH13,CEACAM1,CGA,CITED2,CLASP1,CLIC4,CMKLR1,COL18A1,COL1A1,CORO1C,CPNE3,CRK,CTNNA1,CTSH,CXCL12,CXCL3,DAB2,DAB2IP,DACH1,DAPK2,DOCK7,DRD2,DSP,DUSP10,ECM1,EDN1,EDN3,EFNA1,EGFR,EMP2,ENG,ENPP2,EVL,F2R,FBLN1,FBXO31,FER,FGFR1,FGFR1OP,FLRT2,FLT1,FN1…
GO Biological Process	GO:0006082	organic acid metabolic process	89	7.65154e-05	0.987278	0.011093	1526328	167722800	256	27663.3	42223.3	785	17724.5	1000000	291337	1149829	165242000	190	951	58951.3	199790	339,340,1812.1813,1892,2634,2885,3466,3560,3812.3814,3944,3946.3947,3951,4378,4457,4899,5415,5537,5718,5723,5894,6018,6041.6042,6452,6455,6465.6466,6576,6577.6578,6579.6581,10739,10741,11489,12786,12787,12830.12831,12836,13281.13282,13285.13286,13393,13396.13398,13529,13644.13645,14189,14998.15000,15119,16131.16132,16246,16559,17502.17503,18146,1815.1816.1817.1818,18252,18255.18256,18329,18734.18…	AACS,AARS2,ABCD3,ABCG2,ACAA2,ACADL,ACADM,ACADS,ACMSD,ACN9,ACOT2,ACOX2,ACOX3,ACOXL,ACPL2,ACSL1,ACSL5,ACSS1,ADHFE1,ADIPOR2,AHCYL1,ALDH1L1,ALDH3A2,ALDH5A1,ALOX15,ALOX5AP,ARG1,ARV1,ASL,ASNSD1,AZIN1,B3GNT1,B4GALT1,B4GALT5,BCAT1,BCO2,BLMH,BRCA1,C10orf129,CBR4,CBS,CDO1,CES1,CHST11,CHST5,CHST6,CHST9,CKB,CKMT2,CMAS,CPT1A,CRABP1,CREM,CS,CSGALNACT2,CSPG5,CTPS1,CYB5A,CYP26C1,CYP27A1,CYTL1,DAGLA,DEGS1,DLD,DPY…
GO Biological Process	GO:0006650	glycerophospholipid metabolic process	90	8.86927e-05	1.1444	0.0127156	1909414	62322780	119	10279.2	19627.2	326	1553.36	1000000	61481.7	1367070	59250800	81	341	25131.9	237537	387,1671,1764,1765,1768,3505,4307.4309,5149,5537,6741,6851.6852,7747,7749.7750,8482,13187,13189,15287,15590,15594,16042.16043,16175,16224.16225,18044,18452,19582,20011,20013,22745,22746.22747,22872.22873,22888,24190,24192,24193,25224,25227,25229,25523,25525.25526.25527,25532,26219,26221,27480,31306,33659.33660,37355,38389.38390,38598.38599,38842,39039.39040,40474,41637,41639.41640,42721,42730,427…	ABHD12,ACHE,ACP6,AGPAT3,AGPAT5,AGPAT9,ALDH5A1,ALOX15,APOA1,CD28,CD86,CDIPT,CDS1,CHKA,CPNE3,DRD2,EGFR,ENPP2,ENPP6,FABP5,FAR1,FGF5,FGF8,FGF9,FGFR1,FRS2,FYN,GAB1,GNPAT,IMPA1,IMPA2,INPP5B,IP6K1,IP6K2,IRS2,KL,LCLAT1,LIPH,LIPI,LPCAT1,LPCAT3,LPIN2,MBOAT2,MET,MFSD2A,MTMR12,OSBPL10,PEMT,PGS1,PIGB,PIGC,PIK3C2G,PIK3CD,PIK3R4,PIP5K1B,PITPNM2,PITPNM3,PLA2G10,PLA2G16,PLA2G1B,PLA2G3,PLA2G4A,PLA2G4C,PLA2G4D,PLA2…
GO Biological Process	GO:0030100	regulation of endocytosis	91	0.000112822	1.45574	0.0159971	2155424	40363280	87	6657.31	14349.3	143	67.5176	871180	6092.17	1613607	37183780	60	214	18616.2	280374	1141,2068,3882,3889,5303,6047,6741,9106,9667,10782.10783,14392,14998.15000,15287,17424,17722,20620,20757,22706,26411.26412,26420,31853,31981,31985,32204.32206,32365,33445,33448,33523,35485.35486.35487,35488.35489,35495,42138,47383.47384.47385,47811,47815,47817,48573,48576,50482,50486.50487,50490.50491,50692.50693,54539.54540,54830,55495,56637,56652,57556,59275,59673.59674,59675,60097,60099.60100,…	AAK1,ABL1,ABL2,ALOX15,ANKFY1,ARF6,ARRB1,ATAD1,ATG5,ATXN2,BMP2K,BTBD9,C4BPA,CAMK1D,CD2AP,CD47,CDH13,DAB2,DLL1,DNM1L,DNM2,DRD2,EHD4,EPHA3,GAS6,HIP1R,HMGB1,KIAA0226,LDLR,LDLRAP1,LGALS3,LRPAP1,MERTK,MIB1,NEDD4L,NR1H2,NTF3,PACSIN2,PICALM,PLCG2,PPARG,PRKD1,PTPN1,RAB14,RAB17,RAB20,RAB27A,RAB4A,RAB5A,RAP1A,SCARB1,SCYL2,SDCBP,SFTPD,SNX3,STON1-GTF2A1L,STON2,TSPAN1,TULP1,VEGFA
GO Biological Process	GO:0032801	receptor catabolic process	92	0.000117132	1.51136	0.0164278	5069470	4931482	25	813.373	4123.37	342	1742.6	1000000	65744.8	2532287	4343900	11	25	3412.97	440000	3199.3200,18452,25264,25267,25268.25269,25274,31013,31017,31022,52298,52300,52301.52302,52304,54574,54577,54579,65109,65114,65117.65119,66771.66772,72263,77919,80917,80919,80921	AP2A2,BECN1,KIF16B,LGMN,MYLIP,NEDD4,PIK3R4,SH3GLB1,SNX25,UVRAG,ZNRF3
GO Biological Process	GO:2000145	regulation of cell motility	93	0.00012032	1.55249	0.0166935	1517473	169360500	257	27933.4	42388.3	105	23.84	307607	2929.59	1328122	133270900	177	767	54917.8	230769	15549.15551.15552,264,387,492,1116,1118,1730,1732.1733,2480,2612,3259,3637,3871.3874,4382,4557,4558,4561,4566,4603,4606,4631,4641,5124,5125,5303,5434.5435,5438.5439,5442,6090,6483,7775.7776,8786,8982,8985,9253,9255,9257,10106,11120,12403,12406.12407,12409,12661.12663,12887,12889,13499.13500,13948,14324.14325,14474,14869,14998.15000,16084,16207,16209,16210,16246,16991.16992,16995.16996,17002,17259…	ABL1,ABL2,ACKR3,ADAM10,ADORA3,ANXA3,AQP1,ARHGEF2,ARHGEF7,ATOH8,BMP4,BMP7,BMPR1A,BRAF,C5,CAMK1D,CCL20,CCR6,CD40,CDH13,CEACAM1,CGA,CITED2,CLASP1,CLIC4,CMKLR1,COL18A1,COL1A1,CORO1C,CPNE3,CRK,CTNNA1,CTSH,CXCL12,CXCL3,DAB2,DAB2IP,DACH1,DAPK2,DOCK7,DRD2,DUSP10,ECM1,EDN1,EDN3,EFNA1,EGFR,EMP2,ENG,ENPP2,EVL,F2R,FBLN1,FBXO31,FER,FGFR1,FGFR1OP,FLRT2,FLT1,FN1,FOXF1,FOXP1,FPR2,GAB1,GAS6,GATA3,GLIPR2,GNA12,GPR…
GO Biological Process	GO:0040008	regulation of growth	94	0.000125989	1.62563	0.017294	1601845	128601700	206	21210.9	33976.6	196	331.805	1000000	21843.3	1305492	108771300	142	626	44058.3	226837	15549.15551.15552,339,340,378,957,1234,1730,1732.1733,3117.3118,3124.3126,3365,3930,4934.4935,4936,5615,6090,6483,6870,8269,9253,9255,9257,9363,9370,9570,9571,9585.9586,9857,10764,11091,11093,11095,11096,11099,13499.13500,13665,13668,14998.15000,15168.15169,16131.16132,16175,16246,16279,16372,1735.1736.1737,17510,17514,18296,18300,20141,20969,22401,23441,23732,23870,25159,25164,25184,26479,26687,…	ABL1,ADAM10,ADIPOR2,AVP,AVPR1A,BCL11A,BCL2L11,BCL6,BDNF,BMP4,BMPR1A,BTG1,CAPN3,CAPRIN2,CDC42,CDC73,CDK19,CDKN2A,CEACAM1,CHD7,COLQ,CSNK2A3,CSPG5,CTDP1,CTGF,CTTN,CXCL12,DAB2IP,DCBLD2,DCC,DISC1,DLL1,DNM2,DPYSL2,DRD2,DUSP10,EBAG9,EDN1,EFNA5,EGFR,EIF4G2,ENO1,EPC1,ESM1,ESR2,FBLN5,FBP1,FGF8,FGF9,FGFR1,FGFR1OP,FN1,FOXC1,GAS6,GATA6,GHR,GPR21,HEY2,HNF1B,HTRA3,HYAL1,IGFBPL1,IHH,IL12B,IL9,ING2,IP6K2,ITSN2,JA…
GO Biological Process	GO:0048534	hematopoietic or lymphoid organ development	95	0.000139794	1.80376	0.018987	1639572	114664100	188	18912.1	31007.8	180	213.196	1000000	15282.6	1336028	97303360	130	560	40335.1	232143	387,957,2105,2347,2348,2354,2480,3365,3919.3921,3997,4585,4641,4717.4718,6635.6636,6662.6663,8896,8901.8902,8906,9022,9570,9571,9585.9586,10328,10764,10782.10783,12661.12663,13116.13117,13187,13189,13317,13319,13325,14474,14560,14998.15000,15232,15549.15551.15552,15624,16104,16105.16106,16279,16991.16992,16995.16996,17002,18044,19181,19453.19454,20141,20541,21108,21787.21788,21792,21796.21797,233…	ABL1,ACTN1,ADAR,AGPAT5,AICDA,ARHGEF7,ARID4A,ASXL1,ATG5,BARX1,BCL11B,BCL2L11,BCL6,BMP4,BRAF,BRCA2,C17orf66,CARD11,CCR6,CD28,CD86,CDC42,CDK13,CEBPA,CEBPD,CEBPE,CHD2,CHD7,CITED2,CMTM7,CRKL,CSF2,DACT2,DHRS2,DLL1,EML1,EPAS1,FARP2,FLI1,FOXE1,FOXP1,FST,FZD5,FZD7,FZD9,GAS6,GATA3,GPR183,HDAC4,HDAC9,HHEX,HIPK1,HMGB1,IFI16,IKZF1,IL12B,ITGA4,ITPKB,JAG1,JAM3,JARID2,JUN,KLF4,KLF6,KMT2E,L3MBTL3,LEF1,LRRK1,LYL1,…
GO Biological Process	GO:0007423	sensory organ development	96	0.000159818	2.06213	0.0214805	1620503	120333000	195	19847.1	32162.3	49	0.488025	6296.98	128.51	1495002	88963070	133	512	41265.9	259766	60,1088,1116,1118,1202,2113,2480,2644,2647.2649,3440,3441,3675,3919.3921,3997,5079,6018,6186,7628,8116,8963,9570,9571,9585.9586,9828.9829,9835.9836,10764,10782.10783,10932.10933,11069,13317,13319,13325,13665,13668,15439,15549.15551.15552,17524,17772,17773,18404.18405,18407.18408.18409,18869,19819,20382.20383,20807.20808.20809,20810.20811,21108,21176,21728,23441,23470,24008,24013.24014,24431,25139…	ABCB5,ACHE,AGTPBP1,AQP1,ARHGAP35,ARID1A,ASCL1,ATG5,B9D1,BCAR3,BCL11B,BCL2L11,BMP4,BMP6,BMP7,CCM2,CEBPA,CEBPD,CHD7,CHRNA10,CLIC4,COL11A1,COL5A1,COL8A1,CRYBA1,CRYBA4,CST3,CYTL1,DFNA5,DFNB31,DLL1,EDN1,EGFR,EYA1,FBN2,FGF8,FGF9,FGFR1,FOXC1,FOXE3,FREM2,FRS2,FZD2,FZD5,GABRA5,GATA3,GJB2,GLI2,GRHL2,GRHL3,HEY2,HIPK1,HMGB1,HOXA1,IFT122,IHH,INSIG2,JAG1,JUN,KDM2B,KLF4,LEF1,LHX2,LPCAT1,LRP6,MAB21L1,MAB21L2,MAF…
GO Biological Process	GO:0040012	regulation of locomotion	97	0.000160883	2.07587	0.0214007	1493336	182142600	272	30041.7	44862.3	152	80.3488	1000000	6820.66	1290434	144912500	187	834	58020.5	224221	1016,1116,1118,11538.11539.11541,264,387,492,1730,1732.1733,2480,2612,3259,3637,3871.3874,4382,4557,4558,4561,4566,4603,4606,4631,4641,5124,5125,5303,5434.5435,5438.5439,5442,6090,6483,7775.7776,8786,8982,8985,9253,9255,9257,10106,11120,12093.12094,12096,12403,12406.12407,12409,12661.12663,12887,12889,13499.13500,13948,14324.14325,14474,14869,14998.15000,15549.15551.15552,16084,16207,16209,16210,…	ABL1,ABL2,ACKR3,ADAM10,ADORA3,ANXA3,AQP1,ARHGEF2,ARHGEF7,ATOH8,BMP4,BMP7,BMPR1A,BRAF,C5,CAMK1D,CCL20,CCR6,CD40,CDH13,CEACAM1,CGA,CHMP2B,CHMP4B,CHRM4,CITED2,CLASP1,CLIC4,CMKLR1,COL18A1,COL1A1,CORO1C,CPNE3,CRK,CTNNA1,CTSH,CXCL12,CXCL3,CXCR4,DAB2,DAB2IP,DACH1,DAPK2,DOCK7,DRD2,DUSP10,ECM1,EDN1,EDN3,EFNA1,EFNB2,EGFR,EMP2,ENG,ENPP2,EVL,F2R,FBLN1,FBXO31,FER,FGFR1,FGFR1OP,FLRT2,FLT1,FN1,FOXF1,FOXP1,FPR2,…
GO Biological Process	GO:0006886	intracellular protein transport	98	0.000169469	2.18666	0.0223128	1647660	111066600	183	18318.8	30183.1	1537	65491.1	1000000	549793	1127820	120586700	136	694	42196.7	195965	15214.15215.15216,15218.15219.15220,327,2480,3389.3391,3812.3814,4254.4255,4531,4631,4632,4633.4636,5055.5056,5195,5351,6011,6620,7795,8963,10459,10656,12203,13088,13089,13543,14379,14381,14383,14594,15217,15894,15897.15898,15900,15994.15995,15996.15997,15998,16000,16004.16005,17564,18373,18404.18405,18452,19314,20141,20880,20881,20882,21728,21739,22602,23470,24061.24062,28156,28639,28642,28884.2…	ABRA,AHCYL1,AKAP12,AP2A2,AP4E1,AP4S1,APPBP2,ARFGAP3,ARHGEF2,ASPSCR1,ATP1B1,BCAP29,BCL6,BICD2,BID,C11orf73,C15orf38-AP3S2,C2CD5,CHMP4B,CHP1,CLTCL1,CLUAP1,COPB1,COPZ1,CSE1L,CTTN,CXXC11,DERL1,DSCR3,DYNC2H1,DYNLRB1,EIF2D,FAM53B,FGF9,GNPTAB,GOLGA7,GOLGA7B,GRIK2,GRPEL2,GRTP1,HSPA4,IFT122,IFT80,IPO7,IPO9,JUN,KDELR2,MICALL1,MLPH,MYO6,NAPG,NCOA4,NDUFA13,NEDD4,NFKBIA,NUP153,NUP50,PARD3,PIK3R4,POM121,PRICKL…
GO Biological Process	GO:0042119	neutrophil activation	99	0.000170703	2.20259	0.0222483	1811944	73953720	134	12197.5	22101.3	2477	146141	1000000	761264	1108583	84792930	94	488	29165.4	192623	16754.16755.16756,2634,3882,3889,4090,4093,4405.4406,4470,5334,5455.5456,6576,6577.6578,6579.6581,9540,15635,16104,16105.16106,16207,16209,16210,17722,18373,19582,19873,22613.22615,22699.22700,23314,23317,25523,25525.25526.25527,25532,27369,30154,30441,30445,30675,34090,34448.34449,35106.35107,35110,36914,37544.37545,37548,37938,37942.37943,38495,38706.38707.38708.38709,38711,38725.38726.38727,40…	ACTR2,ADAM10,ANPEP,ANXA3,AP2A2,ARG1,ARPC5,ASAH1,ATP11A,ATP11B,ATP6V0A1,B4GALT1,BIN2,BRI3,CALML5,CAND1,CAT,CD44,CD47,CD58,CD97,CDK13,CEACAM1,CECR1,COMMD9,COPB1,COTL1,CPNE3,CRISPLD2,CST3,CTSB,CTSH,CTSS,DEFA1,DEGS1,DERA,DSP,DYNC1LI1,FABP5,FAM47E-STBD1,FCN1,FGL2,FPR2,FTH1,FUCA2,GGH,GLIPR1,GNS,GOLGA7,GPR84,GSTP1,GUSB,HMGB1,IGF2R,IQGAP2,KMT2E,LGALS3,LPCAT1,LTA4H,LYZ,MANBA,MLEC,MPO,MS4A3,NBEAL2,NFKB1,NP…
GO Biological Process	GO:0036230	granulocyte activation	100	0.000182801	2.35869	0.0235869	1809941	74035570	134	12211	22101.3	2620	161415	1000000	794937	1101810	85314190	94	491	29165.4	191446	16754.16755.16756,2634,3882,3889,4090,4093,4405.4406,4470,5334,5455.5456,6576,6577.6578,6579.6581,9540,15635,16104,16105.16106,16207,16209,16210,17722,18373,19582,19873,22613.22615,22699.22700,23314,23317,25523,25525.25526.25527,25532,27369,30154,30441,30445,30675,34090,34448.34449,35106.35107,35110,36914,37544.37545,37548,37938,37942.37943,38495,38706.38707.38708.38709,38711,38725.38726.38727,40…	ACTR2,ADAM10,ANPEP,ANXA3,AP2A2,ARG1,ARPC5,ASAH1,ATP11A,ATP11B,ATP6V0A1,B4GALT1,BIN2,BRI3,CALML5,CAND1,CAT,CD44,CD47,CD58,CD97,CDK13,CEACAM1,CECR1,COMMD9,COPB1,COTL1,CPNE3,CRISPLD2,CST3,CTSB,CTSH,CTSS,DEFA1,DEGS1,DERA,DSP,DYNC1LI1,FABP5,FAM47E-STBD1,FCN1,FGL2,FPR2,FTH1,FUCA2,GGH,GLIPR1,GNS,GOLGA7,GPR84,GSTP1,GUSB,HMGB1,IGF2R,IQGAP2,KMT2E,LGALS3,LPCAT1,LTA4H,LYZ,MANBA,MLEC,MPO,MS4A3,NBEAL2,NFKB1,NP…
GO Biological Process	GO:0030162	regulation of proteolysis	101	0.000185942	2.39921	0.0237545	1594102	129226400	206	21313.9	33976.6	1187	36157.3	1000000	393040	1146392	129100700	148	743	45919.9	199192	339,340,1671,2423.2424,3089,3389.3391,4382,4603,4606,4717.4718,5186.5187,6047,6870,7684.7685,9419,9649,10191,10448,10764,13128,13499.13500,13744,13747,13758,14998.15000,15366,16156.16157,16345,16754.16755.16756,17259,17263.17264,17442,18059,18327,19819,19893.19894,19896.19897,19898.19899.19900,20443,20447,20585,21392.21394,21752,21754,23441,23684,24498,24865,25317,26411.26412,26420,27384,28313,29…	ABTB1,ABTB2,AKIRIN2,AMBP,ANAPC16,ANAPC4,ANTXR1,APOPT1,AQP1,ARIH1,ARRB1,AURKA,AVP,BAG6,BCL2L11,BCL2L13,BID,BLID,BTBD11,BTBD6,BTBD9,BTRC,C1R,C4BPA,C5,C8B,CAPN3,CARD18,CD44,CDC16,CEBPA,CLEC16A,COMMD1,CPB2,CPN2,CRB2,CST3,CSTA,CTGF,CTSH,CUL1,CYFIP2,DAB2,DAB2IP,DAPK1,DISC1,ECM1,EFNA1,EIF2AK3,ENO1,EPHA4,F2R,FBLN1,FBXW11,FBXW7,FN1,FURIN,GAS6,GCLC,GLG1,GNA12,GSAP,HIP1R,HMGB1,HMSD,IFI16,INPP5B,ITIH3,KLF4,K…
GO Biological Process	GO:0010035	response to inorganic substance	102	0.000188533	2.43264	0.0238494	1726898	89756330	155	14804	25564.9	351	1847.17	1000000	67903.4	1298792	83924150	109	483	33819.4	225673	1116,1118,2480,3812.3814,4017,4254.4255,4520,4987,4989,5168,5984,6425,6662.6663,7080,8315,8786,10191,10354,13128,13454.13455,14567,14885,14921.14922,14933,18044,21210.21211,21327,21369,27109.27112,27115,28598.28599.28601,29847.29849,30690,30758,30761.30763.30764,30769,30879,30880.30881,31750,31752.31753.31754,31766,32126,32428.32429,32430.32432,32513.32514,34090,34191,34288,34672,35616,36634.3663…	ABL1,ADCY10,AHCYL1,AKR1B1,ALOX15,ALOX5AP,APOBEC1,AQP1,ARG1,ASCL1,ATF1,ATP7B,AVPR1A,BECN1,BLM,BMP6,BNIP3,BRAF,CA2,CALM1,CALM3,CAPN3,CAT,CD86,CDH1,CEBPA,CLIC4,CNGA3,COL18A1,COL1A1,CPNE3,CRK,CSF2,CST3,CYB5A,CYP2R1,DAXX,DNM2,DNMT3A,DRD2,EDN1,EGFR,EIF2AK3,FANCC,FBP1,FNTB,FOS,FOSL1,FOXO1,GCLC,GGH,GUCA1A,ITPKB,ITPR3,JUN,KCNA5,KCNMB1,KLF4,LOXL2,LRP11,MDM2,MPO,MT1A,MT1B,MT1G,MT1H,MYB,NDNL2,NDRG1,NEDD4,NED…
GO Biological Process	GO:0006820	anion transport	103	0.000195198	2.51864	0.0244528	1679245	101236000	170	16697.3	28038.9	1201	37943.9	1000000	407652	1172554	92959460	109	535	33819.4	203738	345,482.483,1116,1118,1764,1765,1768,3193,3194,3275.3276,3279,3283,3443.3444,3466,3944,3946.3947,3951,4061,5537,5991.5992,8277.8278,9828.9829,9835.9836,12297,12301.12302,12830.12831,12836,14921.14922,14933,14998.15000,15119,15439,15590,15594,16048,16175,18213.18214.18215,18218,18222,19549,19873,20736,21408,21414.21415,21416,24008,24013.24014,25242,25243.25244.25245,25263,25904,27480,29623.29624,2…	ABCA1,ABCA4,ABCC4,ABCD3,ACSL1,ANKH,ANO1,ANO4,ANO5,APOA1,AQP1,AQP6,ATP10A,ATP10B,ATP11A,ATP11B,AVP,BDKRB2,CA2,CA6,CEACAM1,CLCA1,CLCA4,CLCN6,CLIC4,CPT1A,DRD2,FGFR1,GABRA1,GABRA5,GABRG3,GABRP,GLS,GLS2,IP6K2,KCNN4,LDLR,LRP2,LRRC8C,LRRC8D,MFSD10,MFSD2A,MPC1,NCOA1,NCOA2,NOS2,NPC2,OSBPL10,PITPNM2,PITPNM3,PLA2G10,PLA2G1B,PLA2G3,PLA2G4A,PLA2G4F,PNPLA8,PPARG,PPFIA1,RACGAP1,SCARB1,SERINC5,SLC12A3,SLC12A8,SL…
GO Biological Process	GO:0044712	single-organism catabolic process	104	0.000196614	2.53691	0.0243933	1595003	128526400	205	21198.5	33811.6	1422	55188.6	1000000	500773	1126176	136746000	154	787	47781.6	195680	339,340,2634,2885,3104,3466,3560,3675,4405.4406,5415,5490,5537,5894,6041.6042,8164,10739,10741,11489,11945,12830.12831,12836,13393,13396.13398,13529,14189,14754.14756,14762.14763,14765,14885,15168.15169,16131.16132,16246,16559,17524,18252,18255.18256,18329,18373,19132,19144,19146,19147.19148,19582,19707,19780.19781,19783,19785.19788,19888.19889,20011,20013,20986,21210.21211,22452,22613.22615,2321…	ABCD3,ABHD12,ACAA2,ACADL,ACADM,ACADS,ACHE,ACMSD,ACOX2,ACOX3,ACOXL,ADAMTS2,ADAMTS3,ADH5,AICDA,ALDH1A1,ALDH1B1,ALDH1L1,ALDH3A2,ALDH3B2,ALDH5A1,AMBP,APOA1,APOBEC1,APOBEC3H,ARG1,BAG6,BCAT1,BCO2,BLMH,C2orf43,CALM1,CBS,CDO1,CECR1,COL11A1,COL18A1,COL1A1,COL25A1,COL4A2,COL5A1,COL6A1,COL6A2,COL8A1,COLQ,CPT1A,CRABP1,CSPG5,CTBS,CTSB,CTSL,CTSS,CYP26C1,DAGLA,DERA,DERL1,DHDH,DLD,DPYD,ECHDC1,ECI2,EDEM1,EDEM3,EN…
GO Biological Process	GO:0097164	ammonium ion metabolic process	105	0.000206269	2.66148	0.0253475	2262024	33598230	76	5541.52	12535	363	2302.65	1000000	81848.9	1494443	31449840	47	181	14582.7	259668	1764,1765,1768,2885,3505,5537,7747,7749.7750,7852,7853,7861,11907,13393,13396.13398,15168.15169,18427,18429,18431,22888,23429.23430,24857,25224,25227,25229,25523,25525.25526.25527,25532,27437,28353,31981,31985,37898,37899,38389.38390,38598.38599,38842,39471.39472,42721,42730,43238,43243,43248.43249,43650,53780,54013,54198.54199,54201,54210.54211,54255,54256,55495,55643,56740,56742,59971,59973,599…	ACADL,ACADM,ACHE,AKR1B1,APOA1,AZIN1,BTBD9,CBR4,CDS1,CHKA,COLQ,COMT,CPT1A,DEGS2,DMGDH,DRD2,ENPP2,ENPP6,FABP5,GCH1,LPCAT1,LPCAT3,LPIN2,MBOAT2,MFSD2A,NR4A2,ODC1,PEMT,PLA2G10,PLA2G16,PLA2G1B,PLA2G3,PLA2G4A,PLA2G4C,PLA2G4D,PLA2G4E,PLA2G4F,PNPLA8,PON1,POR,PRG3,SGMS2,SGPP1,SLC44A3,SMPD3,SNCAIP,TRH
GO Biological Process	GO:0043312	neutrophil degranulation	106	0.000212603	2.74322	0.0258794	1819235	72008310	131	11876.7	21606.5	2182	124793	1000000	737948	1119735	83055370	93	478	28855.1	194561	16754.16755.16756,2634,3882,3889,4090,4093,4405.4406,4470,5334,5455.5456,6576,6577.6578,6579.6581,9540,15635,16104,16105.16106,16207,16209,16210,17722,18373,19582,19873,22613.22615,22699.22700,23314,23317,25523,25525.25526.25527,25532,27369,30154,30441,30445,30675,34090,34448.34449,35106.35107,35110,36914,37544.37545,37548,37938,37942.37943,38495,40488.40489,40674,40903,40909,4097.4098.4099.4100,…	ACTR2,ADAM10,ANPEP,ANXA3,AP2A2,ARG1,ARPC5,ASAH1,ATP11A,ATP11B,ATP6V0A1,B4GALT1,BIN2,BRI3,CALML5,CAND1,CAT,CD44,CD47,CD58,CD97,CDK13,CEACAM1,CECR1,COMMD9,COPB1,COTL1,CPNE3,CRISPLD2,CST3,CTSB,CTSH,CTSS,DEFA1,DEGS1,DERA,DSP,DYNC1LI1,FABP5,FAM47E-STBD1,FCN1,FGL2,FPR2,FTH1,FUCA2,GGH,GLIPR1,GNS,GOLGA7,GPR84,GSTP1,GUSB,HMGB1,IGF2R,IQGAP2,LGALS3,LPCAT1,LTA4H,LYZ,MANBA,MLEC,MPO,MS4A3,NBEAL2,NFKB1,NPC2,ORM…
GO Biological Process	GO:0043299	leukocyte degranulation	107	0.000220412	2.84398	0.0265793	1795662	75738070	136	12491.9	22431.1	1929	95626	1000000	639638	1132549	86530490	98	498	30406.5	196787	16754.16755.16756,25525.25526.25527,387,2634,3882,3889,4090,4093,4405.4406,4470,4520,5334,5455.5456,6576,6577.6578,6579.6581,9540,15635,16104,16105.16106,16207,16209,16210,17722,18373,19582,19873,22613.22615,22699.22700,23314,23317,25523,25532,27369,30154,30441,30445,30675,34090,34448.34449,35106.35107,35110,36914,37544.37545,37548,37938,37942.37943,38495,40488.40489,40674,40903,40909,4097.4098.4…	ACTR2,ADAM10,ANPEP,ANXA3,AP2A2,ARG1,ARPC5,ASAH1,ATP11A,ATP11B,ATP6V0A1,B4GALT1,BIN2,BRI3,CALML5,CAND1,CAT,CD44,CD47,CD58,CD97,CDK13,CEACAM1,CECR1,CHGA,COMMD9,COPB1,COTL1,CPNE3,CRISPLD2,CST3,CTSB,CTSH,CTSS,DEFA1,DEGS1,DERA,DSP,DYNC1LI1,FABP5,FAM47E-STBD1,FCN1,FGL2,FPR2,FTH1,FUCA2,GGH,GLIPR1,GNS,GOLGA7,GPR84,GSTP1,GUSB,HMGB1,IGF2R,IQGAP2,LGALS3,LPCAT1,LTA4H,LYZ,MANBA,MLEC,MPO,MS4A3,NBEAL2,NFKB1,NPC…
GO Biological Process	GO:0002520	immune system development	108	0.000220598	2.84637	0.0263553	1615990	120050200	194	19800.5	31997.4	205	365.403	1000000	22999	1313793	101994800	134	587	41576.2	228279	387,957,2105,2347,2348,2354,2480,3365,3919.3921,3997,4585,4641,4717.4718,6635.6636,6662.6663,8896,8901.8902,8906,9022,9570,9571,9585.9586,10328,10764,10782.10783,12661.12663,13116.13117,13187,13189,13317,13319,13325,14474,14560,14998.15000,15232,15549.15551.15552,15624,15730,16104,16105.16106,16279,16991.16992,16995.16996,17002,18044,19181,19453.19454,20141,20541,21108,21787.21788,21792,21796.217…	ABL1,ACTN1,ADAR,AGPAT5,AICDA,ARHGEF7,ARID4A,ASXL1,ATG5,BARX1,BCL11B,BCL2L11,BCL6,BMP4,BRAF,BRCA2,C17orf66,CARD11,CCR6,CD28,CD86,CDC42,CDK13,CEBPA,CEBPD,CEBPE,CHD2,CHD7,CITED2,CMTM7,CRKL,CSF2,CTNNBL1,DACT2,DHRS2,DLL1,EML1,EPAS1,FARP2,FLI1,FOXE1,FOXP1,FST,FZD5,FZD7,FZD9,GAS6,GATA3,GPR183,HDAC4,HDAC9,HHEX,HIPK1,HMGB1,IFI16,IKZF1,IL12B,ITGA4,ITPKB,JAG1,JAM3,JARID2,JUN,KLF4,KLF6,KMT2E,L3MBTL3,LEF1,LRR…
GO Biological Process	GO:0019637	organophosphate metabolic process	109	0.000221833	2.86231	0.0262598	1515557	165615700	251	27315.8	41398.7	3358	205278	1000000	788772	1058767	169064600	179	973	55538.3	183967	1525,1671,1764,1765,1768,1812.1813,1815.1816.1817.1818,23108.23109.23110,25525.25526.25527,339,340,387,2634,2693,2697,3505,3791,4307.4309,4909,4987,4989,5055.5056,5149,5537,6041.6042,6662.6663,6741,6851.6852,7747,7749.7750,8482,9456,9457,9658,11945,13187,13189,13281.13282,13285.13286,14885,15287,15590,15594,16042.16043,16175,16224.16225,16372,18044,18135,18198,18452,19132,19144,19146,19147.19148,…	ABHD12,ACHE,ACP6,ADCY10,ADCY5,ADCY8,AGPAT3,AGPAT5,AGPAT9,AK2,AK4,ALDH1A1,ALDH5A1,ALOX15,APOA1,AQP1,ATP1B1,ATP5G1,ATP5O,ATP6V0A1,BID,CALM1,CARD11,CD28,CD86,CDIPT,CDS1,CHKA,CMPK2,COX4I1,CPNE3,CTPS1,DCTD,DERA,DLD,DLG2,DRD2,EGFR,ENO1,ENPP2,ENPP6,FABP5,FADS1,FAR1,FBP1,FDFT1,FGF5,FGF8,FGF9,FGFR1,FIGNL1,FITM2,FRS2,FYN,GAB1,GARS,GATA6,GCH1,GDPD1,GFPT1,GNAI3,GNPAT,GUCY1A3,GUCY2D,HK1,IDI1,IMPA1,IMPA2,INPP5…
GO Biological Process	GO:0000902	cell morphogenesis	110	0.000235435	3.03782	0.0276166	1539771	151970700	234	25065.3	38594.8	12	0.00111323	14.364	1.197	1550913	107033700	166	616	51504.8	269480	11538.11539.11541,31,250,327,387,545,936,957,1116,1118,1391,2105,2433,2612,3765,4603,4606,4631,4641,4934.4935,4936,5433,5680,6090,6608,7018,7743,8156,8627,9649,9784,9857,10482.10483,10782.10783,11069,11091,11093,11095,11096,11099,11671,11672,11907,12661.12663,13088,13089,13116.13117,13184,13291,13293.13294,13499.13500,13665,13668,13744,13747,13758,14567,15894,15897.15898,15900,16104,16105.16106,1…	ABL1,ACTN1,ALCAM,ANTXR1,ARHGAP35,ARHGEF2,ASXL1,AURKA,AUTS2,B3GNT1,BCL11B,BCL6,BDNF,BMP7,C21orf59,CDC42,CELSR2,CLIC4,CNTNAP1,COBL,COL18A1,COL25A1,CTTN,CXCL12,CXCR4,CYFIP2,DAB1,DAB2IP,DACT2,DCC,DICER1,DMRT1,DNM2,DOCK7,DOK4,DPYSL2,DRD2,DTNBP1,EFNA1,EFNA5,EFNB2,EGFR,EMX1,ENAH,EPHA4,ETV1,EVL,EXT1,FER,FERMT2,FEZ1,FEZ2,FGF8,FLRT2,FMN1,FN1,FOXD1,FRMD6,FRS2,FYN,FZD7,GAB1,GATA3,GDF7,GDNF,GFRA4,GLI2,GRB10,G…
GO Biological Process	GO:0030177	positive regulation of Wnt signaling pathway	111	0.000239806	3.09421	0.0278758	2240470	34367800	77	5668.45	12700	350	1845.08	1000000	68020.3	1549476	27105940	42	156	13031.3	269231	1730,1732.1733,2000,3919.3921,5615,6870,9398,11671,11672,16754.16755.16756,1735.1736.1737,23314,26411.26412,26420,26881,33139,33965,37806,39983.39984,39987,39989,39990,39995,39997,39999,40002,40020,40028,40033,40053,41714,41715,42402,43219,44454.44455,44457,44460,44469,46412,46418,46419.46420,47811,47815,47817,49135,49137.49138,49141,50841,51967,51968,51985,53140,56902,57480,60523,60527,63463.634…	ABL1,ANKRD6,AXIN2,BAMBI,CAPRIN2,CDC73,COL1A1,DAB2,DACT1,DEPDC1B,DISC1,FAM53B,FGF9,FZD9,HHEX,KANK1,LGR4,LRP6,LRRK1,MACF1,MBD2,NFKB1,PPM1A,PSMA3,PSMA4,PSMA6,PSMC1,PSMD12,PSMD6,RNF146,RNF220,ROR2,SFRP1,SHH,SMARCA4,SULF1,SULF2,UBR5,USP34,WNT2B,ZEB2,ZRANB1
GO Biological Process	GO:0060341	regulation of cellular localization	112	0.000254586	3.28492	0.0293296	1502420	172388600	259	28432.9	42718.1	546	6331.28	1000000	149620	1184894	153600300	182	884	56469.1	205882	13995.13998.14000,28052.28053.28054,920,957,1141,1322.1323,2246,2702,3199.3200,3882,3889,5351,6237,6548,6554,6831.6832,7080,7556,7775.7776,7795,8786,8827,8982,8985,9253,9255,9257,9276.9277,9419,10191,10482.10483,10670.10671,10764,11032,11235.11236,13116.13117,13317,13319,13325,13479,13483,14754.14756,14762.14763,14765,14885,15287,16109,16207,16209,16210,17424,18135,18643.18644,18649.18650,18869,1…	ABHD17B,ABL1,ADCY5,ADORA2B,ANK2,ANO1,ARF6,ARRB1,ARV1,ATG5,AXIN2,BAMBI,BARD1,BCL2L11,BDNF,BECN1,BID,BMF,BMP4,BMP6,BMP7,BMPR1A,BRAF,BTBD9,C10orf129,C1QTNF3,C2CD5,CALM1,CALM3,CAPN3,CCDC88A,CD2AP,CDC42,CDH1,CDH2,CDKL2,CHD7,CHP1,CLDN18,COMMD1,CTDSPL2,DAB2,DAB2IP,DACT1,DHRS7C,DNM1L,DPCR1,DRD2,DTNBP1,E2F1,EDAR,EDEM1,EFNA5,EGFR,EIF2AK3,EMR2,EPB41,EPHA3,F2R,FBXW11,FBXW7,FER,FOXA2,FOXF1,FYN,FZD5,FZD7,FZD9,…
GO Biological Process	GO:0002275	myeloid cell activation involved in immune response	113	0.00030703	3.96161	0.0350585	1777661	77630110	138	12803.9	22761	2122	113211	1000000	688387	1121584	88268050	99	508	30716.7	194882	16754.16755.16756,25525.25526.25527,387,2634,3882,3889,4090,4093,4405.4406,4470,4520,5334,5455.5456,6576,6577.6578,6579.6581,8982,8985,9540,15635,16104,16105.16106,16207,16209,16210,17722,18373,19582,19873,22613.22615,22699.22700,23314,23317,25523,25532,27369,30154,30441,30445,30675,34090,34448.34449,35106.35107,35110,36914,37544.37545,37548,37938,37942.37943,38495,40488.40489,40674,40903,40909,4…	ACTR2,ADAM10,ANPEP,ANXA3,AP2A2,ARG1,ARPC5,ASAH1,ATP11A,ATP11B,ATP6V0A1,B4GALT1,BIN2,BRI3,CALML5,CAND1,CAT,CD44,CD47,CD58,CD97,CDK13,CEACAM1,CECR1,CHGA,COMMD9,COPB1,COTL1,CPNE3,CRISPLD2,CST3,CTSB,CTSH,CTSS,DEFA1,DEGS1,DERA,DSP,DYNC1LI1,FABP5,FAM47E-STBD1,FCN1,FGL2,FPR2,FTH1,FUCA2,GGH,GLIPR1,GNS,GOLGA7,GPR84,GSTP1,GUSB,HMGB1,IGF2R,IQGAP2,LGALS3,LPCAT1,LTA4H,LYZ,MANBA,MLEC,MPO,MS4A3,NBEAL2,NFKB1,NPC…
GO Biological Process	GO:0002283	neutrophil activation involved in immune response	114	0.00030882	3.9847	0.0349535	1808067	72453060	131	11950	21606.5	2253	133974	1000000	767271	1115069	83402880	93	480	28855.1	193750	16754.16755.16756,2634,3882,3889,4090,4093,4405.4406,4470,5334,5455.5456,6576,6577.6578,6579.6581,9540,15635,16104,16105.16106,16207,16209,16210,17722,18373,19582,19873,22613.22615,22699.22700,23314,23317,25523,25525.25526.25527,25532,27369,30154,30441,30445,30675,34090,34448.34449,35106.35107,35110,36914,37544.37545,37548,37938,37942.37943,38495,40488.40489,40674,40903,40909,4097.4098.4099.4100,…	ACTR2,ADAM10,ANPEP,ANXA3,AP2A2,ARG1,ARPC5,ASAH1,ATP11A,ATP11B,ATP6V0A1,B4GALT1,BIN2,BRI3,CALML5,CAND1,CAT,CD44,CD47,CD58,CD97,CDK13,CEACAM1,CECR1,COMMD9,COPB1,COTL1,CPNE3,CRISPLD2,CST3,CTSB,CTSH,CTSS,DEFA1,DEGS1,DERA,DSP,DYNC1LI1,FABP5,FAM47E-STBD1,FCN1,FGL2,FPR2,FTH1,FUCA2,GGH,GLIPR1,GNS,GOLGA7,GPR84,GSTP1,GUSB,HMGB1,IGF2R,IQGAP2,LGALS3,LPCAT1,LTA4H,LYZ,MANBA,MLEC,MPO,MS4A3,NBEAL2,NFKB1,NPC2,ORM…
GO Biological Process	GO:0044087	regulation of cellular component biogenesis	115	0.000325698	4.20248	0.0365433	1499654	172039700	258	28375.3	42553.2	197	334.675	1000000	21920.4	1261983	144217500	182	830	56469.1	219277	10884.10885.10886,31,400,403,406,407,844,845,936,957,1234,1730,1732.1733,2105,2133,2140,2480,3199.3200,3419,3637,3882,3889,4294,4460,4631,5124,5125,5455.5456,5608,7556,7775.7776,8627,8982,8985,9276.9277,9540,9649,10565,10644,10764,11032,11120,12887,12889,13128,13317,13319,13325,14392,14474,14560,15168.15169,15287,15782.15783,16112,16118,16207,16209,16210,16246,16913.16915,17109,17110,1735.1736.17…	ABCA1,ABL1,ACTR2,ACTR3,ACTR3C,ADAMTS16,AKAP13,ALOX15,ANTXR1,APOA1,AQP1,ARAP1,ARF6,ARHGAP28,ARHGAP35,ARHGEF2,ARPC5,ASAP1,ASIC2,ATF7IP,ATG5,ATXN2,AUTS2,BAIAP2L1,BCL2L11,BDNF,BECN1,BID,BMF,BMP7,BRAF,BRCA1,C15orf38-AP3S2,CAND1,CAPZA3,CAPZB,CCDC88A,CDC42,CDK5RAP2,CHD1L,CHGA,CHMP1B,CHMP2B,CHMP4B,CLASP1,COBL,COLQ,CORO1C,CSF2,CTGF,CTNNBIP1,CTTN,DAB2IP,DACT1,DNAJC15,DNM1L,DNM2,EDN1,EFNA5,EPHA3,EPS8,EVL,FA…
GO Biological Process	GO:0045785	positive regulation of cell adhesion	116	0.000329612	4.25298	0.0366636	1747978	82952990	145	13681.8	23915.5	147	70.8294	913912	6217.09	1450249	65506010	95	377	29475.6	251989	31,957,4460,5124,5125,5168,6483,6662.6663,6870,7039,7041,7775.7776,8639.8640,8982,8985,10328,10565,10644,11069,12099,12100,12104,12403,12406.12407,12409,12661.12663,13187,13189,13191,13499.13500,13665,13668,15065.15066.15067,15549.15551.15552,16246,16526,17524,17722,17826,18044,19286.19287,19819,20141,20541,23690,23697,25966,25967,26368,26720.26721,27596,27598,29564,30652,30653,30929,31712,31736,…	ABL1,ALOX15,APBB1IP,APOA1,ARHGEF7,BCL6,BMP7,BRAF,CARD11,CCDC80,CCDC88B,CD276,CD28,CD44,CD47,CD6,CD83,CD86,CDC42,CDH13,CITED2,COL8A1,CRK,CRKL,CTLA4,CXCL12,DENND6A,DISC1,DNM2,DPP4,DUSP10,EDIL3,EFNB2,EGFLAM,EMP2,FBLN2,FMN1,FN1,FOXA2,FOXF1,FYN,GATA3,GLI2,GRAP2,HLA-DMB,HLA-DRB1,HMGB1,HSPH1,HYAL1,IHH,IL12A,IL12B,IL4R,IL6ST,ITGA4,ITGA6,ITGB1BP1,ITPKB,LIMS1,MAP3K7,MAP3K8,MYB,MYO10,MYOC,NCK2,NDNF,NID1,NIN…
GO Biological Process	GO:0051345	positive regulation of hydrolase activity	117	0.000335241	4.32561	0.036971	1551314	143749100	223	23709.2	36780.5	544	6251.89	1000000	148287	1206993	125104300	151	720	46850.8	209722	23371.23372.23373.23374.23375,31,273,936,1088,1671,1792,2480,2612,3450,3637,3882,3889,4460,4603,4606,4717.4718,4768.4769,5055.5056,5195,5303,5406,5608,6741,6916,7080,7754.7755,7768,9391,9628.9629,9649,10191,10285,10644,10656,10764,11640,12389.12390,12403,12406.12407,12409,12939,13128,13499.13500,13744,13747,13758,13948,14054,14056,14869,14998.15000,16207,16209,16210,17259,17263.17264,17977.17978,…	ABL2,ADRA1A,AHSA2,AKIRIN2,ALDH1A1,ANTXR1,APOA1,APOPT1,ARAP1,ARFGAP3,ARHGAP15,ARHGAP17,ARHGAP19,ARHGAP20,ARHGAP24,ARHGAP25,ARHGAP28,ARHGAP29,ARHGAP31,ARHGAP35,ARHGEF38,ARHGEF7,ARRB1,ASAP1,ASAP2,ATP1B1,AVPR1A,AXIN2,BCL2L11,BCL2L13,BID,BLID,C6orf89,CALM1,CALM3,CCL20,CD40,CORO1C,CTGF,CTSH,CYFIP2,DAB2IP,DAPK1,DENND1A,DEPDC1B,DEPDC7,DNM1L,DNM2,DOCK7,DOCK9,DYNC1I1,DYNC1I2,EFNA1,EGFR,EIF2AK3,EPHA4,ERN1,E…
GO Biological Process	GO:0036152	phosphatidylethanolamine acyl-chain remodeling	118	0.000391103	5.04641	0.0427661	5745970	3654736	21	602.793	3463.63	247	640.393	1000000	33453.4	2656245	4517656	12	26	3723.24	461538	5537,7747,7749.7750,38842,54013,56740,56742,59971,59973,59975,66342,66353.66354,66356,66358,66361,66363.66364.66366,66367,66368,68962,77236,81004	LPCAT3,MBOAT2,PLA2G10,PLA2G16,PLA2G1B,PLA2G3,PLA2G4A,PLA2G4C,PLA2G4D,PLA2G4E,PLA2G4F,PNPLA8
GO Biological Process	GO:0048666	neuron development	119	0.000439633	5.67259	0.0476688	1485821	178352600	265	29416.6	43707.7	32	0.0604511	780	24.375	1438799	128579400	185	740	57399.9	250000	11538.11539.11541,31,327,387,545,936,957,2433,2480,2612,2873,3765,4603,4606,4641,5124,5125,5680,5888.5889,6090,6608,6870,7018,7743,8156,8454,8627,9253,9255,9257,9784,9857,10482.10483,10565,11069,11671,11672,11907,12506,12507,12510,13088,13089,13184,13291,13293.13294,13665,13668,13744,13747,13758,14555,14560,14567,15439,15894,15897.15898,15900,17259,17263.17264,17424,17647,18099.18100,18296,18300,…	ABL1,ALCAM,APOA1,ARHGAP35,ARID1B,ASCL1,ATF5,ATXN10,AURKA,AUTS2,B3GNT1,BCL11B,BDNF,BECN1,BMP7,BTG2,C2orf71,CDC42,CDH1,CELSR2,CLN5,CNTF,CNTNAP1,COBL,COL25A1,CRTAC1,CTNNA1,CTTN,CXCL12,CXCR4,CYFIP2,DAB1,DAB2IP,DCC,DFNB31,DGKG,DICER1,DISC1,DNM2,DOCK7,DOK4,DPYSL2,DRD2,DTNBP1,EFNA1,EFNA5,EFNB2,EGFR,EMX1,ENAH,EPHA3,EPHA4,ETV1,EVL,EXT1,FARP2,FEZ1,FEZ2,FGF8,FGFR1,FLRT2,FMN1,FOXD1,FRS2,FYN,FZD2,GAB1,GABRA5,…
GO Biological Process	GO:0045596	negative regulation of cell differentiation	120	0.00047421	6.11873	0.0509894	1548189	142747400	221	23544	36450.6	253	664.135	1000000	33870.9	1282892	112246400	144	646	44678.9	222910	462,466,2113,2433,3781,4603,4606,4631,5168,5615,6483,6635.6636,6662.6663,7628,7735,7738,7775.7776,8116,8896,8901.8902,8906,8963,9253,9255,9257,9363,9370,9570,9571,9585.9586,9857,10482.10483,10795,11069,13088,13089,13116.13117,13191,13665,13668,13744,13747,13758,14054,14056,14474,14998.15000,16036,16207,16209,16210,17840,18643.18644,18649.18650,18931,18989,19819,20141,20585,21108,22401,22512.22513…	ABCA1,ANKRD26,ARF6,ARHGEF2,ASAP1,ASCL1,ASXL1,AXIN2,BCL11A,BCL6,BDNF,BHLHA15,BMP4,BMP7,BMPR1A,C3orf17,CAPN3,CBFA2T2,CCRN4L,CDC73,CDK13,CDK5RAP2,CEACAM1,CLDN18,CNTF,COL5A1,CORO1C,CTDP1,CTLA4,CTNNA1,DAB1,DAB2IP,DCC,DICER1,DLL1,DUSP10,E2F1,EDNRB,EFNA1,EFNA5,EFNB2,EGFR,EIF4ENIF1,ELF5,EPHA4,FBLN1,FOXA2,FOXE3,FOXO1,FRS2,FZD7,GATA3,GLI2,GPR171,GPR55,GPR68,GRHL2,HDAC4,HEY2,HIST1H4B,HIST1H4H,HMGB1,ID2,IHH,…
GO Biological Process	GO:0090150	establishment of protein localization to membrane	121	0.00047775	6.16441	0.0509455	2274951	31649030	72	5220.03	11875.3	474	4628.95	1000000	126007	1412155	37531300	53	216	16444.3	245370	15214.15215.15216,15218.15219.15220,1730,1732.1733,1735.1736.1737,250,3389.3391,4531,4632,4633.4636,5055.5056,6620,10459,10764,13543,14594,15168.15169,15217,21739,28156,28639,28642,30662,31679,32478,33507,33508,34108,37355,37592,39624,39627,41720,42065,42138,43109.43110,49389.49390,49393.49394.49395,50377.50378.50379,51041,53790,58637.58638,59957,63716,65149,65578,65583,65584,65587,66257,67166,70…	AMN,ATP1B1,BAG6,BCL2L11,BID,BMF,BRAF,CHMP4B,COLQ,CXXC11,EGFR,GOLGA7,GOLGA7B,HSPA4,MACF1,MICALL1,MOAP1,NDUFA13,NPC1,PARD3,PMAIP1,RAB11A,RAB3IP,RABGEF1,RFTN1,RPL13,RPL30,RPL31,RPL37A,RPL5,RPL9,RPLP0,RPS12,RPS19,RPS20,RPS24,RPS27,RPS29,RPS9,SDCBP,SEC63,SNAP25,SPTBN1,SRP19,SRP68,SRP9,SSR1,SSR2,TIMM10,TIMM22,TRAM2,TUSC5,VAMP3
GO Biological Process	GO:0009611	response to wounding	122	0.000559505	7.21929	0.0591745	1633445	108972100	178	17973.3	29358.4	349	1832.63	1000000	67754.9	1277778	96260820	123	554	38163.2	222022	15549.15551.15552,16353.16354.16355,1735.1736.1737,26588.26589.26590,387,810,844,845,957,1088,1730,1732.1733,2480,3089,3871.3874,4304,5186.5187,8520,8896,8901.8902,8906,8982,8985,10782.10783,11230,12506,12507,12510,12887,12889,13116.13117,13499.13500,13948,14157,14158.14159,14160,14721,15287,16207,16209,16210,16351,17442,17510,17514,19819,20077,21993,21998,22006,22371.22372,22512.22513,23690,2369…	ACHE,ADIPOR2,ADORA3,ALOX15,APOA1,AQP1,ARG1,ARHGAP35,ARRB1,AURKA,B4GALT1,BCL9,BPTF,C6orf89,CAPZB,CCL20,CD40,CD44,CDC42,CEACAM1,COL1A1,COL5A1,CPB2,CST3,CTGF,CTNNA1,DCBLD2,DGKD,DGKG,DOCK9,DRD2,DSP,DTNBP1,EGFR,EHD3,ENSG00000243696,F11,F13A1,F2R,FBLN1,FN1,FNTB,FOXF1,FYN,FZD7,FZD9,GAS6,GATA3,GATA6,GNA12,GNAQ,GRHL3,GRIN2C,HBG2,HHEX,IRF2,ISL1,ITPR1,ITPR3,JAM3,JUN,KIAA1715,KLKB1,LARGE,MACF1,MATN2,MERTK,MI…
GO Biological Process	GO:0048732	gland development	123	0.000569949	7.35405	0.0597891	1682799	95079710	160	15682	26389.6	52	0.626092	8078.46	155.355	1561712	69154890	108	398	33509.2	271357	957,2480,2693,2697,3365,3882,3889,4104,5186.5187,7735,7738,8156,8277.8278,10670.10671,10764,11069,11091,11093,11095,11096,11099,11230,12506,12507,12510,13665,13668,14189,15549.15551.15552,16084,18198,18296,18300,19819,21210.21211,23441,26586,26588.26589.26590,28246,28718,30093,30394,30969,32204.32206,33507,33508,34090,34353,34358,35106.35107,35110,35604,35605,35606,35610,35611,35612,37248,37355,3…	AACS,ABL1,AK4,APOA1,ARF6,ARG1,ARHGAP35,ARID5B,ASCL1,ASXL1,ATP7B,AURKA,B4GALT1,BCL11B,BCL2L11,BMP4,BMP7,BMPR1A,BRAF,BSX,BTRC,CCKBR,CDC42,CDH1,CDO1,CEBPA,CELA1,CITED2,COBL,CPB2,CRKL,CST3,DRD2,EDAR,EGFR,ELF5,ESRP2,FASN,FGF8,FGFR1,FOXC1,FOXE1,FOXF1,FRS2,GATA3,GATA6,GDF7,GLI2,GSX1,HHEX,HNF1B,HOXB9,HOXD13,HRH2,ID2,IGF2R,IGSF3,IHH,IRS2,ISL1,JARID2,JUN,KRAS,LEF1,MAD1L1,MAFB,MAP2K1,NCOA1,NFIB,NFKBIA,NKX2-…
GO Biological Process	GO:0032989	cellular component morphogenesis	124	0.000613339	7.91392	0.0638219	1496937	168343800	252	27765.8	41563.6	19	0.0125266	161.631	8.5069	1473201	123540500	182	711	56469.1	255978	31,250,327,387,545,936,957,1064.1065,1105,1108,1116,1118,11538.11539.11541,1391,13995.13998.14000,2105,2433,2612,3765,3769,4603,4606,4631,4641,4934.4935,4936,5433,5680,6090,6608,6851.6852,7018,7743,8156,8627,9649,9784,9857,10482.10483,10782.10783,11069,11091,11093,11095,11096,11099,11671,11672,11907,12661.12663,13088,13089,13116.13117,13184,13291,13293.13294,13499.13500,13665,13668,13744,13747,13…	ABL1,ACTN1,ALCAM,ANK2,ANKRD1,ANTXR1,ARHGAP35,ARHGEF2,ASXL1,AURKA,AUTS2,B3GNT1,BCL11B,BCL6,BDNF,BMP7,C21orf59,CAPN3,CDC42,CELSR2,CLIC4,CNTNAP1,COBL,COL18A1,COL25A1,CSRP3,CTTN,CXCL12,CXCR4,CYFIP2,DAB1,DAB2IP,DACT2,DCC,DICER1,DMRT1,DNM1L,DNM2,DOCK7,DOK4,DPYSL2,DRD2,DTNBP1,EFNA1,EFNA5,EFNB2,EGFR,EMX1,ENAH,EPHA4,ETV1,EVL,EXT1,FER,FERMT2,FEZ1,FEZ2,FGF8,FLRT2,FMN1,FN1,FOXD1,FRMD6,FRS2,FYN,FZD7,GAB1,GATA…
GO Biological Process	GO:0043506	regulation of JUN kinase activity	125	0.000684533	8.83253	0.0706602	2734463	18285130	50	3015.86	8246.74	203	362.706	1000000	23054.2	1895830	14769260	28	85	8687.56	329412	6483,6502.6503,6940.6943,11671,11672,12427,12430,12432,12436,13317,13319,13325,13744,13747,13758,30879,30880.30881,30995.30996,31750,31752.31753.31754,33183,34616,34619,39002,41265,41714,41715,46412,46418,46419.46420,47399,53253,53438,53441.53442,54165,59886,59888.59889,59893,60319,60320,60327,64367.64369.64370,64372,69221,72593,72596.72597.72598,72950,72953.72954,76570,78909.78912	AIDA,DAB2IP,DAXX,DTNBP1,DUSP10,EDN1,ENSG00000091436,ENSG00000143674,EPHA4,ERN1,ERN2,FZD10,FZD5,GSTP1,HIPK3,MAP3K7,MAP3K9,MDFIC,PTK2B,PTPN1,ROR2,SASH1,SFRP1,SPAG9,TAOK3,TRAF6,ZEB2,ZNF675
GO Biological Process	GO:0019752	carboxylic acid metabolic process	126	0.000757772	9.77753	0.0775995	1544371	141157800	218	23281.8	35955.8	1371	51351.6	1000000	483289	1125865	143001200	161	823	49953.5	195626	339,340,1812.1813,1892,2634,2885,3466,3560,3812.3814,3944,3946.3947,3951,4378,4457,4899,5415,5537,5718,5723,6018,6041.6042,6576,6577.6578,6579.6581,10739,10741,11489,12786,12787,12830.12831,12836,13281.13282,13285.13286,13393,13396.13398,13529,13644.13645,14189,14998.15000,15119,16131.16132,16559,18146,1815.1816.1817.1818,18252,18255.18256,18329,19888.19889,20106,20986,21210.21211,21327,22341,231…	AACS,AARS2,ABCD3,ACAA2,ACADL,ACADM,ACADS,ACMSD,ACN9,ACOT2,ACOX2,ACOX3,ACOXL,ACSL1,ACSL5,ACSS1,ADHFE1,ADIPOR2,AHCYL1,ALDH1L1,ALDH3A2,ALDH5A1,ALOX15,ALOX5AP,ARG1,ARV1,ASL,ASNSD1,AZIN1,BCAT1,BCO2,BLMH,BRCA1,C10orf129,CBR4,CBS,CDO1,CES1,CKB,CKMT2,CMAS,CPT1A,CRABP1,CREM,CS,CSPG5,CTPS1,CYB5A,CYP26C1,CYP27A1,DAGLA,DEGS1,DLD,DPYD,ECHDC1,ECI2,EDN1,ELOVL5,ELOVL7,ENO1,FADS1,FAH,FARS2,FASN,GARS,GCH1,GCLC,GFP…
GO Biological Process	GO:1903706	regulation of hemopoiesis	127	0.00077758	10.0331	0.0790009	1735638	81814270	142	13494	23420.8	1125	33026.4	1000000	378790	1197914	76800150	92	442	28544.8	208145	31,400,403,406,407,1641.1642,2105,2480,3702,5168,5615,6023.6024,6483,6635.6636,6662.6663,8896,8901.8902,8906,9570,9571,9585.9586,10328,10795,11069,13187,13189,13191,13665,13668,14054,14056,15549.15551.15552,16754.16755.16756,16991.16992,16995.16996,17002,18044,18643.18644,18649.18650,18989,19286.19287,20141,22512.22513,23441,24550,28598.28599.28601,29283,29284,29564,30394,30929,31406,31415.31416,…	ABL1,BCL6,BMP4,BRAF,CA2,CARD11,CD28,CD83,CD86,CDC73,CEACAM1,CLDN18,CSF2,CSF3R,CTLA4,CTNNBIP1,DLL1,DUSP10,FOS,FOXC1,FOXP1,GAS6,GATA3,GLI2,GPR171,GPR55,GPR68,HIST1H4B,HIST1H4H,HMGB1,IHH,IL12A,IL12B,IL20,IL34,IL4R,ITPKB,JAG1,JUN,KIAA0922,KMT2E,LEF1,LGALS3,LMO2,MAFB,MEIS1,MIXL1,MYB,NFKBIA,NR4A3,PF4,PPARGC1B,PRDM1,PRKCA,PRKCQ,PRKCZ,PRMT6,PSMA3,PSMA4,PSMA6,PSMC1,PSMD12,PSMD6,PTK2B,RASSF2,RB1,RBFOX2,ROR…
GO Biological Process	GO:0030155	regulation of cell adhesion	128	0.000840155	10.8405	0.0846915	1539011	142949000	220	23577.3	36285.7	222	465.449	1000000	27052.6	1290720	113115200	146	651	45299.4	224270	31,957,1234,1730,1732.1733,2433,3637,3765,4460,4603,4606,5124,5125,5168,5303,6483,6662.6663,6870,7039,7041,7775.7776,8639.8640,8982,8985,9469,10328,10565,10644,10795,11069,11120,12099,12100,12104,12403,12406.12407,12409,12661.12663,13116.13117,13187,13189,13191,13499.13500,13665,13668,15065.15066.15067,15549.15551.15552,16207,16209,16210,16246,16526,1735.1736.1737,17424,17524,17722,17826,18044,19…	ABL1,ABL2,ADAM10,ALOX15,APBB1IP,APOA1,ARG1,ARHGEF7,BCL6,BMP4,BMP7,BRAF,CARD11,CCDC80,CCDC88B,CD276,CD28,CD44,CD47,CD6,CD83,CD86,CDC42,CDH1,CDH13,CDKN2A,CEACAM1,CELSR2,CITED2,CLASP1,COL1A1,COL8A1,CORO1C,CRK,CRKL,CTLA4,CXCL12,CYTH1,DAB1,DACT2,DENND6A,DISC1,DLL1,DNM2,DPP4,DUSP10,EDIL3,EFNA1,EFNA5,EFNB2,EGFLAM,EMP2,EPHA3,FBLN1,FBLN2,FMN1,FN1,FOXA2,FOXF1,FYN,FZD7,GATA3,GLI2,GRAP2,GTPBP4,HLA-DMB,HLA-DR…
GO Biological Process	GO:0048645	animal organ formation	129	0.000930609	12.0076	0.0930825	3175746	12280580	39	2025.5	6432.46	156	94.951	1000000	7853.54	2630947	6081460	16	35	4964.32	457143	11069,12093.12094,12096,12297,12301.12302,15549.15551.15552,21108,26586,26588.26589.26590,39983.39984,39987,39989,39990,39995,39997,39999,40002,40020,40028,40033,40053,42014.42015.42016,42019,42537,50653,50655,50841,63842,67196.67197,72683,72997,72998,73001,73003,73006,73007.73008,74309,74312,74317	AXIN2,BMP4,BMPR1A,GATA6,GLI2,HHEX,ISL1,LRP2,MAP2K1,NKX3-2,NOG,RDH10,SHH,SOX17,TBR1,TGFBR2
GO Biological Process	GO:0090092	regulation of transmembrane receptor protein serine/threonine kinase signaling pathway	130	0.000977204	12.6089	0.0969913	1963457	49911960	98	8232.22	16163.6	169	158.943	1000000	12135.2	1581997	36662520	58	211	17995.7	274882	15549.15551.15552,60,3365,4005,4006,7628,8156,12297,12301.12302,18931,20969,22762.22765,25184,25264,25267,25268.25269,25274,26411.26412,26420,26646,27237,27240,27241.27242,28530,30690,32428.32429,32430.32432,32452,34353,34358,35387,35393,36753,39983.39984,39987,39989,39990,39995,39997,39999,40002,40020,40028,40033,40053,41408.41409,41714,41715,42138,42402,44501,47494,47495,47497,47498,47499.47500…	ABL1,BAMBI,BMP3,BMP4,BMP6,BMP7,BMPR1A,CHST11,CITED2,CRB2,CTDSPL2,DAB2,DACT2,DMRT1,DNM2,ENG,FBN2,FGF9,FOXD1,FST,GATA6,GDF7,GLG1,HTRA3,IL17F,ING2,LDLRAD4,LRP2,NKX2-1,NOG,PCSK6,PMEPA1,PPM1A,PRDM16,RBPMS,SDCBP,SFRP1,SFRP5,SHH,SIRT1,SMAD2,SMAD6,SNX25,SOX11,SULF1,TBX20,TFAP2B,TGFB3,TGFBR2,TGFBR3,THBS1,TOB1,TRIM33,UBE2O,VASN,WFIKKN1,WWTR1,ZNF423
GO Biological Process	GO:0006935	chemotaxis	131	0.00122039	15.7466	0.120203	1613239	110956900	179	18300.7	29523.3	95	11.1693	144117	1517.02	1433021	86530490	124	498	38473.5	248996	11538.11539.11541,387,936,1641.1642,2433,3637,4557,4558,4561,4566,4603,4606,4641,5680,6090,6608,8156,8627,9857,11069,13291,13293.13294,13744,13747,13758,13948,14324.14325,14953.14954,15618,15620.15621,15624,16074.16076,16207,16209,16210,17259,17263.17264,17647,18099.18100,18296,18300,18492,19582,20660,22512.22513,22517,23441,24190,24192,24193,26356,26586,26588.26589.26590,27237,27240,27241.27242,…	ACKR3,ACKR4,ALCAM,APOA1,ARHGAP35,B3GNT1,BCL11B,BDNF,BIN2,BMP4,BMP7,C5,CCL20,CCR6,CCRL2,CHGA,CMKLR1,CMTM7,CMTM8,CSF3R,CXCL12,CXCL3,CXCR4,DAB1,DCC,DEFA1,DOK4,DPYSL2,EDN3,EDNRB,EFNA1,EFNA5,EFNB2,EMR2,ENAH,ENPP2,EPHA4,ETV1,EVL,EXT1,FER,FEZ1,FEZ2,FFAR2,FGF8,FLRT2,FLT1,FOSL1,FOXD1,FPR2,FRS2,FYN,GAB1,GAS6,GATA3,GDF7,GDNF,GFRA4,GLI2,GPR183,GRB10,HMGB1,HOXB9,HRH1,IL6R,IRS2,ISL1,ISL2,KLF7,KRAS,LEF1,LGALS3,…
GO Biological Process	GO:0030097	hemopoiesis	132	0.00128244	16.5473	0.125359	1634673	103996400	170	17152.6	28038.9	230	545.812	1000000	30620	1326393	88963070	118	512	36611.8	230469	387,957,2105,2347,2348,2354,2480,3365,3919.3921,3997,4585,4641,4717.4718,6635.6636,6662.6663,8896,8901.8902,8906,9022,9570,9571,9585.9586,10328,10782.10783,12661.12663,13116.13117,13187,13189,13317,13319,13325,14474,14560,14998.15000,15232,15549.15551.15552,15624,16104,16105.16106,16279,16991.16992,16995.16996,17002,18044,19181,19453.19454,20141,20541,21787.21788,21792,21796.21797,23363,23441,264…	ABL1,ACTN1,ADAR,AGPAT5,AICDA,ARHGEF7,ARID4A,ASXL1,ATG5,BCL11B,BCL6,BMP4,BRAF,BRCA2,C17orf66,CARD11,CCR6,CD28,CD86,CDC42,CDK13,CEBPA,CEBPD,CEBPE,CHD2,CHD7,CMTM7,CSF2,DACT2,DHRS2,DLL1,EML1,EPAS1,FARP2,FLI1,FOXP1,FST,FZD5,FZD7,FZD9,GAS6,GATA3,GPR183,HDAC4,HDAC9,HHEX,HIPK1,HMGB1,IFI16,IKZF1,IL12B,ITGA4,ITPKB,JAG1,JAM3,JUN,KLF4,KLF6,KMT2E,L3MBTL3,LEF1,LRRK1,LYL1,MAFB,MECOM,MEIS1,MERTK,MFNG,MIXL1,MMP21…
GO Biological Process	GO:0035148	tube formation	133	0.00135524	17.4866	0.131478	2190287	33785530	74	5572.41	12205.2	56	0.995078	12839.5	229.277	1988928	23630820	47	136	14582.7	345588	1088,1202,3089,7243.7244,7246,7628,7775.7776,8116,8156,10106,10670.10671,10764,11671,11672,12297,12301.12302,15652,15654,15656,16109,18404.18405,23470,26356,32165,32204.32206,36423,36426,36429,37248,39983.39984,39987,39989,39990,39995,39997,39999,40002,40020,40028,40033,40053,41714,41715,43192,44899,46580,47399,47533,47811,47815,47817,48430,51202,53438,53441.53442,56902,57710,57712,58919,60034,60…	ABL1,ALX1,ARHGAP35,ARID1A,ATOH8,BCL2L11,BMP4,BMP7,COBL,DAB2IP,EDAR,FZD2,GATA3,GDF7,GDNF,GRHL2,GRHL3,HNF1B,HOXA1,IFT122,IRX3,ITGB1BP1,KDM2B,LHX2,LRP2,LRP6,MIB1,MTHFD1,NFIB,NOG,OSR1,PRICKLE1,PRKACB,PTCH1,PTK7,SDCCAG8,SEC24B,SETD2,SFRP1,SHH,SIX1,SOX11,SUFU,TRAF6,TRIM71,VEGFA,ZEB2
GO Biological Process	GO:0032970	regulation of actin filament-based process	134	0.00139407	17.9877	0.134237	1794362	69105330	124	11397.9	20451.9	120	38.1701	492508	4104.24	1504398	57165720	86	329	26683.2	261398	10884.10885.10886,188,28052.28053.28054,844,845,957,1088,1234,3637,4079,4084.4085,4314,4460,4768.4769,5124,5125,5303,5455.5456,7080,7775.7776,8982,8985,9276.9277,9540,10565,11120,12887,12889,13128,15782.15783,16207,16209,16210,16913.16915,17424,22371.22372,23552,26448,27369,28048,28064.28065,29934,30675,30879,30880.30881,32365,34096,35967,35971,35974,38361,38362.38363,38498,39039.39040,39624,3962…	ABL1,ABL2,ACTR2,ACTR3,ACTR3C,AKAP13,ALOX15,ANK2,APOA1,ARAP1,ARF6,ARHGAP28,ARHGAP35,ARPC5,ATP1A1,BAIAP2L1,BRAF,C15orf38-AP3S2,CAPZA3,CAPZB,CCDC88A,CD2AP,CDC42,CLASP1,CRK,CTGF,CTTN,CXCL12,DSP,EDN1,EFNA5,EPHA3,EPS8,EVL,F11R,FER,FMN1,FRMD6,FZD10,GJA5,GRHL3,HCN4,HIP1R,IQGAP2,ITGB1BP1,JAM3,KANK1,LIMA1,LMOD3,MET,MYLK2,MYLK3,MYOC,NCK2,NF2,NRP1,NTF3,ODAM,PKP2,PPFIA1,PPP1R9A,PRKCE,PTGER4,PTK2B,PXN,RHOA,RLT…
GO Biological Process	GO:0051960	regulation of nervous system development	135	0.00153213	19.769	0.146437	1452903	189964500	276	31331.8	45522	98	13.7516	177437	1810.58	1334326	136398500	182	785	56469.1	231847	11538.11539.11541,462,466,1088,1105,1108,1730,1732.1733,2199,2200,2433,2612,3089,3117.3118,3124.3126,3882,3889,4603,4606,4631,5079,5303,6090,6483,6870,7424,7628,7735,7738,7743,8156,8269,8277.8278,9253,9255,9257,9276.9277,9363,9370,9540,9570,9571,9585.9586,9784,9857,10191,10482.10483,11069,11671,11672,12093.12094,12096,12297,12301.12302,13088,13089,13499.13500,13744,13747,13758,14392,14567,14998.1…	ABL1,ABL2,ACTR2,ANKRD1,ARF6,ARHGAP35,ARHGEF2,ASAP1,ASCL1,ASIC2,ATF1,BCL11A,BCL11B,BCL6,BDNF,BMP4,BMP6,BMP7,BMPR1A,BRAF,C21orf91,C3orf17,CAMK1D,CAPRIN2,CBFA2T2,CCDC88A,CDH2,CDK5RAP2,CHD7,CNTF,COBL,COLQ,CRTC1,CSMD3,CTNNA1,CTTN,CUX1,CXCL12,CXCR4,CYB5D2,DAB1,DAB2IP,DCC,DICER1,DISC1,DLL1,DMRTA2,DNM1L,DNM2,DOCK7,DPYSL2,DRD2,DUSP10,EDNRB,EFNA1,EFNA5,EFNB2,EIF2AK3,EIF4ENIF1,EMX1,ENC1,EPHA3,EPHA4,ETV5,EYA…
GO Biological Process	GO:0043507	positive regulation of JUN kinase activity	136	0.00160154	20.6647	0.151946	2962908	14175260	42	2337.99	6927.26	467	4504.33	1000000	124453	1777340	11815410	21	68	6515.67	308824	6940.6943,11671,11672,12427,12430,12432,12436,13317,13319,13325,13744,13747,13758,30879,30880.30881,31750,31752.31753.31754,33183,34616,34619,39002,41265,46412,46418,46419.46420,47399,53438,53441.53442,59886,59888.59889,59893,60319,60320,60327,64367.64369.64370,64372,69221,72593,72596.72597.72598,72950,72953.72954,78909.78912	DAB2IP,DAXX,EDN1,ENSG00000091436,ENSG00000143674,EPHA4,ERN1,ERN2,FZD10,FZD5,MAP3K7,MAP3K9,MDFIC,PTK2B,PTPN1,ROR2,SASH1,SPAG9,TAOK3,TRAF6,ZEB2
GO Biological Process	GO:0008654	phospholipid biosynthetic process	137	0.00170457	21.994	0.16054	1980521	46957330	93	7744.9	15338.9	487	5190.97	1000000	137534	1359161	47087880	64	271	19857.3	236162	387,1764,1765,1768,3505,4307.4309,5149,5537,6741,6851.6852,7747,7749.7750,8482,15287,16042.16043,18452,19582,20011,20013,22745,22746.22747,22872.22873,22888,23429.23430,24190,24192,24193,25523,25525.25526.25527,25532,26219,26221,27480,35006,38598.38599,40474,41637,41639.41640,42721,42730,42752,42840,43064,43065,45642,47383.47384.47385,48129,51157,52733,53928,54013,54198.54199,54201,54210.54211,55…	ACHE,ACP6,AGPAT3,AGPAT5,AGPAT9,ALOX15,APOA1,CDIPT,CDS1,CHKA,CPNE3,FABP5,FADS1,FAR1,FGF5,FGF8,FGF9,FGFR1,FITM2,FRS2,GAB1,GNPAT,IDI1,IMPA1,IRS2,KL,LCLAT1,LIPH,LIPI,LPCAT1,LPCAT3,LPIN2,MBOAT2,MFSD2A,MTMR12,PEMT,PGS1,PIGB,PIGC,PIK3C2G,PIK3CD,PIK3R4,PIP5K1B,PISD,PITPNM2,PITPNM3,PLA2G10,PLA2G16,PLA2G1B,PLA2G4A,PLA2G4D,PLCG2,PLD1,PLD6,PTDSS1,RAB14,RAB4A,RAB5A,SACM1L,SERAC1,SERINC5,SGMS2,SLC44A3,VAC14
GO Biological Process	GO:1902580	single-organism cellular localization	138	0.00186707	24.0907	0.174571	1497991	158211900	237	26094.7	39089.6	430	3509.29	1000000	105303	1200913	152384000	183	877	56779.4	208666	10884.10885.10886,31,250,327,387,957,1141,1730,1732.1733,2480,3199.3200,3389.3391,3419,4254.4255,4460,4520,4531,4631,4632,4633.4636,4768.4769,5055.5056,6620,7144,7775.7776,8520,8963,9540,10459,10656,10719,10764,11120,12203,12389.12390,12661.12663,13088,13089,13519,13522,13543,14379,14381,14383,14392,14594,15168.15169,15214.15215.15216,15217,15218.15219.15220,15287,15618,15620.15621,15837,15894,15…	ABCA1,ABRA,ACTR2,ACTR3,AMN,ANK2,ARHGEF2,ATP1B1,ATP5G1,ATP5O,BAG6,BCL2L11,BCL6,BICD2,BID,BMF,BRAF,C11orf73,C2CD5,CAPN3,CDC42,CDH1,CDH2,CDK5RAP2,CES1,CHGA,CHMP4B,CLASP1,CLUAP1,CMTM8,COLQ,CPT1A,CSE1L,CXXC11,DENND1A,DLG2,DNM1L,DNM2,DTNBP1,DYNC1I1,DYNC1I2,DYNC2H1,DYNLRB1,EGFR,EHD3,EMP2,ETV5,EYA1,F11R,FAM53B,FCHO2,FERMT2,FGF9,FMN2,FNBP1L,GAS6,GOLGA7,GOLGA7B,GRIK2,GRPEL2,HSPA4,IFT122,IFT80,IPO7,IPO9,ITG…
GO Biological Process	GO:0007010	cytoskeleton organization	139	0.00187886	24.2429	0.174409	1460815	182090100	266	30033	43872.7	1363	49649.2	1000000	470010	1118894	161766800	181	931	56158.9	194415	10884.10885.10886,12165.12166.12167,31,844,845,957,1064.1065,1159,1322.1323,1603,1623,2612,3508.3509,3514,3616,3637,3769,3944,3946.3947,3951,4631,4768.4769,5455.5456,5796,6870,7018,7144,7243.7244,7246,9276.9277,9466,9467,9540,9628.9629,9649,10565,10656,11120,11787.11788,12427,12430,12432,12436,13454.13455,14531,14560,15635,15730,15782.15783,16036,16109,16207,16209,16210,16305,16913.16915,18269,19…	ABL1,ABLIM1,ABLIM2,ACTN1,ACTR2,ACTR3,ACTR3C,ADD3,ANK2,ANKRD1,ANTXR1,AQP1,ARAP1,ARF6,ARHGAP25,ARHGAP35,ARHGEF2,ARPC5,ARRB1,AUNIP,AURKA,AUTS2,BAIAP2L1,BCL6,BICD2,BRCA1,BRCA2,C11orf63,CAPN3,CAPZB,CCDC37,CCDC88A,CCDC88B,CCDC88C,CD2AP,CDC14A,CDC14B,CDC42,CDK5RAP2,CECR2,CEP192,CGNL1,CHP1,CLASP1,CNN3,CNTLN,CNTNAP1,CNTROB,COBL,COBLL1,CORO1C,CORO6,CSRP3,CTNNA1,CTTN,DAAM1,DAAM2,DISC1,DNAI2,DOCK7,DPYSL2,DSP…
GO Biological Process	GO:0007167	enzyme linked receptor protein signaling pathway	140	0.00188667	24.3438	0.173884	1514045	149269000	226	24619.7	37275.3	294	1101.88	1000000	48358.8	1257164	122498000	154	705	47781.6	218440	31,957,2225,2480,2644,2647.2649,2690,3365,3781,4254.4255,4603,4606,4768.4769,4972.4973,4981.4982,5124,5125,5303,5451.5452,5455.5456,6018,6425,6665,7080,8156,9540,10106,10191,10328,10565,10884.10885.10886,13744,13747,13758,14157,14158.14159,14160,15549.15551.15552,15652,15654,15656,16207,16209,16210,17424,18012.18014,19181,21056,21993,21998,22006,22745,22746.22747,22762.22765,23441,24190,24192,241…	ABL1,ABL2,ACTR2,ACTR3,AKAP3,AP2A2,ARHGEF28,ARHGEF7,ARID5B,ARPC5,ATOH8,ATP6V0A1,ATP6V0E1,ATP6V0E2,BAIAP2L1,BAMBI,BDKRB2,BDNF,BLK,BMP3,BMP4,BMP6,BMP7,BMPR1A,BTBD11,C2CD5,CDC42,CITED2,CLNK,COL1A1,COL4A2,CPNE3,CRK,CTGF,CYFIP2,DAB2IP,DGKD,EFNA1,EFNA5,EFNB2,EGFR,EIF2AK3,ELMO1,ENG,EPHA3,EPHA4,EPS15,EPS8,ESRP1,ESRP2,F11R,FAM83B,FER,FERMT2,FGF5,FGF8,FGF9,FGFR1,FLRT2,FLT1,FOS,FOXC1,FOXO1,FRS2,FSTL1,FURIN,F…
GO Biological Process	GO:0043062	extracellular structure organization	141	0.00205623	26.5315	0.188167	1832490	62210450	114	10260.7	18802.6	62	1.5934	20559.7	331.608	1622777	52995580	86	305	26683.2	281967	12036.12037.12039.12041,1391,3675,4405.4406,4768.4769,5043,5048,5433,5434.5435,5438.5439,5442,6139,7039,7041,7478.7479,7482,7488,7492,8639.8640,12029,12049,12403,12406.12407,12409,12661.12663,13499.13500,13665,13668,15065.15066.15067,16112,16118,17524,17722,17826,22452,23690,23697,25317,26368,28530,29934,30253,30394,34096,35006,35409,35411,36199.36202,37823,38822,39662,41077,41137,42402,43674,453…	ADAM10,ADAMTS2,ADAMTS20,ADAMTS3,B4GALT1,BMP1,CCDC80,CD44,CD47,CDH1,COL11A1,COL14A1,COL18A1,COL1A1,COL4A2,COL5A1,COL6A1,COL6A2,COL8A1,CREB3L1,CRISPLD2,CTGF,CTSL,CTSS,DPT,EGFLAM,ELN,ENG,F11R,FBLN1,FBLN2,FBLN5,FBN2,FLRT2,FN1,FOXC1,FOXF1,FURIN,GAS6,GFOD2,HAS3,ICAM2,ICAM3,IHH,ITGA4,ITGA6,ITGAD,ITGB6,ITGB8,JAM3,KIF9,KLK7,KLKB1,LAMA1,LAMA3,LAMB1,LAMB3,LAMC1,LAMC2,LOXL2,MATN1,MYO1E,NDNF,NFKB2,NID1,NID2,P…
GO Biological Process	GO:0030178	negative regulation of Wnt signaling pathway	142	0.00219247	28.2894	0.199221	2031594	42331290	86	6981.9	14184.4	567	7042.98	1000000	160274	1409436	34056180	48	196	14893	244898	400,403,406,407,2133,2140,16036,16754.16755.16756,18931,19819,23441,23870,24550,26411.26412,26420,26586,26588.26589.26590,28190,33139,37228,39983.39984,39987,39989,39990,39995,39997,39999,40002,40020,40028,40033,40053,41714,41715,41874,42014.42015.42016,42019,42916,46037,46412,46418,46419.46420,46497,47399,49816,51030,53656,54592,54595,54598.54599,56902,57710,57712,58465.58466,59275,60523,60527,6…	ANKRD6,APCDD1,AXIN2,BARX1,BICC1,CDH2,CTNNBIP1,DAB2,DAB2IP,DACT1,FGF9,FOXO1,GRB10,ISL1,JADE1,KIAA0922,KREMEN1,LEF1,LIMD1,LRP4,LRP6,MCC,NOG,NXN,PRICKLE1,PSMA3,PSMA4,PSMA6,PSMC1,PSMD12,PSMD6,RBX1,ROR2,SCYL2,SFRP1,SFRP5,SHH,SHISA2,SNAI2,SOX17,SOX2,TLE1,TMEM64,TRABD2B,WIF1,WNT11,WWTR1,ZNRF3
GO Biological Process	GO:0035282	segmentation	143	0.00250485	32.32	0.226014	2516327	21459850	54	3539.48	8906.48	146	70.6731	911895	6245.85	1982346	15638040	31	90	9618.37	344444	6090,8116,11671,11672,13317,13319,13325,16084,23441,28738,28739,30394,33021,35485.35486.35487,35488.35489,35495,36041.36042,36046,37248,38064,41714,41715,46412,46418,46419.46420,47494,47495,47497,47498,47499.47500,49336,49340,50653,50655,53215,56902,58630,58631,63842,68466,69730,70781,71478.71479,72997,72998,73001,73003,73006,73007.73008,74294,78064,78068,78237,78535	AXIN2,BMP4,BMPR1A,COBL,CRB2,DLL1,FOXC1,FOXF1,FRS2,FZD5,IRX3,LEF1,LRP6,MAFB,MEOX2,MIB1,NRP1,OSR1,PAX1,PCSK6,PLD6,PLXNA2,POFUT1,RIPPLY2,ROR2,SEMA3C,SFRP1,TDGF1,TIFAB,WT1,ZEB2
GO Biological Process	GO:0051338	regulation of transferase activity	144	0.00257833	33.2682	0.231029	1442434	192729800	278	31787.8	45851.9	323	1518.3	1000000	60652.1	1206735	172365900	208	992	64536.2	209677	11538.11539.11541,15549.15551.15552,31,273,957,2266,2268,2433,3089,3117.3118,3124.3126,3389.3391,3882,3889,4585,4603,4606,5608,5945,6018,6041.6042,6237,6483,6502.6503,6583,6940.6943,7350,7424,7743,7775.7776,9276.9277,10482.10483,10565,10656,11032,11498.11500,11504,11671,11672,12427,12430,12432,12436,13314,13317,13319,13325,13744,13747,13758,14567,14998.15000,15366,15432,15722,15725,16084,16150,16…	ABL1,ACSL1,ADAR,ADCY5,ADCY8,ADORA2B,AFAP1L2,AIDA,AKAP13,AMBRA1,ANAPC16,ANAPC4,ARRB1,ARRDC4,BLM,BMP4,BMP7,BRAF,BTRC,C5,CACUL1,CALM1,CALM3,CCDC88A,CCKBR,CCNL1,CCNT2,CCNY,CCNYL1,CD40,CDC14B,CDC16,CDC25A,CDC42,CDKN2A,CEACAM1,CEBPA,CHAD,CHP1,CKS2,CORO1C,COX11,CRK,CRKL,CUL1,CXCR4,DAB1,DAB2IP,DAXX,DCUN1D1,DRD2,DSCC1,DSTYK,DTNBP1,DUSP10,EDN1,EDN3,EFNA1,EFNA5,EGFR,EMP2,ENSG00000091436,ENSG00000143674,EPHA…
GO Biological Process	GO:0048858	cell projection morphogenesis	145	0.00278337	35.9138	0.247681	1585361	115431100	183	19038.6	30183.1	14	0.00775034	100.003	7.14305	1618649	77842690	126	448	39094	281250	11538.11539.11541,31,327,387,545,936,957,2433,2612,3765,4603,4606,4641,5680,6090,6608,7018,7743,8156,8627,9784,9857,10482.10483,11069,11671,11672,11907,13088,13089,13184,13291,13293.13294,13744,13747,13758,14567,15894,15897.15898,15900,17259,17263.17264,17647,18099.18100,18296,18300,18500,20660,23468,24190,24192,24193,26356,26586,26588.26589.26590,27237,27240,27241.27242,28048,28052.28053.28054,2…	ABL1,ALCAM,ARHGAP35,AURKA,AUTS2,B3GNT1,BCL11B,BDNF,BMP7,C21orf59,CDC42,CELSR2,CNTNAP1,COBL,COL25A1,CTTN,CXCL12,CXCR4,CYFIP2,DAB1,DAB2IP,DCC,DICER1,DNM2,DOCK7,DOK4,DPYSL2,DRD2,DTNBP1,EFNA1,EFNA5,EFNB2,EGFR,EMX1,ENAH,EPHA4,ETV1,EVL,EXT1,FEZ1,FEZ2,FGF8,FLRT2,FMN1,FOXD1,FRS2,FYN,GAB1,GATA3,GDF7,GDNF,GFRA4,GLI2,GRB10,IRS2,ISL1,ISL2,KIDINS220,KLF7,KRAS,LGI1,LHX2,LHX9,LRP4,LRRC38,MAP4K4,MATN2,MINK1,NCAM…
GO Biological Process	GO:0044419	interspecies interaction between organisms	146	0.00283962	36.6397	0.250957	1596260	111510700	178	18392	29358.4	970	26057.1	1000000	346613	1164346	120239200	140	692	43437.8	202312	10733.10734.10735.10736,2225,2480,2563,3389.3391,3702,4531,4768.4769,10448,10459,10656,10729,10738,10764,11498.11500,11504,11538.11539.11541,12029,12036.12037.12039.12041,12049,12099,12100,12104,12389.12390,13128,13499.13500,13543,14324.14325,15287,15635,15680,16207,16209,16210,16279,17387,18044,18373,20541,21739,22512.22513,22602,23441,24498,24595.24597,24600,25263,26720.26721,27480,29496,30100,…	ACKR3,AMBP,ANPEP,AQP1,ATF7IP,ATG16L2,ATG5,BCL2L11,BECN1,BNIP3,BTRC,BUB1,CALCOCO2,CCDC86,CCNT2,CD86,CDC42,CDH1,CDK13,CEBPA,CHMP1B,CHMP2B,CHMP4B,CLEC4M,COPB1,CRTC1,CRTC3,CTBP2,CTDP1,CTSB,CUL1,CXCR4,DAXX,DEFA1,DERL1,DMBT1,DPP4,DYNC1I2,DYNC1LI1,EFNB2,EGFR,EIF2D,EIF3A,EIF3D,EIF4G3,EPS15,F11R,FBLN1,FBXW7,FN1,FURIN,GAS6,GUCY1A3,HAVCR1,IL6ST,IPO7,ITGB6,ITSN1,JUN,KLC1,LDLR,LEF1,LMBRD1,MDFIC,MDM2,MET,MICB,…
GO Biological Process	GO:0030198	extracellular matrix organization	147	0.00335008	43.2261	0.294055	1821122	62049670	113	10234.1	18637.6	71	2.64428	34119.2	480.552	1609183	52821820	85	304	26372.9	279605	12036.12037.12039.12041,1391,3675,4405.4406,4768.4769,5043,5048,5433,5434.5435,5438.5439,5442,6139,7039,7041,7478.7479,7482,7488,7492,8639.8640,12029,12049,12403,12406.12407,12409,12661.12663,13499.13500,13665,13668,15065.15066.15067,16112,16118,17524,17722,17826,22452,23690,23697,25317,26368,28530,29934,30253,30394,34096,35006,35409,35411,36199.36202,37823,38822,39662,41077,41137,42402,43674,453…	ADAM10,ADAMTS2,ADAMTS20,ADAMTS3,B4GALT1,BMP1,CCDC80,CD44,CD47,CDH1,COL11A1,COL14A1,COL18A1,COL1A1,COL4A2,COL5A1,COL6A1,COL6A2,COL8A1,CREB3L1,CRISPLD2,CTGF,CTSL,CTSS,DPT,EGFLAM,ELN,ENG,F11R,FBLN1,FBLN2,FBLN5,FBN2,FLRT2,FN1,FOXC1,FOXF1,FURIN,GAS6,GFOD2,HAS3,ICAM2,ICAM3,IHH,ITGA4,ITGA6,ITGAD,ITGB6,ITGB8,JAM3,KIF9,KLK7,KLKB1,LAMA1,LAMA3,LAMB1,LAMB3,LAMC1,LAMC2,LOXL2,MATN1,MYO1E,NDNF,NFKB2,NID1,NID2,P…
GO Biological Process	GO:0044403	symbiosis, encompassing mutualism through parasitism	148	0.00348701	44.9929	0.304006	1593843	111052400	177	18316.4	29193.5	1027	30027	1000000	377253	1159380	119891600	139	690	43127.5	201449	10448,10459,10656,10729,10733.10734.10735.10736,10738,10764,11498.11500,11504,11538.11539.11541,12029,12036.12037.12039.12041,902,957,2225,2480,2563,3389.3391,3702,4531,4768.4769,6011,9696.9697,12049,12099,12100,12104,12389.12390,13128,13499.13500,13543,14324.14325,15287,15635,15680,16207,16209,16210,16279,17387,18044,18373,20541,21739,22512.22513,22602,23441,24498,24595.24597,24600,25263,26720.2…	ACKR3,AMBP,ANPEP,AQP1,ATF7IP,ATG16L2,ATG5,BCL2L11,BECN1,BNIP3,BTRC,BUB1,CALCOCO2,CCDC86,CCNT2,CD86,CDC42,CDH1,CDK13,CEBPA,CHMP1B,CHMP2B,CHMP4B,CLEC4M,COPB1,CRTC1,CRTC3,CTBP2,CTDP1,CTSB,CUL1,CXCR4,DAXX,DEFA1,DERL1,DMBT1,DPP4,DYNC1I2,DYNC1LI1,EFNB2,EGFR,EIF2D,EIF3A,EIF3D,EIF4G3,EPS15,F11R,FBLN1,FBXW7,FN1,FURIN,GAS6,GUCY1A3,HAVCR1,IL6ST,IPO7,ITGB6,ITSN1,JUN,KLC1,LDLR,LEF1,LMBRD1,MDFIC,MDM2,MET,MICB,…
GO Biological Process	GO:0032940	secretion by cell	149	0.00372024	48.0023	0.322163	1476097	165300800	244	27263.9	40244.1	3529	218870	1000000	800250	1056334	164720700	174	948	53987	183544	10191,10782.10783,12029,12036.12037.12039.12041,250,387,2634,3882,3889,4090,4093,4382,4405.4406,4470,4520,5334,5455.5456,6576,6577.6578,6579.6581,9540,12049,12830.12831,12836,13499.13500,15635,16104,16105.16106,16207,16209,16210,16345,16754.16755.16756,16991.16992,16995.16996,17002,17442,17722,18373,19582,19873,22512.22513,22613.22615,22699.22700,23314,23317,25523,25525.25526.25527,25532,27237,27…	ABCA1,ABCC4,ACTN1,ACTR2,ADAM10,ANPEP,ANXA3,AP2A2,APOA1,AQP1,ARFGAP3,ARG1,ARPC5,ASAH1,ATP11A,ATP11B,ATP6V0A1,B4GALT1,BIN2,BRI3,CALM1,CALML5,CAMK2G,CAND1,CARD11,CAT,CD44,CD47,CD58,CD97,CDK13,CEACAM1,CECR1,CHGA,CHP1,COMMD9,COPB1,COTL1,CPNE3,CREB3L1,CRISPLD2,CST3,CTGF,CTSB,CTSH,CTSS,DEFA1,DEGS1,DERA,DSP,DYNC1LI1,ECM1,EDN1,EDN3,EIF2AK3,ENG,EQTN,F13A1,FABP5,FAM3C,FAM47E-STBD1,FCN1,FGL2,FN1,FOXD1,FOXP1,…
GO Biological Process	GO:0042177	negative regulation of protein catabolic process	150	0.00375707	48.4775	0.323184	2510704	21109610	53	3481.71	8741.55	625	9733.58	1000000	200948	1549476	18070620	28	104	8687.56	269231	10448,13744,13747,13758,19893.19894,19896.19897,19898.19899.19900,3389.3391,4603,4606,7144,23684,31679,33523,33659.33660,37355,39983.39984,39987,39989,39990,39995,39997,39999,40002,40020,40028,40033,40053,42138,43238,43243,43248.43249,47399,51202,52998,53034,57861,68091,68779,68781,68790,69553,69558,71709.71710,72875,73352,79486,80372,80374,81063.81064,81065,81066.81067,81071	AZIN1,BAG6,CLEC16A,DAB2IP,EFNA1,EGFR,EPHA4,FMN2,FURIN,FYN,GRIN2C,LAMP3,MAD2L1,N4BP1,NELL1,NOS2,PDCL3,RPL5,SDCBP,SENP1,SHH,SNX3,SUFU,SVIP,TIMP3,TLK2,UBE2G2,USP25
GO Biological Process	GO:0032956	regulation of actin cytoskeleton organization	151	0.00383216	49.4464	0.327459	1838768	59278830	109	9777.15	17977.9	184	226.415	1000000	15877.4	1478766	50041730	74	288	22960	256944	10884.10885.10886,844,845,957,1088,1234,3637,4460,4768.4769,5124,5125,5303,5455.5456,7775.7776,8982,8985,9276.9277,9540,10565,11120,12887,12889,15782.15783,16207,16209,16210,16913.16915,17424,22371.22372,26448,27369,28048,28052.28053.28054,28064.28065,29934,30879,30880.30881,32365,34096,35967,35971,35974,38361,38362.38363,38498,39039.39040,39624,39627,39826,39827.39828,41265,41714,41715,44454.444…	ABL1,ABL2,ACTR2,ACTR3,ACTR3C,AKAP13,ALOX15,APOA1,ARAP1,ARF6,ARHGAP28,ARHGAP35,ARPC5,BAIAP2L1,BRAF,C15orf38-AP3S2,CAPZA3,CAPZB,CCDC88A,CD2AP,CDC42,CLASP1,CRK,CTGF,CTTN,CXCL12,EDN1,EFNA5,EPHA3,EPS8,EVL,F11R,FER,FMN1,FZD10,GRHL3,HIP1R,IQGAP2,ITGB1BP1,JAM3,KANK1,LIMA1,LMOD3,MET,MYLK3,MYOC,NCK2,NF2,NRP1,NTF3,ODAM,PPFIA1,PPP1R9A,PRKCE,PTGER4,PTK2B,PXN,RHOA,RLTPR,S100A10,S1PR1,SCIN,SFRP1,SH3PXD2B,SLC9A1…
GO Biological Process	GO:0050678	regulation of epithelial cell proliferation	152	0.00391213	50.4782	0.332094	1789961	65923210	118	10873	19462.3	113	30.151	389038	3442.81	1547950	50389240	78	290	24201	268966	273,2113,2480,3365,4382,5433,5615,10106,10448,13116.13117,13665,13668,16246,17259,17263.17264,18404.18405,19819,22371.22372,23843,24498,26586,26588.26589.26590,27473,28190,30652,30653,30690,32204.32206,34090,34288,37355,38822,39313,39983.39984,39987,39989,39990,39995,39997,39999,40002,40020,40028,40033,40053,41714,41715,41874,42402,42488,43127,43804,43810.43811,43812.43813,43816,44899,45322.45323…	ARG1,ATOH8,B4GALT1,BCL11B,BMP4,BMP6,BMPR1A,BRCA2,CDC42,CDC73,CDH13,CEACAM1,CPB2,CXCL12,DAB2IP,DUSP10,ECM1,EDNRB,EFNB2,EGFR,ERRFI1,ESRP2,EYA1,FBXW7,FGF9,FOXE3,FRS2,FZD7,GATA3,HYAL1,IFT122,IHH,INTU,ISL1,JUN,KIAA1462,KLF9,LAMB1,LAMC1,MCC,MTSS1,NFIB,NOG,NR2F2,NR4A3,NRP1,ODAM,OSR1,OSR2,PAX6,PDCL3,PGR,PRKCA,PRKD1,PRKD2,PTCH1,RB1,ROBO1,RREB1,RTN4,SERPINB5,SFRP1,SHH,SIRT1,SIX1,SMO,SNAI2,SOX11,SOX2,STAT3,…
GO Biological Process	GO:0009057	macromolecule catabolic process	153	0.00396081	51.1063	0.334028	1487085	158027300	235	26064.2	38759.7	3166	178677	1000000	728195	1064915	171844700	183	989	56779.4	185035	1234,1406,14168.14169.14170,940,1624,2291.2292,2384,2634,2657,3104,3199.3200,3389.3391,4260,4270,4405.4406,4531,5490,5894,6218,6409,7684.7685,8251,8896,8901.8902,8906,9398,10459,10574,10656,13543,13636,14754.14756,14762.14763,14765,15366,15644,15730,16010,16131.16132,16246,16754.16755.16756,18327,18373,18452,18788,18931,19707,19780.19781,19783,19785.19788,21392.21394,21739,21752,21754,22056.22057…	ABHD12,ABHD17B,ABTB1,ABTB2,AMBP,ANAPC16,ANAPC4,AP2A2,ARIH1,ARRB1,AURKA,BAG6,BECN1,BNIP3,BTBD11,BTBD6,BTBD9,BTRC,C2orf40,CACUL1,CALM1,CCRN4L,CD2AP,CD44,CDC16,CEACAM1,CECR2,CELA1,CHMP4B,CHP1,CLN5,CNOT10,CSPG5,CTBS,CTSB,CTSH,CTSL,CTSS,CUL1,DAB2IP,DCP2,DENND3,DERL1,DICER1,DIS3L,DTL,EDEM1,EDEM3,ENC1,ERN1,ERN2,EXOSC5,EXOSC7,FAM47E-STBD1,FBXL22,FBXL3,FBXL7,FBXO15,FBXO18,FBXO31,FBXW11,FBXW4,FBXW7,GNS,GUS…
GO Biological Process	GO:0043410	positive regulation of MAPK cascade	154	0.00397384	51.2745	0.332951	1610129	104960500	169	17311.7	27874	255	689.97	1000000	34912.5	1325439	86009220	114	495	35370.8	230303	11538.11539.11541,31,957,2480,3117.3118,3124.3126,3882,3889,4603,4606,5945,6018,6243,6425,6940.6943,7424,7743,8982,8985,10482.10483,10670.10671,11671,11672,12427,12430,12432,12436,13116.13117,13317,13319,13325,13744,13747,13758,13948,14054,14056,14324.14325,14567,15432,16084,17259,17263.17264,19819,19994,19999,20004,22941,24498,24630,26479,27384,29584,29770.29771,29772.29773,29774.29775,29777.297…	ABL1,ACKR3,ADORA2B,ADRA1A,ADRA1B,AKAP13,ALOX15,ANKRD6,ARRB1,BMP4,BRAF,C5,CCL20,CD40,CD44,CDC42,CDH2,CRK,CRKL,CTGF,CXCR4,DAB2IP,DAXX,DRD2,DSTYK,EDAR,EDN1,EDN3,EFNA1,EGFR,ENSG00000091436,ENSG00000143674,EPHA4,ERN1,ERN2,F2R,FAM150A,FAM150B,FBXW7,FGF8,FGF9,FGFR1,FLT1,FPR2,FRS2,FZD10,FZD5,FZD7,GADD45G,GAREM,GAS6,GHR,GLIPR2,GNG3,GPR183,GPR55,HMGB1,JUN,KIAA1462,KIDINS220,KL,KRAS,LPAR3,MAP2K1,MAP2K2,MAP2…
GO Biological Process	GO:1903051	negative regulation of proteolysis involved in cellular protein catabolic process	155	0.0042936	55.4004	0.357422	3370560	9790658	33	1614.82	5442.85	955	25266.5	1000000	341375	1714314	8166532	14	47	4343.78	297872	10448,13744,13747,13758,19893.19894,19896.19897,19898.19899.19900,3389.3391,4603,4606,31679,39983.39984,39987,39989,39990,39995,39997,39999,40002,40020,40028,40033,40053,42138,51202,53034,57861,68779,68781,68790,69553,69558,72875	BAG6,CLEC16A,EFNA1,EPHA4,LAMP3,N4BP1,PDCL3,RPL5,SDCBP,SENP1,SHH,SUFU,SVIP,TLK2
GO Biological Process	GO:0036148	phosphatidylglycerol acyl-chain remodeling	156	0.00434903	56.1155	0.359714	6825818	2344041	16	386.614	2638.96	817	18275.3	1000000	288625	2369787	2953852	7	17	2171.89	411765	5537,25523,25525.25526.25527,25532,59971,59973,59975,66353.66354,66356,66358,66361,66363.66364.66366,66367,66368,68962,81004	LPCAT1,PLA2G10,PLA2G1B,PLA2G3,PLA2G4A,PLA2G4D,PLA2G4F
GO Biological Process	GO:0014070	response to organic cyclic compound	157	0.00435862	56.2392	0.358212	1453674	178857100	260	29499.8	42883.1	173	165.802	1000000	12366.1	1265373	155685400	197	896	61123.2	219866	1208.1211.1212.1213.1215.1216,15214.15215.15216,15218.15219.15220,15549.15551.15552,264,273,1160.1161,1202,1234,1624,2480,3089,3466,3882,3889,3944,3946.3947,3951,4079,4084.4085,4254.4255,4585,4889,5718,5723,5888.5889,10354,10931,11032,11069,11907,12348,12403,12406.12407,12409,12488,12506,12507,12510,13665,13668,14189,14885,14921.14922,14933,14953.14954,14998.15000,15217,15652,15654,15656,18135,18…	AACS,ABCA1,ABCA3,ABCC4,ABCD3,ABL1,ACSL1,ACTR2,ADAR,ADCY5,AGO2,ANKRD1,ANXA3,AQP1,ARG1,ARID1A,ASCL1,ATF1,ATP1A1,AVP,AVPR1A,BECN1,BID,BLM,BMP4,BMP6,BMP7,BRAF,BRCA1,BTG2,BTRC,CA2,CALCOCO1,CAT,CD40,CD83,CDH1,CDO1,CEBPA,CHKA,CHRNA1,CHRNA6,CNGA3,COL1A1,COMT,CPT1A,CST3,CTGF,CTNNA1,DAXX,DDX1,DDX18,DEFA1,DEFA3,DICER1,DNM1L,DNM2,DNMT3A,DRD2,EDN1,EDNRB,EFNA5,EGFR,ENG,ERRFI1,ESR2,FGF8,FNTB,FOS,FOSL1,FOXF1,FOX…
GO Biological Process	GO:0000904	cell morphogenesis involved in differentiation	158	0.00478352	61.7218	0.390644	1554549	123508500	192	20370.9	31667.5	13	0.00571501	73.7408	5.67237	1594108	85314190	136	491	42196.7	276986	11538.11539.11541,250,327,387,545,936,957,1116,1118,1391,2105,2433,2612,3765,4603,4606,4641,5433,5680,6090,6608,7018,7743,8156,8627,9649,9857,10782.10783,11069,11671,11672,11907,12661.12663,13088,13089,13116.13117,13184,13291,13293.13294,13499.13500,13665,13668,13744,13747,13758,15894,15897.15898,15900,16104,16105.16106,17259,17263.17264,17647,18099.18100,18296,18300,20660,23441,23468,23470,24190…	ABL1,ACTN1,ALCAM,ANTXR1,ARHGAP35,AUTS2,B3GNT1,BCL11B,BDNF,BMP7,CDC42,CELSR2,CLIC4,COBL,COL18A1,COL25A1,CXCL12,CXCR4,DAB1,DACT2,DCC,DOCK7,DOK4,DPYSL2,DRD2,DTNBP1,EFNA1,EFNA5,EFNB2,ENAH,EPHA4,ETV1,EVL,EXT1,FER,FERMT2,FEZ1,FEZ2,FGF8,FLRT2,FMN1,FN1,FOXD1,FRMD6,FRS2,FYN,FZD7,GAB1,GATA3,GDF7,GDNF,GFRA4,GLI2,GRB10,GRHL2,HRH2,IHH,IRS2,ISL1,ISL2,ITGA4,KIDINS220,KLF7,KRAS,LAMB1,LAMC1,LEF1,LGI1,LHX2,LHX9,LR…
GO Biological Process	GO:0048706	embryonic skeletal system development	159	0.00490557	63.2966	0.398092	2217850	30209440	67	4982.59	11050.6	54	0.743005	9586.99	177.537	2058770	21371990	44	123	13651.9	357724	15549.15551.15552,30761.30763.30764,810,3675,3819.3820,5079,7628,8116,8963,12506,12507,12510,13665,13668,16109,16246,21108,21181,21728,30758,30769,36423,36426,36429,39983.39984,39987,39989,39990,39995,39997,39999,40002,40020,40028,40033,40053,40146,42402,42488,42537,43127,43192,43619,44523,48995,53559.53560,54592,54595,54598.54599,58919,59410,60523,60527,63842,64072.64076,64185,64616,72450,72451,…	ALX1,ALX3,ALX4,BMP4,BMP7,CHST11,COL11A1,COL1A1,DMRT2,EXT1,EYA1,FGF9,GRHL2,HOXA1,HOXB1,HOXB9,HOXD10,HYAL1,IHH,KIAA1217,MTHFD1,NKX3-2,NOG,OSR1,OSR2,PAX7,PRRX1,RDH10,SETD2,SHH,SIX1,SIX2,SLC39A3,SMAD2,SOX11,SULF1,SULF2,TAPT1,TFAP2A,TGFB3,TGFBR2,WDR19,WDR60,WNT11
GO Biological Process	GO:0032990	cell part morphogenesis	160	0.00527798	68.1018	0.425636	1564575	118882100	186	19607.8	30677.9	28	0.0253731	327.39	11.6925	1579618	81665320	129	470	40024.8	274468	11538.11539.11541,31,327,387,545,936,957,2433,2612,3765,4603,4606,4641,5680,6090,6608,7018,7743,8156,8627,9784,9857,10482.10483,11069,11671,11672,11907,13088,13089,13184,13291,13293.13294,13744,13747,13758,13995.13998.14000,14567,15894,15897.15898,15900,17259,17263.17264,17647,18099.18100,18296,18300,18500,20382.20383,20660,23468,24190,24192,24193,26356,26586,26588.26589.26590,27237,27240,27241.2…	ABL1,ALCAM,ARHGAP35,AURKA,AUTS2,B3GNT1,BCL11B,BDNF,BMP7,C21orf59,CDC42,CELSR2,CNTNAP1,COBL,COL25A1,CTTN,CXCL12,CXCR4,CYFIP2,DAB1,DAB2IP,DCC,DICER1,DNM1L,DNM2,DOCK7,DOK4,DPYSL2,DRD2,DTNBP1,EFNA1,EFNA5,EFNB2,EGFR,EMX1,ENAH,EPHA4,ETV1,EVL,EXT1,FEZ1,FEZ2,FGF8,FLRT2,FMN1,FOXD1,FRS2,FYN,GAB1,GATA3,GDF7,GDNF,GFRA4,GLI2,GRB10,IRS2,ISL1,ISL2,KIDINS220,KLF7,KRAS,LGI1,LHX2,LHX9,LRP4,LRRC38,MAP4K4,MATN2,MINK…
GO Biological Process	GO:0006887	exocytosis	161	0.00539016	69.5493	0.431983	1546133	126121100	195	20801.8	32162.3	3830	273712	1000000	922116	1049833	132402100	139	762	43127.5	182415	250,13499.13500,15635,16104,16105.16106,16207,16209,16210,16345,16754.16755.16756,17442,17722,18373,19582,19873,22512.22513,22613.22615,22699.22700,23314,23317,25523,25525.25526.25527,387,2634,3882,3889,4090,4093,4382,4405.4406,4470,4520,5334,5455.5456,6576,6577.6578,6579.6581,9540,25532,27369,27425,29255,30154,30441,30445,30596,30599.30600,30605,30675,32204.32206,34090,34448.34449,34458,34576.34…	ABCC4,ACTN1,ACTR2,ADAM10,ANPEP,ANXA3,AP2A2,APOA1,ARG1,ARPC5,ASAH1,ATP11A,ATP11B,ATP6V0A1,B4GALT1,BIN2,BRI3,CALM1,CALML5,CAND1,CAT,CD44,CD47,CD58,CD97,CDK13,CEACAM1,CECR1,CHGA,CHP1,COMMD9,COPB1,COTL1,CPNE3,CRISPLD2,CST3,CTSB,CTSH,CTSS,DEFA1,DEGS1,DERA,DSP,DYNC1LI1,ECM1,EQTN,F13A1,FABP5,FAM3C,FAM47E-STBD1,FCN1,FGL2,FN1,FPR2,FTH1,FUCA2,GAS6,GGH,GLIPR1,GNS,GOLGA7,GPR84,GSTP1,GUSB,HABP4,HMGB1,IGF2R,IQ…
GO Biological Process	GO:0060627	regulation of vesicle-mediated transport	162	0.00574118	74.0784	0.457274	1669601	86847080	145	14324.1	23915.5	443	3844.31	1000000	111971	1280314	80449030	103	463	31957.8	222462	1141,2068,2246,3882,3889,5195,5303,6047,6741,8827,9106,9667,10782.10783,11032,11120,14392,14998.15000,15287,17424,17722,18373,20620,20757,20880,20881,20882,22706,23470,24061.24062,26411.26412,26420,28064.28065,28624,29139,31853,31981,31985,32204.32206,32365,33445,33448,33523,33579,34576.34577,35037,35485.35486.35487,35488.35489,35495,39624,39627,42138,43588,45413.45414,45420,47383.47384.47385,476…	AAK1,ABL1,ABL2,ADORA2B,ALOX15,ANKFY1,ARF6,ARRB1,ATAD1,ATG5,ATXN2,BMP2K,BRAF,BTBD9,C2CD5,C4BPA,CACNA1I,CAMK1D,CD2AP,CD47,CDH13,CEACAM1,CLASP1,DAB2,DLL1,DNM1L,DNM2,DRD2,EHD4,EMR2,EPHA3,FER,FOXF1,GAS6,GRTP1,HIP1R,HMGB1,IL13,IL4R,KIAA0226,LDLR,LDLRAP1,LGALS3,LRPAP1,MAP2K1,MAP2K2,MERTK,MIB1,MICAL1,NEDD4L,NR1H2,NRP1,NTF3,PACSIN2,PICALM,PKDCC,PLCG2,PPARG,PRKD1,PTPN1,RAB11A,RAB14,RAB17,RAB20,RAB27A,RAB33…
GO Biological Process	GO:0010811	positive regulation of cell-substrate adhesion	163	0.00581605	75.0445	0.460396	2325746	25798170	60	4255.02	9896.09	59	1.38496	17870.2	302.884	2117478	18418140	39	106	12100.5	367924	31,957,4460,5124,5125,6870,7039,7041,7775.7776,8639.8640,8982,8985,10644,12403,12406.12407,12409,13499.13500,15065.15066.15067,17524,17826,23690,23697,26368,27596,27598,30652,30653,32204.32206,34499.34500.34501.34502,34504,34509,35409,35411,39624,39627,41265,41714,41715,46467,47811,47815,47817,49336,49340,53700,55643,62858,62860,66060,66065,68759,70610,70612,70781,70962,71104.71105,76185,76187,76…	ABL1,ALOX15,APOA1,ARHGEF7,BRAF,CCDC80,CDC42,CDH13,COL8A1,CRK,CRKL,DISC1,DNM2,EDIL3,EGFLAM,EMP2,FBLN2,FMN1,FN1,FOXF1,ITGA6,ITGB1BP1,LIMS1,MYOC,NDNF,NID1,NINJ1,NRP1,PRKCE,PRKCZ,PTK2B,PTPRJ,RREB1,S100A10,SFRP1,SMOC2,UTRN,VEGFA,VIT
GO Biological Process	GO:0006658	phosphatidylserine metabolic process	164	0.0058687	75.7238	0.461731	4689162	4691670	22	773.82	3628.57	400	2900.97	1000000	93577.9	2302079	5212680	12	30	3723.24	400000	5537,15590,15594,27480,43064,43065,54013,56740,56742,59971,59973,59975,66342,66353.66354,66356,66358,66361,66363.66364.66366,66367,66368,68962,78181	ABHD12,LPCAT3,OSBPL10,PLA2G10,PLA2G16,PLA2G1B,PLA2G4A,PLA2G4D,PLA2G4E,PLA2G4F,PTDSS1,SERINC5
GO Biological Process	GO:0060070	canonical Wnt signaling pathway	165	0.00588656	75.9543	0.460329	2364165	24532970	58	4046.34	9566.22	145	70.5046	909720	6273.93	1959216	16333060	32	94	9928.64	340426	957,3919.3921,4304,6870,7080,10048,10049,10050,11907,13116.13117,13317,13319,13325,15287,19707,23441,25889.25890,25893,32165,37806,39983.39984,39987,39989,39990,39995,39997,39999,40002,40020,40028,40033,40053,41714,41715,41874,42014.42015.42016,42019,42916,46896.46897,48430,50999,51157,53140,54592,54595,54598.54599,56902,59275,60319,60320,60327,72334,72335,72336.72337,72453,80917,80919,80921	BCL9,CDC42,DISC1,FAM105B,FGF8,FRAT2,FZD10,FZD2,FZD5,FZD7,FZD9,GATA3,HOXB9,KLF4,LEF1,LGR4,LRP6,NR4A2,PTK7,RAB5A,RYR2,SCYL2,SFRP1,SHH,SNAI2,SOX17,TBL1XR1,TCF7L1,TMEM64,WNT11,WNT2B,ZNRF3
GO Biological Process	GO:0009953	dorsal/ventral pattern formation	166	0.0075436	97.3351	0.586356	2347082	24711540	58	4075.79	9566.22	64	2.23744	28869.7	451.089	2234371	14769260	33	85	10238.9	388235	810,6502.6503,11069,12203,12506,12507,12510,13317,13319,13325,18404.18405,21728,23843,24248,24253.24256,30879,30880.30881,36437,36753,39313,39983.39984,39987,39989,39990,39995,39997,39999,40002,40020,40028,40033,40053,41714,41715,44518,46580,47533,50653,50655,51157,51202,52983,53205,53656,55229,56902,59345,59346,59348,59349,63521,63842,67205,67211,67219.67220,67223,72683,74923	AIDA,ASCL1,BMP4,BMPR1A,DBX1,DMRT3,DYNC2H1,EDN1,EVX1,FGF8,FZD5,GLI2,HHIP,HOXD11,IFT122,INTU,LHX2,LRP4,LRP6,NKX2-1,NOG,PAX6,PAX7,PTCH1,SFRP1,SHH,SMAD2,SMAD6,SMO,SUFU,TBX20,TTC21B,WDR19
GO Biological Process	GO:0051090	regulation of sequence-specific DNA binding transcription factor activity	167	0.00785168	101.31	0.606648	1706797	77337830	132	12755.7	21771.4	386	2616.51	1000000	87463.4	1325805	66374790	88	382	27303.8	230366	1208.1211.1212.1213.1215.1216,31,400,403,406,407,2480,2644,2647.2649,3871.3874,4631,5168,7735,7738,9419,9469,13128,14474,14998.15000,19150,19151,19994,19999,20004,20807.20808.20809,20810.20811,21327,22699.22700,22941,23314,25889.25890,25893,28064.28065,29283,29284,30879,30880.30881,31938,32204.32206,32340.32341,32345.32346.32348,33183,34158,34288,35662,36446,36601,36603.36604,39313,39983.39984,39…	ABRA,ADORA3,ANXA3,ARHGEF2,ARID5B,ARRB1,BMP7,BTRC,C3orf33,CAMK1D,CAPN3,CARD11,CAT,CD40,CDKN2A,CHP1,CMKLR1,COMMD1,CRTC1,CRTC3,CTNNBIP1,CYTL1,DAB2IP,EDN1,ESR2,FAM105B,FER,FOS,FOSL1,FOXA2,FZD2,GAS6,GPR110,HDAC4,ID2,JUN,KLF4,KRAS,LRP6,MAP3K13,MAP3K7,MAPK10,NFKB1,NFKB2,NFKBIA,NOD1,NR0B2,PELI1,PIM1,PLA2G10,PLA2G1B,POP4,PPARG,PPARGC1A,PPARGC1B,PRKCQ,PRKCZ,PRKD1,PRKD2,PSMA6,PTCH1,RB1,ROR1,SFRP5,SGK1,SHH,S…
GO Biological Process	GO:0060828	regulation of canonical Wnt signaling pathway	168	0.00796559	102.78	0.611785	1880163	52123150	98	8596.92	16163.6	481	4948.07	1000000	132734	1385068	41875200	58	241	17995.7	240664	2000,3919.3921,9398,13317,13319,13325,16036,16754.16755.16756,18931,19819,23314,23441,23870,24550,26411.26412,26420,26586,26588.26589.26590,28190,33139,33965,37806,38248,39983.39984,39987,39989,39990,39995,39997,39999,40002,40020,40028,40033,40053,41714,41715,41874,42014.42015.42016,42019,42916,43219,46412,46418,46419.46420,47399,49135,49137.49138,49141,49428,49430,49816,51030,51131.51132,51967,5…	ANKRD10,ANKRD6,AXIN2,BAMBI,BICC1,BTRC,CAPRIN2,CCNY,CDH2,CDK14,COL1A1,DAB2,DAB2IP,DACT1,FAM53B,FGF9,FOXO1,FZD5,FZD9,ISL1,JADE1,KIAA0922,KREMEN1,LEF1,LGR4,LIMD1,LRP4,LRP6,LRRK1,MCC,NFKB1,NOG,PRICKLE1,PSMA3,PSMA4,PSMA6,PSMC1,PSMD12,PSMD6,RBX1,RNF146,RNF220,ROR2,SCYL2,SFRP1,SFRP5,SHH,SNAI2,SOX17,SOX2,SULF2,TMEM64,UBR5,USP34,WNT11,WNT2B,WWTR1,ZNRF3
GO Biological Process	GO:0010810	regulation of cell-substrate adhesion	169	0.00903398	116.565	0.689736	1967577	43708590	86	7209.07	14184.4	78	4.16849	53786.1	689.565	1782860	31971100	57	184	17685.4	309783	1234,10644,11120,12403,12406.12407,12409,13116.13117,13499.13500,15065.15066.15067,1735.1736.1737,28052.28053.28054,31,957,1730,1732.1733,4460,5124,5125,6870,7039,7041,7775.7776,8639.8640,8982,8985,16207,16209,16210,17424,17524,17826,20141,20585,23690,23697,26368,27596,27598,28048,30652,30653,32204.32206,34499.34500.34501.34502,34504,34509,35409,35411,39624,39627,41265,41714,41715,44454.44455,444…	ABL1,ALOX15,APOA1,ARHGEF7,BCL6,BRAF,CCDC80,CDC42,CDH13,CDKN2A,CLASP1,COL1A1,COL8A1,CORO1C,CRK,CRKL,DISC1,DNM2,EDIL3,EFNA5,EGFLAM,EMP2,EPHA3,FBLN1,FBLN2,FMN1,FN1,FOXF1,FZD7,ITGA6,ITGB1BP1,KANK1,LIMS1,MACF1,MFI2,MINK1,MYOC,NDNF,NF2,NID1,NINJ1,NRP1,PRKCE,PRKCZ,PTK2B,PTPRJ,RHOA,RREB1,S100A10,SFRP1,SLC9A1,SMOC2,TBCD,THBS1,UTRN,VEGFA,VIT
GO Biological Process	GO:0021915	neural tube development	170	0.00903849	116.624	0.686022	2078209	36088760	75	5952.3	12370.1	160	107.771	1000000	8691.06	1707994	26932180	46	155	14272.4	296774	810,1088,1202,2347,2348,2354,3089,6090,7628,8156,11069,11671,11672,12297,12301.12302,15652,15654,15656,16109,18404.18405,21728,23470,23843,32165,37248,38064,39313,39983.39984,39987,39989,39990,39995,39997,39999,40002,40020,40028,40033,40053,41714,41715,42014.42015.42016,42019,43192,46580,47533,47811,47815,47817,51157,51202,53205,53438,53441.53442,53639,53641.53642,56902,57710,57712,58919,60034,60…	ABL1,ALX1,AMBRA1,ARHGAP35,ARID1A,BMP4,BMP7,CECR2,COBL,DACT1,FGF8,FZD2,GDF7,GLI2,GRHL2,GRHL3,IFT122,INTU,KDM2B,LHX2,LRP2,LRP6,MIB1,MTHFD1,NOG,PAX6,PAX7,PLXNA2,PRICKLE1,PRKACB,PTCH1,PTK7,SEC24B,SEMA3C,SETD2,SFRP1,SHH,SMO,SOX11,SOX17,SSBP3,SUFU,TRAF6,TRIM71,WDR19,ZEB2
GO Biological Process	GO:0036149	phosphatidylinositol acyl-chain remodeling	171	0.0095943	123.795	0.723949	6990198	2145862	15	353.927	2474.02	397	2815.97	1000000	91522.6	2877599	2780096	8	16	2482.16	500000	5537,54013,59971,59973,59975,66342,66353.66354,66356,66358,66361,66363.66364.66366,66367,66368,68962,77236	PLA2G10,PLA2G16,PLA2G1B,PLA2G4A,PLA2G4C,PLA2G4D,PLA2G4E,PLA2G4F
GO Biological Process	GO:0010942	positive regulation of cell death	172	0.0105037	135.529	0.78796	1533630	126497300	194	20863.8	31997.4	1890	89305.8	1000000	609689	1118817	111725100	125	643	38783.7	194401	387,957,1234,2480,3781,4254.4255,4387,4631,4987,4989,6548,6554,6665,7795,8277.8278,8315,10191,10565,10764,10795,12403,12406.12407,12409,12427,12430,12432,12436,13191,13479,13483,14474,14998.15000,16175,16559,17109,17110,17259,17263.17264,17408,19286.19287,20141,21327,24498,25863,25873,27384,28313,28858,29564,30758,30761.30763.30764,30769,31750,31752.31753.31754,31822,31922,32428.32429,32430.32432…	ABL1,ACOX2,ADCY10,AKAP13,ANKRD1,APOPT1,ARHGEF2,ARHGEF7,ARRB1,ASCL1,AXIN2,B4GALT1,BARD1,BBC3,BCL2L11,BCL2L13,BCL6,BID,BLID,BMF,BMP4,BMP7,BNIP3,BTG1,C3orf38,CAMK1D,CD40,CDC42,CDK19,CDKN2A,COL18A1,CRYBA1,CTGF,CTLA4,CTNNA1,CTNNBL1,CTSH,DAB2IP,DAPK1,DAXX,DFNA5,DNM1L,DNM2,DNMT3A,E2F1,EFNB2,EIF2AK3,ENSG00000091436,F2R,FBXO18,FBXW7,FGD3,FGD4,FOS,FOSL1,FOXO1,FYN,FZD9,GADD45G,GRIK2,HDAC4,HIP1R,HMGB1,IGF2R,…
GO Biological Process	GO:0036150	phosphatidylserine acyl-chain remodeling	173	0.0107684	138.944	0.803146	5570219	3231471	18	532.982	2968.83	523	5626.73	1000000	138818	2466513	3648876	9	21	2792.43	428571	5537,15590,15594,54013,56740,56742,59971,59973,59975,66342,66353.66354,66356,66358,66361,66363.66364.66366,66367,66368,68962	LPCAT3,OSBPL10,PLA2G10,PLA2G16,PLA2G1B,PLA2G4A,PLA2G4D,PLA2G4E,PLA2G4F
GO Biological Process	GO:0045665	negative regulation of neuron differentiation	174	0.0108342	139.794	0.803412	1910714	48149540	92	7941.54	15174	847	19182.6	1000000	292223	1348874	33361150	45	192	13962.1	234375	462,466,2433,4603,4606,10482.10483,13088,13089,13744,13747,13758,16207,16209,16210,17840,19819,22401,26586,26588.26589.26590,35485.35486.35487,35488.35489,35495,39983.39984,39987,39989,39990,39995,39997,39999,40002,40020,40028,40033,40053,41623,41625,43736,43999,44001,44454.44455,44457,44460,44469,47339,47346.47347.47348,47352,49336,49340,53205,53656,53807,58593.58594,59345,59346,59348,59349,6204…	ARF6,ASAP1,ASCL1,BCL11A,BMP7,C3orf17,CBFA2T2,CDK5RAP2,CNTF,DAB1,DCC,DLL1,EDNRB,EFNA1,EFNB2,EIF4ENIF1,EPHA4,ID2,IRX3,ISL1,ISL2,JAG1,KANK1,LRP4,LSM1,MAG,MAP4K4,MDM2,MEIS1,MIB1,NOTCH3,NRP1,PAX6,PTCHD2,RAP1GAP2,RHOA,RTN4,RTN4RL1,RUFY3,SEMA4F,SHH,SOX2,TRAK2,ULK2,ZHX2
GO Biological Process	GO:1901342	regulation of vasculature development	175	0.011553	149.068	0.851816	1833593	56173860	103	9265.03	16988.3	135	55.8343	720430	5336.52	1561488	44829050	70	258	21718.9	271318	15549.15551.15552,264,26588.26589.26590,2686.2687.2688,2690,35485.35486.35487,3882,3889,3997,4382,4603,4606,4641,6262,7775.7776,10448,14998.15000,16207,16209,16210,16246,16329,22512.22513,22699.22700,24190,24192,24193,26586,27473,27856,30394,32204.32206,32452,33922,34288,34616,34619,35488.35489,35495,36041.36042,36046,36162,36634.36635,37852,39116,41265,41714,41715,42402,42659,43650,46896.46897,4…	ABL1,ANXA3,AQP1,BMP4,BMP7,BRCA1,BTG1,C5,CD40,CEACAM1,CELA1,COL4A2,CTSH,DAB2IP,DLL1,ECM1,EFNA1,EFNB2,EMP2,ENG,ENPP2,ERAP1,FLT1,FOXC1,GAB1,GATA6,GTF2I,HDAC9,HEY1,HEY2,HHEX,HIPK1,HMGB1,HYAL1,IL17F,ISL1,ITGB1BP1,JAK1,KIAA1462,KLF4,MEOX2,NRP1,PDCL3,PF4,PPARG,PRKCA,PRKD1,PRKD2,PTK2B,RAP1A,RHOA,SASH1,SEMA4A,SFRP1,SIRT1,SPRED1,STAB1,STARD13,STAT3,SULF1,TGFBR2,THBS1,THBS4,TNFAIP3,TSPAN12,UTS2,VASH2,VEGFA,…
GO Biological Process	GO:0045444	fat cell differentiation	176	0.0115659	149.235	0.847927	2379413	23114950	55	3812.46	9071.42	223	471.158	1000000	27261.6	1788022	17896870	32	103	9928.64	310680	60,3275.3276,3279,5608,6139,11907,12403,12406.12407,12409,14998.15000,19707,21327,24133,26255,26258,27856,32328.32329,32336.32338,32428.32429,32430.32432,38212,41829,41831,41874,46747,46896.46897,49900.49901.49902,49908.49909,49912,49991.49992,51722,51723,51724.51725,51727,51728,51732,51994,52000,52236,60046.60047,60050,60213,61194.61195,61199,67205,67211,67219.67220,67223,75755,75756.75757,75760…	AACS,ARID5B,ATF5,BNIP3,C1QTNF3,CEBPA,CEBPD,CTBP2,ERAP1,FFAR2,FOXO1,GPR116,GRK5,ITGA6,KLF4,LAMB3,LRRC8C,NR4A2,NR4A3,PPARG,PPARGC1A,PRDM16,RGS2,SIRT1,SMAD6,SNAI2,STEAP4,TBL1XR1,TFAP2B,TMEM120B,UCP1,ZNF516
GO Biological Process	GO:0060173	limb development	177	0.0126857	163.684	0.924767	1927342	46177590	89	7616.29	14679.2	29	0.0291851	376.576	12.9854	1996022	30059790	60	173	18616.2	346821	3819.3820,4314,5079,6090,7628,8116,8827,10417.10419,10425,10426,10764,11069,12403,12406.12407,12409,12427,12430,12432,12436,12506,12507,12510,13665,13668,18404.18405,19025.19026,21728,23441,23843,28530,28718,30758,30761.30763.30764,30769,32428.32429,32430.32432,35643,36041.36042,36046,38064,39983.39984,39987,39989,39990,39995,39997,39999,40002,40020,40028,40033,40053,41637,41639.41640,42216.42217…	AFF3,ALX1,ALX3,ALX4,B9D1,BCL2L11,BMP4,BMP7,BMPR1A,CHD7,CHST11,DYNC2H1,ENSG00000091436,EVX2,FBN2,FBXW4,FGF8,FGF9,FGFR1,FMN1,GJA5,GLI2,GNA12,GNAQ,GRHL2,HOXD10,HOXD12,HOXD13,IFT122,IHH,INTU,ITGA6,KIAA1715,KREMEN1,KRT84,LEF1,LRP4,MBNL1,MEOX2,NOG,NR2F2,OSR1,OSR2,PITX1,PKDCC,PLXNA2,PRKAB1,PRRX1,PTCH1,RDH10,RECK,ROR2,SEMA3C,SHH,SLC39A3,SOX11,TBX2,TFAP2A,TFAP2B,WDR19
GO Biological Process	GO:1903363	negative regulation of cellular protein catabolic process	178	0.0131747	169.993	0.955016	3027202	11892170	36	1961.43	5937.65	780	17152	1000000	283734	1686868	10077850	17	58	5274.59	293103	3389.3391,4603,4606,10448,13744,13747,13758,19893.19894,19896.19897,19898.19899.19900,31679,39983.39984,39987,39989,39990,39995,39997,39999,40002,40020,40028,40033,40053,42138,47399,51202,52998,53034,57861,68091,68779,68781,68790,69553,69558,72875	BAG6,CLEC16A,DAB2IP,EFNA1,EPHA4,FURIN,LAMP3,N4BP1,NELL1,PDCL3,RPL5,SDCBP,SENP1,SHH,SUFU,SVIP,TLK2
GO Biological Process	GO:0007163	establishment or maintenance of cell polarity	179	0.0132836	171.399	0.957535	2015424	39197710	79	6465.07	13029.9	301	1206.61	1000000	51723.9	1563140	28148470	44	162	13651.9	271605	10884.10885.10886,31,957,1116,1118,1234,2612,4631,5455.5456,7243.7244,7246,9540,11120,14567,16207,16209,16210,16928.16929,16932,16934,23765,28858,29770.29771,29772.29773,29774.29775,29777.29778,29782.29783,32165,34626.34627,34628.34629.34630,35371,35372,36634.36635,39983.39984,39987,39989,39990,39995,39997,39999,40002,40020,40028,40033,40053,42488,47339,47346.47347.47348,47352,47494,47495,47497,4…	ACTR2,ACTR3,AQP1,ARF6,ARHGAP35,ARHGEF2,ARPC5,CDC42,CDK5RAP2,CLASP1,CLIC4,CRB2,CTNNA1,CYTH1,DOCK7,EYA1,FEZ1,FOXF1,FRMD4B,JAM3,KIF25,LHX2,MARK2,MARK3,MPP7,NDEL1,PARD3,PARD6B,PAX6,PRKCZ,PTK7,RHOA,RLTPR,SDCCAG8,SFRP5,SHH,SIPA1L3,SLC9A1,SOGA2,SPRY1,STK25,UST,WNT11,WWC1
GO Biological Process	GO:0051347	positive regulation of transferase activity	180	0.0133565	172.339	0.957438	1510746	135032700	204	22271.6	33646.7	543	6243.98	1000000	148372	1213854	117806600	143	678	44368.6	210914	11538.11539.11541,31,957,2433,3089,3117.3118,3124.3126,3882,3889,4603,4606,5945,6018,6041.6042,6583,6940.6943,7424,7743,7775.7776,9276.9277,10482.10483,10656,11032,11498.11500,11504,11671,11672,12427,12430,12432,12436,13317,13319,13325,13744,13747,13758,14567,15366,15432,15549.15551.15552,15722,15725,16084,16207,16209,16210,16754.16755.16756,17259,17263.17264,18135,18452,19213,19885,19994,19999,2…	ABL1,ACSL1,ADCY5,ADCY8,ADORA2B,AFAP1L2,AKAP13,AMBRA1,ANAPC16,ANAPC4,ARRB1,ARRDC4,BMP4,BRAF,BTRC,C5,CACUL1,CALM1,CALM3,CCDC88A,CCNL1,CCNT2,CCNY,CD40,CDC14B,CDC16,CDC42,CKS2,CRK,CRKL,CUL1,CXCR4,DAB1,DAB2IP,DAXX,DCUN1D1,DRD2,DSCC1,DSTYK,EDN1,EDN3,EFNA1,EFNA5,EGFR,EMP2,ENSG00000091436,ENSG00000143674,EPHA4,EPM2AIP1,ERN1,ERN2,F2R,FAM150A,FAM150B,FAM20A,FBXW7,FGFR1,FLT1,FRS2,FZD10,FZD5,GADD45G,GAS6,GHR…
GO Biological Process	GO:0003279	cardiac septum development	181	0.0150562	194.27	1.07332	2245431	27166280	61	4480.67	10061	24	0.019456	251.04	10.46	2397999	16680580	40	96	12410.8	416667	528,3365,4314,7628,12297,12301.12302,15549.15551.15552,20681,20683,23552,26586,26588.26589.26590,30270,32165,33436.33437.33438,33441,33922,34353,34358,36753,38064,39313,42216.42217,42659,43293,43294,43297,47690,48430,49336,49340,50653,50655,51157,51202,54592,54595,54598.54599,58593.58594,58630,58631,63842,67205,67211,67219.67220,67223,67521,72334,72335,72336.72337,72683,72850,73850,74309,74312,74…	ANK2,BMP4,BMP7,BMPR1A,CHD7,CITED2,DHRS3,DNM2,ENG,FGF8,FRS2,FZD2,GATA3,GATA6,GJA5,HEY1,HEY2,ISL1,JAG1,LRP2,MAML1,MDM2,NOG,NRP1,PRDM1,PTK7,SEMA3C,SMAD6,SMO,SOX11,STRA6,SUFU,TBX2,TBX20,TGFBR2,TGFBR3,WHSC1,WNT11,ZBTB14,ZFPM2
GO Biological Process	GO:0009895	negative regulation of catabolic process	182	0.0164825	212.674	1.16854	2175803	29874030	65	4927.27	10720.8	1508	61707.7	1000000	527993	1291230	27105940	35	156	10859.5	224359	3389.3391,4603,4606,7144,10448,13744,13747,13758,14474,19893.19894,19896.19897,19898.19899.19900,21327,23684,31679,33523,33659.33660,37355,39983.39984,39987,39989,39990,39995,39997,39999,40002,40020,40028,40033,40053,42138,43238,43243,43248.43249,46517,46519,46523,47399,51202,52998,53034,57861,68067,68071,68073,68091,68779,68781,68790,69553,69558,71709.71710,72235,72238,72587,72875,73352,78132,79…	AZIN1,BAG6,CLEC16A,CRTC3,CST3,DAB2IP,EFNA1,EGFR,EPHA4,FBP1,FMN2,FURIN,FYN,GRIN2C,HDAC4,LAMP3,MAD2L1,N4BP1,NELL1,NOS2,PDCL3,PPARGC1A,RPL5,SDCBP,SENP1,SHH,SNX3,STAT3,SUFU,SVIP,TIMP3,TLK2,TOB1,UBE2G2,USP25
GO Biological Process	GO:0001525	angiogenesis	183	0.0165004	212.905	1.16341	1741969	67739420	118	11172.6	19462.3	228	528.477	1000000	29907.6	1443744	50563000	73	291	22649.7	250859	1116,1118,2105,2480,3637,10191,10448,13317,13319,13325,13499.13500,13665,13668,14324.14325,15549.15551.15552,15680,16084,16109,17259,17263.17264,17524,22911,23441,23690,23697,24190,24192,24193,25889.25890,25893,26687,27856,30879,30880.30881,32204.32206,34096,35485.35486.35487,35488.35489,35495,35822,35826,35838.35840,36041.36042,36046,36753,38840,39116,39983.39984,39987,39989,39990,39995,39997,39…	ACKR3,ADIPOR2,ANPEP,ARHGAP24,B4GALT1,BMP4,C1GALT1,CDC42,CDH13,CEACAM1,CLIC4,COL18A1,COL4A2,COL8A1,CTGF,DAB2IP,DLL1,ECM1,EDN1,EFNA1,EFNB2,EIF2AK3,ENG,EPAS1,ERAP1,ESM1,FAM105B,FGF8,FGF9,FGFR1,FLT1,FN1,FZD5,GAB1,GJA5,HEY1,HIF3A,IHH,ITGB1BP1,JAG1,JAM3,JUN,LEF1,LOXL2,MEIS1,MEOX2,NDNF,NOTCH3,NRCAM,NRP1,PDCL3,POFUT1,PRKCA,PRKD1,PRKD2,PTK2B,ROBO1,RORA,S1PR1,SEMA4A,SETD2,SHH,SIRT1,SOX17,TAL1,TBX20,TDGF1,T…
GO Biological Process	GO:0032870	cellular response to hormone stimulus	184	0.0172778	222.935	1.2116	1567518	109727600	172	18097.9	28368.8	72	2.83504	36580.6	508.063	1441430	95044530	137	547	42507	250457	1160.1161,1202,1208.1211.1212.1213.1215.1216,1234,13995.13998.14000,1624,2480,25243.25244.25245,26588.26589.26590,273,28052.28053.28054,31,3089,31752.31753.31754,378,3812.3814,4017,4079,4084.4085,4405.4406,4889,5168,5718,5723,6425,7350,8277.8278,8896,8901.8902,8906,8982,8985,11907,14189,14474,14998.15000,18135,18427,18429,18431,21327,23314,23441,24133,24190,24192,24193,24390,25242,26448,26479,265…	ACSL1,ADCY5,ADCY8,ADIPOR2,AHCYL1,APOBEC1,AQP1,ARG1,ARID1A,ARID1B,ATP1A1,ATP6V0A1,ATP6V0E1,ATP6V0E2,AVPR1A,BAIAP2L1,BMP4,BMP7,BRCA1,C2CD5,CA2,CALCOCO1,CEACAM1,CRK,CTSB,CTSH,CTSL,CTSS,DAXX,DEFA1,DEFA3,EDN1,EFNA5,EGFR,ERRFI1,ESR2,FER,FOS,FOXO1,FYN,GAB1,GATA6,GCLC,GHR,GJB2,GNB3,GNG10,GNG3,GNG7,GRIP1,GSTP1,HDAC4,HDAC9,HEY1,IRS2,ISL1,JUN,KL,KLF9,LEF1,LMO2,MDM2,METTL21C,MYO5A,NCOA1,NCOA2,NCOA3,NCOA4,NDE…
GO Biological Process	GO:0007405	neuroblast proliferation	185	0.0177147	228.573	1.23553	3316464	9347306	31	1541.7	5112.98	266	806.088	1000000	39101.3	2493919	5212680	13	30	4033.51	433333	2612,4631,23441,24248,24253.24256,37806,39983.39984,39987,39989,39990,39995,39997,39999,40002,40020,40028,40033,40053,41637,41639.41640,53915,57951,58630,58631,59345,59346,59348,59349,64459,65428,65430	ARHGEF2,ASCL1,DAGLA,DOCK7,EML1,FGFR1,FRS2,FZD9,HHIP,LEF1,NUMB,RACGAP1,SHH
GO Biological Process	GO:0006915	apoptotic process	186	0.0177586	229.139	1.23193	1446777	169341900	245	27930.4	40409	3202	188001	1000000	757581	1065310	158639200	169	913	52435.6	185104	10733.10734.10735.10736,1706.1707,1709,1718,2480,3199.3200,3259,3781,3997,4387,4457,4557,4558,4561,4566,4717.4718,4934.4935,4936,6548,6554,7080,8315,8982,8985,9253,9255,9257,9884,10182,10448,10670.10671,10729,10738,10764,10795,11032,11538.11539.11541,12446,13187,13189,13317,13319,13325,14567,14721,15549.15551.15552,15730,17408,19286.19287,19453.19454,20382.20383,20736,21752,21754,23314,23441,2387…	ABL1,ACAA2,ADRA1A,AHR,AIFM3,AKTIP,APOPT1,ARF6,ARRB1,ATG5,AVP,BAG6,BBC3,BCAP29,BCL2L11,BCL2L13,BECN1,BID,BLID,BMF,BNIP1,BNIP3,BRCA1,BRCA2,BUB1,C22orf29,C3orf38,CADM1,CAPN3,CARD18,CD28,CD40,CD70,CDCA7,CDK19,CECR2,CSE1L,CST3,CTNNBL1,CTSH,CTSL,CUL1,CXCR4,CYFIP2,DAB2,DAB2IP,DAPK1,DAPK2,DAXX,DCC,DICER1,DNM1L,DNMT3A,DRAM1,E2F1,EBAG9,EDAR,ELMO1,EMC4,ERN1,ERN2,EVA1A,EYA2,FGF8,FNIP2,FOXO1,FZD5,FZD9,GADD45G…
GO Biological Process	GO:0002244	hematopoietic progenitor cell differentiation	187	0.020782	268.15	1.43396	2478754	19767990	49	3260.43	8081.81	440	3798.16	1000000	111381	1726559	13900480	24	80	7446.48	300000	2105,2347,2348,2354,4585,6635.6636,21787.21788,21792,21796.21797,26646,35387,35393,39624,39627,39983.39984,39987,39989,39990,39995,39997,39999,40002,40020,40028,40033,40053,40474,41714,41715,41829,41831,44131,44133,48430,52028.52029,56354,56355,62858,62860,63842,64777,65428,65430,68157,68167,70162.70163,71957,76833,76838	ADAR,AGPAT5,ARHGEF7,BMP4,BRAF,C17orf66,CEBPD,CHD2,DACT2,EML1,FST,GATA3,JAM3,MIXL1,MMP21,RBM47,SFRP1,SHH,SIPA1L3,SMPD3,SSBP3,STON2,TAL1,ZFAT
GO Biological Process	GO:0030029	actin filament-based process	188	0.0213744	275.794	1.46699	1581112	103724500	164	17107.8	27049.3	238	589.514	1000000	31960	1332658	84792930	113	488	35060.5	231557	10884.10885.10886,12165.12166.12167,31,844,845,957,1064.1065,1234,1322.1323,3419,3508.3509,3514,3637,3769,3900.3901,4079,4084.4085,4314,4631,4768.4769,5455.5456,7080,7144,9540,9628.9629,9649,10565,11787.11788,12214,13404,14379,14381,14383,14560,15837,16207,16209,16210,16913.16915,20141,20959,21841,21843,22401,23552,24190,24192,24193,27369,28064.28065,28858,29283,29284,30995.30996,32028,32165,3236…	ABL1,ABLIM2,ACTN1,ACTR2,ACTR3,ACTR3C,ANK2,ANKRD1,ANTXR1,AQP1,ARAP1,ARF6,ARHGAP25,ARHGAP35,ARHGEF2,ARPC5,ARRB1,ATP1A1,AUTS2,BAIAP2L1,BCL6,CAPN3,CAPZB,CD2AP,CDC42,CGNL1,CNN3,COBL,COBLL1,CORO1C,CORO6,CSRP3,CTNNA1,CTTN,DAAM1,DAAM2,DTNBP1,ELMO1,EMP2,ENSG00000121388,EPB41,EPS8,EVL,F11R,FAM101A,FARP2,FER,FGD3,FGD4,FMN1,FMN2,FNBP1L,FRMD6,GAB1,GJA5,IQGAP2,KCNA5,KCND3,KCNE1,KCNJ5,KCNJ8,KRAS,LIMA1,LIMCH1,LM…
GO Biological Process	GO:0035270	endocrine system development	189	0.0224245	289.344	1.53092	2102290	32821350	69	5413.38	11380.5	162	113.839	1000000	9067.09	1807417	21024480	38	121	11790.3	314050	10191,11069,19819,26586,26588.26589.26590,28718,30690,34353,34358,35485.35486.35487,4557,4558,4561,4566,35488.35489,35495,39313,39624,39627,39983.39984,39987,39989,39990,39995,39997,39999,40002,40020,40028,40033,40053,46673,47559,48430,49900.49901.49902,49908.49909,49912,50653,50655,50841,51157,53205,53215,54592,54595,54598.54599,55495,55643,59345,59346,59348,59349,60765,61194.61195,61199,63521,6…	APOA1,ARID5B,ASCL1,BMP4,BMP6,BMPR1A,BRAF,CDH1,CITED2,CRKL,DLL1,DRD2,EIF2AK3,FGF8,FOXA2,FOXE1,FOXO1,GATA3,GATA6,GLI2,GSX1,HHEX,IL6R,ISL1,MAP2K1,NKX2-1,NOG,NR5A1,PAX1,PAX6,PITX1,SHH,SIX1,SMO,SOX2,STRA6,WNT11,WT1
GO Biological Process	GO:0010769	regulation of cell morphogenesis involved in differentiation	190	0.022435	289.479	1.52357	1785943	59912320	107	9881.63	17648	170	160.137	1000000	12154.4	1522776	44655290	68	257	21098.4	264591	957,1730,1732.1733,2433,3117.3118,3124.3126,4460,4603,4606,5124,5125,6090,6870,7775.7776,9253,9255,9257,9540,9857,10644,11671,11672,12093.12094,12096,13088,13089,13499.13500,13744,13747,13758,14567,15894,15897.15898,15900,16207,16209,16210,17259,17263.17264,1735.1736.1737,18296,18300,20382.20383,20585,22401,28048,28052.28053.28054,30652,30653,32204.32206,34626.34627,34628.34629.34630,38361,38362.…	ABL1,ACTR2,APOA1,ARHGAP35,ARHGEF7,BDNF,BRAF,CAPRIN2,CDC42,CORO1C,CRK,CRKL,CTTN,CUX1,CXCL12,DAB1,DCC,DISC1,DNM1L,DNM2,DPYSL2,EFNA1,EFNA5,EPHA4,FBLN1,FBXO31,FBXW8,FN1,ITGB1BP1,KANK1,LIMS1,LPAR3,LRP4,LRRC4C,LZTS1,MACF1,MAG,MAP2K1,MARK2,MFI2,MYOC,NDEL1,NEDD4,NRCAM,NRP1,OPA1,PLXNA1,PLXNA2,PPP1R9A,RAB11A,RHOA,ROBO1,RREB1,RTN4,RUFY3,S100A10,SDC2,SEMA4F,SLITRK1,SSH2,STK25,TBR1,TRAK1,TRAK2,ULK2,UST,VEGFA,…
GO Biological Process	GO:0030855	epithelial cell differentiation	191	0.0226569	292.342	1.53058	1556555	111785300	174	18437.3	28698.7	2496	148081	1000000	765500	1092422	112593900	123	648	38163.2	189815	957,1116,1118,2015,2480,3508.3509,3514,3637,3882,3889,4254.4255,4768.4769,5718,5723,7013,7628,7735,7738,8156,8963,9784,9828.9829,9835.9836,11091,11093,11095,11096,11099,13116.13117,13665,13668,14998.15000,15439,16207,16209,16210,18059,18260,18263,18264,21108,21176,23441,23470,23843,24008,24013.24014,26356,26411.26412,26420,26695.26696.26697,28316,28320,30093,30675,30690,31822,32165,32204.32206,33…	ABL1,ARID4A,ARID4B,ASCL1,B4GALT1,B9D1,BARX1,BCL11B,BMP4,BMP6,BMP7,C1GALT1,CBFA2T2,CCM2,CDC42,CDH2,CERS3,CES1,CLIC4,CNN3,COL18A1,CPT1A,CST3,CSTA,CTSB,DAB2,DACT2,DLL1,DMBT1,DMRT1,DSP,ELF5,EMX1,ENG,EYA1,F11R,FGF8,FGFR1,FOXF1,FRMD6,FRS2,FURIN,FZD2,FZD7,GATA3,GATA6,GDF7,GDNF,GRHL2,HEY1,HEY2,HHEX,HNF1B,HRH2,HSD17B4,HYDIN,ID2,IHH,INTU,JAG1,JUN,KLF15,KLF4,KRT20,KRT27,KRT28,KRT74,KRT84,KRTAP10-1,KRTAP4-7,…
GO Biological Process	GO:0048812	neuron projection morphogenesis	192	0.0230369	297.245	1.54815	1549698	114215800	177	18838.2	29193.5	23	0.0171452	221.224	9.61843	1608839	76452640	123	440	38163.2	279546	11538.11539.11541,31,327,387,545,936,957,2433,2612,3765,4603,4606,4641,5680,6090,6608,7018,7743,8156,8627,9784,9857,10482.10483,11069,11671,11672,11907,13088,13089,13184,13291,13293.13294,13744,13747,13758,14567,15894,15897.15898,15900,17259,17263.17264,17647,18099.18100,18296,18300,18500,20660,23468,24190,24192,24193,26356,26586,26588.26589.26590,27237,27240,27241.27242,28048,28052.28053.28054,2…	ABL1,ALCAM,ARHGAP35,AURKA,AUTS2,B3GNT1,BCL11B,BDNF,BMP7,CDC42,CELSR2,CNTNAP1,COBL,COL25A1,CTTN,CXCL12,CXCR4,CYFIP2,DAB1,DAB2IP,DCC,DICER1,DNM2,DOCK7,DOK4,DPYSL2,DRD2,DTNBP1,EFNA1,EFNA5,EFNB2,EGFR,EMX1,ENAH,EPHA4,ETV1,EVL,EXT1,FEZ1,FEZ2,FGF8,FLRT2,FMN1,FOXD1,FRS2,FYN,GAB1,GATA3,GDF7,GDNF,GFRA4,GLI2,GRB10,IRS2,ISL1,ISL2,KIDINS220,KLF7,KRAS,LGI1,LHX2,LHX9,LRP4,LRRC38,MAP4K4,MATN2,MINK1,NCAM1,NDEL1,N…
GO Biological Process	GO:0016032	viral process	193	0.0246621	318.215	1.64878	1589992	100000500	159	16493.6	26224.6	1395	54361	1000000	502810	1143661	108423700	124	624	38473.5	198718	10733.10734.10735.10736,902,957,2225,2563,3389.3391,3702,4531,4768.4769,6011,9696.9697,10448,10459,10656,10729,10738,10764,11498.11500,11504,11538.11539.11541,12029,12036.12037.12039.12041,12049,12099,12100,12104,12389.12390,13128,13543,14324.14325,15287,15635,15680,16207,16209,16210,16279,17387,18044,18373,20541,21739,22602,24498,25263,26720.26721,27480,29496,30100,31076,31668.31671,31750,31752.…	ACKR3,AMBP,ANPEP,ATF7IP,ATG16L2,ATG5,BCL2L11,BECN1,BNIP3,BTRC,BUB1,CALCOCO2,CCDC86,CCNT2,CD86,CDC42,CDK13,CEBPA,CHMP1B,CHMP2B,CHMP4B,CLEC4M,COPB1,CRTC1,CRTC3,CTBP2,CTSB,CUL1,CXCR4,DAXX,DERL1,DMBT1,DPP4,DYNC1I2,DYNC1LI1,EFNB2,EGFR,EIF2D,EIF3A,EIF3D,EIF4G3,EPS15,F11R,FBLN1,FBXW7,FURIN,GAS6,HAVCR1,IL6ST,IPO7,ITGB6,ITSN1,KLC1,LDLR,LMBRD1,MDFIC,MDM2,MICB,MORC3,MVB12B,NCAM1,NEDD4,NEDD4L,NFIA,NFKBIA,NLR…
GO Biological Process	GO:0046474	glycerophospholipid biosynthetic process	194	0.0255385	329.523	1.69857	1964295	41236170	81	6801.28	13359.7	728	13937.3	1000000	247024	1333822	40485150	54	233	16754.6	231760	387,1764,1765,1768,3505,4307.4309,5149,5537,6741,6851.6852,8482,15287,16042.16043,18452,19582,20011,20013,22745,22746.22747,22872.22873,22888,24190,24192,24193,25523,25525.25526.25527,25532,26219,26221,38598.38599,40474,41637,41639.41640,42721,42730,42752,42840,43064,43065,45642,47383.47384.47385,51157,52733,54198.54199,54201,54210.54211,55643,57116.57117,58630,58631,59971,59973,59975,60112,60123…	ACHE,ACP6,AGPAT3,AGPAT5,AGPAT9,ALOX15,APOA1,CDIPT,CDS1,CHKA,CPNE3,FABP5,FAR1,FGF5,FGF8,FGF9,FGFR1,FRS2,GAB1,GNPAT,IMPA1,IRS2,KL,LCLAT1,LIPH,LIPI,LPCAT1,LPIN2,MFSD2A,MTMR12,PEMT,PGS1,PIGB,PIGC,PIK3C2G,PIK3CD,PIK3R4,PIP5K1B,PITPNM2,PITPNM3,PLA2G10,PLA2G1B,PLA2G4A,PLA2G4D,PLCG2,PLD1,PLD6,PTDSS1,RAB14,RAB4A,RAB5A,SACM1L,SLC44A3,VAC14
GO Biological Process	GO:0043112	receptor metabolic process	195	0.025856	333.62	1.71087	2487665	19295200	48	3182.45	7916.87	212	421.133	1000000	25631.5	1836765	16333060	30	94	9308.1	319149	1141,3199.3200,8520,14324.14325,14998.15000,15287,18452,20541,20739,25264,25267,25268.25269,25274,31013,31017,31022,32731,38475,38481,38598.38599,52298,52300,52301.52302,52304,54539.54540,54574,54577,54579,54830,55495,59275,64232,65109,65114,65117.65119,66771.66772,67058,72263,76185,76187,76189,77017,77741.77744,77746,77919,80917,80919,80921	ACHE,ACKR3,AP2A2,ARRB1,BECN1,CEACAM1,DNM2,DRD2,EHD3,FUT8,GRK4,KIF16B,LDLRAP1,LGMN,LMBRD1,LMTK2,MYLIP,NEDD4,PICALM,PIK3R4,PPARG,RAB5A,SCYL2,SH3GLB1,SNAP25,SNX1,SNX25,TFRC,UVRAG,ZNRF3
GO Biological Process	GO:0031175	neuron projection development	196	0.025864	333.724	1.70267	1484263	142831900	212	23558	34966.2	35	0.0802265	1035.16	29.5761	1495757	100952200	151	581	46850.8	259897	11538.11539.11541,31,327,387,545,936,957,2433,2480,2612,3765,4603,4606,4641,5124,5125,5680,5888.5889,6090,6608,7018,7743,8156,8627,9253,9255,9257,9784,9857,10482.10483,10565,11069,11671,11672,11907,13088,13089,13184,13291,13293.13294,13744,13747,13758,14555,14567,15894,15897.15898,15900,17259,17263.17264,17424,17647,18099.18100,18296,18300,18500,20660,23468,24190,24192,24193,26356,26586,26588.265…	ABL1,ALCAM,APOA1,ARHGAP35,ARID1B,ATXN10,AURKA,AUTS2,B3GNT1,BCL11B,BDNF,BMP7,BTG2,CDC42,CDH1,CELSR2,CNTNAP1,COBL,COL25A1,CRTAC1,CTNNA1,CTTN,CXCL12,CXCR4,CYFIP2,DAB1,DAB2IP,DCC,DICER1,DNM2,DOCK7,DOK4,DPYSL2,DRD2,DTNBP1,EFNA1,EFNA5,EFNB2,EGFR,EMX1,ENAH,EPHA3,EPHA4,ETV1,EVL,EXT1,FEZ1,FEZ2,FGF8,FLRT2,FMN1,FOXD1,FRS2,FYN,GAB1,GATA3,GDF7,GDNF,GFRA4,GLI2,GPR110,GRB10,GRIP1,HMGB1,IRS2,ISL1,ISL2,JAM3,JUN,K…
GO Biological Process	GO:0090175	regulation of establishment of planar polarity	197	0.0285038	367.785	1.86693	2452659	19978310	49	3295.12	8081.81	1282	43274.1	1000000	435542	1387414	19460670	27	112	8377.29	241071	1088,13116.13117,13317,13319,13325,16207,16209,16210,16754.16755.16756,957,2644,2647.2649,3765,23470,26411.26412,26420,32165,33139,41714,41715,46412,46418,46419.46420,47811,47815,47817,52298,52300,52301.52302,52304,54592,54595,54598.54599,57710,57712,63463.63465,63469,63985,64001,64021.64022.64024,64971,67683,72334,72335,72336.72337,73095,80917,80919,80921	ABL1,ANKRD6,AP2A2,CDC42,CELSR2,DAAM1,DAB2,DACT1,FZD2,FZD5,FZD7,GRHL3,PRICKLE1,PSMA3,PSMA4,PSMA6,PSMC1,PSMD12,PSMD6,PTK7,RHOA,ROR1,ROR2,SEC24B,SFRP1,WNT11,ZNRF3
GO Biological Process	GO:0010038	response to metal ion	198	0.0286698	369.927	1.86832	1766464	61705210	109	10177.3	17977.9	506	5326.57	1000000	135828	1321435	57513240	76	331	23580.5	229607	1116,1118,2480,3812.3814,4017,4254.4255,4520,5984,6425,6662.6663,7080,8315,10191,10354,13128,13454.13455,14885,14921.14922,14933,18044,21210.21211,21327,21369,27109.27112,27115,29847.29849,30690,30758,30761.30763.30764,30769,30879,30880.30881,31750,31752.31753.31754,31766,32126,32428.32429,32430.32432,32513.32514,34090,35616,36634.36635,37355,38678,39624,39627,39983.39984,39987,39989,39990,39995,…	AHCYL1,ALOX15,ALOX5AP,APOBEC1,AQP1,ARG1,ASCL1,ATF1,ATP7B,BECN1,BMP6,BNIP3,BRAF,CA2,CALM1,CALM3,CAPN3,CAT,CD86,CDH1,CEBPA,CLIC4,CNGA3,CPNE3,CYB5A,CYP2R1,DAXX,DNMT3A,DRD2,EDN1,EGFR,EIF2AK3,FBP1,FOS,GCLC,GGH,GUCA1A,ITPKB,ITPR3,JUN,KCNMB1,LOXL2,MDM2,MT1A,MT1B,MT1G,MT1H,NDRG1,NEDD4,NEDD4L,NPC1,NQO1,NUDT1,OGG1,PPARGC1A,PTK2B,QDPR,RYR2,S100A13,SHH,SLC26A5,SLC30A10,SLC30A5,SLC30A8,SLC41A1,SLC6A1,SOD3,SPA…
GO Biological Process	GO:0042060	wound healing	199	0.0288866	372.723	1.87298	1615801	91595440	148	15107.3	24410.4	721	13110.3	1000000	234622	1232376	81144050	100	467	31027	214133	1088,15549.15551.15552,16353.16354.16355,1735.1736.1737,387,810,844,845,957,1730,1732.1733,3089,4304,5186.5187,8520,8982,8985,10782.10783,11230,12506,12507,12510,12887,12889,13116.13117,13499.13500,13948,14157,14158.14159,14160,14721,15287,16207,16209,16210,16351,17442,17510,17514,19819,20077,21993,21998,22006,22371.22372,22512.22513,23690,23697,24008,24013.24014,24630,25235,25317,25318.25319,273…	ADIPOR2,ALOX15,AQP1,ARHGAP35,ARRB1,B4GALT1,BCL9,C6orf89,CAPZB,CCL20,CD40,CD44,CDC42,CEACAM1,COL1A1,COL5A1,CPB2,DCBLD2,DGKD,DGKG,DOCK9,DSP,DTNBP1,EGFR,EHD3,ENSG00000243696,F11,F13A1,F2R,FBLN1,FN1,FNTB,FYN,FZD7,FZD9,GAS6,GATA3,GATA6,GNA12,GNAQ,GRHL3,HBG2,IRF2,ITPR1,ITPR3,KIAA1715,KLKB1,LARGE,MACF1,MERTK,MICAL1,NDNF,NINJ1,NINJ2,NOG,ODAM,P2RX2,PAX7,PDGFC,PF4,PHF21A,PIK3CD,PLCG2,PRKACB,PRKACG,PRKCA,PR…
GO Biological Process	GO:0051046	regulation of secretion	200	0.0289374	373.379	1.86689	1483494	142231800	211	23459	34801.2	531	5709.97	1000000	138749	1210771	123888000	150	713	46540.5	210379	1208.1211.1212.1213.1215.1216,31,250,264,2246,2823,3882,3889,3944,3946.3947,3951,4090,4093,4314,4394,5168,6041.6042,6516,7628,8300,8982,8985,10482.10483,11032,11120,12022,12099,12100,12104,13499.13500,14721,14921.14922,14933,15287,16566,16991.16992,16995.16996,17002,18135,18373,18427,18429,18431,19549,24061.24062,25263,26255,26258,26356,26448,26586,26588.26589.26590,27384,27404,28048,28052.28053.…	AACS,ABL1,ACHE,ADCY5,ADORA2B,ANKRD1,ANO1,APOA1,AQP1,ARHGEF7,ARL2BP,ARRB1,ATG5,AVP,AVPR1A,BLK,BMP6,BRAF,C1QTNF3,C5,CACNA1I,CADM1,CARD18,CD40,CD58,CEACAM1,CHD7,CHGA,CHRNA6,CLASP1,CLEC6A,COMT,CPB2,CPT1A,CRTAM,CXCL12,DNM1L,DPP4,DRD2,DTNBP1,EDN1,EDN3,EDNRB,EFNA5,EGFR,EMR2,ENSA,F2R,FAM3D,FCN1,FER,FFAR2,FGFR1,FN1,FOXA2,FOXF1,FOXP1,GAS6,GATA3,GDNF,GJA5,GPR68,HIP1R,HK1,HMGB1,HMHB1,IL13,IL17F,IL4R,IRS2,ISL…
GO Biological Process	GO:0043254	regulation of protein complex assembly	201	0.0307224	396.411	1.97219	1699925	72356120	123	11934	20287	442	3840.73	1000000	112120	1308675	67243570	88	387	27303.8	227390	10884.10885.10886,28598.28599.28601,31,400,403,406,407,844,845,957,2105,2133,2140,2480,3199.3200,4294,4631,5455.5456,5608,7556,8982,8985,9540,10565,10764,11032,11120,13128,14560,15782.15783,16112,16118,16913.16915,22390.22392,24669,25667,26448,27369,28064.28065,32204.32206,33922,34989.34990,34996.34997,35011,35870.35871,35967,35971,35974,36753,38361,38362.38363,38498,39039.39040,39826,39827.39828…	ABL1,ACTR2,ACTR3,ACTR3C,ALOX15,ARF6,ARHGEF2,ARPC5,ASAP1,ATF7IP,BAIAP2L1,BCL2L11,BID,BMF,C15orf38-AP3S2,CAND1,CAPZA3,CAPZB,CDC42,CHD1L,CLASP1,CSF2,CTNNBIP1,CTTN,DAB2IP,DACT1,DNAJC15,DNM1L,EPS8,EVL,FARP2,FER,FMN1,FNIP2,FOSL1,GTF2H5,HEY2,HIP1R,HMGB1,HNF1B,IGJ,IQGAP2,JUN,KANK1,KIAA0947,KIF9,LDLRAD4,LMOD3,MED25,MET,MPP7,NCK2,PAXIP1,PMAIP1,PMEPA1,PPM1A,PPP1R9A,PRKCE,PRKCZ,PSMC1,PTGER4,PTK2B,RALB,RBX1,R…
GO Biological Process	GO:0015711	organic anion transport	202	0.0318886	411.459	2.03693	1668010	78536690	131	12953.4	21606.5	1437	57084.3	1000000	512567	1175942	72282500	85	416	26372.9	204327	345,1764,1765,1768,3443.3444,3466,3944,3946.3947,3951,4061,5537,5991.5992,8277.8278,9828.9829,9835.9836,12297,12301.12302,12830.12831,12836,14921.14922,14933,14998.15000,15119,15439,15590,15594,16048,19549,19873,20736,24008,24013.24014,25242,25243.25244.25245,25263,27480,29623.29624,33080,33627.33628,35112,35117,35130,35131,35132.35133,35308,36634.36635,38678,38842,39464.39465,39470,42443,42446.4…	ABCA1,ABCA4,ABCC4,ABCD3,ACSL1,APOA1,AQP1,ATP10A,ATP10B,ATP11A,ATP11B,AVP,BDKRB2,CA2,CA6,CEACAM1,CPT1A,DRD2,GLS,GLS2,KCNN4,LDLR,LRP2,MFSD10,MFSD2A,MPC1,NCOA1,NCOA2,NOS2,NPC2,OSBPL10,PITPNM2,PITPNM3,PLA2G10,PLA2G1B,PLA2G3,PLA2G4A,PLA2G4F,PNPLA8,PPARG,PPFIA1,SCARB1,SERINC5,SLC16A1,SLC16A10,SLC16A5,SLC1A2,SLC22A1,SLC22A15,SLC22A3,SLC25A18,SLC25A25,SLC25A4,SLC25A42,SLC26A5,SLC26A9,SLC2A2,SLC2A3,SLC35A…
GO Biological Process	GO:0097485	neuron projection guidance	203	0.0326658	421.487	2.07629	1751707	63366760	111	10451.4	18307.8	21	0.0128943	166.375	7.92263	1884445	39268860	74	226	22960	327434	11538.11539.11541,387,936,2433,4603,4606,5680,6090,6608,8156,8627,9857,11069,13291,13293.13294,13744,13747,13758,17259,17263.17264,17647,18099.18100,18296,18300,20660,24190,24192,24193,26356,26586,26588.26589.26590,27237,27240,27241.27242,28048,28052.28053.28054,28255,32204.32206,33659.33660,36010,37228,38064,38840,39983.39984,39987,39989,39990,39995,39997,39999,40002,40020,40028,40033,40053,4123…	ALCAM,ARHGAP35,B3GNT1,BCL11B,BDNF,BMP7,CXCL12,CXCR4,DAB1,DCC,DOK4,DPYSL2,EFNA1,EFNA5,EFNB2,ENAH,EPHA4,ETV1,EVL,EXT1,FEZ1,FEZ2,FGF8,FLRT2,FOXD1,FRS2,FYN,GAB1,GATA3,GDF7,GDNF,GFRA4,GLI2,GRB10,IRS2,ISL1,ISL2,KLF7,KRAS,LGI1,LHX2,LHX9,MATN2,NCAM1,NFIB,NKX2-1,NOG,NR4A3,NRCAM,NRP1,NTN4,PAX6,PIK3CD,PLA2G10,PLXNA1,PLXNA2,PRKCA,PRKCQ,PTCH1,PTPRA,RAP1GAP,ROBO1,SEMA3C,SEMA4F,SEMA5B,SEMA6A,SHC3,SHH,SIAH1,SLIT…
GO Biological Process	GO:0001649	osteoblast differentiation	204	0.0334941	432.174	2.1185	2177934	28467350	62	4695.26	10226	185	253.551	1000000	17684.2	1759854	21024480	37	121	11480	305785	4585,5124,5125,11069,13665,13668,14474,16036,16096.16097.16098,18931,19819,22762.22765,23441,28316,28320,29934,30690,37204,37212,38598.38599,38807,39313,39983.39984,39987,39989,39990,39995,39997,39999,40002,40020,40028,40033,40053,41714,41715,41874,42916,47250,48125,48126.48127,52762,53140,53306,53309,53633,54592,54595,54598.54599,60523,60527,63842,72545.72546,72683,72877.72879.72880.72881,72887,…	ACHE,ADAR,BCAP29,BMP3,BMP4,BMP6,CAT,COL1A1,COL6A1,CREB3L1,FASN,FGF9,FIGNL1,GLI2,GTPBP4,HDAC4,HSD17B4,IHH,LEF1,LGR4,LIMD1,MRC2,MYOC,NOG,PTH1R,RRAS2,RRBP1,SFRP1,SH3PXD2B,SHH,SMO,SNAI2,SOX2,TMEM64,TNC,WNT11,WWTR1
GO Biological Process	GO:0001654	eye development	205	0.0341573	440.731	2.14991	1665908	78635810	131	12969.8	21606.5	107	25.6141	330499	3088.78	1511813	58208260	88	335	27303.8	262687	1088,1116,1118,1202,10782.10783,13317,13319,13325,13665,13668,15549.15551.15552,17524,17772,17773,18404.18405,18407.18408.18409,2113,2480,25525.25526.25527,3440,3441,3919.3921,3997,6186,7628,9570,9571,9585.9586,9828.9829,9835.9836,19819,20382.20383,21176,21728,24008,24013.24014,24431,25139,25523,25532,28530,29934,30394,30690,30758,30761.30763.30764,30769,31853,32204.32206,32428.32429,32430.32432,…	ABCB5,ACHE,AGTPBP1,AQP1,ARHGAP35,ARID1A,B9D1,BCAR3,BCL11B,BMP4,BMP6,BMP7,CHD7,CLIC4,COL5A1,COL8A1,CRYBA1,CRYBA4,CST3,DLL1,EGFR,FBN2,FGF9,FOXC1,FOXE3,FRS2,FZD5,GATA3,GRHL2,GRHL3,HIPK1,HMGB1,IFT122,IHH,JAG1,JUN,KDM2B,KLF4,LHX2,LPCAT1,LRP6,MAB21L1,MAB21L2,MAF,MEGF11,MEIS1,MERTK,NF2,NINJ1,NRP1,OPA1,OSR2,PAX6,PRDM1,PROM1,PVRL3,RD3,RDH10,RHO,RP1L1,SDK2,SH3PXD2B,SHH,SIPA1L3,SIX6,SLC25A25,SLC4A5,SLC7A11,…
GO Biological Process	GO:0006654	phosphatidic acid biosynthetic process	206	0.0345328	445.577	2.163	3791178	6594256	25	1087.62	4123.37	355	1953.4	1000000	70999.4	2158199	6950240	15	40	4654.05	375000	4307.4309,5537,6851.6852,8482,19582,20011,20013,22872.22873,25523,25525.25526.25527,25532,40474,59971,59973,59975,66353.66354,66356,66358,68962,71478.71479,79447.79448,80318,80320,80322,80324	ACP6,AGPAT3,AGPAT5,AGPAT9,GNPAT,LCLAT1,LIPH,LIPI,LPCAT1,PLA2G10,PLA2G1B,PLA2G4A,PLA2G4D,PLD1,PLD6
GO Biological Process	GO:0071900	regulation of protein serine/threonine kinase activity	207	0.0365562	471.685	2.27867	1582335	99852440	158	16469.2	26059.7	428	3474.9	1000000	104758	1276307	84619170	108	487	33509.2	221766	11538.11539.11541,3117.3118,3124.3126,3882,3889,5608,6018,6483,6502.6503,6940.6943,7743,10482.10483,11032,11498.11500,11504,11671,11672,12427,12430,12432,12436,13314,13317,13319,13325,13744,13747,13758,14567,15432,16084,16150,16207,16209,16210,17259,17263.17264,19213,19994,19999,20004,22941,23765,24630,25242,25243.25244.25245,26479,27384,30879,30880.30881,30995.30996,31750,31752.31753.31754,32204…	ABL1,ACSL1,ADORA2B,AIDA,AKAP13,ARRB1,BLM,BMP4,BMP7,BRAF,C5,CALM1,CALM3,CCNL1,CCNT2,CCNY,CCNYL1,CD40,CDC25A,CDKN2A,CEBPA,CKS2,CRK,CRKL,CXCR4,DAB2IP,DAXX,DTNBP1,DUSP10,EDN1,EDN3,EGFR,ENSG00000091436,ENSG00000143674,EPHA4,ERN1,ERN2,F2R,FAM20A,FGFR1,FLT1,FRS2,FZD10,FZD5,GADD45G,GHR,GNG3,GSTP1,GTPBP4,HEXIM2,HHEX,HIPK3,KIDINS220,KRAS,LPAR3,LRP6,MAP2K1,MAP2K2,MAP2K6,MAP3K13,MAP3K7,MAP3K8,MAP3K9,MAP4K4,M…
GO Biological Process	GO:0007431	salivary gland development	208	0.0395026	509.702	2.45049	3002593	11323550	34	1867.65	5607.78	137	61.4111	792388	5783.85	2708328	5907704	16	34	4964.32	470588	957,10670.10671,11091,11093,11095,11096,11099,18296,18300,37355,38064,39983.39984,39987,39989,39990,39995,39997,39999,40002,40020,40028,40033,40053,41637,41639.41640,44899,49336,49340,51157,53205,64616,70149.70150,78132,79135	BMP7,CDC42,CST3,EDAR,EGFR,ESRP2,FGF8,FGFR1,NFIB,NRP1,PAX6,PLXNA1,SEMA3C,SHH,TFCP2L1,TGFB3
GO Biological Process	GO:0007411	axon guidance	209	0.0395556	510.387	2.44204	1749839	62862940	110	10368.3	18142.8	25	0.0201328	259.774	10.391	1875578	38921340	73	224	22649.7	325893	11069,11538.11539.11541,387,936,2433,4603,4606,5680,6090,6608,8156,8627,9857,13291,13293.13294,13744,13747,13758,17259,17263.17264,17647,18296,18300,20660,24190,24192,24193,26356,26586,26588.26589.26590,27237,27240,27241.27242,28048,28052.28053.28054,28255,32204.32206,33659.33660,36010,37228,38064,38840,39983.39984,39987,39989,39990,39995,39997,39999,40002,40020,40028,40033,40053,41239,41242.4124…	ALCAM,ARHGAP35,B3GNT1,BCL11B,BDNF,BMP7,CXCL12,CXCR4,DAB1,DCC,DOK4,DPYSL2,EFNA1,EFNA5,EFNB2,ENAH,EPHA4,ETV1,EVL,EXT1,FEZ1,FEZ2,FGF8,FLRT2,FOXD1,FRS2,FYN,GAB1,GATA3,GDF7,GDNF,GFRA4,GLI2,GRB10,IRS2,ISL1,ISL2,KLF7,KRAS,LGI1,LHX2,LHX9,MATN2,NCAM1,NFIB,NKX2-1,NOG,NR4A3,NRCAM,NRP1,NTN4,PAX6,PIK3CD,PLA2G10,PLXNA1,PLXNA2,PRKCA,PRKCQ,PTCH1,PTPRA,RAP1GAP,ROBO1,SEMA3C,SEMA4F,SEMA6A,SHC3,SHH,SIAH1,SLIT1,SPON2…
GO Biological Process	GO:0044764	multi-organism cellular process	210	0.0405034	522.616	2.48865	1574663	101609000	160	16758.9	26389.6	1618	69732.6	1000000	556094	1131131	110508800	125	636	38783.7	196541	10733.10734.10735.10736,2225,2563,3389.3391,3702,4531,4768.4769,6011,10448,10459,10656,10729,10738,10764,11498.11500,11504,11538.11539.11541,12029,12036.12037.12039.12041,12049,12099,12100,12104,12389.12390,13128,13543,14324.14325,15287,15635,15680,16207,16209,16210,16279,17387,18044,18373,20541,21739,22602,24498,25263,26720.26721,27480,29496,30100,31076,31668.31671,31750,31752.31753.31754,31867,…	ACKR3,AMBP,ANPEP,ATF7IP,ATG16L2,ATG5,BCL2L11,BECN1,BNIP3,BTRC,BUB1,CALCOCO2,CCDC86,CCNT2,CD86,CDC42,CDK13,CEBPA,CHMP1B,CHMP2B,CHMP4B,CLEC4M,COPB1,CRTC1,CRTC3,CTBP2,CTSB,CUL1,CXCR4,DAXX,DEFA1,DERL1,DMBT1,DPP4,DYNC1I2,DYNC1LI1,EFNB2,EGFR,EIF2D,EIF3A,EIF3D,EIF4G3,EPS15,F11R,FBLN1,FBXW7,FURIN,GAS6,HAVCR1,IL6ST,IPO7,ITGB6,ITSN1,KLC1,LDLR,LMBRD1,MDFIC,MDM2,MICB,MORC3,MVB12B,NCAM1,NEDD4,NEDD4L,NFIA,NFKB…
GO Biological Process	GO:0072006	nephron development	211	0.0481982	621.902	2.9474	2035295	34884380	71	5753.65	11710.4	123	40.0366	516592	4199.94	1870439	20850720	39	120	12100.5	325000	400,403,406,407,7039,7041,8116,8963,12506,12507,12510,18260,18263,18264,18931,21176,24575,25658.25659,26356,27237,27240,27241.27242,30394,32428.32429,32430.32432,35485.35486.35487,35488.35489,35495,36634.36635,39313,39983.39984,39987,39989,39990,39995,39997,39999,40002,40020,40028,40033,40053,42402,42488,43804,43810.43811,43812.43813,43816,46580,48430,50877,51157,53140,53215,54592,54595,54598.545…	ADAMTS16,AQP1,BMP4,BMP7,CTNNBIP1,DCHS2,DLL1,EYA1,FGF8,FMN1,FOXC1,FOXD1,GATA3,GDNF,HNF1B,HOXD11,IRX3,JAG1,KLF15,LGR4,MTSS1,MYO1E,NID1,NOG,NOTCH3,OSR1,PLCE1,PROM1,PTCH1,SHH,SIX1,SIX2,SMO,SULF1,SULF2,TFAP2B,WNT11,WT1,WWTR1
GO Biological Process	GO:1900024	regulation of substrate adhesion-dependent cell spreading	212	0.0491686	634.423	2.99256	3096886	10332960	32	1704.27	5277.91	193	314.055	1000000	20996.1	2231607	8514044	19	49	5895.13	387755	28052.28053.28054,957,4460,5124,5125,7775.7776,10644,20585,28048,30652,30653,39624,39627,44454.44455,44457,44460,44469,47811,47815,47817,49336,49340,55643,59557,62858,62860,70962,76185,76187,76189,80613,81668	ABL1,APOA1,ARHGEF7,BRAF,CDC42,CORO1C,CRK,CRKL,DNM2,EFNA5,FBLN1,ITGB1BP1,KANK1,LIMS1,MFI2,MYOC,NRP1,RREB1,S100A10
GO Biological Process	GO:0060484	lung-associated mesenchyme development	213	0.0494614	638.201	2.99625	4323493	4857184	21	801.119	3463.63	405	3035.13	1000000	96697	3453118	1737560	6	10	1861.62	600000	17753,32165,39983.39984,39987,39989,39990,39995,39997,39999,40002,40020,40028,40033,40053,41637,41639.41640,54592,54595,54598.54599,60523,60527	DPPA4,FGF9,FGFR1,PTK7,SHH,WNT11
GO Biological Process	GO:0048667	cell morphogenesis involved in neuron differentiation	214	0.0527424	680.534	3.18007	1567838	102051400	160	16831.8	26389.6	37	0.0900374	1161.75	31.3987	1610869	68286110	110	393	34129.7	279898	11538.11539.11541,327,387,545,936,957,2433,2612,3765,4603,4606,4641,5680,6090,6608,7018,7743,8156,8627,9857,11069,11671,11672,11907,13088,13089,13184,13291,13293.13294,13744,13747,13758,15894,15897.15898,15900,17259,17263.17264,17647,18099.18100,18296,18300,20660,23468,23470,24190,24192,24193,26356,26586,26588.26589.26590,27237,27240,27241.27242,28048,28052.28053.28054,28255,30995.30996,32204.322…	ABL1,ALCAM,ARHGAP35,AUTS2,B3GNT1,BCL11B,BDNF,BMP7,CDC42,CELSR2,COBL,COL25A1,CXCL12,CXCR4,DAB1,DCC,DOCK7,DOK4,DPYSL2,DRD2,DTNBP1,EFNA1,EFNA5,EFNB2,ENAH,EPHA4,ETV1,EVL,EXT1,FEZ1,FEZ2,FGF8,FLRT2,FMN1,FOXD1,FRS2,FYN,GAB1,GATA3,GDF7,GDNF,GFRA4,GLI2,GRB10,IRS2,ISL1,ISL2,KIDINS220,KLF7,KRAS,LGI1,LHX2,LHX9,LRP4,LRRC38,MATN2,MINK1,NCAM1,NDEL1,NFIB,NKX2-1,NOG,NR4A2,NR4A3,NRCAM,NRP1,NTN4,NUMB,PARD3,PARD6B,P…
GO Biological Process	GO:0048663	neuron fate commitment	215	0.0545396	703.725	3.27314	2375011	21052540	50	3472.3	8246.74	96	11.2157	144717	1507.47	2285152	11815410	27	68	8377.29	397059	26588.26589.26590,35485.35486.35487,810,957,2199,2200,5079,7735,7738,11069,12093.12094,12096,12506,12507,12510,13665,13668,26586,35488.35489,35495,36437,39983.39984,39987,39989,39990,39995,39997,39999,40002,40020,40028,40033,40053,42488,44518,51202,52983,53205,59345,59346,59348,59349,60765,63521,63842,64072.64076,65382,67609,76303,79801	ASCL1,BCL11B,BMP4,CDC42,DBX1,DLL1,DMRT3,DMRTA2,EVX1,EYA1,GLI2,GSX1,HOXD10,ID2,IHH,ISL1,ISL2,NKX2-1,NOTCH3,OLIG1,PAX6,PAX7,PRRX1,SHH,SIX1,SUFU,TBR1
GO Biological Process	GO:0072089	stem cell proliferation	216	0.0563303	726.83	3.36495	2676117	14947030	40	2465.29	6597.39	419	3342.84	1000000	102942	1918399	9382824	18	54	5584.86	333333	2612,3919.3921,4631,8963,15652,15654,15656,19453.19454,23441,24248,24253.24256,37806,39983.39984,39987,39989,39990,39995,39997,39999,40002,40020,40028,40033,40053,41637,41639.41640,53915,57951,58630,58631,59345,59346,59348,59349,64459,65428,65430,80917,80919,80921	ARHGEF2,ASCL1,DAGLA,DOCK7,EML1,FGFR1,FRS2,FZD9,HHIP,LEF1,MECOM,NUMB,RACGAP1,SHH,SIX2,TRIM71,WNT2B,ZNRF3
GO Biological Process	GO:0090287	regulation of cellular response to growth factor stimulus	217	0.0599469	773.495	3.56449	1771036	58158050	103	9592.29	16988.3	125	40.5452	523155	4185.24	1593381	42048950	67	242	20788.1	276860	15549.15551.15552,60,3365,4005,4006,5945,7628,12297,12301.12302,17259,17263.17264,18500,20969,22452,23765,24248,24253.24256,25184,25264,25267,25268.25269,25274,26411.26412,26420,27237,27240,27241.27242,28530,29505,32204.32206,32428.32429,32430.32432,32452,34353,34358,35485.35486.35487,35488.35489,35495,37228,41637,41639.41640,41714,41715,42138,42402,47399,47494,47495,47497,47498,47499.47500,47690…	ABL1,ADAMTS3,BAMBI,BMP4,CHST11,CITED2,CRB2,CTDSPL2,CYFIP2,DAB2,DAB2IP,DLL1,DNM2,DSTYK,ENG,FBN2,FGF9,FGFR1,FLT1,FOXD1,GATA3,GATA6,GLG1,GRB10,HHEX,HHIP,HTRA3,IL17F,ING2,KIAA1462,LDLRAD4,LRP2,NEDD4,NKX2-1,NOG,PCSK6,PMEPA1,PPM1A,PRDM16,PRKD2,PTPN1,ROBO1,SDCBP,SFRP1,SFRP5,SHISA2,SIRT1,SMAD2,SMAD6,SNX25,SOX11,SPRY1,SULF1,SULF2,TFAP2B,TGFB3,TGFBR2,TGFBR3,THBS1,TMEM108,TOB1,TRIM33,UBE2O,VASN,VEGFA,WFIKKN…
GO Biological Process	GO:1901214	regulation of neuron death	218	0.0619331	799.122	3.6657	1804623	53750840	97	8865.39	15998.7	542	6190.1	1000000	147363	1345640	48304170	65	278	20167.5	233813	957,2480,4387,5888.5889,6425,6548,6554,9380,10764,11907,14474,21327,23690,23697,24498,26356,26586,26588.26589.26590,27384,28624,30015,30758,30761.30763.30764,30769,31750,31752.31753.31754,32428.32429,32430.32432,32513.32514,33357.33358,33360,33659.33660,33938,34191,37806,39624,39627,41265,41835,46747,47683,47686,47687,47688,47811,47815,47817,48430,49336,49340,49991.49992,51157,52731,52762,53145,5…	ABL1,AMBRA1,ASCL1,BCL2L11,BDNF,BRAF,BTBD10,BTG2,CDC42,CHGA,CHMP4B,CHP1,CNTF,CPEB4,DAXX,DCC,EFNB2,F2R,FBXW7,FGF8,FOS,FYN,FZD9,GABRA5,GATA3,GCLC,GDNF,GRIK2,HDAC4,IL13,ISL1,ITSN1,JUN,KDM2B,KRAS,LGMN,MAG,MCL1,MYB,NAE1,NCOA7,NDNF,NQO1,NR4A2,NR4A3,NRP1,NTF3,PICALM,PPARGC1A,PPP1R13B,PSMC1,PTK2B,REL,RRAS2,SIRT1,SIX1,SLC30A10,STAT3,STXBP1,TFAP2A,TFAP2B,TGFB3,TLDC1,TP53BP2,UBE2V2
GO Biological Process	GO:0006468	protein phosphorylation	219	0.0647889	835.971	3.81722	1400064	190705600	267	31454	44037.6	373	2468.11	1000000	85378	1200768	164894400	198	949	61433.4	208641	10733.10734.10735.10736,31,387,957,2083,2644,2647.2649,2690,3089,3259,3365,3997,5303,5945,6018,6662.6663,6940.6943,8116,8156,8827,8896,8901.8902,8906,8982,8985,9469,9667,10191,10328,10482.10483,10729,10738,10782.10783,11498.11500,11504,12315,12427,12430,12432,12436,13110,13278,13744,13747,13758,14567,14685.14686,15432,15549.15551.15552,16084,16279,16512,16754.16755.16756,17424,18407.18408.18409,1…	AAK1,ABL1,ABL2,ADAM10,ADCK1,ADORA2B,AKAP13,ALPK2,AURKA,AVP,BLK,BMP2K,BMP4,BMPR1A,BRAF,BRAP,BTRC,BUB1,CALM1,CAMK1D,CAMK2G,CCM2,CCNT2,CDC42,CDK13,CDK14,CDK15,CDK17,CDK19,CDK8,CDKL1,CDKL2,CLK3,CPNE3,CRKL,CSF2,CSF2RB,CSNK2A3,CTSH,CUL1,CUX1,DAB2IP,DAPK1,DAPK2,DAXX,DSTYK,EGFR,EIF2AK3,ENSG00000091436,ENSG00000121388,ENSG00000143674,EPHA3,EPHA4,ERG,ERN1,ERN2,FASTKD1,FASTKD2,FASTKD5,FBXW11,FER,FGF5,FGF8,F…
GO Biological Process	GO:0045860	positive regulation of protein kinase activity	220	0.0649871	838.529	3.8115	1548461	107203200	166	17681.5	27379.2	475	4706.31	1000000	127843	1260014	88094290	111	507	34440	218935	11538.11539.11541,31,2433,3089,3117.3118,3124.3126,3882,3889,4603,4606,6018,6940.6943,7424,7743,7775.7776,9276.9277,10482.10483,11032,11498.11500,11504,11671,11672,12427,12430,12432,12436,13317,13319,13325,13744,13747,13758,14567,15432,15549.15551.15552,16084,16207,16209,16210,17259,17263.17264,18135,19213,19994,19999,20004,22941,24498,24630,25242,25243.25244.25245,26479,27384,28048,28052.28053.2…	ABL1,ACSL1,ADCY5,ADCY8,ADORA2B,AFAP1L2,AKAP13,ARRB1,BMP4,BRAF,C5,CACUL1,CALM1,CALM3,CCDC88A,CCNL1,CCNT2,CCNY,CD40,CKS2,CRK,CRKL,CXCR4,DAB1,DAB2IP,DAXX,DRD2,EDN1,EDN3,EFNA1,EFNA5,EGFR,EMP2,ENSG00000091436,ENSG00000143674,EPHA4,ERN1,ERN2,F2R,FAM150A,FAM150B,FAM20A,FBXW7,FGFR1,FLT1,FRS2,FZD10,FZD5,GADD45G,GAS6,GHR,GNG3,HMGB1,HSPH1,ITGB1BP1,KIDINS220,KRAS,LPAR3,MAP2K1,MAP2K2,MAP2K6,MAP3K13,MAP3K7,MAP…
GO Biological Process	GO:0048368	lateral mesoderm development	221	0.0652895	842.43	3.8119	4671650	4067086	19	670.804	3133.76	524	5699.31	1000000	140340	3139198	1911316	6	11	1861.62	545454	34353,34358,36753,39313,39983.39984,39987,39989,39990,39995,39997,39999,40002,40020,40028,40033,40053,50653,50655,70781	BMPR1A,CITED2,FOXF1,SHH,SMO,TBX20
GO Biological Process	GO:1902107	positive regulation of leukocyte differentiation	222	0.0674573	870.401	3.92073	2104920	30404960	64	5014.84	10555.8	207	382.736	1000000	23857.2	1700399	22935790	39	132	12100.5	295454	15549.15551.15552,31,33436.33437.33438,400,403,406,407,2480,5168,6023.6024,6483,6662.6663,10328,11069,13665,13668,18044,19286.19287,20141,22512.22513,23441,29283,29284,29564,30929,33441,34191,39983.39984,39987,39989,39990,39995,39997,39999,40002,40020,40028,40033,40053,42799.42802,42916,43845,46412,46418,46419.46420,48430,50427,50429,53438,53441.53442,54109,59851,60852.60853,61436,62978,64572,650…	BCL6,CA2,CD83,CD86,CTNNBIP1,DUSP10,FOS,GAS6,GATA3,GLI2,GPR68,HMGB1,IHH,IL12A,IL12B,IL20,IL34,IL4R,ITPKB,JUN,LEF1,MYB,PF4,PPARGC1B,PRDM1,PRKCA,PRKCZ,RB1,ROR2,SART1,SHH,TESC,TGFBR2,TMEM64,TNFSF4,TRAF6,TRIB1,ZAP70,ZMIZ1
GO Biological Process	GO:0033365	protein localization to organelle	223	0.0682288	880.356	3.94778	1573517	98505470	155	16247	25564.9	1506	60617.3	1000000	519352	1143222	102342300	117	589	36301.6	198642	327,2480,3199.3200,3389.3391,4254.4255,4531,6620,6870,7080,8020,8454,8963,10459,10656,10764,12203,13128,13543,17564,18373,18404.18405,18452,20141,21739,22602,23552,24061.24062,28156,28639,28642,29254,31076,31679,31853,32121,32123,32478,33507,33508,34108,34288,35015,35019,35804,36397,37795,38807,39303.39305.39306.39307,39313,39983.39984,39987,39989,39990,39995,39997,39999,40002,40020,40028,40033,4…	ABRA,ANK2,ARF6,ARL2BP,AURKA,BAG6,BCAP29,BCL2L11,BCL6,BICD2,BID,BMF,BMP4,BMP7,BRCA2,C11orf73,C2orf71,CCDC101,CCDC41,CHMP4B,CNEP1R1,CNTLN,COL1A1,CSE1L,CSRP3,CTCF,DDX1,DISC1,DNM1L,DYNC2H1,FAM53B,FAM83D,FGF9,GNPTAB,GRPEL2,HHEX,HK1,HSPA4,IFT122,IPO7,IPO9,JUN,KDELR2,MDM2,MICALL1,MIS12,MOAP1,MORC3,NCOA4,NDUFA13,NEDD4,NFKBIA,NR5A1,NRP1,NUP153,NUP50,PACSIN2,PAX6,PIK3R4,PMAIP1,POM121,PRICKLE1,RAB11A,RAB33B…
GO Biological Process	GO:0003151	outflow tract morphogenesis	224	0.0703537	907.774	4.05256	2403549	19970470	48	3293.83	7916.87	33	0.0632597	816.24	24.7345	2623693	11815410	31	68	9618.37	455882	12297,12301.12302,15549.15551.15552,528,2480,3365,4314,7628,23470,26586,26588.26589.26590,32204.32206,33922,34353,34358,36753,38064,42014.42015.42016,42019,42488,43293,43294,43297,47690,49336,49340,50653,50655,51157,54592,54595,54598.54599,63842,64072.64076,66771.66772,67205,67211,67219.67220,67223,72334,72335,72336.72337,72683,72850,74309,74312,74317,77773	BMP4,BMPR1A,CITED2,DHRS3,ENG,EYA1,FGF8,FZD2,GATA6,GJA5,HEY2,ISL1,JAG1,JUN,LRP2,NEDD4,NOG,NRP1,SEC24B,SEMA3C,SIX1,SMAD6,SOX11,SOX17,TBX2,TBX20,TGFBR2,TGFBR3,VEGFA,WNT11,ZFPM2
GO Biological Process	GO:0033674	positive regulation of kinase activity	225	0.071186	918.513	4.08228	1528991	113800500	174	18769.7	28698.7	445	3898.08	1000000	113027	1257617	93828240	118	540	36611.8	218518	11538.11539.11541,15549.15551.15552,25243.25244.25245,28052.28053.28054,31,957,2433,3089,3117.3118,3124.3126,3882,3889,4603,4606,5945,6018,6041.6042,6940.6943,7424,7743,7775.7776,9276.9277,10482.10483,10656,11032,11498.11500,11504,11671,11672,12427,12430,12432,12436,13317,13319,13325,13744,13747,13758,14567,15432,16084,16207,16209,16210,17259,17263.17264,18135,18452,19213,19994,19999,20004,22941,…	ABL1,ACSL1,ADCY5,ADCY8,ADORA2B,AFAP1L2,AKAP13,AMBRA1,ARRB1,BMP4,BRAF,C5,CACUL1,CALM1,CALM3,CCDC88A,CCNL1,CCNT2,CCNY,CD40,CDC42,CKS2,CRK,CRKL,CXCR4,DAB1,DAB2IP,DAXX,DRD2,DSTYK,EDN1,EDN3,EFNA1,EFNA5,EGFR,EMP2,ENSG00000091436,ENSG00000143674,EPHA4,ERN1,ERN2,F2R,FAM150A,FAM150B,FAM20A,FBXW7,FGFR1,FLT1,FRS2,FZD10,FZD5,GADD45G,GAS6,GHR,GNG3,HMGB1,HSPH1,ITGB1BP1,KIDINS220,KRAS,LPAR3,MAP2K1,MAP2K2,MAP2K6…
GO Biological Process	GO:0043549	regulation of kinase activity	226	0.0717496	925.785	4.0964	1426966	168189000	240	27740.2	39584.4	316	1386.82	1000000	56627.1	1230278	143870000	177	828	54917.8	213768	11538.11539.11541,15549.15551.15552,31,273,957,2433,3089,3117.3118,3124.3126,3882,3889,4585,4603,4606,5608,5945,6018,6041.6042,6237,6483,6502.6503,6940.6943,7350,7424,7743,7775.7776,9276.9277,10482.10483,10565,10656,11032,11498.11500,11504,11671,11672,12427,12430,12432,12436,13314,13317,13319,13325,13744,13747,13758,14567,15432,16084,16150,16207,16209,16210,17259,17263.17264,18135,18452,18931,192…	ABL1,ACSL1,ADAR,ADCY5,ADCY8,ADORA2B,AFAP1L2,AIDA,AKAP13,AMBRA1,ARRB1,BLM,BMP4,BMP7,BRAF,C5,CACUL1,CALM1,CALM3,CCDC88A,CCKBR,CCNL1,CCNT2,CCNY,CCNYL1,CD40,CDC25A,CDC42,CDKN2A,CEACAM1,CEBPA,CHAD,CHP1,CKS2,CORO1C,COX11,CRK,CRKL,CXCR4,DAB1,DAB2IP,DAXX,DRD2,DSTYK,DTNBP1,DUSP10,EDN1,EDN3,EFNA1,EFNA5,EGFR,EMP2,ENSG00000091436,ENSG00000143674,EPHA4,ERN1,ERN2,ERRFI1,F2R,FAM150A,FAM150B,FAM20A,FBXW7,FGFR1,F…
GO Biological Process	GO:1904951	positive regulation of establishment of protein localization	227	0.0741861	957.223	4.21684	1579013	96262670	152	15877.1	25070.1	1373	51937.6	1000000	488092	1162324	88615560	103	510	31957.8	201961	1208.1211.1212.1213.1215.1216,31,920,957,2702,3199.3200,4090,4093,5168,6041.6042,6548,6554,7775.7776,7795,8982,8985,10670.10671,10764,13317,13319,13325,14754.14756,14762.14763,14765,16207,16209,16210,18427,18429,18431,18869,22401,22582,24498,25667,26255,26258,26411.26412,26420,26448,26586,26588.26589.26590,27384,28624,29114.29115.29116.29117.29118,29564,30690,31635,31637,32452,33659.33660,37355,3…	AACS,ABL1,ACHE,ANKRD1,ANO1,ARRB1,BAMBI,BCL2L11,BID,BLK,BMF,BMP4,BMP6,BMPR1A,C10orf129,C1QTNF3,C2CD5,C5,CADM1,CD58,CDC42,CDH1,CDKL2,CHP1,CLEC6A,CRTAM,CTDSPL2,DAB2,DACT1,DNM1L,DPCR1,DRD2,E2F1,EDAR,EDEM1,EGFR,F2R,FBXW7,FCN1,FFAR2,FYN,FZD5,GAS6,GATA3,GLS2,GPR68,HK1,HMGB1,HMHB1,IL12B,IL13,IL17F,IL4R,IRS2,ISL1,ITGB1BP1,KANK1,KCNN4,KIAA0947,LEPROT,MCU,MDM2,NBPF3,NLRP1,NR0B2,NR1H2,ORM1,PAEP,PEMT,PFKFB2,P…
GO Biological Process	GO:0050878	regulation of body fluid levels	228	0.0743096	958.816	4.20533	1573786	97853220	154	16139.4	25400	1384	52744.1	1000000	491732	1162436	87746780	102	505	31647.5	201980	264,387,844,845,957,1088,3089,4314,5186.5187,8277.8278,8520,8982,8985,9828.9829,9835.9836,10782.10783,11230,12506,12507,12510,14157,14158.14159,14160,14721,15287,16207,16209,16210,17442,18135,18198,20077,21993,21998,22006,22512.22513,24008,24013.24014,24630,25235,25317,25318.25319,27384,28246,28738,28739,30596,30599.30600,30605,30879,30880.30881,30995.30996,31766,32204.32206,32428.32429,32430.324…	ADCY5,ADCY8,AKR1B1,AQP1,AQP4,ARRB1,ASIC2,ATG5,ATP7B,AVP,C11orf63,CAPZB,CD40,CDC42,CDO1,CEACAM1,CLEC4M,COL1A1,CPB2,DGKD,DGKG,DOCK9,DRD2,DTNBP1,EDN1,EDNRB,EHD3,EMP2,F11,F13A1,F2R,FBLN1,FLI1,FOXA2,FYN,GAS6,GATA3,GATA6,GJA5,GNA12,GNAQ,GRHL1,GRHL3,HBG2,IRF2,ITPR1,ITPR3,KCNN4,KIAA1715,KLKB1,MERTK,MET,MICAL1,NCOA1,NR1H2,P2RX2,PDGFC,PF4,PHF21A,PIK3CD,PLCG2,PRKACB,PRKACG,PRKCA,PRKCE,PRKCQ,PROC,PROS1,RAB11…
GO Biological Process	GO:0080135	regulation of cellular response to stress	229	0.0744376	960.469	4.19419	1504705	123612300	186	20388	30677.9	291	1034.94	1000000	45889.4	1276877	108076200	138	622	42817.2	221865	339,340,957,1290,1292,4387,4631,5079,6018,6304,6425,6483,6502.6503,6940.6943,10191,10482.10483,10565,10656,10670.10671,10764,11671,11672,12022,12427,12430,12432,12436,13116.13117,13317,13319,13325,13744,13747,13758,14324.14325,14567,14754.14756,14762.14763,14765,14885,16109,19453.19454,19780.19781,19783,19785.19788,20141,20382.20383,20681,20683,21880,24498,24865,25184,30879,30880.30881,30995.3099…	ABL1,ACKR3,AIDA,AMBP,ANKRD1,ANKRD6,ARHGEF2,AXIN2,BAG6,BCL2L11,BCL6,BDKRB2,BID,BMP7,BMPR1A,BRAF,BRCA1,C11orf73,CAMK2G,CD44,CDC42,CDKN2A,CNTF,CREB3L1,CTGF,CXCL12,DAB2IP,DACT1,DAXX,DTNBP1,DUSP10,EDAR,EDEM1,EDN1,EGFR,EIF2AK3,ENO1,ENSG00000091436,ENSG00000143674,EPHA4,ERN1,ERN2,EYA1,EYA2,EYA3,FAM168A,FBLN5,FBXO18,FBXW7,FIGNL1,FOXO1,FUT8,FZD10,FZD5,FZD7,GADD45G,GCH1,GRIK2,GSTP1,HIPK3,HMGB1,HSPH1,ING2,K…
GO Biological Process	GO:0045765	regulation of angiogenesis	230	0.0745096	961.397	4.17999	1835959	49565390	91	8175.06	15009.1	171	162.087	1000000	12230.5	1549476	40658900	63	234	19547	269231	15549.15551.15552,264,2690,3997,4382,4603,4606,4641,6262,7775.7776,10448,14998.15000,16207,16209,16210,16246,16329,22512.22513,22699.22700,24190,24192,24193,26586,26588.26589.26590,2686.2687.2688,27473,27856,30394,32204.32206,32452,34288,34616,34619,35485.35486.35487,35488.35489,35495,36041.36042,36046,36162,36634.36635,37852,39116,41265,41714,41715,42402,43650,46896.46897,47377.47378.47379,47399…	ABL1,ANXA3,AQP1,BRCA1,BTG1,C5,CD40,CEACAM1,CELA1,COL4A2,CTSH,DAB2IP,DLL1,ECM1,EFNA1,EMP2,ENG,ENPP2,ERAP1,FLT1,FOXC1,GAB1,GATA6,GTF2I,HDAC9,HHEX,HIPK1,HMGB1,HYAL1,IL17F,ISL1,ITGB1BP1,JAK1,KIAA1462,KLF4,MEOX2,NRP1,PDCL3,PF4,PPARG,PRKCA,PRKD1,PRKD2,PTK2B,RHOA,SASH1,SEMA4A,SFRP1,SIRT1,SPRED1,STAB1,STARD13,STAT3,SULF1,TGFBR2,THBS1,THBS4,TNFAIP3,TSPAN12,UTS2,VASH2,VEGFA,WARS
GO Biological Process	GO:0019417	sulfur oxidation	231	0.0755557	974.895	4.22033	20654830	338904	7	55.8971	1154.54	1029	30183.4	1000000	378481	5755197	347512	2	2	620.54	1000000	33579,52649,52654,52656.52657,52660,52662.52665,52668.52669	MICAL1,MICAL2
GO Biological Process	GO:0032101	regulation of response to external stimulus	232	0.0756837	976.547	4.20925	1475699	137561900	203	22688.8	33481.8	727	13809.9	1000000	245102	1180957	127015600	150	731	46540.5	205198	1077,11538.11539.11541,2423.2424,2823,3637,4557,4558,4561,4566,11120,11230,12093.12094,12096,13187,13189,13744,13747,13758,14152.14153,14998.15000,15549.15551.15552,16991.16992,16995.16996,17002,17259,17263.17264,17442,17722,18296,18300,18329,18407.18408.18409,18764,19286.19287,20141,20443,20447,20739,21993,21998,22006,22512.22513,22517,23314,24072,25317,25318.25319,25889.25890,25893,26255,26258,…	ADAM10,ADORA2B,AP2A2,APOA1,ARG1,ASIC2,BCL6,BMP6,BRAF,C1QTNF3,C1R,C4BPA,C5,C8B,CALM1,CAMK1D,CAPN3,CCR6,CD28,CD47,CD6,CDH13,CDK19,CEACAM1,CLASP1,CLEC4M,CMKLR1,CNTF,CPB2,CPN2,CRK,CXCL12,CXCL3,CXCR4,DAPK2,DRD2,DUSP10,EDN1,EDN3,EDNRB,EFNB2,EGFR,ELMO1,EPHA4,F11,F2R,FABP7,FAM105B,FFAR2,FGFR1,FNTB,FOXA2,FOXF1,FOXP1,FPR2,FYN,GAS6,GATA3,GPR183,GRK4,GRK7,GSTP1,GUCA1A,GUCY2D,HMGB1,IFNLR1,IL12A,IL12B,IL17F,IL…
GO Biological Process	GO:0030335	positive regulation of cell migration	233	0.0789531	1018.73	4.37224	1596419	90828300	145	14980.8	23915.5	110	28.8979	372870	3389.73	1449052	73151280	106	421	32888.6	251782	264,387,2480,2612,3637,4557,4558,4561,4566,4631,5124,5125,5434.5435,5438.5439,5442,7775.7776,8786,8982,8985,9253,9255,9257,10106,11120,12403,12406.12407,12409,12661.12663,13499.13500,13948,14324.14325,14474,15549.15551.15552,16084,16207,16209,16210,16246,16991.16992,16995.16996,17002,19286.19287,22401,22512.22513,22517,22699.22700,23441,24190,24192,24193,24630,26411.26412,26420,27384,27473,28064.…	ABL1,ACKR3,ADAM10,ANXA3,AQP1,ARHGEF2,ARHGEF7,ATOH8,BMP4,BMP7,CAMK1D,CCL20,CCR6,CD40,CDH13,CGA,CLASP1,CMKLR1,COL18A1,COL1A1,CPNE3,CRK,CTSH,CXCL12,CXCL3,DAB2,DAB2IP,DAPK2,DOCK7,EDN1,EDN3,EGFR,ENPP2,F2R,FBXO31,FER,FGFR1,FGFR1OP,FLT1,FN1,FOXF1,FOXP1,FPR2,GAB1,GAS6,GATA3,GLIPR2,HDAC4,HDAC9,HMGB1,HYAL1,IL12A,IL6R,INSL3,IRS2,ITGA4,ITGA6,ITGB1BP1,JUN,KIAA1462,LAMB1,LAMC2,LEF1,LGALS3,MDM2,MET,MYOC,NRP1,NT…
GO Biological Process	GO:0040007	growth	234	0.0799048	1031.01	4.40603	1593252	91636460	146	15114	24080.5	138	61.6422	795370	5763.55	1446178	67764840	98	390	30406.5	251282	1116,1118,1391,11069,11671,11672,12488,12506,12507,12510,13116.13117,13184,13665,13668,14157,14158.14159,14160,15214.15215.15216,15218.15219.15220,15549.15551.15552,16353.16354.16355,28052.28053.28054,31,810,957,1706.1707,1709,1718,3365,3637,3702,4304,7018,8827,9466,9467,9784,15217,16305,16351,17647,18099.18100,18296,18300,18500,18931,19707,19819,21993,21998,22006,23690,23697,23765,25259,28048,29…	ABL1,ADRA1A,ALCAM,ANKRD11,APBA2,ARID5B,ATF5,AURKA,AUTS2,BCL9,BDNF,BMP4,BMPR1A,BRCA2,CCM2,CDC42,CELA1,CHRNA1,CHST11,CLIC4,CNTF,COBL,CYFIP2,DGKD,DHCR7,DLL1,EFNA5,EMX1,ENSG00000243696,FMN1,FOXC1,FZD7,FZD9,GATA3,GLI2,GRHL2,HELT,HHEX,HNF1B,HOXD13,IHH,LARGE,LHX2,LRP4,LRP6,MATN1,NCAPG2,NDEL1,NDNF,NINJ1,NINJ2,NRP1,PAX7,PKDCC,PLXNA1,POC1A,PRKCZ,PRMT6,PTK7,RAPH1,RDH10,RFTN1,RRAGC,S1PR1,SEMA5B,SFRP1,SHH,SLC…
GO Biological Process	GO:0046473	phosphatidic acid metabolic process	235	0.0800683	1033.12	4.39626	3623698	6899030	25	1137.89	4123.37	384	2592.2	1000000	87101.9	2105560	7123996	15	41	4654.05	365854	4307.4309,5537,6851.6852,8482,19582,20011,20013,22872.22873,25523,25525.25526.25527,25532,40474,59971,59973,59975,66353.66354,66356,66358,68962,71478.71479,79447.79448,80318,80320,80322,80324	ACP6,AGPAT3,AGPAT5,AGPAT9,GNPAT,LCLAT1,LIPH,LIPI,LPCAT1,PLA2G10,PLA2G1B,PLA2G4A,PLA2G4D,PLD1,PLD6
GO Biological Process	GO:0045859	regulation of protein kinase activity	236	0.0837225	1080.27	4.57742	1442400	155990000	225	25728.2	37110.3	421	3345.79	1000000	102543	1216728	133965900	163	771	50574	211414	11538.11539.11541,31,273,957,2433,3089,3117.3118,3124.3126,3882,3889,4585,4603,4606,5608,6018,6483,6502.6503,6940.6943,7350,7424,7743,7775.7776,9276.9277,10482.10483,10565,11032,11498.11500,11504,11671,11672,12427,12430,12432,12436,13314,13317,13319,13325,13744,13747,13758,14567,15432,15549.15551.15552,16084,16150,16207,16209,16210,17259,17263.17264,18135,18931,19213,19994,19999,20004,22050.22051…	ABL1,ACSL1,ADAR,ADCY5,ADCY8,ADORA2B,AFAP1L2,AIDA,AKAP13,ARRB1,BLM,BMP4,BMP7,BRAF,C5,CACUL1,CALM1,CALM3,CCDC88A,CCNL1,CCNT2,CCNY,CCNYL1,CD40,CDC25A,CDC42,CDKN2A,CEACAM1,CEBPA,CHAD,CHP1,CKS2,CORO1C,CRK,CRKL,CXCR4,DAB1,DAB2IP,DAXX,DRD2,DTNBP1,DUSP10,EDN1,EDN3,EFNA1,EFNA5,EGFR,EMP2,ENSG00000091436,ENSG00000143674,EPHA4,ERN1,ERN2,ERRFI1,F2R,FAM150A,FAM150B,FAM20A,FBXW7,FGFR1,FGFR1OP,FLRT2,FLT1,FRS2,FZ…
GO Biological Process	GO:0010464	regulation of mesenchymal cell proliferation	237	0.0843352	1088.18	4.59146	2757185	13419480	37	2213.34	6102.59	117	34.2914	442462	3781.73	2717732	6255216	17	36	5274.59	472222	15549.15551.15552,400,403,406,407,5079,13665,13668,32204.32206,39313,39983.39984,39987,39989,39990,39995,39997,39999,40002,40020,40028,40033,40053,41637,41639.41640,44899,50653,50655,51145.51146.51147,54592,54595,54598.54599,60523,60527,62800.62801,63842,64072.64076,70781	BMP4,BMPR1A,CTNNBIP1,FBXW4,FGF9,FGFR1,FOXF1,IHH,IRS2,NFIB,PRRX1,SHH,SIX1,SMO,TGFBR2,VEGFA,WNT11
GO Biological Process	GO:0048878	chemical homeostasis	238	0.0854052	1101.98	4.63018	1413629	176142300	249	29052	41068.8	729	14245.7	1000000	252142	1158514	160550500	186	924	57710.2	201299	264,359,462,466,1088,1116,1118,1141,11538.11539.11541,1234,3089,3117.3118,3124.3126,3637,3882,3889,3944,3946.3947,3951,4079,4084.4085,5055.5056,5303,5718,5723,5984,5991.5992,6870,7080,8300,8786,8982,8985,9022,9419,9828.9829,9835.9836,10656,10719,12939,14054,14056,14531,14721,14998.15000,15439,16096.16097.16098,18135,18373,20382.20383,20541,20585,20675,21327,21408,21414.21415,21416,23016,23307,233…	AACS,ABCA1,ABCG2,ABL1,ABL2,ADCY5,ADCY8,ADIPOR2,ADRA1A,ADRA1B,AKR1B1,ANK2,APOA1,AQP1,AQP4,ASPSCR1,ATP12A,ATP1A1,ATP1B1,ATP6V0A1,ATP6V0E1,ATP6V0E2,ATP7B,AVP,AVPR1A,BDKRB2,BHLHA15,BMP6,BNIP3,BTBD9,C1QTNF3,CA2,CAND1,CCKBR,CCR6,CD40,CEBPA,CHP1,CHRNA10,CKB,CLIC4,CLN5,COMMD1,COMMD9,COX11,CPB2,CSRP3,CTSH,CUL1,CXCL12,CXCR4,DISC1,DRD2,EDN1,EDN3,EDNRB,EGFR,EPAS1,ERN1,F2R,FAM20A,FBXW7,FFAR2,FITM2,FOXO1,FPR2,…
GO Biological Process	GO:0030324	lung development	239	0.085931	1108.77	4.6392	1889471	43927640	83	7245.2	13689.6	44	0.240447	3102.49	70.5112	1941512	28843500	56	166	17375.1	337349	11069,15549.15551.15552,273,4128,7628,8827,9022,17753,23470,23765,24248,24253.24256,30253,31679,31822,32165,32204.32206,34090,34096,37144,37355,39983.39984,39987,39989,39990,39995,39997,39999,40002,40020,40028,40033,40053,41637,41639.41640,42488,42537,43192,43293,43294,43297,43579,43583,44899,47250,50482,50486.50487,50490.50491,50653,50655,50841,51157,54358.54359,54592,54595,54598.54599,54844,551…	AARD,ADAMTS2,ARG1,ASCL1,ASXL1,BAG6,BMP4,BMPR1A,C11orf73,CEBPA,CRISPLD2,CTGF,CTSH,DHCR7,DPPA4,EGFR,EPAS1,ERRFI1,ESRP2,EYA1,FGF8,FGF9,FGFR1,FOXF1,GATA6,GLI2,GRHL2,HHEX,HHIP,HMGB1,KRAS,MAN1A2,MAP2K1,NFIB,NKX2-1,NOG,NUMB,PGR,PKDCC,PTK7,RDH10,SEC24B,SFTPD,SHH,SMAD2,SOX11,SPDEF,SPRY1,STRA6,TGFB3,TGFBR2,TNC,TNS3,VEGFA,WNT11,ZFPM2
GO Biological Process	GO:0072009	nephron epithelium development	240	0.0879585	1134.93	4.72887	2131996	28611680	61	4719.06	10061	181	218.629	1000000	15585.5	1878012	16506820	31	95	9618.37	326316	400,403,406,407,8116,8963,12506,12507,12510,18260,18263,18264,21176,25658.25659,26356,27237,27240,27241.27242,30394,32428.32429,32430.32432,35485.35486.35487,35488.35489,35495,36634.36635,39313,39983.39984,39987,39989,39990,39995,39997,39999,40002,40020,40028,40033,40053,42488,43804,43810.43811,43812.43813,43816,46580,48430,51157,53140,53215,54592,54595,54598.54599,63842,64072.64076,66060,66065,6…	ADAMTS16,AQP1,BMP4,CTNNBIP1,DLL1,EYA1,FGF8,FMN1,FOXC1,FOXD1,GATA3,GDNF,HNF1B,HOXD11,IRX3,JAG1,KLF15,LGR4,MTSS1,MYO1E,NOG,OSR1,PROM1,PTCH1,SHH,SIX1,SIX2,SMO,TFAP2B,WNT11,WT1
GO Biological Process	GO:0032386	regulation of intracellular transport	241	0.0910499	1174.82	4.87476	1568331	98193580	154	16195.5	25400	1258	40894.3	1000000	419442	1173609	88615560	104	510	32268.1	203922	920,957,1141,2702,3199.3200,3882,3889,6831.6832,7775.7776,10670.10671,11235.11236,13116.13117,13317,13319,13325,13479,13483,14754.14756,14762.14763,14765,14885,15287,16109,16207,16209,16210,18869,18931,22401,22582,23470,24498,25667,26255,26258,26411.26412,26420,27384,27875,28064.28065,28624,29139,29564,29770.29771,29772.29773,29774.29775,29777.29778,29782.29783,29912,30690,31076,31635,31637,31776…	ADORA2B,ARV1,AXIN2,BAMBI,BARD1,BMP4,BMP6,BMP7,BMPR1A,BRAF,BTBD9,C10orf129,C1QTNF3,C2CD5,CDC42,CDH1,CDKL2,CHP1,CTDSPL2,DAB2,DAB2IP,DACT1,DNM1L,DPCR1,EDAR,EDEM1,EGFR,EMR2,F2R,FBXW11,FBXW7,FER,FOXF1,FYN,FZD5,FZD7,GAS6,GLS2,GNAQ,IL12B,IL13,IL4R,ITGB1BP1,IWS1,KANK1,KCNE1,KIAA0947,LDLRAP1,LEPROT,MAP2K1,MAP2K2,MDFIC,MDM2,MLN,MX2,MYLK2,NBPF3,NDEL1,NEDD4,NFKBIA,NUCB1,NUP153,OGG1,PEMT,PPM1A,PRR5L,PTPN1,RAB…
GO Biological Process	GO:0019058	viral life cycle	242	0.0911963	1176.71	4.86242	1878662	44712680	84	7374.68	13854.5	1253	40431.2	1000000	416348	1231882	51953040	64	299	19857.3	214047	957,2225,2563,3389.3391,4531,4768.4769,6011,9696.9697,10459,10656,11498.11500,11504,11538.11539.11541,12029,12036.12037.12039.12041,12049,12099,12100,12104,13543,15287,15680,17387,18044,18373,20541,21739,22602,29496,30100,31076,33445,33448,34108,37355,37795,40674,42065,43109.43110,47618,47620.47621,50377.50378.50379,51714,51994,52000,53694,54140,54437,54574,54577,54579,55480,57116.57117,59551,595…	ANPEP,ATG16L2,ATG5,CCNT2,CD86,CDC42,CHMP1B,CHMP2B,CHMP4B,CLEC4M,CTBP2,CTSB,CXCR4,DPP4,EFNB2,EGFR,EIF2D,EIF3A,EIF3D,EPS15,F11R,FURIN,GAS6,HAVCR1,ITGB6,LDLR,MVB12B,NCAM1,NEDD4L,NFIA,NPC1,NUP153,NUP160,NUP50,PC,PCBP1,PIK3C2G,POM121,RAB5A,RAB7A,RANBP2,RPL13,RPL30,RPL31,RPL37A,RPL5,RPL9,RPLP0,RPS12,RPS19,RPS20,RPS24,RPS27,RPS29,RPS9,SCARB1,SCARB2,SELPLG,SLC52A1,TFRC,THOC3,UBP1,UVRAG,WWP2
GO Biological Process	GO:0042493	response to drug	243	0.0914774	1180.33	4.85734	1622408	83209630	135	13724.2	22266.2	157	96.9411	1000000	7967.08	1424554	70197420	100	404	31027	247525	15549.15551.15552,1815.1816.1817.1818,264,1812.1813,2433,2480,2693,2697,3440,3441,3466,3882,3889,4079,4084.4085,4254.4255,4460,6851.6852,10472,14189,14474,14885,14998.15000,18044,18198,20541,20736,21210.21211,21327,23016,25242,25243.25244.25245,25703,25706,28156,30879,30880.30881,32428.32429,32430.32432,32866.32867,32876,33445,33448,33659.33660,34090,35112,35117,35130,35131,35132.35133,35643,3620…	AACS,ABCA1,ABCA3,ABCB5,ABCC4,ABCD3,ABCG2,ACSL1,ADRA1A,AK4,ANKRD1,APOA1,APOBEC1,AQP1,ARG1,ARRB1,ATG5,ATP1A1,BCAR3,BECN1,BLMH,BRAF,CAT,CD86,CDH1,COL18A1,COL1A1,COMT,CPB2,CPT1A,CST3,CTPS1,DAB1,DNMT3A,DRD2,EDN1,EGFR,EMX1,EMX2,ENG,FBP1,FGF8,FOS,FOSL1,FYN,GABRG3,GAS6,GATA3,GATA6,GGH,GNA12,GNPAT,HDAC4,HNF1B,JUN,MAP2K6,MDM2,MFSD10,MYO6,NNMT,NOS2,NPC1,NPFF,OGG1,PAPD7,PARP4,PDE3A,PEMT,POR,PPARG,PPARGC1A,PT…
GO Biological Process	GO:0010639	negative regulation of organelle organization	244	0.095914	1237.58	5.07204	1825143	49859100	91	8223.5	15009.1	1196	37354.9	1000000	403002	1246613	48130410	60	277	18616.2	216606	10733.10734.10735.10736,13995.13998.14000,844,845,3637,4631,5124,5125,8627,10729,10738,11120,12887,12889,15782.15783,16913.16915,18373,18788,20382.20383,20620,21327,23684,28162,35371,35372,35604,35605,35606,35610,35611,35612,35967,35971,35974,37806,38361,38362.38363,39039.39040,43571,43572,44454.44455,44457,44460,44469,44501,47339,47346.47347.47348,47352,50637,52236,52577,54324.54325,54433.54434,…	ACAA2,ARAP1,ARHGAP28,ARHGEF2,AVP,BECN1,BMP4,BMP7,BNIP3,BRCA1,BUB1,C15orf38-AP3S2,CAPZA3,CAPZB,CDK5RAP2,CHMP4B,CLASP1,CLEC16A,DCP2,DMRT1,DNM1L,DNM2,EPS8,FEZ1,FEZ2,FZD9,HIP1R,KANK1,KIAA0226,KIF25,LIG3,LIMA1,LMOD3,MAD1L1,MAD2L1,MET,MYOC,OPA1,PID1,PPARGC1A,PPFIA1,PPP1R9A,RAB7A,RAD21,S1PR1,SCIN,SLX4,SPTB,SPTBN1,SWAP70,TBC1D4,TBCD,TEX14,TMEFF2,TMOD3,TOM1L1,USP30,VILL,WAPAL,XRN1
GO Biological Process	GO:0034330	cell junction organization	245	0.09655	1245.79	5.08484	1900596	42618210	81	7029.23	13359.7	166	139.077	1000000	10810.3	1618649	33361150	54	192	16754.6	281250	957,1586,3259,3997,4314,4768.4769,5433,5434.5435,5438.5439,5442,6139,6851.6852,10644,12403,12406.12407,12409,13499.13500,13594,13598,16207,16209,16210,17772,17773,23552,27384,28858,30675,35368,37068,41265,41874,43192,49117,49389.49390,49393.49394.49395,50242,50932,50933,50935.50938,52844.52845,54329,54330,54592,54595,54598.54599,55559,55562,57564,57565,57568,60461,62858,62860,63812,64312.64313,64…	ACTN1,ANK2,ARHGEF7,CADM1,CCM2,CDC42,CDH1,CDH13,CDH2,CNTNAP1,CTNNA1,CTTN,DSP,F11R,F2R,FERMT2,FN1,GJA4,GJA5,GJB2,GNPAT,GRHL1,GRHL2,HIPK1,ITGA6,KIFC3,LAMA3,LAMB3,LAMC1,LAMC2,LIMS1,MLLT4,MPP7,NF2,NUMB,PARD3,PARD6B,PKN2,PKP2,PLEKHA7,PRKCA,PTK2B,PVRL3,RHOA,SDK2,SNAI2,SORBS1,TBCD,TGFB3,TLN2,TNS1,VCL,VMP1,WNT11
GO Biological Process	GO:0006898	receptor-mediated endocytosis	246	0.0996519	1285.81	5.22686	1890712	43369900	82	7153.21	13524.7	195	326.314	1000000	21592	1536455	38400080	59	221	18305.9	266968	1141,2225,3419,12022,12297,12301.12302,12661.12663,14324.14325,15287,15549.15551.15552,16329,18492,18500,20541,20739,22390.22392,26411.26412,26420,27210.27211,32731,34989.34990,34996.34997,35106.35107,35110,35485.35486.35487,4350,35488.35489,35495,38598.38599,41137,43650,47174.47175,47526.47527,50482,50486.50487,50490.50491,51890.51891,51892.51893,52298,52300,52301.52302,52304,52336,53406,53408,5…	ACHE,ACKR3,ACKR4,AMBP,AMN,AP2A2,APOA1,ARRB1,CD6,CEACAM1,CLTCL1,CTTN,DAB2,DENND1A,DLL1,DMBT1,DNM2,DRD2,ENPP2,EPS15,FCGR1A,FCHO2,FNBP1L,GRK4,HIP1R,HSPH1,IGF2R,IGJ,ITGA4,ITSN1,LDLR,LDLRAD3,LDLRAP1,LMBR1L,LMBRD1,LOXL2,LRP2,LRP6,MICALL1,NEDD4,PICALM,PLA2R1,RAB5A,SCARB1,SCYL2,SFTPD,SNAP25,SNX1,SNX9,STAB1,STON2,SUSD2,SYT8,TFRC,TGFBR2,TMEM108,TMPRSS13,TMPRSS2,TMPRSS3
GO Biological Process	GO:0045017	glycerolipid biosynthetic process	247	0.100655	1298.76	5.25812	1890238	43380780	82	7155	13524.7	921	22331	1000000	312852	1297278	42396460	55	244	17064.8	225410	387,1764,1765,1768,3505,4307.4309,5149,5537,6741,6851.6852,8482,15287,16042.16043,18452,19582,20011,20013,22745,22746.22747,22872.22873,22888,24190,24192,24193,25523,25525.25526.25527,25532,26219,26221,38598.38599,40474,41637,41639.41640,42721,42730,42752,42840,43064,43065,45642,47383.47384.47385,50877,51157,52733,54198.54199,54201,54210.54211,55643,57116.57117,58630,58631,59971,59973,59975,60112…	ACHE,ACP6,AGPAT3,AGPAT5,AGPAT9,ALOX15,APOA1,CDIPT,CDS1,CHKA,CPNE3,FABP5,FAR1,FGF5,FGF8,FGF9,FGFR1,FRS2,GAB1,GNPAT,IMPA1,IRS2,KL,LCLAT1,LIPH,LIPI,LPCAT1,LPIN2,MFSD2A,MTMR12,PEMT,PGS1,PIGB,PIGC,PIK3C2G,PIK3CD,PIK3R4,PIP5K1B,PITPNM2,PITPNM3,PLA2G10,PLA2G1B,PLA2G4A,PLA2G4D,PLCE1,PLCG2,PLD1,PLD6,PTDSS1,RAB14,RAB4A,RAB5A,SACM1L,SLC44A3,VAC14
GO Biological Process	GO:0060688	regulation of morphogenesis of a branching structure	248	0.103792	1339.23	5.40012	2479921	17742500	44	2926.36	7257.13	116	31.7377	409511	3530.27	2388950	9209068	22	53	6825.94	415094	3919.3921,8963,9253,9255,9257,9363,9370,12506,12507,12510,20033,20044,26356,32204.32206,39313,39983.39984,39987,39989,39990,39995,39997,39999,40002,40020,40028,40033,40053,41637,41639.41640,41714,41715,41874,42402,47811,47815,47817,53140,59184,63842,64072.64076,72007,72011,72683,79135	ABL1,BCL11A,BMP4,BMP7,ETV5,FGFR1,GDNF,HNF1B,HOXD13,LGR4,NOG,NTN4,RTN4,SFRP1,SHH,SIX1,SIX2,SMO,SNAI2,SULF1,VEGFA,WNT2B
GO Biological Process	GO:0008643	carbohydrate transport	249	0.112768	1455.05	5.84358	2641856	14762350	39	2434.83	6432.46	545	6329.68	1000000	149856	1664153	14421750	24	83	7446.48	289157	290,293,2156,3781,18260,18263,18264,19549,30879,30880.30881,33080,33633,34146.34147,36634.36635,38678,39464.39465,39470,39624,39627,42721,42730,44333,45341,50932,50933,50935.50938,56772.56773,57641,59971,59973,59975,70951,72506,78698,80242.80245,80250,80251,80252,80254	AQP1,AQP7,BRAF,EDN1,FABP5,KIAA1919,KLF15,PLA2G1B,SLC26A5,SLC2A10,SLC2A12,SLC2A13,SLC2A2,SLC2A3,SLC35A1,SLC35B1,SLC35B4,SLC37A1,SLC45A1,SLC45A4,SLC5A9,SORBS1,SORT1,TUSC5
GO Biological Process	GO:0031647	regulation of protein stability	250	0.114485	1477.2	5.90879	1909635	41369170	79	6823.22	13029.9	784	17699.2	1000000	291292	1310126	42743980	56	246	17375.1	227642	869.870,871.872,957,2068,3199.3200,3389.3391,4603,4606,5055.5056,5615,9253,9255,9257,9667,10472,13128,13744,13747,13758,19780.19781,19783,19785.19788,20443,20447,21327,23552,24498,29912,31013,31017,31022,31679,39313,39538,39540,41720,42014.42015.42016,42019,43742,45948,47683,47686,47687,47688,48125,48126.48127,49991.49992,50903,51131.51132,55643,57329,58593.58594,59851,60097,60099.60100,60103,612…	AAK1,ANK2,APOA1,ATP1B1,AURKA,BAG6,BTRC,C10orf129,CCDC88C,CDC42,CDC73,CHP1,CPN2,CTSH,DACT1,DERL1,EFNA1,EPHA4,FBXL3,FBXW11,FBXW7,GNAQ,GOLGA7,GTPBP4,HIP1R,KRAS,MDM2,MORC3,MYLIP,NAA16,NAPG,NF2,NOMO2,OTUD3,PPARGC1A,PPIB,PRKD1,RASSF2,RNF149,RPL5,RTN4,SERPINA6,SH3GLB1,SIAH1,SIRT1,SLC51B,SMO,SOX17,STXBP1,SUMO1,TESC,TRIM24,TSPAN1,USP13,USP7,ZSWIM7
GO Biological Process	GO:0009607	response to biotic stimulus	251	0.119397	1540.58	6.13776	1490304	126148800	188	20806.3	31007.8	4700	339328	1000000	931564	1034081	140221100	145	807	44989.1	179678	11538.11539.11541,28598.28599.28601,339,340,1077,2198,2480,4254.4255,4355,4557,4558,4561,4566,4585,4717.4718,5168,5615,6018,6483,6516,7852,7853,7861,8020,8982,8985,9469,10091,10092,10191,10764,13317,13319,13325,13948,14189,16109,16207,16209,16210,16246,16329,16991.16992,16995.16996,17002,17722,18044,19286.19287,20660,21327,22390.22392,22512.22513,22517,22699.22700,23216.23217,23219,23314,24041.24…	ABCA1,ABL1,ADAR,ADH5,AGBL4,AICDA,AKIRIN2,ANKRD1,ANXA3,APOBEC1,APOBEC3H,ARG1,ATG5,BAIAP2L1,BCL2L11,BECN1,BNIP3,C17orf85,CALCOCO2,CCDC88B,CCL20,CCRN4L,CD40,CD47,CD6,CD86,CDC73,CDK19,CEBPE,CHGA,CLEC6A,CMPK2,COMT,COTL1,CRK,CRTAM,CSF2,CSF2RB,CXCL12,CXCL3,CXCR4,DAB2IP,DDX1,DEFA1,DEFA3,DEFA5,DEFB128,DMBT1,DUSP10,EDN1,EDNRB,EIF2AK3,ENO1,ERAP1,EXOSC5,F2R,FBXO18,FER,FOS,FOSL1,FOXP1,FUCA2,FZD5,GATA3,GCH1,GJ…
GO Biological Process	GO:0043065	positive regulation of apoptotic process	252	0.12487	1611.19	6.39363	1511379	116449900	176	19206.7	29028.5	1538	65516.7	1000000	549650	1139354	102689800	117	591	36301.6	197970	387,957,1234,2480,3781,4254.4255,4387,4631,4987,4989,6548,6554,6665,7795,8277.8278,10191,10565,10764,10795,12403,12406.12407,12409,12427,12430,12432,12436,13191,13479,13483,14474,14998.15000,16175,17109,17110,17259,17263.17264,17408,19286.19287,20141,21327,24498,25863,25873,27384,28313,28858,29564,30758,30761.30763.30764,30769,31822,31922,32428.32429,32430.32432,33357.33358,33360,33609.33610,3390…	ABL1,ADCY10,AKAP13,ANKRD1,APOPT1,ARHGEF2,ARHGEF7,ARRB1,ASCL1,B4GALT1,BARD1,BBC3,BCL2L11,BCL2L13,BCL6,BID,BLID,BMF,BMP4,BMP7,BNIP3,BTG1,C3orf38,CAMK1D,CD40,CDC42,CDK19,CDKN2A,COL18A1,CRYBA1,CTGF,CTLA4,CTNNA1,CTNNBL1,CTSH,DAB2IP,DAPK1,DFNA5,DNM1L,DNM2,E2F1,EIF2AK3,ENSG00000091436,F2R,FBXO18,FBXW7,FGD3,FGD4,FOSL1,FOXO1,FZD9,GADD45G,GRIK2,HDAC4,HIP1R,HMGB1,IGF2R,IL12A,IL12B,IP6K2,ITGA6,ITSN1,JUN,MAP2…
GO Biological Process	GO:0051302	regulation of cell division	253	0.125533	1619.75	6.40219	2109283	28919780	61	4769.88	10061	586	8219.4	1000000	180981	1479908	24325840	36	140	11169.7	257143	819,957,2105,3199.3200,3259,35485.35486.35487,4254.4255,7775.7776,8982,8985,16109,16207,16209,16210,18452,22745,22746.22747,23843,24630,27473,32204.32206,35488.35489,35495,39983.39984,39987,39989,39990,39995,39997,39999,40002,40020,40028,40033,40053,42014.42015.42016,42019,46580,51157,53205,53306,53309,54574,54577,54579,55495,57951,60523,60527,60939.60940,60943,64616,68088,72263,72769,74605,74608…	AURKA,BECN1,BLM,BRCA2,CAT,CDC42,DLL1,DRD2,FGF5,FGF8,FGF9,GAREM,INTU,ITGB1BP1,NCOA3,PAX6,PDGFC,PIK3R4,PKN2,PRKCE,PTCH1,RACGAP1,RHOA,SETD2,SH3GLB1,SHH,SOX17,SUSD2,TAL1,TAS1R2,TEX14,TGFB3,THBS4,TXNIP,UVRAG,VEGFA
GO Biological Process	GO:0015748	organophosphate ester transport	254	0.133128	1717.75	6.76279	2518671	16675460	42	2750.36	6927.26	954	25186	1000000	340644	1504199	15290530	23	88	7136.21	261364	378,1764,1765,1768,3443.3444,15590,15594,18724,19873,25263,29623.29624,46849,47700,55643,60112,60123,60126.60128,60130,60198,62916,62923,62924,62925,62926,62927,62928,62929,64516.64518,65851,68962,71163,74171,76202,76459,76460,77068,77071,80242.80245,80250,80251,80252,80254	ABCA1,ABCA4,APOA1,ATP10A,ATP10B,ATP11A,ATP11B,KCNN4,LDLR,MFSD2A,NPC2,OSBPL10,PITPNM2,PITPNM3,PLA2G10,SCARB1,SLC25A25,SLC25A33,SLC25A36,SLC25A4,SLC25A42,SLC37A1,SLMO1
GO Biological Process	GO:0002521	leukocyte differentiation	255	0.133456	1721.98	6.75286	1725243	61440610	106	10133.7	17483.1	287	991.674	1000000	44583.8	1410214	52474310	74	302	22960	245033	387,957,2105,2480,4641,4717.4718,6662.6663,8896,8901.8902,8906,10328,10782.10783,12661.12663,13116.13117,13187,13189,13317,13319,13325,14474,14560,14998.15000,15232,15549.15551.15552,15624,16279,16991.16992,16995.16996,17002,18044,20141,20541,23441,26448,28598.28599.28601,29564,32080,32204.32206,33445,33448,33514,34034,35337,35485.35486.35487,35488.35489,35495,35662,36162,36397,37198.37199,37806,…	ABL1,AICDA,ATG5,BCL11B,BCL6,BMP4,BRAF,CARD11,CCR6,CD28,CD86,CDC42,CEBPA,CEBPE,CHD7,CMTM7,CSF2,DHRS2,DLL1,FARP2,FOXP1,FZD5,FZD7,FZD9,GAS6,GATA3,GPR183,HDAC4,HDAC9,HHEX,HMGB1,IFI16,IKZF1,IL12B,ITGA4,ITPKB,JUN,KLF6,L3MBTL3,LEF1,LRRK1,LYL1,MAFB,MERTK,MFNG,MT1G,OSTM1,PAX1,PIK3CD,PLCG2,PLCL2,POU2F2,PPARG,PTGER4,PTK2B,RORA,SEMA4A,SH3PXD2A,SHH,SIRT1,SNX10,STAT3,TAL1,TFRC,TGFBR2,TNFSF8,TPD52,TRAF6,TREM2,V…
GO Biological Process	GO:0010975	regulation of neuron projection development	256	0.141514	1825.96	7.13264	1553997	99742810	155	16451.1	25564.9	149	77.2886	997254	6692.98	1421711	73151280	104	421	32268.1	247031	1730,1732.1733,2433,3117.3118,3124.3126,3882,3889,4603,4606,5079,5303,6090,6870,7424,7743,8269,9253,9255,9257,9276.9277,9363,9370,9540,9857,10482.10483,11671,11672,12093.12094,12096,13088,13089,13499.13500,13744,13747,13758,14392,14567,15894,15897.15898,15900,16207,16209,16210,17259,17263.17264,1735.1736.1737,17424,18296,18300,20382.20383,22401,22602,23690,23697,25139,27316,28048,28052.28053.2805…	ABL1,ABL2,ACTR2,ANKRD1,ARF6,ARHGAP35,ASAP1,ATF1,BCL11A,BDNF,BMP7,BRAF,C21orf91,CAMK1D,CAPRIN2,CBFA2T2,CCDC88A,CNTF,COBL,CRTC1,CSMD3,CTTN,CUX1,CXCL12,DAB1,DAB2IP,DCC,DISC1,DNM1L,DNM2,DPYSL2,EFNA1,EFNA5,EFNB2,ENC1,EPHA3,EPHA4,FAM150A,FAM150B,FBXO31,FBXW8,FEZ1,FGFR1,FN1,FYN,GATA3,ITSN2,KANK1,KIDINS220,KLF4,LPAR3,LRP4,LRRC4C,LZTS1,MACF1,MAG,MAP2K1,MAP4K4,MARK2,MDM2,MOB2,NDEL1,NDNF,NEDD4,NEDD4L,NRCAM,…
GO Biological Process	GO:0090066	regulation of anatomical structure size	257	0.141724	1828.67	7.11545	1582622	90988220	144	15007.1	23750.6	597	8461.96	1000000	182889	1259778	75410100	95	434	29475.6	218894	10884.10885.10886,1735.1736.1737,482.483,844,845,1016,1730,1732.1733,2246,3117.3118,3124.3126,4314,5455.5456,5608,6090,6870,7775.7776,8786,8982,8985,9253,9255,9257,9540,9857,10565,13499.13500,14953.14954,15287,15782.15783,16207,16209,16210,16913.16915,18296,18300,20314,22401,24595.24597,24600,27369,27384,28048,28052.28053.28054,28064.28065,28335,29584,30093,30394,30879,30880.30881,32204.32206,325…	ABL1,ACTR2,ACTR3,ACTR3C,ADORA2B,ADRA1A,ADRA1B,ALOX15,AQP1,ARF6,ARHGAP35,ARPC5,ASIC2,ATG5,AVP,AVPR1A,BAIAP2L1,BDKRB2,BDNF,C15orf38-AP3S2,CAPZA3,CAPZB,CLCN6,CTTN,CXCL12,DCC,DISC1,DNM2,DPYSL2,EDN1,EDN3,EDNRB,EFNA5,EGFR,EPS8,EVL,F2R,FER,FMN1,FN1,FOXC1,GCH1,GCLC,GJA5,GUCY1A3,HIP1R,HNF1B,HRH1,HRH2,HTR1D,IQGAP2,ITGB1BP1,KANK1,KCNA5,KCNJ8,KCNN4,LIMA1,LMOD3,LPAR3,MACF1,MAG,NCK2,NDEL1,NRCAM,NRP1,PICALM,PLX…
GO Biological Process	GO:0048538	thymus development	258	0.143697	1854.12	7.18651	2740735	13135160	36	2166.45	5937.65	388	2651.89	1000000	88188.9	2046292	7819020	16	45	4964.32	355556	10764,30969,35604,35605,35606,35610,35611,35612,39624,39627,39983.39984,39987,39989,39990,39995,39997,39999,40002,40020,40028,40033,40053,46673,47118.47121,47811,47815,47817,48430,64072.64076,65382,67196.67197,78064,78068,78244.78246,78535,80613	ABL1,ASXL1,BCL11B,BCL2L11,BRAF,CRKL,FOXE1,GATA3,JARID2,MAD1L1,MAFB,MAP2K1,PAX1,SHH,SIX1,SLC46A2
GO Biological Process	GO:1903708	positive regulation of hemopoiesis	259	0.145904	1882.6	7.26874	1964239	36655420	72	6045.76	11875.3	327	1574.1	1000000	62111.8	1544077	28495980	44	164	13651.9	268293	31,400,403,406,407,2105,2480,5168,6023.6024,6483,6662.6663,10328,11069,13665,13668,15549.15551.15552,18044,19286.19287,20141,22512.22513,23441,29283,29284,29564,30394,30929,33436.33437.33438,33441,34191,35967,35971,35974,39983.39984,39987,39989,39990,39995,39997,39999,40002,40020,40028,40033,40053,42799.42802,42916,43845,46412,46418,46419.46420,48430,50427,50429,53438,53441.53442,54109,59851,6085…	BCL6,CA2,CD83,CD86,CTNNBIP1,DUSP10,FOS,FOXC1,GAS6,GATA3,GLI2,GPR68,HMGB1,IHH,IL12A,IL12B,IL20,IL34,IL4R,ITPKB,JAG1,JUN,LEF1,MYB,PF4,PPARGC1B,PRDM1,PRKCA,PRKCZ,RB1,ROR2,SART1,SCIN,SHH,STAT3,TAL1,TESC,TGFBR2,TMEM64,TNFSF4,TRAF6,TRIB1,ZAP70,ZMIZ1
GO Biological Process	GO:0090090	negative regulation of canonical Wnt signaling pathway	260	0.146429	1889.38	7.26683	1996655	34557790	69	5699.78	11380.5	1151	34594.1	1000000	387809	1333521	28495980	38	164	11790.3	231707	16036,16754.16755.16756,18931,19819,23441,23870,24550,26411.26412,26420,26586,26588.26589.26590,28190,33139,39983.39984,39987,39989,39990,39995,39997,39999,40002,40020,40028,40033,40053,41714,41715,41874,42014.42015.42016,42019,42916,46412,46418,46419.46420,47399,49816,51030,53656,54592,54595,54598.54599,56902,57710,57712,59275,61194.61195,61199,63463.63465,63469,63985,64001,64971,67683,72683,729…	ANKRD6,AXIN2,BICC1,CDH2,DAB2,DAB2IP,DACT1,FOXO1,ISL1,JADE1,KIAA0922,KREMEN1,LEF1,LIMD1,LRP4,LRP6,MCC,NOG,PRICKLE1,PSMA3,PSMA4,PSMA6,PSMC1,PSMD12,PSMD6,RBX1,ROR2,SCYL2,SFRP1,SFRP5,SHH,SNAI2,SOX17,SOX2,TMEM64,WNT11,WWTR1,ZNRF3
GO Biological Process	GO:0060411	cardiac septum morphogenesis	261	0.161913	2089.17	8.00448	2358688	19926330	47	3286.55	7751.94	34	0.072941	941.158	27.6811	2656245	11294140	30	65	9308.1	461538	12297,12301.12302,15549.15551.15552,528,3365,4314,7628,20681,20683,26586,26588.26589.26590,33922,34353,34358,36753,38064,39313,42216.42217,42659,43293,43294,43297,47690,49336,49340,50653,50655,51157,54592,54595,54598.54599,58593.58594,63842,67205,67211,67219.67220,67223,72334,72335,72336.72337,72683,72850,74309,74312,74317,77773,79135	BMP4,BMP7,BMPR1A,CHD7,CITED2,DHRS3,ENG,FGF8,FZD2,GATA6,GJA5,HEY1,HEY2,ISL1,JAG1,LRP2,MDM2,NOG,NRP1,SEMA3C,SMAD6,SMO,SOX11,TBX2,TBX20,TGFBR2,TGFBR3,WHSC1,WNT11,ZFPM2
GO Biological Process	GO:0045637	regulation of myeloid cell differentiation	262	0.164382	2121.03	8.09552	1875101	43197680	81	7124.8	13359.7	1342	46235.2	1000000	444540	1252177	41527680	52	239	16134	217573	28598.28599.28601,35485.35486.35487,38706.38707.38708.38709,400,403,406,407,1641.1642,2105,2480,3702,5615,6023.6024,6662.6663,9570,9571,9585.9586,14054,14056,16991.16992,16995.16996,17002,18643.18644,18649.18650,18989,22512.22513,23441,29283,29284,29564,31406,31415.31416,35488.35489,35495,35967,35971,35974,38711,38725.38726.38727,41265,41714,41715,42799.42802,42916,43845,46412,46418,46419.46420,4…	CA2,CDC73,CEACAM1,CLDN18,CSF2,CSF3R,CTNNBIP1,DLL1,FOS,FOXP1,GPR171,GPR55,GPR68,HIST1H4B,HIST1H4H,HMGB1,IL12B,IL20,IL34,ITPKB,JAG1,JUN,KMT2E,LEF1,LGALS3,MAFB,MEIS1,NFKBIA,NR4A3,PF4,PPARGC1B,PRKCA,PRKCQ,PRMT6,PTK2B,RASSF2,RB1,RBFOX2,ROR2,SCIN,SENP1,SFRP1,STAT3,TAL1,TESC,THBS1,TMEM64,TNRC6B,TRAF6,TRIB1,UBASH3B,ZNF675
GO Biological Process	GO:0042063	gliogenesis	263	0.165876	2140.29	8.13799	1858695	44654970	83	7365.16	13689.6	435	3754.16	1000000	111356	1453945	33013640	48	190	14893	252632	359,1105,1108,2105,2433,2644,2647.2649,35485.35486.35487,5124,5125,6483,6870,7628,9253,9255,9257,9784,13744,13747,13758,18260,18263,18264,19819,22743.22744,22745,22746.22747,23441,35488.35489,35495,37355,38822,39313,39983.39984,39987,39989,39990,39995,39997,39999,40002,40020,40028,40033,40053,41265,43100,43104,44068,44070,44074,44899,46412,46418,46419.46420,47399,47811,47815,47817,49389.49390,493…	ABL1,APCDD1,ASCL1,BNIP3,CDH2,CNTF,CNTNAP1,DAB1,DAB2IP,DICER1,DISC1,DLL1,DUSP10,EGFR,EMX1,EPHA4,FGF5,GPR157,GSTP1,KLF15,KRAS,LAMB1,LEF1,MAG,MAP2K1,MATN2,MYOC,NCMAP,NDRG1,NF2,NFIB,NKX2-1,OLIG1,PARD3,PAX6,PRDM8,PTK2B,ROR1,ROR2,RTN4,SHH,SMO,SOX11,SOX2,STAT3,TAL1,TENM4,TRPC4
GO Biological Process	GO:0061564	axon development	264	0.175302	2261.92	8.56788	1555588	97712250	152	16116.2	25070.1	45	0.246254	3177.42	70.6094	1604666	64810990	104	373	32268.1	278820	11538.11539.11541,26588.26589.26590,28052.28053.28054,387,545,936,2433,2480,2612,4603,4606,4641,5680,6090,6608,7018,8156,8627,9253,9255,9257,9857,11069,11671,11672,11907,13184,13291,13293.13294,13744,13747,13758,17259,17263.17264,17424,17647,18099.18100,18296,18300,20660,23468,24190,24192,24193,26356,26586,27237,27240,27241.27242,28048,28255,28858,32204.32206,33659.33660,36010,37228,37248,37678,3…	ABL1,ALCAM,APOA1,ARHGAP35,AUTS2,B3GNT1,BCL11B,BDNF,BMP7,COBL,COL25A1,CRTAC1,CTNNA1,CXCL12,CXCR4,DAB1,DCC,DOCK7,DOK4,DPYSL2,DRD2,EFNA1,EFNA5,EFNB2,ENAH,EPHA3,EPHA4,ETV1,EVL,EXT1,FEZ1,FEZ2,FGF8,FLRT2,FOXD1,FRS2,FYN,GAB1,GATA3,GDF7,GDNF,GFRA4,GLI2,GRB10,IRS2,ISL1,ISL2,JAM3,JUN,KLF7,KRAS,LGI1,LHX2,LHX9,LRRC38,MATN2,NCAM1,NDEL1,NFIB,NKX2-1,NOG,NR4A2,NR4A3,NRCAM,NRP1,NTN4,NUMB,PARD3,PARD6B,PAX6,PICALM,…
GO Biological Process	GO:0046328	regulation of JNK cascade	265	0.176493	2277.28	8.59353	1943864	37554070	73	6193.97	12040.2	159	105.57	1000000	8567.1	1678599	29191010	49	168	15203.2	291667	957,6483,6502.6503,6940.6943,10482.10483,10670.10671,11671,11672,12427,12430,12432,12436,13116.13117,13317,13319,13325,13744,13747,13758,19453.19454,24865,30879,30880.30881,30995.30996,31750,31752.31753.31754,33139,33183,33357.33358,33360,33907.33908,34096,34616,34619,36601,36603.36604,37355,39002,41265,41714,41715,42138,46296,46412,46418,46419.46420,47174.47175,47399,48080,53253,53438,53441.5344…	AIDA,AMBP,ANKRD6,CDC42,CTGF,DAB2IP,DACT1,DAXX,DTNBP1,DUSP10,EDAR,EDN1,EGFR,ENSG00000091436,ENSG00000143674,EPHA4,ERN1,ERN2,FZD10,FZD5,FZD7,GADD45G,GRIK2,GSTP1,HIPK3,HMGB1,MAP3K7,MAP3K9,MAP4K4,MDFIC,MECOM,MINK1,NOD1,PTK2B,PTPN1,RASSF2,ROR2,SASH1,SDCBP,SFRP1,SH3RF1,SPAG9,TAOK3,TIRAP,TPD52L1,TRAF6,ZEB2,ZMYND11,ZNF675
GO Biological Process	GO:0030326	embryonic limb morphogenesis	266	0.178183	2299.1	8.64324	1985638	34749530	69	5731.41	11380.5	47	0.277242	3577.25	76.1117	2084560	22067010	46	127	14272.4	362205	3819.3820,4314,5079,8116,10417.10419,10425,10426,10764,11069,12427,12430,12432,12436,12506,12507,12510,13665,13668,18404.18405,19025.19026,21728,23441,23843,28530,28718,30758,30761.30763.30764,30769,35643,39983.39984,39987,39989,39990,39995,39997,39999,40002,40020,40028,40033,40053,41637,41639.41640,42216.42217,42537,43127,43192,45456,45948,46412,46418,46419.46420,46580,50653,50655,51145.51146.51…	AFF3,ALX1,ALX3,ALX4,B9D1,BCL2L11,BMP4,BMP7,BMPR1A,CHD7,CHST11,DYNC2H1,ENSG00000091436,FBN2,FBXW4,FGF8,FGF9,FGFR1,GJA5,GLI2,GNA12,GNAQ,GRHL2,HOXD10,HOXD12,HOXD13,IFT122,IHH,INTU,KIAA1715,LEF1,LRP4,MBNL1,NOG,OSR1,OSR2,PITX1,PRRX1,PTCH1,RDH10,RECK,ROR2,SHH,TBX2,TFAP2A,WDR19
GO Biological Process	GO:0045165	cell fate commitment	267	0.190789	2461.75	9.22004	1721743	60403900	104	9962.71	17153.2	74	3.4813	44919.3	607.017	1706187	39268860	67	226	20788.1	296460	810,957,2015,2105,2199,2200,2612,3919.3921,4387,4631,5079,5615,7735,7738,8156,8963,9022,11069,12093.12094,12096,12506,12507,12510,13665,13668,14998.15000,19819,26586,26588.26589.26590,28718,29934,33436.33437.33438,33441,33922,35485.35486.35487,35488.35489,35495,36437,39313,39624,39627,39983.39984,39987,39989,39990,39995,39997,39999,40002,40020,40028,40033,40053,41714,41715,42014.42015.42016,42019…	ARHGEF2,ASCL1,BCL11B,BMP4,BRAF,CDC42,CDC73,DBX1,DLL1,DMRT3,DMRTA2,DOCK7,ELF5,EPAS1,EVX1,EYA1,EYA2,FGF8,FOXA2,GATA3,GATA6,GDF7,GLI2,GSX1,HEY2,HNF1B,HOXD10,ID2,IHH,ISL1,ISL2,JAG1,KLF4,MCL1,NKX2-1,NOTCH3,NR2F2,NRP1,OLIG1,PAX6,PAX7,PITX1,PPARG,PRDM1,PRRX1,PTCH1,PTCH2,ROR2,RORA,SFRP1,SH3PXD2B,SHH,SIX1,SIX2,SMAD2,SMO,SOX17,SOX2,STAT3,SUFU,TAL1,TBR1,TBX2,TENM4,WNT11,WNT2B,WT1
GO Biological Process	GO:0019216	regulation of lipid metabolic process	268	0.193139	2492.07	9.29877	1655177	71895620	119	11858.1	19627.2	97	13.0084	167848	1730.39	1510342	62899670	95	362	29475.6	262431	25243.25244.25245,25525.25526.25527,462,466,957,1141,1802,2885,4079,4084.4085,5457,6237,6831.6832,7735,7738,8277.8278,8982,8985,10932.10933,13393,13396.13398,14189,14998.15000,16311.16314,18452,19013,19707,20620,21327,23314,24498,25242,25523,25532,26702,28113,30690,32328.32329,32336.32338,32503,32504,34096,37898,37899,38296,38816,40666,40669,41265,41874,42443,42446.42447,43004,43008,43824,46156,4…	AADAC,ABCA1,ACADL,ACADM,ACSL1,ADIPOR2,ALAS1,AMBRA1,ANKRD1,APOA1,APOBEC1,ARV1,ATP1A1,AVP,AVPR1A,BCL11B,BMP6,BRCA1,CCDC3,CCKBR,CDC42,CEACAM1,CNEP1R1,CPT1A,CRTC3,CTGF,CYP51A1,DAB2IP,DHCR7,DLD,DNAJC15,ELOVL5,FADS1,FASN,FBXW7,FDFT1,FITM2,FLT1,GLIPR1,GOLM1,GPR116,GRHL1,ID2,IDI1,INSIG2,IRS2,KIAA0226,KLF4,LACTB,LDLR,LDLRAP1,LMF1,LPCAT1,NCOA1,NCOA2,NFKB1,NFYC,NPC2,NR1H2,NR4A3,NR5A1,PDHX,PDK2,PDP1,PDP2,PDP…
GO Biological Process	GO:1903670	regulation of sprouting angiogenesis	269	0.195466	2522.1	9.37583	3178152	8810151	28	1453.1	4618.18	263	764.126	1000000	37488.7	2333188	6428972	15	37	4654.05	405405	2686.2687.2688,2690,35485.35486.35487,7775.7776,16207,16209,16210,32204.32206,35488.35489,35495,36041.36042,36046,36162,46896.46897,47811,47815,47817,49207,49210,49336,49340,60852.60853,60977.60979,60982,60984,60990,66191,77017	ABL1,CEACAM1,DLL1,HDAC9,HMGB1,ITGB1BP1,JAK1,KIAA1462,KLF4,MEOX2,NRP1,RHOA,SPRED1,STARD13,VEGFA
GO Biological Process	GO:0043542	endothelial cell migration	270	0.195541	2523.06	9.34467	2750455	12725160	35	2098.82	5772.72	579	7750.03	1000000	172709	1786096	10077850	18	58	5584.86	310345	12099,12100,12104,16084,16207,16209,16210,17259,17263.17264,32204.32206,39957,41137,41265,47811,47815,47817,49336,49340,55643,59965,59968,60198,60852.60853,60977.60979,60982,60984,60990,62675,62676,62678,62680,62686,68759,70610,70612	ABL1,APOA1,CDH13,DPP4,EFNB2,EMP2,HMGB1,LOXL2,NRP1,PAXIP1,PTK2B,PXN,RHOA,ROBO1,SCARB1,STARD13,TDGF1,VEGFA
GO Biological Process	GO:1902532	negative regulation of intracellular signal transduction	271	0.196482	2535.21	9.35503	1554956	97108890	151	16016.6	24905.2	477	4828.47	1000000	130612	1263336	85487950	108	492	33509.2	219512	273,339,340,869.870,871.872,2433,2702,4387,4457,4603,4606,4631,5124,5125,5608,6483,6502.6503,7775.7776,9628.9629,10472,14324.14325,14721,16036,19150,19151,19453.19454,20141,20382.20383,22050.22051,23765,25159,25164,25184,26255,26258,29025,29039.29040.29041,29047,29048.29049,29770.29771,29772.29773,29774.29775,29777.29778,29782.29783,29912,32365,32731,33570,34288,34857,37204,37212,39039.39040,3925…	ABL1,ACKR3,ADRA1A,AIDA,AMBP,ARHGAP25,ARHGAP35,ARHGEF2,ARRB1,BCL6,BDKRB2,BID,BMP4,BMP7,C1QTNF3,C3orf33,C9orf89,CALM1,CALM3,CD2AP,CD44,CGNL1,CHAD,CHP1,CNKSR3,CREB3L1,CRTC3,CRYBA1,CXCL12,DAB1,DAB2IP,DACT1,DRD2,DUSP10,EFNA1,EIF3A,ENO1,ERRFI1,FBLN1,FBP1,FBXW11,FIGNL1,FLRT2,FOXO1,GSTP1,HIPK3,HSPH1,ING2,ITGB1BP1,ITPR1,KANK1,KLF4,LEPROT,LIMD1,LMBRD1,LMO3,LRRC3,LRRC4,LRRC4C,LRRC66,MAPKBP1,MARK3,MCL1,MDM2,…
GO Biological Process	GO:0044265	cellular macromolecule catabolic process	272	0.198802	2565.14	9.43068	1467116	132913800	195	21922.1	32162.3	4088	296639	1000000	936284	1042065	146823800	153	845	47471.3	181065	940,1624,2291.2292,2384,2657,3389.3391,4260,4270,4405.4406,4531,5490,6218,7684.7685,8251,8896,8901.8902,8906,9398,10459,10574,10656,13543,13636,14168.14169.14170,14754.14756,14762.14763,14765,15366,15644,15730,16010,16754.16755.16756,18327,18373,18788,18931,19707,19780.19781,19783,19785.19788,21392.21394,21739,21752,21754,22056.22057,23684,24041.24042,24044,24299.24300,24498,25920,27316,28162,292…	ABTB1,ABTB2,ANAPC16,ANAPC4,AP2A2,ARIH1,ARRB1,AURKA,BAG6,BNIP3,BTBD11,BTBD6,BTBD9,BTRC,C2orf40,CACUL1,CCRN4L,CD2AP,CDC16,CECR2,CELA1,CHMP4B,CNOT10,CTSB,CTSH,CTSL,CTSS,CUL1,DAB2IP,DCP2,DENND3,DERL1,DICER1,DIS3L,DTL,EDEM1,EDEM3,ENC1,ERN1,ERN2,EXOSC5,EXOSC7,FBXL22,FBXL3,FBXL7,FBXO15,FBXO18,FBXO31,FBXW11,FBXW4,FBXW7,HMGB1,JKAMP,KCTD10,KCTD2,KLHL25,LACE1,LGMN,LSM1,LSM5,LSM6,LSM7,MAD2L1,MAGOH,MDM2,MLH1,…
GO Biological Process	GO:0072657	protein localization to membrane	273	0.199846	2578.61	9.44547	1665937	69630500	116	11484.5	19132.4	537	5910.35	1000000	142014	1286966	69154890	89	398	27614	223618	15214.15215.15216,31,250,1730,1732.1733,3199.3200,3389.3391,4460,4531,4632,4633.4636,4768.4769,5055.5056,6620,7775.7776,8520,10459,10764,12661.12663,13543,14594,15168.15169,15217,15218.15219.15220,16529.16530,16539,1735.1736.1737,18404.18405,20033,20044,21728,21739,23552,27210.27211,28156,28639,28642,29934,30662,31679,31853,32478,33357.33358,33360,33507,33508,34108,37355,37592,39258,39624,39627,4…	AMN,ANK2,ATP1B1,BAG6,BCL2L11,BID,BMF,BRAF,C2CD5,CAPN3,CDH1,CDH2,CHMP4B,COLQ,CXXC11,DLG2,EGFR,EHD3,EMP2,ETV5,F11R,FCHO2,FERMT2,GAS6,GOLGA7,GOLGA7B,GRIK2,HSPA4,IFT122,ITGA4,ITGB1BP1,LRP4,LRP6,LRRC4,MACF1,MICALL1,MOAP1,MYO5A,NDUFA13,NPC1,PARD3,PKP2,PLEKHF1,PMAIP1,PRKCZ,PTCH1,RAB11A,RAB3IP,RABGEF1,RFTN1,RPL13,RPL30,RPL31,RPL37A,RPL5,RPL9,RPLP0,RPS12,RPS19,RPS20,RPS24,RPS27,RPS29,RPS9,S100A10,SDCBP,SE…
GO Biological Process	GO:0030323	respiratory tube development	274	0.202632	2614.56	9.54217	1849323	44881280	83	7402.49	13689.6	51	0.581633	7504.82	147.153	1895830	29538520	56	170	17375.1	329412	11069,15549.15551.15552,273,4128,7628,8827,9022,17753,23470,23765,24248,24253.24256,30253,31679,31822,32165,32204.32206,34090,34096,37144,37355,39983.39984,39987,39989,39990,39995,39997,39999,40002,40020,40028,40033,40053,41637,41639.41640,42488,42537,43192,43293,43294,43297,43579,43583,44899,47250,50482,50486.50487,50490.50491,50653,50655,50841,51157,54358.54359,54592,54595,54598.54599,54844,551…	AARD,ADAMTS2,ARG1,ASCL1,ASXL1,BAG6,BMP4,BMPR1A,C11orf73,CEBPA,CRISPLD2,CTGF,CTSH,DHCR7,DPPA4,EGFR,EPAS1,ERRFI1,ESRP2,EYA1,FGF8,FGF9,FGFR1,FOXF1,GATA6,GLI2,GRHL2,HHEX,HHIP,HMGB1,KRAS,MAN1A2,MAP2K1,NFIB,NKX2-1,NOG,NUMB,PGR,PKDCC,PTK7,RDH10,SEC24B,SFTPD,SHH,SMAD2,SOX11,SPDEF,SPRY1,STRA6,TGFB3,TGFBR2,TNC,TNS3,VEGFA,WNT11,ZFPM2
GO Biological Process	GO:0043068	positive regulation of programmed cell death	275	0.206141	2659.84	9.67214	1499221	117394300	176	19362.4	29028.5	1850	81975.4	1000000	571745	1127903	103732300	117	597	36301.6	195980	387,957,1234,2480,3781,4254.4255,4387,4631,4987,4989,6548,6554,6665,7795,8277.8278,10191,10565,10764,10795,12403,12406.12407,12409,12427,12430,12432,12436,13191,13479,13483,14474,14998.15000,16175,17109,17110,17259,17263.17264,17408,19286.19287,20141,21327,24498,25863,25873,27384,28313,28858,29564,30758,30761.30763.30764,30769,31822,31922,32428.32429,32430.32432,33357.33358,33360,33609.33610,3390…	ABL1,ADCY10,AKAP13,ANKRD1,APOPT1,ARHGEF2,ARHGEF7,ARRB1,ASCL1,B4GALT1,BARD1,BBC3,BCL2L11,BCL2L13,BCL6,BID,BLID,BMF,BMP4,BMP7,BNIP3,BTG1,C3orf38,CAMK1D,CD40,CDC42,CDK19,CDKN2A,COL18A1,CRYBA1,CTGF,CTLA4,CTNNA1,CTNNBL1,CTSH,DAB2IP,DAPK1,DFNA5,DNM1L,DNM2,E2F1,EIF2AK3,ENSG00000091436,F2R,FBXO18,FBXW7,FGD3,FGD4,FOSL1,FOXO1,FZD9,GADD45G,GRIK2,HDAC4,HIP1R,HMGB1,IGF2R,IL12A,IL12B,IP6K2,ITGA6,ITSN1,JUN,MAP2…
GO Biological Process	GO:0010506	regulation of autophagy	276	0.20715	2672.86	9.68426	1798608	50038690	90	8253.12	14844.1	1542	66709.6	1000000	558207	1202284	50736750	61	292	18926.5	208904	1706.1707,1709,1718,11032,13317,13319,13325,14721,15287,19780.19781,19783,19785.19788,19893.19894,19896.19897,19898.19899.19900,3199.3200,3791,4387,4717.4718,5303,5334,8627,20620,20880,20881,20882,24061.24062,24498,29966,33183,35371,35372,36601,36603.36604,39039.39040,39820,39874,41006.41007,41010,46196,46198,46200,46206,46207,47811,47815,47817,49991.49992,50883,51207,52236,52610,53034,53639,5364…	ABL1,ABL2,AMBRA1,ATP6V0A1,ATP6V0E1,ATP6V0E2,BECN1,BMF,BNIP3,CALCOCO2,CHMP4B,CLEC16A,CTTN,DAPK1,DAPK2,DNM1L,DRAM1,EIF4G2,ERN1,FBXW7,FEZ1,FEZ2,FOXO1,FZD5,GNAI3,HMGB1,IFI16,ITPR1,KIAA0226,KIF25,LAMP3,LZTS1,MAP3K7,MCL1,MET,NEDD4,NOD1,NPC1,PLEKHF1,PRKAB1,PRKD1,QSOX1,RAB12,RAB33B,RAB5A,RALB,RHEB,RNF152,RRAGC,SH3GLB1,SIRT1,SOGA2,SREBF2,SVIP,TBC1D12,TBC1D14,TLK2,TRIM8,USP13,USP30,UVRAG
GO Biological Process	GO:0060485	mesenchyme development	277	0.218436	2818.47	10.175	1789836	50842650	91	8385.73	15009.1	84	5.73046	73940.1	880.24	1756850	33013640	58	190	17995.7	305263	3365,4603,4606,7628,8116,8963,9253,9255,9257,11671,11672,15549.15551.15552,17753,18931,21181,23441,23765,26356,26586,26588.26589.26590,27237,27240,27241.27242,30394,30879,30880.30881,32165,33922,34353,34358,36753,38064,39313,39983.39984,39987,39989,39990,39995,39997,39999,40002,40020,40028,40033,40053,41137,41637,41639.41640,41714,41715,41874,42537,42659,43293,43294,43297,47690,49336,49340,50653,…	ALX1,BMP4,BMP7,BMPR1A,CITED2,CORO1C,CYP26C1,DPPA4,EDN1,EDN3,EDNRB,EFNA1,ENG,ERG,FAM83D,FGF8,FGF9,FGFR1,FOXC1,FOXD1,FOXF1,GDNF,HEY1,HEY2,ISL1,JAG1,LEF1,LOXL2,LRP6,MDM2,NEDD4,NOG,NRP1,OSR1,PAX1,PTK7,RDH10,RTN4,SEMA3C,SFRP1,SHH,SIX1,SIX2,SMAD2,SMO,SNAI2,SOX11,SPRY1,TAPT1,TBX2,TBX20,TGFBR2,TGFBR3,WNT11,WT1,WWTR1,ZEB2,ZFPM2
GO Biological Process	GO:0060071	Wnt signaling pathway, planar cell polarity pathway	278	0.226673	2924.76	10.5207	2499113	16405820	41	2705.89	6762.33	2188	127852	1000000	753964	1278933	17201840	22	99	6825.94	222222	957,1088,2644,2647.2649,3765,13116.13117,13317,13319,13325,16207,16209,16210,16754.16755.16756,32165,41714,41715,46412,46418,46419.46420,52298,52300,52301.52302,52304,54592,54595,54598.54599,57710,57712,63463.63465,63469,63985,64021.64022.64024,64971,67683,72334,72335,72336.72337,73095,80917,80919,80921	AP2A2,CDC42,CELSR2,DAAM1,FZD2,FZD5,FZD7,GRHL3,PRICKLE1,PSMA3,PSMA4,PSMA6,PSMC1,PSMD12,PSMD6,PTK7,RHOA,ROR1,ROR2,SFRP1,WNT11,ZNRF3
GO Biological Process	GO:0072080	nephron tubule development	279	0.228122	2943.45	10.55	2201464	24074890	53	3970.79	8741.55	281	929.255	1000000	42669.7	1868570	13379210	25	77	7756.75	324675	400,403,406,407,8116,12506,12507,12510,25658.25659,26356,27237,27240,27241.27242,32428.32429,32430.32432,35485.35486.35487,35488.35489,35495,36634.36635,39983.39984,39987,39989,39990,39995,39997,39999,40002,40020,40028,40033,40053,42488,43804,43810.43811,43812.43813,43816,46580,48430,51157,53140,53215,54592,54595,54598.54599,63842,64072.64076,66060,66065,69730,72007,72011,72683,77773	ADAMTS16,AQP1,BMP4,CTNNBIP1,DLL1,EYA1,FGF8,FMN1,FOXD1,GATA3,GDNF,HNF1B,HOXD11,IRX3,JAG1,LGR4,MTSS1,NOG,OSR1,PTCH1,SHH,SIX1,TFAP2B,WNT11,WT1
GO Biological Process	GO:0050821	protein stabilization	280	0.23094	2979.82	10.6422	2200557	24084810	53	3972.43	8741.55	2118	111874	1000000	681543	1233257	26758420	33	154	10238.9	214286	2068,3389.3391,13128,13744,13747,13758,19780.19781,19783,19785.19788,20443,20447,21327,23552,24498,31679,39313,41720,42014.42015.42016,869.870,871.872,4603,4606,5055.5056,9253,9255,9257,9667,42019,45948,47683,47686,47687,47688,48125,48126.48127,55643,59851,60097,60099.60100,60103,61217,65204.65205.65206,66306,66308.66310,67073,68711.68712,68714,68716,71432.71434,74073.74074,77635,79928,79931	AAK1,ANK2,APOA1,ATP1B1,BAG6,CHP1,CPN2,EFNA1,EPHA4,FBXW7,GNAQ,GOLGA7,GTPBP4,HIP1R,MORC3,NAA16,NAPG,OTUD3,PPARGC1A,PPIB,RASSF2,RPL5,RTN4,SERPINA6,SMO,SOX17,STXBP1,SUMO1,TESC,TSPAN1,USP13,USP7,ZSWIM7
GO Biological Process	GO:0035272	exocrine system development	281	0.236259	3048.45	10.8486	2640773	14011050	37	2310.91	6102.59	163	117.43	1000000	9295.68	2377147	7992776	19	46	5895.13	413044	957,4104,10670.10671,11091,11093,11095,11096,11099,18296,18300,30394,37355,38064,39983.39984,39987,39989,39990,39995,39997,39999,40002,40020,40028,40033,40053,41637,41639.41640,44899,49336,49340,51157,53205,58033.58034,64616,70149.70150,78132,79135	BMP7,CDC42,CELA1,CST3,EDAR,EGFR,ESRP2,FGF8,FGFR1,FOXC1,IGSF3,NFIB,NRP1,PAX6,PLXNA1,SEMA3C,SHH,TFCP2L1,TGFB3
GO Biological Process	GO:0060541	respiratory system development	282	0.244401	3153.5	11.1826	1791430	50239210	90	8286.2	14844.1	41	0.138587	1788.19	43.6143	1888424	33361150	63	192	19547	328125	15549.15551.15552,273,4128,7628,8827,9022,11069,17753,23441,23470,23765,24248,24253.24256,30253,31679,31822,32165,32204.32206,34090,34096,37144,37355,39983.39984,39987,39989,39990,39995,39997,39999,40002,40020,40028,40033,40053,41637,41639.41640,42216.42217,42488,42506,42537,43192,43293,43294,43297,43579,43583,44899,47250,50482,50486.50487,50490.50491,50653,50655,50841,51157,53215,54358.54359,545…	AARD,ADAMTS2,ARG1,ASCL1,ASXL1,BAG6,BMP4,BMPR1A,C11orf73,CEBPA,CHD7,CRISPLD2,CTGF,CTSH,DHCR7,DPPA4,EGFR,EPAS1,ERRFI1,ESRP2,EYA1,FGF8,FGF9,FGFR1,FOXF1,GATA6,GLI2,GRHL2,HHEX,HHIP,HMGB1,HYDIN,KRAS,LEF1,LRP6,MAN1A2,MAP2K1,MSC,NFIB,NKX2-1,NOG,NUMB,PGR,PKDCC,PTK7,RDH10,SEC24B,SFTPD,SHH,SIX1,SMAD2,SOX11,SPDEF,SPRY1,STRA6,TGFB3,TGFBR2,TNC,TNS3,VEGFA,WNT11,WT1,ZFPM2
GO Biological Process	GO:0030010	establishment of cell polarity	283	0.255681	3299.06	11.6575	2140184	26165980	56	4315.68	9236.35	548	6386.34	1000000	150370	1595500	17549360	28	101	8687.56	277228	31,957,2612,4631,7243.7244,7246,11120,16207,16209,16210,16928.16929,16932,16934,23765,29770.29771,29772.29773,29774.29775,29777.29778,29782.29783,32165,34626.34627,34628.34629.34630,35371,35372,39983.39984,39987,39989,39990,39995,39997,39999,40002,40020,40028,40033,40053,42488,47339,47346.47347.47348,47352,49117,49389.49390,49393.49394.49395,53205,54023,56020,56354,56355,63734.63735.63736,65609.6…	ARF6,ARHGEF2,CDC42,CDK5RAP2,CLASP1,CYTH1,DOCK7,EYA1,FEZ1,FOXF1,FRMD4B,JAM3,KIF25,MARK2,MARK3,MPP7,NDEL1,PARD3,PAX6,PRKCZ,PTK7,RHOA,SDCCAG8,SHH,SIPA1L3,SPRY1,UST,WWC1
GO Biological Process	GO:0001657	ureteric bud development	284	0.261875	3378.97	11.8978	2122209	26858800	57	4429.95	9401.29	203	362.706	1000000	23054.2	1895830	14769260	28	85	8687.56	329412	400,403,406,407,8116,12506,12507,12510,23765,25658.25659,26356,27237,27240,27241.27242,30394,33344,33345,39983.39984,39987,39989,39990,39995,39997,39999,40002,40020,40028,40033,40053,41637,41639.41640,41714,41715,42488,46580,48430,51157,53215,53306,53309,54592,54595,54598.54599,61069,63842,64072.64076,66060,66065,67205,67211,67219.67220,67223,72007,72011,72683,74923,79135	ADAMTS16,BMP4,BMP7,CAT,CTNNBIP1,EYA1,FGF8,FGFR1,FMN1,FOXC1,FOXD1,GATA3,GDNF,HNF1B,HOXD11,NOG,OSR1,PTCH1,SFRP1,SHH,SIM1,SIX1,SMAD2,SMAD6,SMAD9,SPRY1,WNT11,WT1
GO Biological Process	GO:0051272	positive regulation of cellular component movement	285	0.263587	3401.07	11.9336	1551829	96015730	149	15836.3	24575.3	144	70.1515	905164	6285.86	1409959	78016440	110	449	34129.7	244989	188,264,387,2480,2612,3637,4557,4558,4561,4566,4631,5124,5125,5434.5435,5438.5439,5442,7775.7776,8786,8982,8985,9253,9255,9257,10106,11120,12403,12406.12407,12409,12661.12663,13499.13500,13948,14324.14325,14474,15549.15551.15552,16084,16207,16209,16210,16246,16991.16992,16995.16996,17002,19286.19287,20141,22401,22512.22513,22517,22699.22700,23441,24190,24192,24193,24630,26411.26412,26420,27384,27…	ABL1,ACKR3,ADAM10,ANXA3,AQP1,ARHGEF2,ARHGEF7,ATOH8,BCL6,BMP4,BMP7,CAMK1D,CCL20,CCR6,CD40,CDH13,CGA,CLASP1,CMKLR1,COL18A1,COL1A1,CPNE3,CRK,CTSH,CXCL12,CXCL3,DAB2,DAB2IP,DAPK2,DOCK7,EDN1,EDN3,EGFR,ENPP2,F2R,FBXO31,FER,FGFR1,FGFR1OP,FLT1,FN1,FOXF1,FOXP1,FPR2,GAB1,GAS6,GATA3,GLIPR2,HDAC4,HDAC9,HMGB1,HYAL1,IL12A,IL6R,INSL3,IRS2,ITGA4,ITGA6,ITGB1BP1,JUN,KIAA1462,LAMB1,LAMC2,LEF1,LGALS3,MDM2,MET,MYOC,NR…
GO Biological Process	GO:0048705	skeletal system morphogenesis	286	0.264709	3415.54	11.9424	1822055	46650620	85	7694.31	14019.5	101	15.8862	204980	2029.5	1679746	36315000	61	209	18926.5	291866	528,1391,3675,3819.3820,5079,7628,8116,8963,10932.10933,12348,12506,12507,12510,13665,13668,15549.15551.15552,16109,16246,16305,19181,21108,21728,24061.24062,24248,24253.24256,28530,28738,28739,29283,29284,29934,30394,30690,30758,30761.30763.30764,30769,33021,34096,36423,36426,36429,40146,41077,41159,41637,41639.41640,41714,41715,42488,42537,43127,43192,46412,46418,46419.46420,49900.49901.49902,4…	ALX1,ALX3,ALX4,ANKRD11,ARID5B,AXIN2,BMP1,BMP4,BMP6,BMP7,CHST11,COL11A1,COL1A1,CTGF,DHRS3,EYA1,FBN2,FGFR1,FMN1,FOXC1,GLG1,GRHL2,HHIP,HOXA1,HOXB1,HOXD10,HYAL1,IHH,INSIG2,MATN1,MTHFD1,NKX3-2,NOG,OSR1,OSR2,PAX1,POC1A,PPARGC1B,PRRX1,RAB33B,RDH10,RIPPLY2,ROR2,SERPINH1,SETD2,SFRP1,SH3PXD2B,SIX1,SIX2,SLC39A3,SMAD2,SOX11,SP5,STC1,TFAP2A,TGFB3,TGFBR2,TIFAB,TIPARP,WDR19,WDR60
GO Biological Process	GO:0001708	cell fate specification	287	0.265685	3428.13	11.9447	2228939	22880840	51	3773.85	8411.68	119	37.7701	487348	4095.36	2158199	12510430	27	72	8377.29	375000	2015,2199,2200,8963,11069,12506,12507,12510,13665,13668,19819,26586,26588.26589.26590,35485.35486.35487,35488.35489,35495,36437,39313,39983.39984,39987,39989,39990,39995,39997,39999,40002,40020,40028,40033,40053,42014.42015.42016,42019,42488,44518,46580,49336,49340,51202,52983,53205,54719,59345,59346,59348,59349,64072.64076,67609,72007,72011,78084,78706	ASCL1,DBX1,DLL1,DMRT3,DMRTA2,EVX1,EYA1,EYA2,FOXA2,GLI2,HNF1B,HOXD10,IHH,ISL1,ISL2,NRP1,PAX6,PTCH1,PTCH2,SHH,SIX1,SIX2,SMO,SOX17,SOX2,SUFU,TENM4
GO Biological Process	GO:0042044	fluid transport	288	0.270619	3491.8	12.1243	4249336	4471287	19	737.471	3133.76	247	640.393	1000000	33453.4	2656245	4517656	12	26	3723.24	461538	14721,28598.28599.28601,3812.3814,30879,30880.30881,36623,36630,36634.36635,45341,57946,57948,62046.62047.62052,62053,62056,62064,74495,74499.74500,77568,81643	AHCYL1,AQP1,AQP4,AQP6,AQP7,AVP,CSF2,EDN1,EDNRB,ENSG00000250424,ITPR1,UPK3A
GO Biological Process	GO:0043406	positive regulation of MAP kinase activity	289	0.274173	3537.65	12.241	1820445	46691870	85	7701.12	14019.5	486	5112.06	1000000	135722	1405647	37705050	53	217	16444.3	244240	11538.11539.11541,3117.3118,3124.3126,6018,6940.6943,11671,11672,12427,12430,12432,12436,13317,13319,13325,13744,13747,13758,15432,16084,17259,17263.17264,22941,24630,26479,30879,30880.30881,31750,31752.31753.31754,32204.32206,33183,33907.33908,34616,34619,36601,36603.36604,37355,39002,41265,41637,41639.41640,46412,46418,46419.46420,47377.47378.47379,47399,50877,53438,53441.53442,53978,54539.5454…	ADORA2B,AKAP13,ARRB1,C5,CD40,CXCR4,DAB2IP,DAXX,EDN1,EDN3,EGFR,ENSG00000091436,ENSG00000143674,EPHA4,ERN1,ERN2,FGFR1,FLT1,FRS2,FZD10,FZD5,GHR,GNG3,KRAS,LPAR3,MAP2K1,MAP2K2,MAP2K6,MAP3K7,MAP3K9,MAPK10,MAPKAPK2,MDFIC,NEK10,NOD1,NTF3,PDGFC,PLA2G1B,PLCE1,PTK2B,PTPN1,ROBO1,ROR2,SASH1,SPAG9,TAOK3,TDGF1,TGFB3,THBS1,TPD52L1,TRAF6,VEGFA,ZEB2
GO Biological Process	GO:0010770	positive regulation of cell morphogenesis involved in differentiation	290	0.275443	3554.05	12.2553	2045593	30309060	62	4999.02	10226	257	731.884	1000000	36745.1	1650387	23630820	39	136	12100.5	286765	957,1730,1732.1733,3117.3118,3124.3126,4460,5124,5125,6870,9540,10644,11671,11672,13499.13500,13744,13747,13758,14567,15894,15897.15898,15900,16207,16209,16210,17259,17263.17264,1735.1736.1737,20382.20383,22401,28048,28052.28053.28054,30652,30653,32204.32206,38633,38637,39624,39627,47811,47815,47817,49336,49340,49575,53145,55643,57480,57556,59847,59849,62159,62858,62860,67166,67196.67197,70817,70…	ABL1,ACTR2,APOA1,ARHGEF7,BDNF,BRAF,CAPRIN2,CDC42,CRK,CRKL,CUX1,CXCL12,DISC1,DNM1L,DNM2,EFNA5,EPHA4,FBXO31,FBXW8,FN1,LIMS1,LPAR3,MACF1,MAP2K1,MYOC,NDEL1,NRP1,OPA1,RAB11A,RHOA,ROBO1,RREB1,RUFY3,S100A10,SLITRK1,STK25,TRAK1,VEGFA,ZEB2
GO Biological Process	GO:0071241	cellular response to inorganic substance	291	0.282696	3647.62	12.5348	1993640	33105270	66	5460.21	10885.7	840	18893.5	1000000	290218	1365640	30754810	42	177	13031.3	237288	1116,1118,2480,4987,4989,5168,5984,6662.6663,10191,13128,13454.13455,14885,18044,21327,30690,30758,30761.30763.30764,30769,30879,30880.30881,31750,31752.31753.31754,32126,36634.36635,37355,39624,39627,39983.39984,39987,39989,39990,39995,39997,39999,40002,40020,40028,40033,40053,42840,46517,46519,46523,52236,56416,56419,60865,61194.61195,61199,64572,65938,66387.66388,68088,69826,69829,69831,69834,…	ADCY10,ALOX15,ALOX5AP,AQP1,BECN1,BLM,BMP6,BNIP3,BRAF,CAPN3,CD86,CDH1,CEBPA,CLIC4,CPNE3,CRK,DAXX,DNM2,EDN1,EGFR,EIF2AK3,FBP1,FOS,FOXO1,GUCA1A,ITPKB,JUN,MT1A,MT1B,MT1G,MT1H,NDNL2,NQO1,OGG1,PPARGC1A,SHH,SLC41A1,SPAG16,SUMO1,TFAP2A,TNFSF4,WNK1
GO Biological Process	GO:0009798	axis specification	292	0.289638	3737.2	12.7986	2202686	23607540	52	3893.71	8576.61	190	285.042	1000000	19357.3	1896599	15290530	29	88	8997.83	329546	8963,13317,13319,13325,16084,28738,28739,33021,33922,34353,34358,35485.35486.35487,35488.35489,35495,37248,39313,39983.39984,39987,39989,39990,39995,39997,39999,40002,40020,40028,40033,40053,41159,41714,41715,46580,50653,50655,50841,53205,53215,53656,56902,58630,58631,61477,63842,67205,67211,67219.67220,67223,68466,71478.71479,74923,78084,79105	AURKA,BMP4,BMPR1A,CITED2,COBL,DLL1,FOXA2,FRS2,FZD5,HEY2,HHEX,LRP4,LRP6,PAX6,PCSK6,PLD6,PTCH1,RIPPLY2,SETDB2,SFRP1,SHH,SIX2,SMAD2,SMAD6,SMO,STC1,TDGF1,TIFAB,WT1
GO Biological Process	GO:0051493	regulation of cytoskeleton organization	293	0.292451	3773.49	12.8788	1578475	87426180	138	14419.6	22761	770	16329.1	1000000	273628	1227775	78190200	96	450	29785.9	213333	844,845,957,1088,10884.10885.10886,1116,1118,1234,3637,4460,4631,4768.4769,5124,5125,5303,5455.5456,5608,7775.7776,8982,8985,9276.9277,9540,10565,10656,11120,12887,12889,15782.15783,16207,16209,16210,16305,16913.16915,17387,17424,18619,18622,20951,22371.22372,26448,27369,28048,28052.28053.28054,28064.28065,28218,29934,30879,30880.30881,31061,32365,34096,35371,35372,35967,35971,35974,38361,38362.3…	ABL1,ABL2,ACTR2,ACTR3,ACTR3C,AFAP1,AKAP13,ALOX15,APOA1,ARAP1,ARF6,ARHGAP28,ARHGAP35,ARHGEF2,ARPC5,ATF5,AURKA,BAIAP2L1,BICD2,BRAF,BRCA1,C15orf38-AP3S2,CAPZA3,CAPZB,CCDC88A,CD2AP,CDC42,CDK5RAP2,CHMP1B,CHMP2B,CHMP4B,CLASP1,CLIC4,CRK,CTGF,CTTN,CXCL12,EDN1,EFNA5,EPHA3,EPS8,EVL,F11R,FER,FMN1,FZD10,GRHL3,HIP1R,IQGAP2,ITGB1BP1,JAM3,KANK1,KIF25,LIMA1,LMOD3,MARK2,MET,MYLK3,MYOC,NCK2,NF2,NRP1,NTF3,ODAM,POC1…
GO Biological Process	GO:0072164	mesonephric tubule development	294	0.296189	3821.72	12.9991	2113808	26965550	57	4447.56	9401.29	216	449.797	1000000	26869.1	1873785	14943020	28	86	8687.56	325581	400,403,406,407,8116,12506,12507,12510,23765,25658.25659,26356,27237,27240,27241.27242,30394,33344,33345,39983.39984,39987,39989,39990,39995,39997,39999,40002,40020,40028,40033,40053,41637,41639.41640,41714,41715,42488,46580,48430,51157,53215,53306,53309,54592,54595,54598.54599,61069,63842,64072.64076,66060,66065,67205,67211,67219.67220,67223,72007,72011,72683,74923,79135	ADAMTS16,BMP4,BMP7,CAT,CTNNBIP1,EYA1,FGF8,FGFR1,FMN1,FOXC1,FOXD1,GATA3,GDNF,HNF1B,HOXD11,NOG,OSR1,PTCH1,SFRP1,SHH,SIM1,SIX1,SMAD2,SMAD6,SMAD9,SPRY1,WNT11,WT1
GO Biological Process	GO:0035050	embryonic heart tube development	295	0.3012	3886.38	13.1742	2471063	16592050	41	2736.61	6762.33	835	18752.5	1000000	289777	1598666	12510430	20	72	6205.4	277778	4314,7080,13665,13668,15549.15551.15552,18404.18405,30394,34353,34358,35485.35486.35487,35488.35489,35495,36753,39313,39983.39984,39987,39989,39990,39995,39997,39999,40002,40020,40028,40033,40053,42014.42015.42016,42019,47690,50841,51157,51202,52649,52654,52656.52657,52660,52662.52665,52668.52669,61477,72850,74294	CITED2,DLL1,ENG,FGF8,FOXC1,GJA5,HHEX,IFT122,IHH,MIB1,MICAL2,RYR2,SETDB2,SHH,SMO,SOX17,SUFU,TBX2,TBX20,TGFBR2
GO Biological Process	GO:0046471	phosphatidylglycerol metabolic process	296	0.305283	3939.07	13.3077	4214873	4507847	19	743.501	3133.76	965	25728.9	1000000	344021	1918399	5212680	10	30	3102.7	333333	5537,22888,25523,25525.25526.25527,25532,59971,59973,59975,66353.66354,66356,66358,66361,66363.66364.66366,8482,66367,66368,68962,73533,81004	CDS1,LCLAT1,LPCAT1,PGS1,PLA2G10,PLA2G1B,PLA2G3,PLA2G4A,PLA2G4D,PLA2G4F
GO Biological Process	GO:1902105	regulation of leukocyte differentiation	297	0.309038	3987.52	13.426	1750927	54256970	95	8948.86	15668.8	599	8514.89	1000000	183418	1347447	43786510	59	252	18305.9	234127	31,400,403,406,407,2105,2480,5168,6023.6024,6483,6662.6663,8896,8901.8902,8906,10328,10795,11069,13187,13189,13191,13665,13668,14054,14056,15549.15551.15552,16991.16992,16995.16996,17002,18044,18643.18644,18649.18650,19286.19287,20141,22512.22513,23441,24550,29283,29284,29564,30929,33436.33437.33438,33441,34191,35662,39624,39627,39983.39984,39987,39989,39990,39995,39997,39999,40002,40020,40028,40…	ABL1,BCL6,BMP4,BRAF,CA2,CARD11,CD28,CD83,CD86,CEACAM1,CLDN18,CTLA4,CTNNBIP1,DUSP10,FOS,FOXP1,GAS6,GATA3,GLI2,GPR55,GPR68,HMGB1,IHH,IL12A,IL12B,IL20,IL34,IL4R,ITPKB,JUN,KIAA0922,LEF1,MAFB,MYB,PF4,PPARGC1B,PRDM1,PRKCA,PRKCZ,RASSF2,RB1,ROR2,SART1,SFRP1,SHH,SLC46A2,TAL1,TESC,TGFBR2,TMEM64,TNFSF4,TRAF6,TRIB1,UBASH3B,ZAP70,ZC3H8,ZFP36L2,ZMIZ1,ZNF675
GO Biological Process	GO:1901863	positive regulation of muscle tissue development	298	0.314693	4060.48	13.6258	2352087	19131940	45	3155.52	7422.07	669	10563.5	1000000	203738	1708574	11120380	19	64	5895.13	296875	3365,16913.16915,21327,30879,30880.30881,31938,33922,35485.35486.35487,35488.35489,35495,36753,39983.39984,39987,39989,39990,39995,39997,39999,40002,40020,40028,40033,40053,41637,41639.41640,42014.42015.42016,42019,43293,43294,43297,50653,50655,60523,60527,62675,62676,62678,62680,62686,63842,68923,72850,74309,74312,74317	BMP4,BMPR1A,DLL1,EDN1,EFNB2,FGF9,FGFR1,GATA6,HEY2,LMOD3,MKL2,PIM1,PPARGC1A,SHH,SOX17,TBX2,TBX20,TGFBR3,ZFPM2
GO Biological Process	GO:0019731	antibacterial humoral response	299	0.324116	4182.06	13.9868	5299367	2830527	15	466.853	2474.02	1456	58409.1	1000000	517618	1692705	5907704	10	34	3102.7	294118	4355,20660,22390.22392,31446,40488.40489,40490,50482,50486.50487,50490.50491,51890.51891,51892.51893,59971,59973,59975,78651.78652	DEFA1,DEFA3,DMBT1,HIST1H2BJ,HIST2H2BE,IGJ,PLA2G1B,SFTPD,SLPI,SPON2
GO Biological Process	GO:0032787	monocarboxylic acid metabolic process	300	0.332646	4292.13	14.3071	1583375	85260890	135	14062.5	22266.2	1285	43423	1000000	436021	1174530	85140440	100	490	31027	204082	339,340,2634,2885,3466,3944,3946.3947,3951,4457,4899,5537,5718,5723,6018,6041.6042,6576,6577.6578,6579.6581,6831.6832,10739,10741,11489,12786,12787,13393,13396.13398,13529,13644.13645,14189,14998.15000,16131.16132,16559,18146,18329,19888.19889,20986,21327,22341,23113,23116,24072,24581,24775.24776,24857,25242,25243.25244.25245,26479,26884,28316,28320,30517,30879,30880.30881,31304,31306,32503,32504…	AACS,ABCD3,ACAA2,ACADL,ACADM,ACADS,ACMSD,ACOT2,ACOX2,ACOX3,ACOXL,ACSL1,ACSL5,ACSS1,ADIPOR2,ALDH3A2,ALDH5A1,ALOX15,ALOX5AP,ARV1,ASNSD1,BCO2,BRCA1,C10orf129,CBR4,CES1,CPT1A,CRABP1,CREM,CSPG5,CYP26C1,CYP27A1,DAGLA,DEGS1,DLD,ECHDC1,ECI2,EDN1,ELOVL5,ELOVL7,ENO1,FADS1,FASN,GGTLC1,GGTLC2,GHR,GSTP1,HK1,HPGDS,HSD17B4,IDNK,IVD,LPIN2,LRAT,LTA4H,MAPKAPK2,MCCC1,MGLL,MGST2,MGST3,MPC1,MRS2,MSMO1,MYO5A,NPC1,NR4A…
GO Biological Process	GO:0035567	non-canonical Wnt signaling pathway	301	0.336475	4341.54	14.4237	2121100	26401400	56	4354.51	9236.35	1356	48683	1000000	463243	1334538	23978330	32	138	9928.64	231884	957,1088,2644,2647.2649,3765,5124,5125,13116.13117,13317,13319,13325,16207,16209,16210,16754.16755.16756,23441,29290,32165,33183,37806,41714,41715,44284,46412,46418,46419.46420,51030,52298,52300,52301.52302,52304,54592,54595,54598.54599,57710,57712,60319,60320,60327,63463.63465,63469,63985,64021.64022.64024,64971,64981,67683,72334,72335,72336.72337,73095,80917,80919,80921,81372,81375,81385	AGO2,AP2A2,CALM1,CDC42,CELSR2,DAAM1,FZD10,FZD2,FZD5,FZD7,FZD9,GRHL3,LEF1,MAP3K7,MYOC,PDE6A,PRICKLE1,PSMA3,PSMA4,PSMA6,PSMC1,PSMD12,PSMD6,PTK7,RHOA,ROR1,ROR2,SFRP1,SFRP5,TNRC6B,WNT11,ZNRF3
GO Biological Process	GO:0051707	response to other organism	302	0.33882	4371.79	14.4761	1483437	119991600	178	19790.8	29358.4	5624	437074	1000000	1000000	1015184	133965900	136	771	42196.7	176394	11538.11539.11541,339,340,1077,2198,2480,4355,4557,4558,4561,4566,4585,4717.4718,5168,5615,6018,6483,6516,7852,7853,7861,8020,8982,8985,9469,10091,10092,10764,13317,13319,13325,13948,14189,16109,16207,16209,16210,16246,16329,16991.16992,16995.16996,17002,17722,18044,19286.19287,20660,21327,22390.22392,22512.22513,22517,22699.22700,23216.23217,23219,23314,24041.24042,24044,24072,24595.24597,24600,…	ABCA1,ABL1,ADAR,ADH5,AGBL4,AICDA,AKIRIN2,ANKRD1,ANXA3,APOBEC1,APOBEC3H,ARG1,ATG5,BAIAP2L1,BCL2L11,BECN1,BNIP3,C17orf85,CALCOCO2,CCDC88B,CCL20,CCRN4L,CD40,CD47,CD6,CD86,CDC73,CDK19,CEBPE,CHGA,CLEC6A,CMPK2,COMT,COTL1,CRK,CSF2,CSF2RB,CXCL12,CXCL3,CXCR4,DAB2IP,DDX1,DEFA1,DEFA3,DEFA5,DEFB128,DMBT1,DUSP10,EDN1,EDNRB,ENO1,ERAP1,EXOSC5,F2R,FER,FOS,FOSL1,FOXP1,FUCA2,FZD5,GATA3,GCH1,GJB2,GNLY,GSTP1,GUCY1A3…
GO Biological Process	GO:0060021	palate development	303	0.344675	4447.35	14.6777	2119428	26422230	56	4357.95	9236.35	102	16.1998	209026	2049.27	2064364	15985550	33	92	10238.9	358696	60,528,3365,5079,7628,8116,8827,10932.10933,13128,15549.15551.15552,19181,23441,28738,28739,30758,30761.30763.30764,30769,36041.36042,36046,39983.39984,39987,39989,39990,39995,39997,39999,40002,40020,40028,40033,40053,41874,42216.42217,42506,43127,46673,49900.49901.49902,49908.49909,49912,50653,50655,53559.53560,54592,54595,54598.54599,56902,58919,64616,68494,72334,72335,72336.72337,72850,74923,7…	ALX1,ALX4,ARID5B,BMPR1A,CHD7,DHRS3,FOXE1,FZD2,INSIG2,LEF1,LRP6,MEOX2,MSC,OSR1,OSR2,PKDCC,PRDM16,PRRX1,SHH,SMAD2,SNAI2,SOX11,SUMO1,TBX2,TFAP2A,TGFB3,TGFBR2,TGFBR3,TIFAB,TIPARP,TSHZ1,WFIKKN1,WNT11
GO Biological Process	GO:0001823	mesonephros development	304	0.358177	4621.56	15.2025	2085511	27810930	58	4586.99	9566.22	214	436.119	1000000	26295.5	1854452	15638040	29	90	8997.83	322222	400,403,406,407,8116,12506,12507,12510,23765,25658.25659,26356,27237,27240,27241.27242,30394,33344,33345,39983.39984,39987,39989,39990,39995,39997,39999,40002,40020,40028,40033,40053,41637,41639.41640,41714,41715,42488,43127,46580,48430,51157,53215,53306,53309,54592,54595,54598.54599,61069,63842,64072.64076,66060,66065,67205,67211,67219.67220,67223,72007,72011,72683,74923,79135	ADAMTS16,BMP4,BMP7,CAT,CTNNBIP1,EYA1,FGF8,FGFR1,FMN1,FOXC1,FOXD1,GATA3,GDNF,HNF1B,HOXD11,NOG,OSR1,OSR2,PTCH1,SFRP1,SHH,SIM1,SIX1,SMAD2,SMAD6,SMAD9,SPRY1,WNT11,WT1
GO Biological Process	GO:0031329	regulation of cellular catabolic process	305	0.370115	4775.6	15.6577	1640747	71308970	117	11761.3	19297.4	2643	165883	1000000	809834	1111152	70197420	78	404	24201	193069	3389.3391,4603,4606,5888.5889,6041.6042,6870,7684.7685,8896,8901.8902,8906,9419,10448,13128,13744,13747,13758,15366,16754.16755.16756,19013,19893.19894,19896.19897,19898.19899.19900,21392.21394,21752,21754,23684,24498,26411.26412,26420,31013,31017,31022,31679,32513.32514,34288,34989.34990,34996.34997,35643,39779,39784,39862,39983.39984,39987,39989,39990,39995,39997,39999,40002,40020,40028,40033,4…	AADAC,AGO2,ANAPC16,ANAPC4,APOA1,ARIH1,AURKA,BAG6,BTG2,BTRC,CDC16,CEBPA,CLEC16A,COMMD1,CPT1A,CST3,CUL1,DAB2,DAB2IP,DACT1,DISC1,EFNA1,EPHA4,FBXW7,FURIN,GCLC,GNA12,HMGB1,IRS2,LAMP3,LDLR,LONRF1,MAD2L1,MDM2,MYLIP,N4BP1,NELL1,NUB1,PDCL3,PFKFB2,PFKFB3,PPP1R3B,PRICKLE1,PRR5L,PSMA3,PSMA4,PSMA6,PSMC1,PSMD12,PSMD6,PTK2B,PTPN1,RBX1,RNF125,RNF144A,RNF19A,RPL5,SCARB1,SDCBP,SENP1,SHH,SNX9,SOCS4,SUFU,SUMO1,SVIP,…
GO Biological Process	GO:0071396	cellular response to lipid	306	0.370984	4786.8	15.6432	1532609	99829780	153	16465.4	25235	75	3.49973	45157	602.093	1465389	84619170	124	487	38473.5	254620	273,1160.1161,1202,1624,4079,4084.4085,4889,5168,5303,5615,5718,5723,6516,7350,8116,8277.8278,8896,8901.8902,8906,8982,8985,10931,11907,1208.1211.1212.1213.1215.1216,13116.13117,13948,13995.13998.14000,14189,14998.15000,16207,16209,16210,17424,18044,18135,19286.19287,20660,21327,23314,23441,24133,24390,26448,26586,26588.26589.26590,26702,28048,28052.28053.28054,28598.28599.28601,29283,29284,29564…	AACS,ABCA1,ABL1,ABL2,ADCY5,AICDA,ANKRD1,AQP1,ARG1,ARID1A,ATP1A1,BMP4,BMP7,BRCA1,CALCOCO1,CCL20,CD40,CD6,CD86,CDC73,CDK19,CEBPE,CMPK2,COL1A1,CPT1A,CSF2,DAB2IP,DAXX,DDX18,DEFA1,DEFA3,DNM1L,E2F1,EDN1,EDNRB,EFNA5,EGFR,EPHA3,ERRFI1,ESR2,FFAR2,FOXO1,FZD10,FZD7,GJB2,GRIP1,GSTP1,HEY1,IL12A,IL12B,ISL1,KCNMB1,KLF4,KLF9,LDLR,LEF1,LRP6,METTL21C,MYB,NCOA1,NCOA3,NCOA4,NDUFA13,NEDD4,NFKB1,NFKBIA,NOS2,NPC1,NR0B2…
GO Biological Process	GO:0034097	response to cytokine	307	0.37598	4851.27	15.8022	1420896	153424300	218	25305	35955.8	1868	84951.5	1000000	586793	1101106	156206600	172	899	53366.4	191324	957,1077,10417.10419,10425,10426,10644,10670.10671,11538.11539.11541,12661.12663,13636,13948,13995.13998.14000,1641.1642,2480,2690,4090,4093,4350,4387,4557,4558,4561,4566,4585,4631,4726,5168,5718,5723,6018,8251,8896,8901.8902,8906,9380,14324.14325,14474,14531,14685.14686,14895,16074.16076,16084,16109,16175,16207,16209,16210,16246,16512,16754.16755.16756,17502.17503,18044,18492,18643.18644,18649.1…	ACKR3,ACKR4,ACSL1,ADAM10,ADAR,ADIPOR2,AFF3,ALOX15,ANKRD1,AQP4,ARG1,ARHGEF2,ARID5B,BRCA1,CALCOCO2,CAMK2G,CCL20,CCR6,CCRL2,CD40,CD44,CD58,CD70,CD86,CDC42,CEACAM1,CEBPA,CHAD,CIITA,CLDN18,CMKLR1,CNTF,COL1A1,CSF2,CSF2RB,CSF3R,CTBP2,CXCL12,CXCL3,CXCR4,DAB2IP,DAPK1,DARC,EDAR,EDN1,EPOR,EPS8,FASN,FCGR1A,FER,FLRT2,FNTB,FOS,FOSL1,FOXA2,FOXC1,FOXF1,FYN,GAS6,GATA3,GCH1,GCLC,GHR,GPR35,HDAC4,HLA-DRB1,HMHB1,HNRN…
GO Biological Process	GO:0001503	ossification	308	0.381563	4923.3	15.9848	1725680	56789210	98	9366.52	16163.6	345	1787.71	1000000	66860.4	1427289	43439000	62	250	19236.7	248000	10191,11069,13665,13668,14474,16036,16096.16097.16098,3675,3781,4382,4585,5124,5125,8827,16207,16209,16210,18931,19819,21181,22762.22765,23441,28316,28320,29283,29284,29934,30394,30690,33021,34096,37204,37212,37355,37806,38598.38599,38807,39313,39983.39984,39987,39989,39990,39995,39997,39999,40002,40020,40028,40033,40053,41077,41159,41714,41715,41874,42916,43619,46412,46418,46419.46420,47250,4812…	ACHE,ADAR,ALOX15,AXIN2,BCAP29,BMP1,BMP3,BMP4,BMP6,BMP7,CAT,CHRDL2,COL11A1,COL1A1,COL6A1,CREB3L1,CTGF,ECM1,EGFR,EIF2AK3,EXT1,FASN,FGF9,FIGNL1,FOXC1,FZD9,GLI2,GTPBP4,HDAC4,HSD17B4,IHH,LEF1,LGR4,LIMD1,MINPP1,MRC2,MYOC,NOG,PKDCC,PPARGC1B,PTH1R,RASSF2,RHOA,RIPPLY2,ROR2,RRAS2,RRBP1,SFRP1,SH3PXD2B,SHH,SMO,SNAI2,SORT1,SOX2,STC1,TAPT1,TGFB3,TMEM64,TNC,TRAF6,WNT11,WWTR1
GO Biological Process	GO:0060976	coronary vasculature development	309	0.385842	4978.52	16.1117	2932745	10229320	30	1687.17	4948.05	93	10.7253	138389	1488.05	2733719	6950240	19	40	5895.13	475000	3365,12297,12301.12302,16109,23470,32165,32204.32206,33436.33437.33438,33441,33922,49336,49340,51202,52028.52029,55229,57710,57712,63842,66191,67205,67211,67219.67220,67223,73850,74309,74312,74317,76185,76187,76189	BMP4,DNM2,DYNC2H1,GATA6,HEY2,LRP2,MMP21,NRP1,PRDM1,PRICKLE1,PTK7,SEC24B,SETD2,SMAD6,SPRED1,SUFU,TGFBR3,VEGFA,ZBTB14
GO Biological Process	GO:0043405	regulation of MAP kinase activity	310	0.390821	5042.77	16.267	1635073	72168030	118	11903	19462.3	260	746.504	1000000	37046.7	1399913	57860750	81	333	25131.9	243243	11538.11539.11541,3117.3118,3124.3126,3882,3889,5608,6018,6483,6502.6503,6940.6943,7743,10482.10483,11671,11672,12427,12430,12432,12436,13317,13319,13325,13744,13747,13758,14567,15432,16084,17259,17263.17264,19994,19999,20004,22941,23765,24630,26479,27384,30879,30880.30881,30995.30996,31750,31752.31753.31754,32204.32206,33183,33907.33908,34616,34619,36601,36603.36604,37355,39002,39624,39627,41265…	ADORA2B,AIDA,AKAP13,ARRB1,BMP4,BMP7,BRAF,C5,CD40,CRK,CRKL,CXCR4,DAB2IP,DAXX,DTNBP1,DUSP10,EDN1,EDN3,EGFR,ENSG00000091436,ENSG00000143674,EPHA4,ERN1,ERN2,F2R,FGFR1,FLT1,FRS2,FZD10,FZD5,GADD45G,GHR,GNG3,GSTP1,HIPK3,KIDINS220,KRAS,LPAR3,MAP2K1,MAP2K2,MAP2K6,MAP3K13,MAP3K7,MAP3K8,MAP3K9,MAP4K4,MAPK10,MAPKAPK2,MDFIC,MINK1,NEK10,NOD1,NTF3,PDGFC,PLA2G1B,PLCE1,PTK2B,PTPN1,PTPRJ,RAP1A,RGS2,ROBO1,ROR2,SASH…
GO Biological Process	GO:1903362	regulation of cellular protein catabolic process	311	0.393623	5078.91	16.3309	1803863	47121080	85	7771.91	14019.5	1254	40678.6	1000000	418562	1245528	46566610	58	268	17995.7	216418	3389.3391,4603,4606,6870,7684.7685,9419,10448,13128,13744,13747,13758,15366,16754.16755.16756,19893.19894,19896.19897,19898.19899.19900,21392.21394,21752,21754,23684,24498,26411.26412,26420,31013,31017,31022,31679,32513.32514,34288,35643,39779,39784,39862,39983.39984,39987,39989,39990,39995,39997,39999,40002,40020,40028,40033,40053,40686,41265,41835,42138,43142.43143,43845,47399,50169,51131.51132…	ANAPC16,ANAPC4,ARIH1,AURKA,BAG6,BTRC,CDC16,CEBPA,CLEC16A,COMMD1,CUL1,DAB2,DAB2IP,DACT1,DISC1,EFNA1,EPHA4,FBXW7,FURIN,GCLC,GNA12,LAMP3,LDLR,LONRF1,MAD2L1,MDM2,MYLIP,N4BP1,NELL1,NUB1,PDCL3,PRICKLE1,PSMA3,PSMA4,PSMA6,PSMC1,PSMD12,PSMD6,PTK2B,RBX1,RNF125,RNF144A,RNF19A,RPL5,SDCBP,SENP1,SHH,SOCS4,SUFU,SUMO1,SVIP,TLK2,TNFAIP3,TRIB1,TRIB2,UBE2E1,UBE2K,UBE2V2
GO Biological Process	GO:0090049	regulation of cell migration involved in sprouting angiogenesis	312	0.407903	5263.17	16.8691	3793161	5536280	21	913.125	3463.63	259	741.865	1000000	36958.6	2752486	3996388	11	23	3412.97	478261	7775.7776,16207,16209,16210,32204.32206,36041.36042,36046,36162,46896.46897,47811,47815,47817,49207,49210,49336,49340,60977.60979,60982,60984,60990,66191	ABL1,HDAC9,ITGB1BP1,KIAA1462,KLF4,MEOX2,NRP1,RHOA,SPRED1,STARD13,VEGFA
GO Biological Process	GO:2000147	positive regulation of cell motility	313	0.412429	5321.58	17.0018	1546773	94390060	146	15568.2	24080.5	161	108.499	1000000	8695.4	1402747	76278880	107	439	33198.9	243736	264,387,2480,2612,3637,4557,4558,4561,4566,4631,5124,5125,5434.5435,5438.5439,5442,7775.7776,8786,8982,8985,9253,9255,9257,10106,11120,12403,12406.12407,12409,12661.12663,13499.13500,13948,14324.14325,14474,15549.15551.15552,16084,16207,16209,16210,16246,16991.16992,16995.16996,17002,19286.19287,22401,22512.22513,22517,22699.22700,23441,24190,24192,24193,24630,26411.26412,26420,27384,27473,28064.…	ABL1,ACKR3,ADAM10,ANXA3,AQP1,ARHGEF2,ARHGEF7,ATOH8,BMP4,BMP7,CAMK1D,CCL20,CCR6,CD40,CDH13,CGA,CLASP1,CMKLR1,COL18A1,COL1A1,CPNE3,CRK,CTSH,CXCL12,CXCL3,DAB2,DAB2IP,DAPK2,DOCK7,EDN1,EDN3,EGFR,ENPP2,F2R,FBXO31,FER,FGFR1,FGFR1OP,FLT1,FN1,FOXF1,FOXP1,FPR2,GAB1,GAS6,GATA3,GLIPR2,HDAC4,HDAC9,HMGB1,HYAL1,IL12A,IL6R,INSL3,IRS2,ITGA4,ITGA6,ITGB1BP1,JUN,KIAA1462,LAMB1,LAMC2,LEF1,LGALS3,MDM2,MET,MYOC,NRP1,NT…
GO Biological Process	GO:0001756	somitogenesis	314	0.416232	5370.64	17.1039	2577734	14353690	37	2367.42	6102.59	539	6056.94	1000000	144996	1792602	10599120	19	61	5895.13	311475	6090,11671,11672,23441,30394,33021,35485.35486.35487,35488.35489,35495,36041.36042,36046,37248,38064,41714,41715,46412,46418,46419.46420,47494,47495,47497,47498,47499.47500,50653,50655,56902,70781,72997,72998,73001,73003,73006,73007.73008,74294,78064,78068,78237	AXIN2,BMPR1A,COBL,CRB2,DLL1,FOXC1,FOXF1,LEF1,LRP6,MEOX2,MIB1,PAX1,PLXNA2,POFUT1,RIPPLY2,ROR2,SEMA3C,SFRP1,ZEB2
GO Biological Process	GO:0045844	positive regulation of striated muscle tissue development	315	0.422862	5456.19	17.3212	2351915	18708160	44	3085.63	7257.13	837	18809.2	1000000	289958	1644342	10946630	18	63	5584.86	285714	3365,16913.16915,30879,30880.30881,31938,33922,35485.35486.35487,35488.35489,35495,36753,39983.39984,39987,39989,39990,39995,39997,39999,40002,40020,40028,40033,40053,41637,41639.41640,42014.42015.42016,42019,43293,43294,43297,50653,50655,60523,60527,62675,62676,62678,62680,62686,63842,68923,72850,74309,74312,74317	BMP4,BMPR1A,DLL1,EDN1,EFNB2,FGF9,FGFR1,GATA6,HEY2,LMOD3,MKL2,PIM1,SHH,SOX17,TBX2,TBX20,TGFBR3,ZFPM2
GO Biological Process	GO:0045995	regulation of embryonic development	316	0.452357	5836.76	18.4707	2001901	31470090	63	5190.52	10390.9	218	457.871	1000000	27100.5	1726559	20850720	36	120	11169.7	300000	188,1088,3089,3919.3921,8116,11120,13116.13117,23470,24041.24042,24044,26356,32165,35485.35486.35487,35488.35489,35495,39983.39984,39987,39989,39990,39995,39997,39999,40002,40020,40028,40033,40053,41637,41639.41640,41714,41715,42014.42015.42016,42019,42402,44523,46896.46897,47494,47495,47497,47498,47499.47500,47979,48430,50653,50655,51202,54719,55643,57951,63842,64072.64076,72007,72011,72334,7233…	APOA1,BMP4,BMP7,BMPR1A,CCRN4L,CLASP1,COL5A1,CRB2,DLL1,DMRT2,FGFR1,FOXA2,FZD2,FZD7,GATA3,GDNF,GRHL3,HNF1B,KLF4,LAMA1,LAMA3,OSR1,PRKACB,PTK7,RACGAP1,RNF207,SEC24B,SFRP1,SHH,SIX1,SOX17,SUFU,SULF1,TBX2,TENM4,WNT2B
GO Biological Process	GO:0010721	negative regulation of cell development	317	0.466392	6017.85	18.9838	1648418	68550590	113	11306.4	18637.6	946	24649	1000000	336201	1269830	48825440	62	281	19236.7	220641	462,466,2433,4603,4606,4631,6483,7628,7735,7738,7775.7776,9253,9255,9257,9363,9370,9570,9571,9585.9586,9857,10482.10483,13088,13089,13744,13747,13758,16207,16209,16210,17840,18643.18644,18649.18650,19819,20585,22401,26586,26588.26589.26590,28048,28052.28053.28054,28858,35485.35486.35487,35488.35489,35495,39983.39984,39987,39989,39990,39995,39997,39999,40002,40020,40028,40033,40053,41623,41625,437…	ARF6,ARHGEF2,ASAP1,ASCL1,BCL11A,BMP7,BMPR1A,C3orf17,CBFA2T2,CDK5RAP2,CLDN18,CNTF,CORO1C,CTDP1,CTNNA1,DAB1,DCC,DICER1,DLL1,DUSP10,EDNRB,EFNA1,EFNA5,EFNB2,EIF4ENIF1,EPHA4,FBLN1,ID2,IRX3,ISL1,ISL2,ITGB1BP1,JAG1,KANK1,LRP4,LSM1,MAG,MAP4K4,MDM2,MEIS1,MFI2,MIB1,NOG,NOTCH3,NRP1,PAEP,PAX6,PTCHD2,RAP1GAP2,RHOA,RTN4,RTN4RL1,RUFY3,SEMA4F,SHH,SOX11,SOX2,STAT3,TRAK2,TRPV1,ULK2,ZHX2
GO Biological Process	GO:0051056	regulation of small GTPase mediated signal transduction	318	0.477489	6161.04	19.3743	1631969	71692530	117	11824.6	19297.4	174	188.572	1000000	13983.6	1466647	53864360	79	310	24511.3	254839	23371.23372.23373.23374.23375,936,957,1671,3450,4631,5124,5125,6662.6663,6916,8269,9628.9629,10835.10836,10841,11640,14054,14056,14531,14560,14869,16207,16209,16210,17259,17263.17264,17977.17978,17983.17984,17987,17992,20141,22911,23035,23367.23368,23765,25456,25863,25873,26881,27255,27384,28924.28925,32365,34335,37678,39039.39040,41119,41254,43336.43337,44337,44454.44455,44457,44460,44469,46456,…	ABCA1,ABL1,ABRA,ADRA1A,AKAP13,APOA1,ARAP1,ARF6,ARHGAP15,ARHGAP17,ARHGAP19,ARHGAP20,ARHGAP24,ARHGAP25,ARHGAP28,ARHGAP29,ARHGAP31,ARHGAP35,ARHGEF10L,ARHGEF2,ARHGEF28,ARHGEF38,ARHGEF7,ARRB1,AUTS2,BCL6,CD2AP,CDC42,CGNL1,CRK,CYTH1,CYTH4,DAB2IP,DENND1A,DEPDC1B,DEPDC7,DNM2,ECT2L,F2R,FAM13A,FARP2,FBP1,FGD3,FGD4,GARNL3,GPR20,GPR35,GPR55,INPP5B,ITPKB,ITSN1,ITSN2,KANK1,KRAS,MET,MYO9B,MYOC,NRP1,PLCE1,PLEKHG4…
GO Biological Process	GO:0007599	hemostasis	319	0.482415	6224.6	19.5129	1711020	57860220	99	9543.17	16328.5	2468	145129	1000000	758752	1139828	53516850	61	308	18926.5	198052	387,844,845,957,3089,5186.5187,8520,8982,8985,10782.10783,11230,12506,12507,12510,14157,14158.14159,14160,14721,15287,16207,16209,16210,17442,20077,22512.22513,24008,24013.24014,24630,25235,25317,25318.25319,27384,30596,30599.30600,30605,30995.30996,31766,33579,33659.33660,35643,39983.39984,39987,39989,39990,39995,39997,39999,40002,40020,40028,40033,40053,43293,43294,43297,45651,45948,47683,47686…	ARRB1,CAPZB,CD40,CDC42,COL1A1,CPB2,DGKD,DGKG,DOCK9,DTNBP1,EHD3,F11,F13A1,F2R,FBLN1,FLI1,FYN,GAS6,GATA3,GATA6,GNA12,GNAQ,HBG2,IRF2,ITPR1,ITPR3,KIAA1715,KLKB1,MERTK,MICAL1,P2RX2,PDGFC,PF4,PHF21A,PIK3CD,PLCG2,PRKACB,PRKACG,PRKCA,PRKCE,PRKCQ,PROC,PROS1,RAB27A,RAB5A,RAD51B,RCOR1,RHOA,SCUBE1,SERPINA1,SERPINA10,SERPINC1,SERPIND1,SHH,SLC7A11,STXBP1,UBASH3B,VAV1,VCL,VWF,ZFPM2
GO Biological Process	GO:1903050	regulation of proteolysis involved in cellular protein catabolic process	320	0.486937	6282.95	19.6342	1854818	41513520	77	6847.03	12700	1359	49366.2	1000000	468707	1246959	41701440	52	240	16134	216667	3389.3391,4603,4606,6870,7684.7685,9419,10448,13128,13744,13747,13758,15366,16754.16755.16756,19893.19894,19896.19897,19898.19899.19900,21392.21394,21752,21754,23684,24498,26411.26412,26420,31679,32513.32514,35643,39779,39784,39862,39983.39984,39987,39989,39990,39995,39997,39999,40002,40020,40028,40033,40053,40686,41265,41835,42138,43142.43143,43845,47399,50169,51131.51132,51202,53034,57710,57712…	ANAPC16,ANAPC4,ARIH1,AURKA,BAG6,BTRC,CDC16,CEBPA,CLEC16A,COMMD1,CUL1,DAB2,DAB2IP,DISC1,EFNA1,EPHA4,FBXW7,GCLC,GNA12,LAMP3,LONRF1,MAD2L1,MDM2,N4BP1,NUB1,PDCL3,PRICKLE1,PSMA3,PSMA4,PSMA6,PSMC1,PSMD12,PSMD6,PTK2B,RBX1,RNF125,RNF144A,RNF19A,RPL5,SDCBP,SENP1,SHH,SOCS4,SUFU,SUMO1,SVIP,TLK2,TRIB1,TRIB2,UBE2E1,UBE2K,UBE2V2
GO Biological Process	GO:0050770	regulation of axonogenesis	321	0.494061	6374.87	19.8594	1908307	37205750	71	6136.52	11710.4	250	641.686	1000000	33118.7	1617474	26584670	43	153	13341.6	281046	1730,1732.1733,2433,3117.3118,3124.3126,4603,4606,6090,6870,9253,9255,9257,9857,11671,11672,12093.12094,12096,13088,13089,13499.13500,13744,13747,13758,14567,15894,15897.15898,15900,16207,16209,16210,17259,17263.17264,1735.1736.1737,18296,18300,22401,28048,28052.28053.28054,32204.32206,34626.34627,34628.34629.34630,38840,39624,39627,41239,41242.41243,41245,47811,47815,47817,49336,49340,49575,5314…	ABL1,ARHGAP35,BDNF,BRAF,CTTN,CXCL12,DAB1,DCC,DISC1,DNM2,DPYSL2,EFNA1,EFNA5,EPHA4,FN1,LPAR3,LRP4,LRRC4C,MACF1,MAG,MAP2K1,MARK2,NDEL1,NRCAM,NRP1,PLXNA1,PLXNA2,RAB11A,RHOA,ROBO1,RTN4,RUFY3,SEMA4F,SLITRK1,SSH2,STK25,TBR1,TRAK1,TRAK2,ULK2,UST,VEGFA,ZEB2
GO Biological Process	GO:0035412	regulation of catenin import into nucleus	322	0.496293	6403.66	19.8871	3376250	7108478	24	1172.44	3958.44	130	47.2991	610301	4694.62	3117398	4170144	13	24	4033.51	541667	13116.13117,18931,37355,41874,43219,44454.44455,44457,44460,44469,45948,47399,49135,49137.49138,49141,51030,64001,72997,72998,73001,73003,73006,73007.73008,78776,78781	AXIN2,BAMBI,DAB2IP,DACT1,EGFR,FZD7,GNAQ,KANK1,SFRP5,SNAI2,SULF2,UBR5,WWTR1
GO Biological Process	GO:0046330	positive regulation of JNK cascade	323	0.498264	6429.1	19.9043	2093868	26744770	56	4411.14	9236.35	404	3008.38	1000000	96082.1	1590867	21371990	34	123	10549.2	276423	10670.10671,11671,11672,12427,12430,12432,12436,13116.13117,13317,13319,13325,13744,13747,13758,30879,30880.30881,31750,31752.31753.31754,957,6940.6943,33139,33183,33907.33908,34096,34616,34619,36601,36603.36604,39002,41265,42138,46296,46412,46418,46419.46420,47399,53438,53441.53442,56069,59886,59888.59889,59893,60319,60320,60327,60852.60853,64367.64369.64370,64372,69221,71116,72593,72596.72597.7…	ANKRD6,CDC42,CTGF,DAB2IP,DAXX,EDAR,EDN1,ENSG00000091436,ENSG00000143674,EPHA4,ERN1,ERN2,FZD10,FZD5,FZD7,GADD45G,HMGB1,MAP3K7,MAP3K9,MDFIC,MINK1,NOD1,PTK2B,PTPN1,RASSF2,ROR2,SASH1,SDCBP,SPAG9,TAOK3,TIRAP,TPD52L1,TRAF6,ZEB2
GO Biological Process	GO:1904018	positive regulation of vasculature development	324	0.503627	6498.3	20.0565	1995310	31574040	63	5207.66	10390.9	415	3196.9	1000000	99396.7	1524556	26237160	40	151	12410.8	264901	15549.15551.15552,264,26588.26589.26590,2686.2687.2688,2690,3882,3889,3997,4382,6262,10448,16246,22699.22700,24190,24192,24193,26586,27856,32204.32206,34616,34619,35485.35486.35487,35488.35489,35495,36162,36634.36635,41265,47377.47378.47379,47690,47811,47815,47817,49207,49210,49336,49340,49991.49992,58033.58034,59052,59054,60777,60852.60853,62675,62676,62678,62680,62686,63292,66244,67705,72235,72…	ABL1,ANXA3,AQP1,BRCA1,BTG1,C5,CD40,CEACAM1,CELA1,CTSH,DLL1,ECM1,EFNB2,ENG,ERAP1,FLT1,GAB1,GATA6,HDAC9,HIPK1,HMGB1,HYAL1,ISL1,JAK1,KIAA1462,NRP1,PDCL3,PRKCA,PRKD1,PRKD2,PTK2B,RAP1A,SASH1,SIRT1,STAT3,TGFBR2,THBS1,UTS2,VASH2,VEGFA
GO Biological Process	GO:0007596	blood coagulation	325	0.505475	6522.15	20.0682	1714348	57164590	98	9428.43	16163.6	2495	147687	1000000	763769	1139643	52648070	60	303	18616.2	198020	387,844,845,957,3089,5186.5187,8520,8982,8985,10782.10783,11230,12506,12507,12510,14157,14158.14159,14160,14721,15287,16207,16209,16210,17442,20077,22512.22513,24008,24013.24014,24630,25235,25317,25318.25319,27384,30596,30599.30600,30605,30995.30996,31766,33579,33659.33660,35643,39983.39984,39987,39989,39990,39995,39997,39999,40002,40020,40028,40033,40053,43293,43294,43297,45651,45948,47683,47686…	ARRB1,CAPZB,CD40,CDC42,COL1A1,CPB2,DGKD,DGKG,DOCK9,DTNBP1,EHD3,F11,F13A1,F2R,FBLN1,FYN,GAS6,GATA3,GATA6,GNA12,GNAQ,HBG2,IRF2,ITPR1,ITPR3,KIAA1715,KLKB1,MERTK,MICAL1,P2RX2,PDGFC,PF4,PHF21A,PIK3CD,PLCG2,PRKACB,PRKACG,PRKCA,PRKCE,PRKCQ,PROC,PROS1,RAB27A,RAB5A,RAD51B,RCOR1,RHOA,SCUBE1,SERPINA1,SERPINA10,SERPINC1,SERPIND1,SHH,SLC7A11,STXBP1,UBASH3B,VAV1,VCL,VWF,ZFPM2
GO Biological Process	GO:0035108	limb morphogenesis	326	0.517925	6682.78	20.4993	1851708	41583230	77	6858.52	12700	30	0.042433	547.514	18.2505	2075003	25542130	53	147	16444.3	360544	3819.3820,4314,5079,6090,7628,8116,8827,10417.10419,10425,10426,10764,11069,12427,12430,12432,12436,12506,12507,12510,13665,13668,18404.18405,19025.19026,21728,23441,23843,28530,28718,30758,30761.30763.30764,30769,32428.32429,32430.32432,35643,38064,39983.39984,39987,39989,39990,39995,39997,39999,40002,40020,40028,40033,40053,41637,41639.41640,42216.42217,42537,43127,43192,45456,45948,46412,46418…	AFF3,ALX1,ALX3,ALX4,B9D1,BCL2L11,BMP4,BMP7,BMPR1A,CHD7,CHST11,DYNC2H1,ENSG00000091436,EVX2,FBN2,FBXW4,FGF8,FGF9,FGFR1,FMN1,GJA5,GLI2,GNA12,GNAQ,GRHL2,HOXD10,HOXD12,HOXD13,IFT122,IHH,INTU,KIAA1715,LEF1,LRP4,MBNL1,NOG,OSR1,OSR2,PITX1,PKDCC,PLXNA2,PRRX1,PTCH1,RDH10,RECK,ROR2,SEMA3C,SHH,SOX11,TBX2,TFAP2A,TFAP2B,WDR19
GO Biological Process	GO:0016539	intein-mediated protein splicing	327	0.537127	6930.55	21.1943	5478384	2555498	14	421.491	2309.09	1029	30183.4	1000000	378481	5755197	347512	2	2	620.54	1000000	13665,13668,39983.39984,39987,39989,39990,39995,39997,39999,40002,40020,40028,40033,40053	IHH,SHH
GO Biological Process	GO:0043207	response to external biotic stimulus	328	0.537149	6930.83	21.1306	1472207	120906900	178	19941.8	29358.4	5713	457113	1000000	1000000	1011249	134487100	136	774	42196.7	175711	11538.11539.11541,339,340,1077,2198,2480,4355,4557,4558,4561,4566,4585,4717.4718,5168,5615,6018,6483,6516,7852,7853,7861,8020,8982,8985,9469,10091,10092,10764,13317,13319,13325,13948,14189,16109,16207,16209,16210,16246,16329,16991.16992,16995.16996,17002,17722,18044,19286.19287,20660,21327,22390.22392,22512.22513,22517,22699.22700,23216.23217,23219,23314,24041.24042,24044,24072,24595.24597,24600,…	ABCA1,ABL1,ADAR,ADH5,AGBL4,AICDA,AKIRIN2,ANKRD1,ANXA3,APOBEC1,APOBEC3H,ARG1,ATG5,BAIAP2L1,BCL2L11,BECN1,BNIP3,C17orf85,CALCOCO2,CCDC88B,CCL20,CCRN4L,CD40,CD47,CD6,CD86,CDC73,CDK19,CEBPE,CHGA,CLEC6A,CMPK2,COMT,COTL1,CRK,CSF2,CSF2RB,CXCL12,CXCL3,CXCR4,DAB2IP,DDX1,DEFA1,DEFA3,DEFA5,DEFB128,DMBT1,DUSP10,EDN1,EDNRB,ENO1,ERAP1,EXOSC5,F2R,FER,FOS,FOSL1,FOXP1,FUCA2,FZD5,GATA3,GCH1,GJB2,GNLY,GSTP1,GUCY1A3…
GO Biological Process	GO:0061326	renal tubule development	329	0.538925	6953.75	21.136	2138169	24787570	53	4088.33	8741.55	341	1709.37	1000000	64680.5	1798499	13900480	25	80	7756.75	312500	400,403,406,407,8116,12506,12507,12510,25658.25659,26356,27237,27240,27241.27242,32428.32429,32430.32432,35485.35486.35487,35488.35489,35495,36634.36635,39983.39984,39987,39989,39990,39995,39997,39999,40002,40020,40028,40033,40053,42488,43804,43810.43811,43812.43813,43816,46580,48430,51157,53140,53215,54592,54595,54598.54599,63842,64072.64076,66060,66065,69730,72007,72011,72683,77773	ADAMTS16,AQP1,BMP4,CTNNBIP1,DLL1,EYA1,FGF8,FMN1,FOXD1,GATA3,GDNF,HNF1B,HOXD11,IRX3,JAG1,LGR4,MTSS1,NOG,OSR1,PTCH1,SHH,SIX1,TFAP2B,WNT11,WT1
GO Biological Process	GO:0042476	odontogenesis	330	0.54149	6986.85	21.1723	2057888	28184240	58	4648.56	9566.22	126	42.7875	552087	4381.64	1918399	18765650	36	108	11169.7	333333	1641.1642,2873,8116,10670.10671,10764,11069,12403,12406.12407,12409,22371.22372,23441,28858,30394,36634.36635,38822,39313,39983.39984,39987,39989,39990,39995,39997,39999,40002,40020,40028,40033,40053,42799.42802,43127,47250,50653,50655,51157,53438,53441.53442,53656,56902,57946,57948,61194.61195,61199,63842,64616,65084,65382,66687,70885,72545.72546,72997,72998,73001,73003,73006,73007.73008,73148,7…	ANKRD11,AQP1,AQP6,AXIN2,BCL11B,BCL2L11,BMP4,BMP7,BMPR1A,CA2,COL1A1,CSF3R,CTNNA1,EDAR,FAM20A,FGF8,FOXC1,FOXO1,GLI2,ITGA6,LAMB1,LEF1,LHX8,LRP4,LRP6,MYO5A,NF2,ODAM,OSR1,OSR2,SHH,SLC24A4,SMO,TGFB3,TNC,TRAF6
GO Biological Process	GO:0050817	coagulation	331	0.544245	7022.39	21.2157	1711367	57264170	98	9444.86	16163.6	2617	160650	1000000	792076	1132170	52995580	60	305	18616.2	196721	387,844,845,957,3089,5186.5187,8520,8982,8985,10782.10783,11230,12506,12507,12510,14157,14158.14159,14160,14721,15287,16207,16209,16210,17442,20077,22512.22513,24008,24013.24014,24630,25235,25317,25318.25319,27384,30596,30599.30600,30605,30995.30996,31766,33579,33659.33660,35643,39983.39984,39987,39989,39990,39995,39997,39999,40002,40020,40028,40033,40053,43293,43294,43297,45651,45948,47683,47686…	ARRB1,CAPZB,CD40,CDC42,COL1A1,CPB2,DGKD,DGKG,DOCK9,DTNBP1,EHD3,F11,F13A1,F2R,FBLN1,FYN,GAS6,GATA3,GATA6,GNA12,GNAQ,HBG2,IRF2,ITPR1,ITPR3,KIAA1715,KLKB1,MERTK,MICAL1,P2RX2,PDGFC,PF4,PHF21A,PIK3CD,PLCG2,PRKACB,PRKACG,PRKCA,PRKCE,PRKCQ,PROC,PROS1,RAB27A,RAB5A,RAD51B,RCOR1,RHOA,SCUBE1,SERPINA1,SERPINA10,SERPINC1,SERPIND1,SHH,SLC7A11,STXBP1,UBASH3B,VAV1,VCL,VWF,ZFPM2
GO Biological Process	GO:0021930	cerebellar granule cell precursor proliferation	332	0.54831	7074.84	21.3098	4482456	3792563	17	625.526	2803.89	267	810.774	1000000	39181.3	4795998	1042536	5	6	1551.35	833333	327,39983.39984,39987,39989,39990,39995,39997,39999,40002,40020,40028,40033,40053,66925,77289,80064,80076.80077	ATF5,PSMG1,RERE,RORA,SHH
GO Biological Process	GO:0003140	determination of left/right asymmetry in lateral mesoderm	333	0.558315	7203.94	21.6334	5070639	2958207	15	487.911	2474.02	1559	69295.4	1000000	573521	2877599	1042536	3	6	930.81	500000	34353,34358,39313,39983.39984,39987,39989,39990,39995,39997,39999,40002,40020,40028,40033,40053	CITED2,SHH,SMO
GO Biological Process	GO:0010720	positive regulation of cell development	334	0.564516	7283.95	21.8083	1491368	111977700	167	18469	27544.1	108	26.7619	345308	3197.3	1423590	82186590	117	473	36301.6	247357	11538.11539.11541,957,1730,1732.1733,2199,2200,2433,3117.3118,3124.3126,3882,3889,4460,4631,5124,5125,5303,6870,7424,7628,7743,8156,8269,8277.8278,9540,10644,11069,11230,11671,11672,12297,12301.12302,13499.13500,13744,13747,13758,14567,14998.15000,15894,15897.15898,15900,16207,16209,16210,16913.16915,17259,17263.17264,1735.1736.1737,17424,20033,20044,20141,20382.20383,22401,22602,23690,23697,2513…	ABL1,ABL2,ACTR2,ANKRD1,APOA1,ARHGAP35,ARHGEF2,ARHGEF7,ASCL1,ATF1,AURKA,BCL6,BDNF,BMP4,BMP6,BMP7,BRAF,C21orf91,CAMK1D,CAPRIN2,CBFA2T2,CDC42,CNTF,COBL,CRK,CRKL,CRTC1,CUX1,CXCL12,CXCR4,CYB5D2,DAB1,DAB2IP,DICER1,DISC1,DMRTA2,DNM1L,DNM2,DRD2,EDN1,EFNA5,ENC1,EPHA3,EPHA4,ETV5,FAM150A,FAM150B,FBXO31,FBXW8,FEZ1,FGFR1,FN1,FYN,GDF7,GLI2,GPR68,IL6ST,IRX3,ITSN2,KIDINS220,LIMS1,LMOD3,LPAR3,LRP2,MACF1,MAG,MAP2K…
GO Biological Process	GO:0033084	regulation of immature T cell proliferation in thymus	335	0.630209	8131.59	24.2734	4703438	3401767	16	561.07	2638.96	646	10134.3	1000000	202420	3836798	1042536	4	6	1241.08	666667	13665,13668,24550,39983.39984,39987,39989,39990,39995,39997,39999,40002,40020,40028,40033,40053,63842	BMP4,IHH,KIAA0922,SHH
GO Biological Process	GO:0010001	glial cell differentiation	336	0.637309	8223.2	24.4738	1924476	35334290	68	5827.86	11215.6	564	6940.3	1000000	158778	1477686	25715890	38	148	11790.3	256757	359,1105,1108,2105,2644,2647.2649,5124,5125,6483,7628,9784,18260,18263,18264,19819,22743.22744,22745,22746.22747,23441,35485.35486.35487,35488.35489,35495,37355,39313,39983.39984,39987,39989,39990,39995,39997,39999,40002,40020,40028,40033,40053,44068,44070,44074,44899,46412,46418,46419.46420,47811,47815,47817,49389.49390,49393.49394.49395,52236,53205,53807,54165,54719,57329,59345,59346,59348,5934…	ABL1,ASCL1,BNIP3,CDH2,CNTF,CNTNAP1,DICER1,DLL1,DUSP10,EGFR,EMX1,FGF5,GPR157,GSTP1,KLF15,KRAS,LEF1,MAG,MAP2K1,MYOC,NCMAP,NDRG1,NFIB,NKX2-1,OLIG1,PARD3,PAX6,PRDM8,ROR1,ROR2,SHH,SMO,SOX11,SOX2,STAT3,TAL1,TENM4,TRPC4
GO Biological Process	GO:0034329	cell junction assembly	337	0.650467	8392.98	24.905	2060264	27666360	57	4563.15	9401.29	346	1795.33	1000000	66951.2	1601070	23109550	37	133	11480	278196	957,1586,3259,3997,4314,4768.4769,5433,5434.5435,5438.5439,5442,6139,6851.6852,10644,12403,12406.12407,12409,13499.13500,13594,13598,16207,16209,16210,23552,28858,41265,43192,49117,49389.49390,49393.49394.49395,50242,50932,50933,50935.50938,54329,54330,54592,54595,54598.54599,57564,57565,57568,60461,62858,62860,63812,64312.64313,66969.66970,72258,72807,73030,73032.73035,73036.73037.73038,73046,73…	ACTN1,ANK2,ARHGEF7,CDC42,CNTNAP1,CTNNA1,CTTN,F11R,FERMT2,FN1,GJA4,GJA5,GJB2,GNPAT,GRHL2,HIPK1,ITGA6,LAMA3,LAMB3,LAMC1,LAMC2,LIMS1,MPP7,PARD3,PARD6B,PKN2,PKP2,PRKCA,PTK2B,RHOA,SORBS1,TBCD,TLN2,TNS1,VCL,VMP1,WNT11
GO Biological Process	GO:0001763	morphogenesis of a branching structure	338	0.661105	8530.24	25.2374	1793851	46269160	83	7631.4	13689.6	81	4.9449	63804	787.704	1815628	29191010	53	168	16444.3	315476	15549.15551.15552,327,33436.33437.33438,400,403,406,407,1116,1118,8156,11069,12506,12507,12510,13317,13319,13325,13665,13668,16084,16109,18296,18300,23441,23765,24248,24253.24256,25658.25659,26356,27237,27240,27241.27242,30879,30880.30881,32204.32206,33441,36753,38064,39039.39040,39983.39984,39987,39989,39990,39995,39997,39999,40002,40020,40028,40033,40053,41637,41639.41640,41714,41715,42488,4253…	ADAMTS16,B4GALT1,BMP4,BMP7,BTRC,CLIC4,CTNNBIP1,CTSH,DRD2,EDN1,ENG,ESRP2,EYA1,FGF8,FGFR1,FOXD1,FOXF1,FRS2,FZD5,GDF7,GDNF,GLI2,GRHL2,HHEX,HHIP,HNF1B,HOXD11,HOXD13,IHH,KRAS,LEF1,MET,NKX2-1,NOG,NRP1,PGR,PLXNA1,PRDM1,PTCH1,RDH10,RERE,SEMA3C,SETD2,SFRP1,SHH,SIX1,SPRY1,TBX20,TDGF1,TGFBR2,TNC,VEGFA,WT1
GO Biological Process	GO:0021534	cell proliferation in hindbrain	339	0.678728	8757.62	25.8337	4411882	3853231	17	635.532	2803.89	366	2429.31	1000000	85643.1	4110855	1216292	5	7	1551.35	714286	327,39983.39984,39987,39989,39990,39995,39997,39999,40002,40020,40028,40033,40053,66925,77289,80064,80076.80077	ATF5,PSMG1,RERE,RORA,SHH
GO Biological Process	GO:0007409	axonogenesis	340	0.686845	8862.36	26.0658	1547489	90469130	140	14921.5	23090.9	58	1.27333	16429.8	283.272	1589371	59772060	95	344	29475.6	276163	11538.11539.11541,387,545,936,2433,2612,4603,4606,4641,5680,6090,6608,7018,8156,8627,9857,11069,11671,11672,11907,13184,13291,13293.13294,13744,13747,13758,17259,17263.17264,17647,18099.18100,18296,18300,20660,23468,24190,24192,24193,26356,26586,26588.26589.26590,27237,27240,27241.27242,28048,28052.28053.28054,28255,32204.32206,33659.33660,36010,37228,37248,37678,38064,38840,39983.39984,39987,399…	ABL1,ALCAM,ARHGAP35,AUTS2,B3GNT1,BCL11B,BDNF,BMP7,COBL,COL25A1,CXCL12,CXCR4,DAB1,DCC,DOCK7,DOK4,DPYSL2,DRD2,EFNA1,EFNA5,EFNB2,ENAH,EPHA4,ETV1,EVL,EXT1,FEZ1,FEZ2,FGF8,FLRT2,FOXD1,FRS2,FYN,GAB1,GATA3,GDF7,GDNF,GFRA4,GLI2,GRB10,IRS2,ISL1,ISL2,KLF7,KRAS,LGI1,LHX2,LHX9,LRRC38,MATN2,NCAM1,NDEL1,NFIB,NKX2-1,NOG,NR4A2,NR4A3,NRCAM,NRP1,NTN4,NUMB,PARD3,PARD6B,PAX6,PICALM,PIK3CD,PLA2G10,PLXNA1,PLXNA2,PRKCA,…
GO Biological Process	GO:0007227	signal transduction downstream of smoothened	341	0.721651	9311.47	27.3063	5340897	2621282	14	432.341	2309.09	789	18237.1	1000000	298243	4316398	695024	3	4	930.81	750000	18404.18405,39313,39983.39984,39987,39989,39990,39995,39997,39999,40002,40020,40028,40033,40053	IFT122,SHH,SMO
GO Biological Process	GO:0045880	positive regulation of smoothened signaling pathway	342	0.747945	9650.74	28.2185	3115749	8344704	26	1376.33	4288.31	483	5061.89	1000000	135225	2260970	4865168	11	28	3412.97	392857	5079,13665,13668,23843,28858,37898,37899,39313,39983.39984,39987,39989,39990,39995,39997,39999,40002,40020,40028,40033,40053,41714,41715,55229,60523,60527,81568	CTNNA1,DYNC2H1,FGF9,IHH,INTU,POR,PRRX1,SCUBE1,SFRP1,SHH,SMO
GO Biological Process	GO:0051222	positive regulation of protein transport	343	0.755832	9752.5	28.433	1547293	89834290	139	14816.8	22925.9	1626	72894.5	1000000	578449	1151039	82534100	95	475	29475.6	200000	1208.1211.1212.1213.1215.1216,31,920,957,2702,3199.3200,4090,4093,5168,6041.6042,7775.7776,8982,8985,10670.10671,13317,13319,13325,14754.14756,14762.14763,14765,16207,16209,16210,18427,18429,18431,18869,22401,22582,24498,25667,26255,26258,26411.26412,26420,26448,26586,26588.26589.26590,27384,28624,29114.29115.29116.29117.29118,29564,30690,31635,31637,32452,33659.33660,37355,38598.38599,39313,3998…	AACS,ABL1,ACHE,ANKRD1,ANO1,ARRB1,BAMBI,BLK,BMP4,BMP6,BMPR1A,C10orf129,C1QTNF3,C2CD5,C5,CADM1,CD58,CDC42,CDH1,CDKL2,CHP1,CLEC6A,CRTAM,CTDSPL2,DAB2,DACT1,DNM1L,DPCR1,DRD2,EDAR,EDEM1,EGFR,F2R,FBXW7,FCN1,FFAR2,FYN,FZD5,GAS6,GATA3,GLS2,GPR68,HK1,HMGB1,HMHB1,IL12B,IL13,IL17F,IL4R,IRS2,ISL1,ITGB1BP1,KANK1,KCNN4,KIAA0947,LEPROT,MCU,MDM2,NBPF3,NLRP1,NR0B2,NR1H2,ORM1,PAEP,PEMT,PFKFB2,PLA2G1B,PPM1A,PRKCE,PR…
GO Biological Process	GO:0046777	protein autophosphorylation	344	0.756169	9756.85	28.3629	1840810	41286180	76	6809.53	12535	723	13574.9	1000000	242263	1366133	34403690	47	198	14582.7	237374	2083,2690,5303,6018,6940.6943,9667,10191,10328,13744,13747,13758,14567,18764,19994,19999,20004,21993,21998,22006,2686.2687.2688,28064.28065,31938,33659.33660,33745,33748.33750,33757,37355,38475,38481,39538,39540,40660,41265,41637,41639.41640,46196,46198,46200,46206,46207,47811,47815,47817,50229,50230,51722,51723,51724.51725,51727,51728,51732,52631,54023,56416,56419,59886,59888.59889,59893,60777,6…	AAK1,ABL1,ABL2,AURKA,BLK,CAMK2G,CLK3,CSNK2A3,DAPK1,DAPK2,EGFR,EIF2AK3,ENSG00000143674,EPHA4,ERN1,FER,FGFR1,FLT1,FYN,GRAP2,GRK5,GRK7,JAK1,LMTK2,MAP2K2,MAP3K13,MAP3K9,MAPKAPK2,MARK2,MINK1,MKNK1,MYLK2,PIM1,PRKD1,PRKD2,PTK2B,ROS1,SIK1,STK24,STK25,TAOK3,TEC,TRIM24,TXK,ULK2,WNK1,ZAP70
GO Biological Process	GO:0048638	regulation of developmental growth	345	0.766527	9890.5	28.6681	1634650	68516210	112	11300.7	18472.7	305	1248.83	1000000	52831.5	1413557	49520460	70	285	21718.9	245614	10764,13499.13500,15168.15169,15549.15551.15552,1730,1732.1733,1735.1736.1737,3117.3118,3124.3126,3365,4934.4935,4936,6090,6483,6870,8269,9253,9255,9257,9363,9370,9570,9571,9585.9586,9857,18296,18300,22401,25159,25164,26479,28048,28052.28053.28054,29770.29771,29772.29773,29774.29775,29777.29778,29782.29783,29934,30394,30879,30880.30881,30969,31938,32204.32206,33922,35485.35486.35487,35488.35489,3…	ABL1,BCL11A,BCL2L11,BDNF,BMP4,BMPR1A,CAPN3,CHD7,COLQ,CTDP1,CTTN,CXCL12,DCC,DISC1,DLL1,DNM2,DPYSL2,DRD2,DUSP10,EDN1,EFNA5,FGF8,FGF9,FGFR1,FN1,FOXC1,GATA6,GHR,GPR21,HEY2,HNF1B,ITSN2,JARID2,LGMN,LPAR3,MACF1,MAEL,MAG,MEIS1,NDEL1,NEDD4L,NOG,NRCAM,NRP1,PIM1,PLXNA1,PLXNA2,POR,PPIB,PTCH1,RAB11A,RTN4,RUFY3,SEMA4F,SFRP1,SH3PXD2B,SIX1,SMO,STAT3,TBX2,TBX20,TGFBR2,TGFBR3,TLL2,ULK2,VEGFA,WT1,WWC1,WWC2,ZFPM2
GO Biological Process	GO:0097498	endothelial tube lumen extension	346	0.770219	9938.13	28.7229	14565800	480578	7	79.264	1154.54	1029	30183.4	1000000	378481	5755197	347512	2	2	620.54	1000000	16207,16209,16210,60977.60979,60982,60984,60990	RHOA,STARD13
GO Biological Process	GO:0006605	protein targeting	347	0.795827	10268.6	29.5924	1667206	62379810	104	10288.6	17153.2	1862	82664.7	1000000	572837	1159848	68112350	79	392	24511.3	201531	327,2480,3389.3391,10459,10656,13088,13089,13543,14594,15894,15897.15898,15900,15994.15995,15996.15997,15998,16000,16004.16005,17564,18373,18452,20141,21739,22602,24061.24062,28156,28639,28642,29254,30662,31076,33507,33508,34108,34753,37592,37795,39303.39305.39306.39307,4254.4255,4531,4632,4633.4636,6620,7795,8963,41720,42065,42138,43109.43110,43336.43337,43526,43532,46452.46453,46455,49389.49390…	ABRA,AKAP12,AP4E1,AP4S1,BCL6,BICD2,BID,C11orf73,CHMP4B,CSE1L,CXXC11,FAM53B,FGF9,GNPTAB,GOLGA7,GOLGA7B,GRPEL2,HSPA4,IPO7,IPO9,JUN,MICALL1,NCOA4,NDUFA13,NEDD4,NFKBIA,NUP153,NUP50,PARD3,PIK3R4,POM121,PRICKLE1,RAB27A,RAB33B,RAB3IP,RAB7A,RABGEF1,RANBP2,RANBP3,RASSF9,RERE,RPL13,RPL30,RPL31,RPL37A,RPL5,RPL9,RPLP0,RPS12,RPS19,RPS20,RPS24,RPS27,RPS29,RPS9,SCARB2,SDCBP,SEC63,SIX2,SPTBN1,SRP19,SRP68,SRP9,SS…
GO Biological Process	GO:0061351	neural precursor cell proliferation	348	0.802897	10359.8	29.7695	2294242	19178440	44	3163.19	7257.13	225	482.081	1000000	27645.7	1973210	12162920	24	70	7446.48	342857	327,2612,4631,6870,11671,11672,23441,24248,24253.24256,33877,37806,39983.39984,39987,39989,39990,39995,39997,39999,40002,40020,40028,40033,40053,41637,41639.41640,50841,51157,51674,53915,57951,58630,58631,59345,59346,59348,59349,64459,65428,65430,66925,72466.72467,77289,80064,80076.80077	ARHGEF2,ASCL1,ATF5,DAGLA,DISC1,DOCK7,EML1,EMX2,FABP7,FGF8,FGFR1,FRS2,FZD9,HHEX,HHIP,IGF2BP1,LEF1,NUMB,PSMG1,RACGAP1,RERE,RORA,SHH,ZEB2
GO Biological Process	GO:0050768	negative regulation of neurogenesis	349	0.813883	10501.5	30.0904	1675579	60874470	102	10040.3	16823.3	1357	48831.1	1000000	464309	1245002	42570220	53	245	16444.3	216326	462,466,2433,4603,4606,4631,6483,7628,7735,7738,9253,9255,9257,9363,9370,9570,9571,9585.9586,9857,10482.10483,13088,13089,13744,13747,13758,16207,16209,16210,17840,19819,22401,26586,26588.26589.26590,28858,35485.35486.35487,35488.35489,35495,39983.39984,39987,39989,39990,39995,39997,39999,40002,40020,40028,40033,40053,41623,41625,43736,43999,44001,44454.44455,44457,44460,44469,47339,47346.47347.4…	ARF6,ARHGEF2,ASAP1,ASCL1,BCL11A,BMP7,BMPR1A,C3orf17,CBFA2T2,CDK5RAP2,CNTF,CTNNA1,DAB1,DCC,DICER1,DLL1,DUSP10,EDNRB,EFNA1,EFNB2,EIF4ENIF1,EPHA4,ID2,IRX3,ISL1,ISL2,JAG1,KANK1,LRP4,LSM1,MAG,MAP4K4,MDM2,MEIS1,MIB1,NOG,NOTCH3,NRP1,PAX6,PTCHD2,RAP1GAP2,RHOA,RTN4,RTN4RL1,RUFY3,SEMA4F,SHH,SOX11,SOX2,STAT3,TRAK2,ULK2,ZHX2
GO Biological Process	GO:0021782	glial cell development	350	0.833957	10760.5	30.7444	2290842	19206910	44	3167.89	7257.13	1957	99753.2	1000000	657698	1338418	14943020	20	86	6205.4	232558	1105,1108,2644,2647.2649,35485.35486.35487,5124,5125,7628,22743.22744,35488.35489,35495,37355,39313,39983.39984,39987,39989,39990,39995,39997,39999,40002,40020,40028,40033,40053,44068,44070,44074,46412,46418,46419.46420,49389.49390,49393.49394.49395,53807,54165,54719,57329,59345,59346,59348,59349,65238,72258,76773	ASCL1,CNTF,CNTNAP1,DICER1,DLL1,EGFR,GSTP1,KRAS,MAG,MYOC,NCMAP,NDRG1,PARD3,PRDM8,ROR1,ROR2,SHH,SMO,SOX11,TENM4
GO Biological Process	GO:0060428	lung epithelium development	351	0.834821	10771.7	30.6886	2882630	10060260	29	1659.29	4783.11	300	1169.32	1000000	50292.4	2413470	5386436	13	31	4033.51	419355	273,31822,39983.39984,39987,39989,39990,39995,39997,39999,40002,40020,40028,40033,40053,42488,43192,44899,59345,59346,59348,59349,63521,63842,64459,67196.67197,67521,74309,74312,74317	ASCL1,BMP4,ERRFI1,EYA1,GATA6,GRHL2,MAP2K1,NFIB,NKX2-1,NUMB,SHH,SPDEF,STRA6
GO Biological Process	GO:0061448	connective tissue development	352	0.851882	10991.8	31.2268	1781928	46578750	83	7682.46	13689.6	66	2.38669	30795.5	466.598	1773066	34403690	61	198	18926.5	308081	810,1391,3675,3919.3921,5079,8116,8963,10191,11069,13665,13668,15549.15551.15552,16096.16097.16098,16246,16305,16351,16353.16354.16355,19707,20807.20808.20809,20810.20811,21181,21327,22762.22765,27237,27240,27241.27242,28718,29934,30690,30879,30880.30881,32452,34096,36199.36202,39957,41077,41159,41637,41639.41640,41874,42402,43127,44899,46412,46418,46419.46420,47700,47979,49900.49901.49902,49908.…	AACS,ALX1,ARID5B,AXIN2,BMP1,BMP3,BMP4,BMP6,BMP7,BMPR1A,CD44,CHRDL2,CHST11,COL11A1,COL1A1,COL5A1,CTGF,CYTL1,EDN1,EIF2AK3,ENSG00000243696,FBXW4,FGF9,FGFR1,FOXD1,GLI2,HYAL1,IHH,IL17F,ITGB8,LRP6,MATN1,NFIB,NOG,OSR1,OSR2,PAX7,PAXIP1,PITX1,POC1A,PPARGC1A,PRRX1,PTH1R,ROR2,SERPINH1,SH3PXD2B,SIX2,SLC25A25,SMAD9,SNAI2,SNX19,STC1,SULF1,SULF2,TAPT1,TBL1XR1,TGFBR2,TMEM110-MUSTN1,UMODL1,WNT2B,ZNF516
GO Biological Process	GO:1901799	negative regulation of proteasomal protein catabolic process	353	0.870489	11231.9	31.8185	3174397	7875512	25	1298.95	4123.37	2306	140817	1000000	787926	1479908	6081460	9	35	2792.43	257143	19893.19894,19896.19897,19898.19899.19900,31679,39983.39984,39987,39989,39990,39995,39997,39999,40002,40020,40028,40033,40053,42138,53034,57861,68779,68781,68790,69553,69558,72875	BAG6,CLEC16A,LAMP3,N4BP1,SDCBP,SENP1,SHH,SVIP,TLK2
GO Biological Process	GO:0048589	developmental growth	354	0.891474	11502.7	32.4935	1570633	82132490	129	13546.5	21276.6	132	47.7941	616688	4671.88	1484674	59945820	89	345	27614	257971	31,810,957,1116,1118,1391,3365,3637,4304,7018,8827,9784,11069,11671,11672,12488,12506,12507,12510,13116.13117,13184,13665,13668,15549.15551.15552,16305,16351,16353.16354.16355,17647,18099.18100,18296,18300,18500,18931,19707,19819,21993,21998,22006,23765,25259,28048,28052.28053.28054,29505,30394,32121,32123,32165,35485.35486.35487,35488.35489,35495,37068,37248,37678,37806,39313,39983.39984,39987,3…	ABL1,ADRA1A,ALCAM,ANKRD11,APBA2,ARID5B,ATF5,AURKA,AUTS2,BCL9,BDNF,BMP4,BMPR1A,BRCA2,CCM2,CDC42,CELA1,CHRNA1,CHST11,CLIC4,COBL,CYFIP2,DHCR7,DLL1,EFNA5,EMX1,ENSG00000243696,FMN1,FOXC1,FZD7,FZD9,GATA3,GLI2,GRHL2,HELT,HHEX,HNF1B,HOXD13,IHH,LARGE,LHX2,LRP4,LRP6,MATN1,NCAPG2,NDEL1,NINJ1,NINJ2,NRP1,PAX7,PKDCC,PLXNA1,POC1A,PRKCZ,PTK7,RAPH1,RDH10,S1PR1,SEMA5B,SFRP1,SHH,SLC1A2,SLC25A25,SLIT1,SLITRK1,SMAD2,…
GO Biological Process	GO:1903827	regulation of cellular protein localization	355	0.908029	11716.3	33.0037	1471635	116197300	171	19165	28203.9	1152	34645.5	1000000	388047	1166464	103732300	121	597	37542.7	202680	920,957,1141,1322.1323,2702,3199.3200,5351,6237,6548,6554,7556,7775.7776,7795,8827,8982,8985,9253,9255,9257,9276.9277,9419,10191,10670.10671,10764,11032,13116.13117,13317,13319,13325,13479,13483,13995.13998.14000,14754.14756,14762.14763,14765,14885,16109,16207,16209,16210,17424,18643.18644,18649.18650,18869,18931,22401,22582,24498,25667,26255,26258,26411.26412,26420,27384,29564,29912,30690,31635,…	ABHD17B,ARF6,AXIN2,BAMBI,BARD1,BCL2L11,BDNF,BID,BMF,BMP4,BMP6,BMP7,BMPR1A,C10orf129,C1QTNF3,C2CD5,CCDC88A,CD2AP,CDC42,CDH1,CDH2,CDKL2,CHP1,CLDN18,COMMD1,CTDSPL2,DAB2,DAB2IP,DACT1,DPCR1,E2F1,EDAR,EDEM1,EGFR,EIF2AK3,EPB41,EPHA3,F2R,FBXW11,FBXW7,FYN,FZD5,FZD7,FZD9,GAS6,GLS2,GNAQ,HSPH1,IL12B,ITGB1BP1,KANK1,KAT7,KCNE1,KIAA0947,LDLRAP1,LEPROT,LRP4,MDFIC,MDM2,NBPF3,NDEL1,NEDD4L,NF2,NFKBIA,NUCB1,NUMB,OGG…
GO Biological Process	GO:0006631	fatty acid metabolic process	356	0.922691	11905.5	33.4424	1722009	53425980	92	8811.81	15174	680	10766.4	1000000	204293	1301995	52995580	69	305	21408.6	226230	2885,3466,4457,4899,5537,6018,6576,6577.6578,6579.6581,10739,10741,13393,13396.13398,13529,14998.15000,16559,18146,18329,20986,21327,23113,23116,24072,24775.24776,24857,25242,25243.25244.25245,26479,26884,28316,28320,30517,30879,30880.30881,31306,32503,32504,33971,35201,35202,35204,37898,37899,38389.38390,38394,38395.38396,38397,38399,38400,38816,38842,49422,50903,51114,51478,53780,53915,53928,54…	AACS,ABCD3,ACAA2,ACADL,ACADM,ACADS,ACOT2,ACOX2,ACOX3,ACOXL,ACSL1,ACSL5,ACSS1,ADIPOR2,ALDH3A2,ALDH5A1,ALOX15,ALOX5AP,BRCA1,C10orf129,CBR4,CES1,CPT1A,CREM,DAGLA,DEGS1,DLD,ECHDC1,ECI2,EDN1,ELOVL5,ELOVL7,FADS1,FASN,GGTLC1,GGTLC2,GHR,GSTP1,HPGDS,HSD17B4,IVD,LPIN2,LTA4H,MAPKAPK2,MGLL,MGST2,MGST3,MSMO1,MYO5A,PECR,PLA2G10,PLA2G1B,PLA2G3,PLA2G4A,PLA2G4C,PLA2G4F,PNPLA8,PON1,PON2,PON3,POR,PPARG,PPARGC1A,PRG…
GO Biological Process	GO:0071902	positive regulation of protein serine/threonine kinase activity	357	0.947912	12230.9	34.2603	1639021	66503100	109	10968.7	17977.9	777	16461.7	1000000	273366	1274885	54906900	70	316	21718.9	221519	10482.10483,11032,11498.11500,11504,11538.11539.11541,3117.3118,3124.3126,6018,6940.6943,11671,11672,12427,12430,12432,12436,13317,13319,13325,13744,13747,13758,14567,15432,16084,16207,16209,16210,17259,17263.17264,19213,22941,24630,25242,25243.25244.25245,26479,30879,30880.30881,31750,31752.31753.31754,32204.32206,33183,33907.33908,34616,34619,36601,36603.36604,37355,39002,41265,41637,41639.4164…	ACSL1,ADORA2B,AKAP13,ARRB1,C5,CALM1,CALM3,CCNL1,CCNT2,CCNY,CD40,CKS2,CXCR4,DAB2IP,DAXX,EDN1,EDN3,EGFR,ENSG00000091436,ENSG00000143674,EPHA4,ERN1,ERN2,FAM20A,FGFR1,FLT1,FRS2,FZD10,FZD5,GADD45G,GHR,GNG3,KRAS,LPAR3,MAP2K1,MAP2K2,MAP2K6,MAP3K7,MAP3K9,MAP4K4,MAPK10,MAPKAPK2,MDFIC,MINK1,NEK10,NOD1,NTF3,PDGFC,PLA2G1B,PLCE1,PTK2B,PTPN1,RALB,RHOA,ROBO1,ROR2,SASH1,SIRT1,SPAG9,STK24,STK25,TAOK3,TDGF1,TGFB3,…
GO Biological Process	GO:0060442	branching involved in prostate gland morphogenesis	358	0.975502	12586.9	35.1589	3730548	5361142	20	884.239	3298.7	823	18383.5	1000000	288217	2877599	1737560	5	10	1551.35	500000	12506,12507,12510,39983.39984,39987,39989,39990,39995,39997,39999,40002,40020,40028,40033,40053,41714,41715,58630,58631,63842	BMP4,FRS2,HOXD13,SFRP1,SHH
GO Biological Process	GO:0010564	regulation of cell cycle process	359	0.992217	12802.6	35.6618	1465786	118025400	173	19466.5	28533.7	4131	303006	1000000	946427	1045639	119544100	125	688	38783.7	181686	10733.10734.10735.10736,378,492,819,957,1137,2113,3199.3200,3259,3616,5615,5888.5889,6218,7243.7244,7246,7735,7738,8896,8901.8902,8906,8982,8985,10656,10729,10738,11120,12389.12390,13187,13189,13636,13995.13998.14000,15335,15366,15432,15635,15644,16109,16150,16207,16209,16210,16246,16305,16754.16755.16756,17387,18452,18619,18622,20141,21392.21394,23684,23870,24498,25920,30879,30880.30881,34096,34…	ANAPC16,ANAPC4,ATF5,AURKA,AXIN2,BCL6,BECN1,BID,BLM,BMP4,BMP7,BRCA1,BRCA2,BTG2,BTRC,BUB1,CD28,CDC14A,CDC14B,CDC16,CDC25A,CDC42,CDC73,CDK13,CDK5RAP2,CEP192,CEP78,CHMP1B,CHMP2B,CHMP4B,CLASP1,CNOT10,CTCF,CTGF,CUL1,DAB2IP,DACH1,DACT1,DMRT1,DRD2,DTL,DYNC1I2,DYNC1LI1,E2F1,EDN1,EDN3,EGFR,EHMT1,EPC1,FAM83D,FBXL7,FBXO31,FBXW7,FGF8,FGFR1,FGFR1OP,FOXE3,FZD9,GATA6,HYAL1,ID2,JADE1,KCNA5,KIF25,KNSTRN,MAD1L1,MAD…
GO Biological Process	GO:0048708	astrocyte differentiation	360	0.997911	12876	35.7668	2691008	11891450	32	1961.32	5277.91	1115	32465.2	1000000	375694	1700399	7645264	13	44	4033.51	295454	2105,2644,2647.2649,35485.35486.35487,35488.35489,35495,37355,39313,39983.39984,39987,39989,39990,39995,39997,39999,40002,40020,40028,40033,40053,46412,46418,46419.46420,47811,47815,47817,53205,53807,57329,67196.67197,72235,72238	ABL1,CNTF,DLL1,EGFR,KRAS,MAP2K1,PAX6,ROR1,ROR2,SHH,SMO,STAT3,TAL1
GO Biological Process	GO:0090596	sensory organ morphogenesis	361	1.00588	12978.9	35.9527	1671972	60407710	101	9963.34	16658.4	103	19.8087	255592	2481.47	1614263	42743980	69	246	21408.6	280488	1088,1202,2113,3440,3441,3675,3919.3921,3997,5079,7628,8116,8963,9570,9571,9585.9586,10932.10933,11069,13317,13319,13325,13665,13668,17524,17772,17773,18404.18405,18869,21108,21176,21728,23470,25139,28530,28738,28739,30758,30761.30763.30764,30769,30879,30880.30881,31853,32165,32204.32206,32428.32429,32430.32432,33436.33437.33438,33441,35485.35486.35487,35488.35489,35495,36423,36426,36429,36634.36…	AGTPBP1,AQP1,ARID1A,BCAR3,BMP4,BMP7,CHD7,CHRNA10,COL11A1,COL5A1,COL8A1,DLL1,EDN1,EYA1,FBN2,FGF8,FGF9,FGFR1,FOXE3,FRS2,FZD2,FZD5,GATA3,GLI2,GRHL3,HIPK1,HOXA1,IFT122,IHH,INSIG2,JAG1,KDM2B,LRP6,MAFB,MEGF11,MEIS1,NKX3-2,NOG,NR4A3,OSR1,OSR2,PAX6,PRDM1,PROM1,PRRX1,PTK7,PVRL3,ROR2,SDK2,SEC24B,SIX1,SIX2,SOX11,STAT3,STRA6,TBX2,TENM3,TFAP2A,TFAP2B,TIFAB,TRPM1,TSHZ1,TSPAN12,TULP1,VEGFA,VSX1,WDR19,WNT2B,ZIC1
GO Biological Process	GO:0018193	peptidyl-amino acid modification	362	1.04824	13525.5	37.3632	1389136	163411000	227	26952.2	37440.2	993	27534.1	1000000	357777	1144347	149430200	171	860	53056.2	198837	31,60,556,2083,2198,2246,2644,2647.2649,2690,3085,3259,3702,4412,5303,5945,6018,6304,6770,6773,6778,7013,7350,8116,8277.8278,8827,8982,8985,9363,9370,9823,9824,10109.10113,10118,10191,10328,10656,10782.10783,11230,11732.11733,13128,13641,13744,13747,13758,14474,14685.14686,15549.15551.15552,16084,16109,16279,17424,17442,17502.17503,18367,18368,18602,18607,18609,19453.19454,20106,20257.20258,20260…	ABL1,ABL2,ADH5,AGBL4,AGTPBP1,APOA1,ARID4A,ARID4B,ASPHD2,AURKA,BAG6,BCL11A,BEND3,BLK,BRCA2,CAMK1D,CAMK2G,CCDC101,CLK3,CSF2,CSF2RB,CUX1,DAPK2,DPY19L3,DSTYK,EGFLAM,EGFR,EHMT1,EIF2AK3,EPC1,EPC2,EPHA3,EPHA4,ERN1,EYA1,FER,FGF5,FGF8,FGF9,FGFR1,FGFR1OP,FKBP6,FLT1,FUT8,FYN,GALNT1,GALNT11,GALNT2,GAS6,GHR,GOLGA7,GOLGA7B,GRAP2,HDAC4,HDAC9,HIPK3,IL5RA,JADE1,JAK1,KANSL1,KAT6B,KAT7,KMT2E,LEF1,LEPREL1,LMTK2,MAP2…
GO Biological Process	GO:0043010	camera-type eye development	363	1.05281	13584.4	37.4225	1627123	68218590	111	11251.6	18307.8	189	283.39	1000000	19347	1468568	50389240	74	290	22960	255172	1088,1116,1118,1202,2113,2480,3440,3441,3919.3921,3997,6186,7628,9570,9571,9585.9586,9828.9829,9835.9836,10782.10783,13317,13319,13325,13665,13668,15549.15551.15552,17524,17772,17773,18404.18405,18407.18408.18409,20382.20383,21176,21728,24008,24013.24014,24431,25139,25523,25525.25526.25527,25532,28530,30394,30758,30761.30763.30764,30769,31853,32204.32206,32428.32429,32430.32432,35485.35486.35487,…	ACHE,AQP1,ARHGAP35,ARID1A,B9D1,BCAR3,BCL11B,BMP4,BMP7,CHD7,CLIC4,COL8A1,CRYBA1,CRYBA4,DLL1,EGFR,FBN2,FOXC1,FOXE3,FRS2,FZD5,GATA3,GRHL2,GRHL3,HIPK1,IFT122,IHH,JAG1,JUN,KDM2B,KLF4,LHX2,LPCAT1,LRP6,MAB21L1,MAB21L2,MAF,MEGF11,MEIS1,MERTK,NF2,NINJ1,NRP1,OPA1,OSR2,PAX6,PROM1,PVRL3,RD3,RDH10,RHO,RP1L1,SDK2,SHH,SLC25A25,SLC4A5,SLC7A11,SMARCA4,SOX11,STRA6,TBX2,TENM3,TFAP2A,TFAP2B,TGFBR2,TSPAN12,TTLL5,TULP…
GO Biological Process	GO:0010632	regulation of epithelial cell migration	364	1.05519	13615	37.404	1785807	45357640	81	7481.06	13359.7	90	9.09194	117313	1303.48	1751582	31971100	56	184	17375.1	304348	15549.15551.15552,1730,1732.1733,2480,4603,4606,4641,6483,7775.7776,8982,8985,9253,9255,9257,10106,11120,14998.15000,16084,16207,16209,16210,16246,16991.16992,16995.16996,17002,1735.1736.1737,22699.22700,28190,30652,30653,30879,30880.30881,32204.32206,34616,34619,35337,36041.36042,36046,36162,36634.36635,39039.39040,41159,41265,41637,41639.41640,43650,45458,46896.46897,47399,47811,47815,47817,484…	ABL1,ANXA3,AQP1,ATOH8,BMP4,CCR6,CD40,CEACAM1,CLASP1,CORO1C,CTSH,DAB2IP,DUSP10,EDN1,EFNA1,EMP2,ENPP2,EVL,FGFR1,FOXP1,GATA3,GLIPR2,HDAC9,HMGB1,HYAL1,INSL3,ITGB1BP1,JUN,KIAA1462,KLF4,MACF1,MCC,MEOX2,MET,NR2F2,NRP1,PPARG,PRKCA,PRKCE,PRKD1,PRKD2,PTK2B,RAB11A,RHOA,RREB1,RTN4,SASH1,SCARB1,SEMA4A,SPRED1,STARD13,STC1,TDGF1,TGFBR2,THBS1,VEGFA
GO Biological Process	GO:0051961	negative regulation of nervous system development	365	1.12763	14549.8	39.8623	1640866	65209490	107	10755.3	17648	1128	33436.8	1000000	382477	1259628	46045340	58	265	17995.7	218868	462,466,2433,3089,4603,4606,4631,6483,7628,7735,7738,9253,9255,9257,9363,9370,9570,9571,9585.9586,9857,10191,10482.10483,13088,13089,13744,13747,13758,16207,16209,16210,17840,18404.18405,19819,22401,26586,26588.26589.26590,28858,35485.35486.35487,35488.35489,35495,39983.39984,39987,39989,39990,39995,39997,39999,40002,40020,40028,40033,40053,41623,41625,43736,43999,44001,44454.44455,44457,44460,44…	ARF6,ARHGEF2,ASAP1,ASCL1,BCL11A,BMP7,BMPR1A,C3orf17,CBFA2T2,CDK5RAP2,CNTF,CTNNA1,DAB1,DCC,DICER1,DLL1,DUSP10,EDNRB,EFNA1,EFNB2,EIF2AK3,EIF4ENIF1,EPHA4,ID2,IFT122,IRX3,ISL1,ISL2,JAG1,KANK1,LRP4,LSM1,MAG,MAP4K4,MDM2,MEIS1,MIB1,NOG,NOTCH3,NRP1,PAX6,PRKACB,PTCHD2,RAP1GAP2,RHOA,RTN4,RTN4RL1,RUFY3,SEMA4F,SHH,SLIT1,SOX11,SOX2,STAT3,SUFU,TRAK2,ULK2,ZHX2
GO Biological Process	GO:0043583	ear development	366	1.14593	14785.9	40.3986	1724086	52201580	90	8609.86	14844.1	136	57.816	746000	5485.3	1636282	35446220	58	204	17995.7	284314	1088,2644,2647.2649,3675,5079,6018,8116,8963,10764,10932.10933,11069,15439,18869,19819,20382.20383,20807.20808.20809,20810.20811,21108,21728,23470,28738,28739,30758,30761.30763.30764,30769,30879,30880.30881,32165,32319,33445,33448,33922,35485.35486.35487,35488.35489,35495,36361,36423,36426,36429,37068,38678,39983.39984,39987,39989,39990,39995,39997,39999,40002,40020,40028,40033,40053,41637,41639.…	ATG5,BCL2L11,BMP4,CCM2,CEBPA,CEBPD,CHD7,CHRNA10,COL11A1,CYTL1,DFNA5,DFNB31,DLL1,EDN1,EYA1,FGF8,FGF9,FGFR1,FREM2,FZD2,GABRA5,GATA3,GJB2,GLI2,GRHL3,HEY2,HOXA1,INSIG2,JAG1,MAF,MAFB,MAPKAPK2,NKX3-2,NOG,NR4A3,OPA1,OSR1,OSR2,PRRX1,PTK7,RDH10,ROR1,ROR2,SEC24B,SHH,SIX1,SIX2,SLC25A27,SLC26A5,SLC4A7,SOX2,STRA6,TFAP2A,TGFB3,TIFAB,TSHZ1,WDR19,ZIC1
GO Biological Process	GO:0048634	regulation of muscle organ development	367	1.16056	14974.7	40.8031	1932706	33114190	64	5461.69	10555.8	575	7331.59	1000000	164521	1519372	21719500	33	125	10238.9	264000	15549.15551.15552,3365,35485.35486.35487,9570,9571,9585.9586,13116.13117,14474,16913.16915,23441,28738,28739,30879,30880.30881,30969,31938,33922,35488.35489,35495,36162,36753,39983.39984,39987,39989,39990,39995,39997,39999,40002,40020,40028,40033,40053,41637,41639.41640,42014.42015.42016,42019,43293,43294,43297,50653,50655,50964,51157,58630,58631,60523,60527,62675,62676,62678,62680,62686,63842,64…	BMP4,BMPR1A,CAPN3,CTDP1,DLL1,EDN1,EFNB2,FGF8,FGF9,FGFR1,FRS2,FZD7,GATA6,HDAC4,HDAC9,HEY2,JARID2,LEF1,LMOD3,MEIS1,MKL2,NOG,PIM1,SHH,SIX1,SOX17,TBX2,TBX20,TGFBR2,TGFBR3,TIFAB,TLL2,ZFPM2
GO Biological Process	GO:0001817	regulation of cytokine production	368	1.18458	15284.7	41.5344	1487793	106869700	159	17626.5	26224.6	1208	38839.8	1000000	414860	1160552	105122400	122	605	37852.9	201653	10191,10782.10783,13187,13189,13317,13319,13325,13499.13500,13948,14427,14431,14685.14686,16109,16991.16992,16995.16996,17002,17889,18044,19286.19287,20023.20024,20141,20660,21993,21998,22512.22513,23314,23441,26255,26258,26448,26586,26588.26589.26590,31,273,4090,4093,4557,4558,4561,4566,4631,4717.4718,4726,4768.4769,5168,6018,6516,8300,9380,9469,26720.26721,27384,28598.28599.28601,28624,28755,29…	ABL1,ADORA2B,AFAP1L2,AKIRIN2,APOA1,ARG1,ARHGEF2,ARRB1,ASB1,ATG5,BCL6,BRCA1,C1QTNF3,C5,CADM1,CARD11,CARD18,CCDC88B,CCL20,CD276,CD28,CD2AP,CD40,CD58,CD6,CD83,CD86,CEACAM1,CLEC6A,CMKLR1,CRTAM,CRYBA1,CSF2,DARC,DLL1,DRD2,EIF2AK3,ERRFI1,F11R,F2R,FCN1,FFAR2,FGFR1,FN1,FOXP1,FURIN,FZD5,GAS6,GATA3,GATA6,GSTP1,HK1,HMGB1,HMHB1,IFI16,IGF2BP1,IGF2BP2,IGF2BP3,IL12A,IL12B,IL13,IL17F,IL4R,IL5RA,IL6R,IL6ST,IL9,ISL…
GO Biological Process	GO:0050900	leukocyte migration	369	1.20817	15589	42.2467	1704956	54546860	93	8996.68	15338.9	1335	45551.1	1000000	440259	1223696	52300560	64	301	19857.3	212625	11538.11539.11541,387,957,1406,1641.1642,3637,3944,3946.3947,3951,4090,4093,4557,4558,4561,4566,4768.4769,5055.5056,10328,10782.10783,11211,11230,12162,12403,12406.12407,12409,12661.12663,13499.13500,13948,14953.14954,17442,17722,22390.22392,22512.22513,22517,24008,24013.24014,28064.28065,33659.33660,35337,40488.40489,4097.4098.4099.4100,43071,43072,45322.45323,46412,46418,46419.46420,48430,50482…	ATP1B1,B4GALT1,CCL20,CCR6,CD44,CD47,CD58,CDC42,CEACAM1,CHGA,COL1A1,CSF3R,CXCL3,CXCR4,DAPK2,DEFA1,EDN3,EDNRB,EMR2,EPS8,ESAM,F11R,FER,FFAR2,FLT1,FN1,FPR2,FYN,GAS6,GATA3,GLG1,GPR183,GRB14,GYPC,HMGB1,HRH1,IGJ,IL6R,ITGA4,ITGA6,JAM3,KRAS,LGALS3,MAG,MERTK,PF4,PIK3CD,PLA2G1B,PROC,PROS1,ROR2,RPS19,S1PR1,SDC2,SDC3,SELPLG,SFTPD,SLC16A1,SLC7A11,SLC7A5,SLC7A8,VAV1,VPREB1,ZAP70
GO Biological Process	GO:0048285	organelle fission	370	1.21704	15703.5	42.4418	1739350	50018680	87	8249.82	14349.3	3985	286324	1000000	927086	1075738	55775680	60	321	18616.2	186916	10733.10734.10735.10736,10884.10885.10886,3366,3368,3616,4934.4935,4936,7018,7144,9540,10285,10729,10738,11120,15730,16109,16207,16209,16210,16305,17387,19306.19308,19310,20382.20383,21761,23684,24543,25184,25703,25706,31679,31764,33572,34213.34214,34216,35371,35372,35604,35605,35606,35610,35611,35612,37204,37212,43571,43572,43656,46277,46280.46281,46287,46633,46813,48075,50637,54068,57042,57045,…	ACTR2,ACTR3,AURKA,BAG6,BECN1,BRCA2,BRDT,BUB1,C11orf85,CDC14A,CDC14B,CEP57L1,CHMP1B,CHMP2B,CHMP4B,CKS2,CLASP1,CTDP1,DNM1L,DNM2,DSCC1,EML1,EPS8,FIGNL1,FMN2,GGNBP1,ING2,KIF25,KNSTRN,MAD1L1,MAD2L1,MAEL,MEIOB,MIS12,MLH1,MND1,MTFR2,MX2,NCAPH,NDEL1,OPA1,PAPD7,PDS5A,POC1A,RAB11A,RACGAP1,RAD21,RAD51B,RB1,RHOA,SETD2,SLX4,SMC2,SMC4,TBCE,TDRD12,TEX14,TUBB8,TUBGCP3,WAPAL
GO Biological Process	GO:1902582	single-organism intracellular transport	371	1.26785	16359	44.0944	1494260	103730300	155	17108.7	25564.9	1026	29881.7	1000000	375792	1169755	106859900	125	615	38783.7	203252	15214.15215.15216,15218.15219.15220,31,327,387,957,1141,2480,3389.3391,3419,4254.4255,4520,4531,4632,4633.4636,5055.5056,6620,8963,10459,10656,12203,12389.12390,13088,13089,13519,13522,13543,14379,14381,14383,14392,14594,15217,15287,15837,15894,15897.15898,15900,18404.18405,18500,19314,20141,20382.20383,21728,21739,23470,27210.27211,28113,28156,28639,28642,29254,30662,30995.30996,31076,33507,3350…	ABCA1,ABRA,ATP1B1,ATP5G1,ATP5O,BCL6,BICD2,C11orf73,CDC42,CES1,CHGA,CHMP4B,CLUAP1,CPT1A,CSE1L,CXXC11,DENND1A,DNM1L,DNM2,DTNBP1,DYNC1I1,DYNC1I2,DYNC2H1,DYNLRB1,FAM53B,FCHO2,FGF9,FNBP1L,GOLGA7,GOLGA7B,GRPEL2,HSPA4,IFT122,IFT80,IPO7,IPO9,ITSN1,JUN,LDLR,LDLRAP1,LOH12CR1,LRP6,MICALL1,MLPH,MOBP,MREG,MYO5A,NDEL1,NDUFA13,NFKBIA,NOL6,NPC2,NR4A3,NUP153,NUP160,NUP50,OPA1,PARD3,PIK3CD,PLA2G3,POM121,PRICKLE1,P…
GO Biological Process	GO:0021513	spinal cord dorsal/ventral patterning	372	1.27332	16429.6	44.1656	3106084	8048719	25	1327.51	4123.37	219	458.765	1000000	27029.4	2877599	3822632	11	22	3412.97	500000	11069,18404.18405,23843,36437,39313,39983.39984,39987,39989,39990,39995,39997,39999,40002,40020,40028,40033,40053,44518,51202,52983,53205,59345,59346,59348,59349	ASCL1,DBX1,DMRT3,EVX1,GLI2,IFT122,INTU,PAX6,SHH,SMO,SUFU
GO Biological Process	GO:0003148	outflow tract septum morphogenesis	373	1.28586	16591.4	44.481	3104335	8053254	25	1328.26	4123.37	99	14.4579	186550	1884.35	3222910	4343900	14	25	4343.78	560000	12297,12301.12302,15549.15551.15552,26586,26588.26589.26590,36753,38064,43293,43294,43297,47690,49336,49340,50653,50655,51157,63842,67205,67211,67219.67220,67223,72850,74309,74312,74317	BMP4,BMPR1A,ENG,FGF8,GATA6,ISL1,LRP2,NRP1,SEMA3C,SMAD6,TBX2,TBX20,TGFBR2,ZFPM2
GO Biological Process	GO:0022604	regulation of cell morphogenesis	374	1.2922	16673.3	44.581	1506919	98877220	149	16308.3	24575.3	321	1509.47	1000000	60675.1	1325034	74715080	99	430	30716.7	230233	844,845,957,1322.1323,1603,1730,1732.1733,2433,3117.3118,3124.3126,4460,4520,4603,4606,4641,5124,5125,6090,6870,7775.7776,8269,9253,9255,9257,9363,9370,9540,9857,10644,11640,11671,11672,12093.12094,12096,13088,13089,13499.13500,13744,13747,13758,14567,15894,15897.15898,15900,16036,16207,16209,16210,17259,17263.17264,1735.1736.1737,18296,18300,20382.20383,20585,22401,25966,25967,28048,28052.28053.…	ABL1,ACTR2,APOA1,ARAP1,ARHGAP15,ARHGAP35,ARHGEF7,ATP10A,BAMBI,BCL11A,BDNF,BRAF,CAPRIN2,CAPZB,CD44,CDC42,CDC42SE2,CORO1C,CRK,CRKL,CTTN,CUX1,CXCL12,DAB1,DCC,DISC1,DNM1L,DNM2,DPYSL2,EFNA1,EFNA5,ENPP2,EPB41,EPHA4,EPS8,FBLN1,FBXO31,FBXW8,FERMT2,FGD3,FGD4,FITM2,FN1,FYN,GNA12,ITGB1BP1,ITSN2,KANK1,LIMD1,LIMS1,LPAR3,LRP4,LRRC4C,LZTS1,MACF1,MAG,MAP2K1,MARK2,MFI2,MYO10,MYOC,NDEL1,NEDD4,NEDD4L,NRCAM,NRP1,OPA…
GO Biological Process	GO:0042733	embryonic digit morphogenesis	375	1.32265	17066.2	45.5099	2274131	18908320	43	3118.64	7092.2	104	23.751	306459	2946.72	2283808	10946630	25	63	7756.75	396825	8116,10764,11069,12427,12430,12432,12436,12506,12507,12510,13665,13668,18404.18405,23843,35643,39983.39984,39987,39989,39990,39995,39997,39999,40002,40020,40028,40033,40053,43127,43192,45948,46412,46418,46419.46420,50653,50655,51145.51146.51147,53559.53560,53656,59410,63842,71570,72683,72850	ALX4,B9D1,BCL2L11,BMP4,BMPR1A,CHST11,ENSG00000091436,FBXW4,GLI2,GNA12,GNAQ,GRHL2,HOXD12,HOXD13,IFT122,IHH,INTU,KIAA1715,LRP4,NOG,OSR1,OSR2,ROR2,SHH,TBX2
GO Biological Process	GO:0060020	Bergmann glial cell differentiation	376	1.3298	17158.3	45.6339	4435973	3606875	16	594.899	2638.96	2497	148379	1000000	766734	2158199	1390048	3	8	930.81	375000	39983.39984,39987,39989,39990,39995,39997,39999,40002,40020,40028,40033,40053,47811,47815,47817,67196.67197	ABL1,MAP2K1,SHH
GO Biological Process	GO:0007346	regulation of mitotic cell cycle	377	1.40144	18082.8	47.965	1471526	112128500	165	18493.9	27214.2	3972	284473	1000000	924109	1052122	111203800	117	640	36301.6	182812	10733.10734.10735.10736,12869.12870.12871,492,957,1137,2105,3259,3616,5615,5888.5889,6218,7243.7244,7246,7735,7738,8896,8901.8902,8906,10482.10483,10656,10729,10738,11120,12389.12390,13187,13189,13636,13995.13998.14000,14567,15335,15366,15635,15644,16246,16754.16755.16756,17387,18619,18622,20141,21392.21394,23684,23870,25920,26695.26696.26697,30394,30879,30880.30881,31938,33609.33610,34482.34483,…	ABL1,AFAP1L2,ANAPC16,ANAPC4,ASCL1,AURKA,BCL6,BECN1,BID,BLM,BMP4,BMP7,BRCA1,BRCA2,BTG2,BTG3,BTRC,BUB1,CD28,CDC14A,CDC14B,CDC16,CDC42,CDC73,CDK13,CDK19,CDK5RAP2,CDK8,CEP192,CEP78,CHMP1B,CHMP2B,CHMP4B,CKS2,CLASP1,CNOT10,CUL1,DACT1,DMRT1,DTL,DYNC1I2,DYNC1LI1,E2F1,EDN1,EDN3,EGFR,FBXL7,FBXO31,FGF8,FGFR1,FGFR1OP,FOXC1,HYAL1,ID2,JADE1,KCNA5,KIF25,MAD1L1,MAD2L1,MAP2K1,MAP2K2,MAP2K6,MAP3K8,MAP4K4,MCIDAS,MD…
GO Biological Process	GO:0006636	unsaturated fatty acid biosynthetic process	378	1.4159	18269.3	48.3315	2933826	9202998	27	1517.89	4453.24	507	5358.15	1000000	136363	1881507	9035312	17	52	5274.59	326923	4899,6576,6577.6578,6579.6581,23113,23116,24072,30879,30880.30881,32503,32504,38842,51114,53780,53928,59194.59195,59971,59973,59975,60865,66361,66363.66364.66366,66367,66368,71104.71105,78143,80644.80645.80646	ALOX15,ALOX5AP,DEGS1,EDN1,ELOVL5,FADS1,GGTLC1,GGTLC2,HPGDS,LTA4H,MGST2,MGST3,PLA2G1B,PLA2G4F,PNPLA8,PRG3,SCD
GO Biological Process	GO:0097435	supramolecular fiber organization	379	1.45604	18787.3	49.5708	1589810	74222690	118	12241.9	19462.3	1640	73244.9	1000000	576268	1172934	63942210	75	368	23270.2	203804	1064.1065,10565,10884.10885.10886,957,3675,3769,4631,5043,5048,5455.5456,7144,9276.9277,9540,9628.9629,11120,12165.12166.12167,16207,16209,16210,16913.16915,19930,22401,22452,27369,28858,29283,29284,30253,30394,30675,32365,33579,35967,35971,35974,37248,3771.3772.3773.3774,38361,38362.38363,38498,39826,39827.39828,39983.39984,39987,39989,39990,39995,39997,39999,40002,40020,40028,40033,40053,41137,…	ABL1,ACTN1,ACTR2,ACTR3,ACTR3C,ADAMTS2,ADAMTS3,ANKRD1,ARAP1,ARHGAP25,ARHGEF2,ARPC5,ARRB1,BAIAP2L1,CAPN3,CCDC88A,CCDC88B,CCDC88C,CD2AP,CDC42,CGNL1,CHP1,CLASP1,COBL,COBLL1,COL11A1,COL14A1,COL1A1,COL5A1,CSRP3,CST3,CTNNA1,CTTN,DPT,DSP,EMP2,EPS8,EVL,FAM101A,FMN1,FMN2,FOXC1,IQGAP2,KLHL24,KRT20,LIMA1,LMOD3,LOXL2,MDM2,MICAL1,MICAL2,MYBPHL,MYLK3,MYOM3,NCK2,NDEL1,NIN,P4HA1,PKP2,PLA2G1B,PPARGC1B,PPP1R9A,PTK2…
GO Biological Process	GO:1900026	positive regulation of substrate adhesion-dependent cell spreading	380	1.48707	19187.7	50.4939	3370635	6526961	22	1076.52	3628.57	412	3148.9	1000000	98617.2	2200517	5907704	13	34	4033.51	382353	957,4460,5124,5125,10644,30652,30653,39624,39627,47811,47815,47817,49336,49340,55643,62858,62860,70962,76185,76187,76189,80613	ABL1,APOA1,ARHGEF7,BRAF,CDC42,CRK,CRKL,DNM2,LIMS1,MYOC,NRP1,RREB1,S100A10
GO Biological Process	GO:0040017	positive regulation of locomotion	381	1.49516	19292	50.6351	1500507	99966230	150	16487.9	24740.2	188	278.508	1000000	19114.8	1362104	81491560	111	469	34440	236674	15549.15551.15552,264,387,2480,2612,3637,4557,4558,4561,4566,4631,5124,5125,5434.5435,5438.5439,5442,7775.7776,8786,8982,8985,9253,9255,9257,10106,11120,12403,12406.12407,12409,12661.12663,13499.13500,13948,14324.14325,14474,16084,16207,16209,16210,16246,16991.16992,16995.16996,17002,17387,19286.19287,22401,22512.22513,22517,22699.22700,23441,24190,24192,24193,24630,26411.26412,26420,27384,27473,…	ABL1,ACKR3,ADAM10,ANXA3,AQP1,ARHGEF2,ARHGEF7,ATOH8,BMP4,BMP7,CAMK1D,CCL20,CCR6,CD40,CDH13,CGA,CHMP2B,CHMP4B,CLASP1,CMKLR1,COL18A1,COL1A1,CPNE3,CRK,CTSH,CXCL12,CXCL3,DAB2,DAB2IP,DAPK2,DOCK7,EDN1,EDN3,EGFR,ENPP2,F2R,FBXO31,FER,FGFR1,FGFR1OP,FLT1,FN1,FOXF1,FOXP1,FPR2,GAB1,GAS6,GATA3,GLIPR2,HDAC4,HDAC9,HMGB1,HYAL1,IL12A,IL6R,INSL3,IRS2,ITGA4,ITGA6,ITGB1BP1,JUN,KIAA1462,LAMB1,LAMC2,LEF1,LGALS3,MDM2,ME…
GO Biological Process	GO:0030539	male genitalia development	382	1.55317	20040.5	52.462	2991441	8691463	26	1433.53	4288.31	580	8074.4	1000000	179628	2354399	3822632	9	22	2792.43	409091	12506,12507,12510,14427,14431,30690,39983.39984,39987,39989,39990,39995,39997,39999,40002,40020,40028,40033,40053,46412,46418,46419.46420,46612,46615,51157,53140,53215	ASB1,BMP6,FGF8,HOXD13,HSD17B3,LGR4,ROR2,SHH,WT1
GO Biological Process	GO:0055114	oxidation-reduction process	383	1.61572	20847.6	54.4324	1394892	153416900	214	25303.8	35296.1	6523	561750	1000000	1000000	991626	159334200	158	917	49022.7	172301	339,340,528,2634,2885,3466,3560,4291,5334,5451.5452,6452,6455,6465.6466,6576,6577.6578,6579.6581,7478.7479,7482,7488,7492,7882,9456,9457,9658,9823,9824,10739,10741,10805,10806,12315,13278,13281.13282,13285.13286,13393,13396.13398,13529,13644.13645,13995.13998.14000,14998.15000,15203.15204,16329,16559,18108.18109,18112,18113,18252,18255.18256,20257.20258,20260,20986,21210.21211,21327,21369,22613.2…	ABCC4,ABCD3,ACAA2,ACADL,ACADM,ACADS,ACOX2,ACOX3,ACOXL,ACSS1,ADH5,ADH6,ADHFE1,ADIPOR2,AIFM3,AKR1B1,ALDH1A1,ALDH1B1,ALDH1L1,ALDH3A2,ALDH3B2,ALDH5A1,ALKBH8,ALOX15,AOC3,APOA1,ASPHD2,BCO2,BID,CALM1,CAT,CBR4,CBS,CDO1,CHCHD5,COX11,COX4I1,CPT1A,CS,CTBP2,CYB5A,CYP26C1,CYP27A1,CYP2R1,CYP3A43,CYP51A1,DEGS1,DEGS2,DHCR7,DHDH,DHRS2,DHRS3,DHRS7C,DLD,DMGDH,DPYD,ECHDC1,ECI2,ENO1,FADS1,FAM47E-STBD1,FAR1,FASN,FASTK…
GO Biological Process	GO:0010226	response to lithium ion	384	1.62786	21004.2	54.6985	3470496	6051009	21	998.022	3463.63	3297	198033	1000000	775013	1501356	3996388	6	23	1861.62	260870	32428.32429,32430.32432,39983.39984,39987,39989,39990,39995,39997,39999,40002,40020,40028,40033,40053,41265,59345,59346,59348,59349,70169,76725	ASCL1,CDH1,CEBPA,PTK2B,SHH,TFAP2B
GO Biological Process	GO:0031330	negative regulation of cellular catabolic process	385	1.65542	21359.9	55.4802	2278828	18430530	42	3039.84	6927.26	3359	205298	1000000	788618	1211620	16506820	20	95	6205.4	210526	3389.3391,4603,4606,10448,13744,13747,13758,19893.19894,19896.19897,19898.19899.19900,31679,39983.39984,39987,39989,39990,39995,39997,39999,40002,40020,40028,40033,40053,42138,47399,51202,52998,53034,57861,68091,68779,68781,68790,69553,69558,72587,72875,78132,81063.81064,81065,81066.81067,81071	BAG6,CLEC16A,CST3,DAB2IP,EFNA1,EPHA4,FURIN,LAMP3,N4BP1,NELL1,PDCL3,RPL5,SDCBP,SENP1,SHH,SUFU,SVIP,TIMP3,TLK2,TOB1
GO Biological Process	GO:0001947	heart looping	386	1.71346	22108.8	57.2766	2534123	13416870	34	2212.91	5607.78	2053	107049	1000000	672795	1413557	9904092	14	57	4343.78	245614	13665,13668,15549.15551.15552,35485.35486.35487,35488.35489,35495,36753,39313,39983.39984,39987,39989,39990,39995,39997,39999,40002,40020,40028,40033,40053,42014.42015.42016,42019,47690,51157,51202,52649,52654,52656.52657,52660,52662.52665,52668.52669,61477,72850,74294	DLL1,ENG,FGF8,IHH,MIB1,MICAL2,SETDB2,SHH,SMO,SOX17,SUFU,TBX2,TBX20,TGFBR2
GO Biological Process	GO:0021532	neural tube patterning	387	1.73784	22423.3	57.9414	2775025	10450360	29	1723.63	4783.11	282	947.507	1000000	43353.5	2369787	5907704	14	34	4343.78	411765	810,2347,2348,2354,11069,18404.18405,21728,39313,39983.39984,39987,39989,39990,39995,39997,39999,40002,40020,40028,40033,40053,42014.42015.42016,42019,46580,51157,53205,56902,60034,60038,63842	BMP4,FGF8,GLI2,IFT122,KDM2B,LRP6,PAX6,PAX7,PTCH1,SHH,SMO,SOX17,SSBP3,WDR19
GO Biological Process	GO:0046718	viral entry into host cell	388	1.75852	22690.1	58.4797	2387433	15916680	38	2625.22	6267.52	786	17800.1	1000000	292207	1534719	15638040	24	90	7446.48	266667	11538.11539.11541,2225,4768.4769,12029,12036.12037.12039.12041,12049,12099,12100,12104,18044,20541,22602,29496,31076,37355,40674,54574,54577,54579,55480,59551,59552,60198,62675,62676,62678,62680,62686,62978,68024,70243.70244,70253.70254.70255.70256,71122,74381.74382.74383,74385.74386,74388,76102,76202	ANPEP,CD86,CLEC4M,CTSB,CXCR4,DPP4,EFNB2,EGFR,EPS15,F11R,GAS6,HAVCR1,ITGB6,LDLR,NCAM1,NPC1,NUP153,SCARB1,SCARB2,SELPLG,SLC52A1,TFRC,UVRAG,WWP2
GO Biological Process	GO:0009880	embryonic pattern specification	389	1.81124	23370.5	60.0783	2245447	19149870	43	3158.48	7092.2	535	5747.74	1000000	138623	1770830	11294140	20	65	6205.4	307692	13317,13319,13325,13665,13668,16084,28738,28739,33021,35485.35486.35487,35488.35489,35495,36041.36042,36046,37248,39983.39984,39987,39989,39990,39995,39997,39999,40002,40020,40028,40033,40053,46580,49336,49340,53215,56902,58630,58631,67205,67211,67219.67220,67223,68466,71478.71479,74923,79135,79955	BMP7,COBL,DLL1,FRS2,FZD5,IHH,LRP6,MEOX2,NRP1,PCSK6,PLD6,PTCH1,RIPPLY2,RIPPLY3,SHH,SMAD2,SMAD6,TDGF1,TIFAB,WT1
GO Biological Process	GO:1901861	regulation of muscle tissue development	390	1.92853	24883.9	63.8048	1912999	32932580	63	5431.73	10390.9	480	4944.28	1000000	132908	1556734	21198230	33	122	10238.9	270492	3365,13116.13117,14474,15549.15551.15552,16913.16915,21327,23441,30879,30880.30881,30969,31938,33922,35485.35486.35487,35488.35489,35495,36162,36753,39983.39984,39987,39989,39990,39995,39997,39999,40002,40020,40028,40033,40053,41637,41639.41640,42014.42015.42016,9570,9571,9585.9586,42019,43293,43294,43297,50653,50655,50964,51157,58630,58631,60523,60527,62675,62676,62678,62680,62686,63842,64072.64…	BMP4,BMPR1A,CAPN3,CTDP1,DLL1,EDN1,EFNB2,FGF8,FGF9,FGFR1,FRS2,FZD7,GATA6,HDAC4,HDAC9,HEY2,JARID2,LEF1,LMOD3,MEIS1,MKL2,NOG,PIM1,PPARGC1A,SHH,SIX1,SOX17,TBX2,TBX20,TGFBR2,TGFBR3,TLL2,ZFPM2
GO Biological Process	GO:0016202	regulation of striated muscle tissue development	391	2.02088	26075.5	66.6892	1921370	32268640	62	5322.22	10226	565	7000.97	1000000	159882	1534719	20850720	32	120	9928.64	266667	15549.15551.15552,3365,35485.35486.35487,9570,9571,9585.9586,13116.13117,14474,16913.16915,23441,30879,30880.30881,30969,31938,33922,35488.35489,35495,36162,36753,39983.39984,39987,39989,39990,39995,39997,39999,40002,40020,40028,40033,40053,41637,41639.41640,42014.42015.42016,42019,43293,43294,43297,50653,50655,50964,51157,58630,58631,60523,60527,62675,62676,62678,62680,62686,63842,64072.64076,66…	BMP4,BMPR1A,CAPN3,CTDP1,DLL1,EDN1,EFNB2,FGF8,FGF9,FGFR1,FRS2,FZD7,GATA6,HDAC4,HDAC9,HEY2,JARID2,LEF1,LMOD3,MEIS1,MKL2,NOG,PIM1,SHH,SIX1,SOX17,TBX2,TBX20,TGFBR2,TGFBR3,TLL2,ZFPM2
GO Biological Process	GO:0010874	regulation of cholesterol efflux	392	2.15277	27777.2	70.8602	3536868	5654720	20	932.66	3298.7	438	3793.49	1000000	111752	2589839	3475120	9	20	2792.43	450000	38389.38390,39983.39984,39987,39989,39990,39995,39997,39999,40002,40020,40028,40033,40053,46580,46849,49991.49992,63475,68962,77308,81480	ABCA1,NFKBIA,NR1H2,PLA2G10,PON1,PTCH1,SHH,SIRT1,SREBF2
GO Biological Process	GO:1901216	positive regulation of neuron death	393	2.33231	30093.8	76.5745	2389727	15482940	37	2553.68	6102.59	1266	42299.8	1000000	431117	1475692	13552970	20	78	6205.4	256410	957,2480,4387,6548,6554,10764,14474,24498,30758,30761.30763.30764,30769,31750,31752.31753.31754,32428.32429,32430.32432,33357.33358,33360,33659.33660,34191,47811,47815,47817,54830,59345,59346,59348,59349,62675,62676,62678,62680,62686,64572,65637.65638,65641,65649,70241	ABL1,ASCL1,BCL2L11,CDC42,DAXX,EFNB2,FBXW7,FOS,FYN,GRIK2,HDAC4,JUN,MCL1,MYB,NQO1,PICALM,PPP1R13B,TFAP2A,TFAP2B,TP53BP2
GO Biological Process	GO:0031333	negative regulation of protein complex assembly	394	2.34034	30197.4	76.643	2135535	22008540	47	3629.97	7751.94	1109	32223.8	1000000	374918	1413557	19808180	28	114	8687.56	245614	31,400,403,406,407,844,845,957,4631,15782.15783,16913.16915,26448,33922,35967,35971,35974,36753,44454.44455,44457,44460,44469,47683,47686,47687,47688,53034,57042,57045,57051,57128,60097,60099.60100,60103,60852.60853,61293,64001,64047.64048,64208,66654,67205,67211,67219.67220,67223,73676,74208.74209,79169,9225.9226.9227	ARHGEF2,CAPZA3,CAPZB,CDC42,CTNNBIP1,DACT1,DNAJC15,EPS8,HEY2,HIP1R,HMGB1,KANK1,LDLRAD4,LMOD3,PMEPA1,PPM1A,PRKCZ,PTGER4,SCIN,SMAD6,SPTB,SPTBN1,STXBP1,SVIP,TBCD,TBX20,TMOD3,VILL
GO Biological Process	GO:0010717	regulation of epithelial to mesenchymal transition	395	2.34671	30279.6	76.6573	2198703	20011790	44	3300.64	7257.13	114	31.5193	406693	3567.49	2112667	13726720	29	79	8997.83	367089	4603,4606,11120,15549.15551.15552,17424,18931,23441,26411.26412,26420,26586,26588.26589.26590,30394,41714,41715,42138,45458,47399,47494,47495,47497,47498,47499.47500,47690,49135,49137.49138,49141,58919,63521,63842,64616,68594,72545.72546,72683,72997,72998,73001,73003,73006,73007.73008,74208.74209,74923,78084,79135,80406	ALX1,AXIN2,BAMBI,BMP4,BMP7,CLASP1,COL1A1,CRB2,DAB2,DAB2IP,EFNA1,ENG,EPHA3,FOXA2,FOXC1,GLIPR2,ISL1,LDLRAD4,LEF1,NKX2-1,NOG,POFUT2,SDCBP,SFRP1,SMAD2,TGFB3,TGFBR2,VASN,WWTR1
GO Biological Process	GO:0090370	negative regulation of cholesterol efflux	396	2.42483	31287.5	79.0089	4804844	2913726	14	480.575	2309.09	789	18237.1	1000000	298243	4316398	695024	3	4	930.81	750000	39983.39984,39987,39989,39990,39995,39997,39999,40002,40020,40028,40033,40053,68962,81480	PLA2G10,SHH,SREBF2
GO Biological Process	GO:2000146	negative regulation of cell motility	397	2.47437	31926.8	80.4202	1674387	55542700	93	9160.93	15338.9	455	4093.58	1000000	116087	1396659	41527680	58	239	17995.7	242678	492,1116,1118,3871.3874,6483,7775.7776,11120,12887,12889,14869,14998.15000,16207,16209,16210,17259,17263.17264,21327,26448,28190,28858,34353,34358,36041.36042,36046,39624,39627,39983.39984,39987,39989,39990,39995,39997,39999,40002,40020,40028,40033,40053,41159,41714,41715,42402,43845,44454.44455,44457,44460,44469,45456,46896.46897,47377.47378.47379,47399,47582,47690,48125,48126.48127,48430,49575,…	ADORA3,BMPR1A,BRAF,C5,CITED2,CLASP1,CLIC4,CORO1C,CRK,CTNNA1,CXCL12,DAB2IP,DACH1,DRD2,DUSP10,ENG,EVL,FBLN1,GATA3,GSTP1,GTPBP4,HMGB1,ITGB1BP1,KANK1,KLF4,LDLRAD4,MCC,MEOX2,MIIP,NF2,NKX2-1,NOG,NR2F2,PKP2,PPARG,PPARGC1A,PTGER4,PTPRJ,RECK,RHOA,ROBO1,SCAI,SEMA6D,SFRP1,SHH,SPRED1,SRGAP3,STARD13,STAT3,STC1,STK24,SULF1,THBS1,TMEFF2,TRIB1,VCL,WNT11,ZMYND8
GO Biological Process	GO:0061371	determination of heart left/right asymmetry	398	2.49055	32135.6	80.7427	2451747	14275540	35	2354.53	5772.72	2084	108259	1000000	670279	1392386	10772870	15	62	4654.05	241936	13665,13668,15549.15551.15552,35485.35486.35487,35488.35489,35495,36753,39313,39983.39984,39987,39989,39990,39995,39997,39999,40002,40020,40028,40033,40053,42014.42015.42016,42019,47690,51157,51202,52028.52029,52649,52654,52656.52657,52660,52662.52665,52668.52669,61477,72850,74294	DLL1,ENG,FGF8,IHH,MIB1,MICAL2,MMP21,SETDB2,SHH,SMO,SOX17,SUFU,TBX2,TBX20,TGFBR2
GO Biological Process	GO:0090407	organophosphate biosynthetic process	399	2.50354	32303.2	80.9605	1534592	84713080	130	13972.1	21441.5	3630	241801	1000000	859494	1072612	86704240	93	499	28855.1	186373	1525,1764,1765,1768,1812.1813,1815.1816.1817.1818,387,2693,2697,3505,4307.4309,11945,15287,16042.16043,16372,18135,18198,18452,19582,20011,20013,22745,22746.22747,22872.22873,22888,23421,23429.23430,24190,24192,24193,24595.24597,24600,25154,25523,25525.25526.25527,25532,26219,26221,26631.26632,26636,27480,34140.34141,35006,36609,36610,36634.36635,38598.38599,39709,40474,41637,41639.41640,42721,42…	ACHE,ACP6,ADCY10,ADCY5,ADCY8,AGPAT3,AGPAT5,AGPAT9,AK2,AK4,ALOX15,APOA1,AQP1,ATP5G1,ATP5O,ATP6V0A1,CDIPT,CDS1,CHKA,CMPK2,CPNE3,CTPS1,DCTD,FABP5,FADS1,FAR1,FGF5,FGF8,FGF9,FGFR1,FITM2,FRS2,GAB1,GARS,GCH1,GNPAT,GUCY1A3,GUCY2D,IDI1,IMPA1,IRS2,KL,LCLAT1,LIPH,LIPI,LPCAT1,LPCAT3,LPIN2,MBOAT2,MFSD2A,MOCOS,MOCS2,MTHFD1,MTMR12,NNMT,PAPSS1,PEMT,PGS1,PIGB,PIGC,PIK3C2G,PIK3CD,PIK3R4,PIP5K1B,PISD,PITPNM2,PITPNM…
GO Biological Process	GO:0045766	positive regulation of angiogenesis	400	2.5361	32723.2	81.8081	1995501	27562010	55	4545.94	9071.42	361	2072.55	1000000	74077.9	1589122	23283300	37	134	11480	276119	10448,15549.15551.15552,264,2690,16246,22699.22700,24190,24192,24193,26586,26588.26589.26590,2686.2687.2688,27856,32204.32206,34616,34619,35485.35486.35487,3997,4382,6262,35488.35489,35495,36162,36634.36635,41265,47377.47378.47379,47690,47811,47815,47817,49207,49210,49336,49340,49991.49992,58033.58034,59052,59054,60777,60852.60853,63292,66244,67705,72235,72238,72278,73030,73032.73035,73036.73037.…	ABL1,ANXA3,AQP1,BRCA1,BTG1,C5,CD40,CELA1,CTSH,DLL1,ECM1,ENG,ERAP1,FLT1,GAB1,GATA6,HDAC9,HIPK1,HMGB1,HYAL1,ISL1,JAK1,KIAA1462,NRP1,PDCL3,PRKCA,PRKD1,PRKD2,PTK2B,SASH1,SIRT1,STAT3,TGFBR2,THBS1,UTS2,VASH2,VEGFA
GO Biological Process	GO:0061138	morphogenesis of a branching epithelium	401	2.58585	33365.2	83.2051	1770462	43491460	77	7173.26	12700	133	48.1972	621888	4675.85	1737418	27627200	48	159	14893	301887	15549.15551.15552,400,403,406,407,1116,1118,8156,11069,12506,12507,12510,13317,13319,13325,13665,13668,18296,18300,23441,23765,24248,24253.24256,25658.25659,26356,27237,27240,27241.27242,30879,30880.30881,32204.32206,36753,38064,39039.39040,39983.39984,39987,39989,39990,39995,39997,39999,40002,40020,40028,40033,40053,41637,41639.41640,41714,41715,42488,42537,43192,45322.45323,46580,47250,47690,49…	ADAMTS16,B4GALT1,BMP4,BMP7,BTRC,CLIC4,CTNNBIP1,CTSH,EDN1,ENG,ESRP2,EYA1,FGF8,FGFR1,FOXD1,FOXF1,FRS2,FZD5,GDF7,GDNF,GLI2,GRHL2,HHEX,HHIP,HNF1B,HOXD11,HOXD13,IHH,KRAS,LEF1,MET,NKX2-1,NOG,NRP1,PGR,PLXNA1,PTCH1,RDH10,SEMA3C,SFRP1,SHH,SIX1,SPRY1,TBX20,TGFBR2,TNC,VEGFA,WT1
GO Biological Process	GO:0009896	positive regulation of catabolic process	402	2.59011	33420.2	83.1348	1638912	61016080	100	10063.7	16493.5	1202	38324.2	1000000	411395	1217766	59945820	73	345	22649.7	211594	16754.16755.16756,25525.25526.25527,5888.5889,6041.6042,6047,6218,6870,7684.7685,8896,8901.8902,8906,8982,8985,13128,13479,13483,14754.14756,14762.14763,14765,15366,18373,19013,19181,19780.19781,19783,19785.19788,21392.21394,23684,24498,25523,25532,26411.26412,26420,31013,31017,31022,31679,32513.32514,34288,34989.34990,34996.34997,39779,39784,39862,40686,41265,41835,42014.42015.42016,42019,43142.…	AADAC,AGO2,ANAPC16,ANAPC4,APOA1,ARIH1,AURKA,BAG6,BARD1,BTG2,BTRC,C4BPA,CDC16,CEBPA,CPT1A,CSNK2A3,CUL1,DAB2,DAB2IP,DACT1,DISC1,DTL,EDEM1,FBXW7,FOXO1,FURIN,GCLC,HMGB1,IRS2,LDLR,LONRF1,LPCAT1,MAD2L1,MDM2,MYLIP,NDUFA13,NEDD4,NEDD4L,NUB1,PFKFB2,PFKFB3,PRICKLE1,PRKCE,PRR5L,PSMA3,PSMA4,PSMA6,PSMC1,PSMD12,PSMD6,PTK2B,PTPN1,RAB7A,RBX1,RNF125,RNF144A,RNF19A,SNX1,SNX9,SOCS4,SOX17,SUMO1,TIPARP,TNFAIP3,TNRC6B…
GO Biological Process	GO:0001558	regulation of cell growth	403	2.60645	33631.1	83.4518	1563055	76772730	120	12662.5	19792.2	601	8566.41	1000000	183914	1277263	66548550	85	383	26372.9	221932	1735.1736.1737,339,340,378,957,1234,1730,1732.1733,3117.3118,3124.3126,3930,5615,6090,6870,8269,9253,9255,9257,9363,9370,9857,13499.13500,14998.15000,16175,16246,17510,17514,18296,18300,20141,20969,22401,23441,23732,23870,26687,28048,28052.28053.28054,28755,30879,30880.30881,32204.32206,33609.33610,33745,33748.33750,33757,34096,34158,35332,37355,38840,41239,41242.41243,41245,41265,41714,41715,420…	ABL1,ADAM10,ADIPOR2,AVP,AVPR1A,BCL11A,BCL6,BDNF,BTG1,CAPRIN2,CDC42,CDC73,CDK19,CDKN2A,CEACAM1,CSNK2A3,CTDP1,CTGF,CTTN,CXCL12,DCBLD2,DCC,DISC1,DNM2,DPYSL2,EBAG9,EDN1,EFNA5,EGFR,EIF4G2,ENO1,ESM1,ESR2,FBLN5,FBP1,FGFR1OP,FN1,HTRA3,HYAL1,IGFBPL1,IL9,IP6K2,ITSN2,JADE1,KDM2B,KIAA1109,LEF1,LGI1,LPAR3,MACF1,MAG,NDEL1,NDUFA13,NEDD4L,NRCAM,NRP1,PLCE1,PLXNA1,PLXNA2,PPARG,PRKCQ,PTK2B,PTPRJ,RAB11A,RB1,ROS1,RTN…
GO Biological Process	GO:1902903	regulation of supramolecular fiber organization	404	2.60691	33637	83.26	1662113	57156150	95	9427.04	15668.8	738	14719.1	1000000	257345	1294421	50215480	65	289	20167.5	224914	10884.10885.10886,844,845,957,1234,3637,4460,4631,5124,5125,5455.5456,5608,7775.7776,8982,8985,9540,10565,11120,12887,12889,15782.15783,16207,16209,16210,16913.16915,26448,27369,28064.28065,29934,30879,30880.30881,34096,35967,35971,35974,38361,38362.38363,38498,39039.39040,39624,39627,39826,39827.39828,41265,41714,41715,44454.44455,44457,44460,44469,47811,47815,47817,49336,49340,49575,52577,54324…	ABL1,ACTR2,ACTR3,ACTR3C,AKAP13,ALOX15,APOA1,ARAP1,ARF6,ARHGAP28,ARHGAP35,ARHGEF2,ARPC5,BAIAP2L1,BRAF,C15orf38-AP3S2,CAPZA3,CAPZB,CDC42,CLASP1,CTGF,CTTN,CXCL12,EDN1,EPS8,EVL,FER,FMN1,HIP1R,IQGAP2,ITGB1BP1,KANK1,LIMA1,LMOD3,MET,MYLK3,MYOC,NCK2,NF2,NRP1,PPFIA1,PPP1R9A,PRKCE,PTGER4,PTK2B,PXN,RGS2,RHOA,RLTPR,S100A10,S1PR1,SCIN,SFRP1,SH3PXD2B,SLC9A1,SPTB,SPTBN1,SSH2,SWAP70,TBCD,TGFB3,TMEFF2,TMOD3,VILL,…
GO Biological Process	GO:0003205	cardiac chamber development	405	2.63237	33965.4	83.8653	1808588	39810070	72	6566.07	11875.3	89	8.5257	110007	1236.04	1831199	26758420	49	154	15203.2	318182	1202,15549.15551.15552,26588.26589.26590,33436.33437.33438,528,3365,3675,4314,7080,7628,12297,12301.12302,20681,20683,23552,26586,30270,30394,30675,32165,33441,33922,34353,34358,36753,38064,39313,42216.42217,42659,43192,43293,43294,43297,47690,48430,49336,49340,50653,50655,51157,51202,54592,54595,54598.54599,57564,57565,57568,58593.58594,58630,58631,63842,67205,67211,67219.67220,67223,67521,70781…	ADAMTS1,ANK2,ARID1A,BMP4,BMP7,BMPR1A,CHD7,CITED2,COL11A1,DHRS3,DNM2,DSP,ENG,FGF8,FOXC1,FOXF1,FRS2,FZD2,GATA3,GATA6,GJA5,GRHL2,HEY1,HEY2,ISL1,JAG1,LRP2,MAML1,MDM2,NOG,NRP1,PKP2,PRDM1,PTK7,RYR2,SEMA3C,SMAD6,SMO,SOX11,STRA6,SUFU,TBX2,TBX20,TGFBR2,TGFBR3,WHSC1,WNT11,ZBTB14,ZFPM2
GO Biological Process	GO:0007228	positive regulation of hh target transcription factor activity	406	2.65659	34278	84.4286	5143663	2527382	13	416.853	2144.15	1733	80066.5	1000000	596133	3836798	521268	2	3	620.54	666667	39313,39983.39984,39987,39989,39990,39995,39997,39999,40002,40020,40028,40033,40053	SHH,SMO
GO Biological Process	GO:0051271	negative regulation of cellular component movement	407	2.83272	36550.6	89.805	1649031	58822420	97	9701.87	15998.7	459	4236.93	1000000	119105	1382154	44134020	61	254	18926.5	240158	492,1116,1118,3365,3871.3874,6483,7775.7776,11120,12887,12889,14869,14998.15000,16207,16209,16210,17259,17263.17264,21327,26448,28190,28858,34353,34358,36041.36042,36046,39624,39627,39983.39984,39987,39989,39990,39995,39997,39999,40002,40020,40028,40033,40053,41159,41714,41715,42402,43845,44454.44455,44457,44460,44469,45456,46896.46897,47377.47378.47379,47399,47582,47690,48125,48126.48127,48430,4…	ACTN1,ADORA3,BMPR1A,BRAF,C5,CITED2,CLASP1,CLIC4,CORO1C,CRK,CTNNA1,CXCL12,DAB2IP,DACH1,DRD2,DUSP10,ENG,EVL,FBLN1,GATA3,GSTP1,GTPBP4,HMGB1,ITGB1BP1,KANK1,KLF4,LDLRAD4,MCC,MEOX2,MIIP,NF2,NKX2-1,NOG,NR2F2,NRP1,PKP2,PPARG,PPARGC1A,PTGER4,PTPRJ,RECK,RHOA,ROBO1,SCAI,SEMA6D,SFRP1,SHH,SPRED1,SRGAP3,STARD13,STAT3,STC1,STK24,SULF1,TGFBR3,THBS1,TMEFF2,TRIB1,VCL,WNT11,ZMYND8
GO Biological Process	GO:0051403	stress-activated MAPK cascade	408	2.85683	36861.6	90.3471	2204043	19509600	43	3217.81	7092.2	598	8487.45	1000000	183133	1564520	17896870	28	103	8687.56	271845	6018,6940.6943,12427,12430,12432,12436,19994,19999,20004,22941,23314,26448,29912,31750,31752.31753.31754,33183,36601,36603.36604,37068,39002,39779,39784,43845,46412,46418,46419.46420,47399,49228,51131.51132,53438,53441.53442,64367.64369.64370,64372,69221,71116,71423,71427,72593,72596.72597.72598,72950,72953.72954,78909.78912,80613	ADORA2B,BTRC,CCM2,CRKL,CUL1,DAB2IP,DAXX,ENSG00000091436,ENSG00000143674,ERN1,ERN2,FBXW11,MAP3K13,MAP3K7,MAP3K8,MAP3K9,MAPK10,MAPKAPK2,MDFIC,MINK1,NFKB1,NOD1,PTGER4,PTPN1,ROR2,SPAG9,TRAF6,TRIB1
GO Biological Process	GO:0006869	lipid transport	409	2.89047	37295.7	91.1875	1694485	51933180	88	8565.59	14514.3	1923	93980.2	1000000	630591	1184894	47261630	56	272	17375.1	205882	1141,1764,1765,1768,3443.3444,3466,5537,6831.6832,8277.8278,14552,14998.15000,15590,15594,18663.18664.18665.18666,18667.18670,18671.18672,19873,23016,25242,25243.25244.25245,28113,29623.29624,38842,42443,42446.42447,46849,50467.50468,50470.50472,54198.54199,54201,54210.54211,54255,54256,54659.54660,55495,55643,56902,57201,58117,59292,59971,59973,59975,60112,60123,60126.60128,60130,60198,6209.6210…	ABCA1,ABCA3,ABCA4,ABCC4,ABCD3,ABCG2,ACSL1,ANO4,APOA1,APOL3,APOL4,ARV1,ATP10A,ATP10B,ATP11A,ATP11B,BDKRB2,CEACAM1,CES1,CHKA,CPT1A,DRD2,ENSG00000188897,ESYT3,HDLBP,INTS7,KCNN4,LDLR,LDLRAP1,LRP6,MFSD2A,NCOA1,NCOA2,NOS2,NPC1,NPC2,OSBPL10,PITPNM2,PITPNM3,PLA2G10,PLA2G1B,PLA2G3,PLA2G4A,PLA2G4F,PNPLA8,PPARG,SCARB1,SFTPA1,SLC51B,SLCO1B3,SLCO3A1,SLMO1,SOAT2,STARD4,STRA6,THRSP
GO Biological Process	GO:0097190	apoptotic signaling pathway	410	2.89875	37402.6	91.2258	1677979	54231900	91	8944.73	15009.1	4644	322848	1000000	897009	1065777	51605530	55	297	17064.8	185185	2480,3781,3997,4387,4557,4558,4561,4566,4717.4718,4934.4935,4936,6548,6554,10182,10764,13187,13189,14567,14721,15730,19286.19287,21752,21754,24669,31679,31750,31752.31753.31754,37806,39779,39784,39983.39984,39987,39989,39990,39995,39997,39999,40002,40020,40028,40033,40053,46196,46198,46200,46206,46207,47399,47811,47815,47817,49991.49992,52236,54109,57556,57861,60939.60940,60943,62437,62564.62565,…	ABL1,APOPT1,BAG6,BBC3,BCL2L11,BID,BMF,BNIP3,BRCA1,BRCA2,C22orf29,CD28,CD40,CD70,CUL1,DAB2IP,DAPK1,DAXX,DCC,DNM1L,E2F1,ERN1,ERN2,EYA2,FNIP2,FZD9,HIPK1,IFI16,IL12A,IL6R,ITPR1,JUN,KRCC1,MAEL,MCL1,METTL21C,MLH1,MOAP1,NDUFA13,PDK2,PMAIP1,PPP1R13B,PRKCA,RHOT1,SART1,SENP1,SGPP1,SHH,SIRT1,SORT1,STK24,STK25,TP53BP2,UACA,UBE2K
GO Biological Process	GO:0090132	epithelium migration	411	2.92358	37722.9	91.7832	2277202	17565410	40	2897.15	6597.39	764	15933.6	1000000	269098	1582679	13900480	22	80	6825.94	275000	3259,11671,11672,12099,12100,12104,16084,16207,16209,16210,17259,17263.17264,32204.32206,39957,41137,41265,43192,47811,47815,47817,49336,49340,51157,55643,59965,59968,60198,60852.60853,60977.60979,60982,60984,60990,62675,62676,62678,62680,62686,68759,70610,70612	ABL1,APOA1,CDH13,DPP4,EFNB2,EMP2,FGF8,GRHL2,HMGB1,LOXL2,NRP1,PAXIP1,PKN2,PTK2B,PXN,RHOA,ROBO1,SCARB1,STARD13,TDGF1,VEGFA,ZEB2
GO Biological Process	GO:0021938	smoothened signaling pathway involved in regulation of cerebellar granule cell precursor cell proliferation	412	2.93938	37926.8	92.0553	4723721	2963765	14	488.828	2309.09	789	18237.1	1000000	298243	4316398	695024	3	4	930.81	750000	11069,39313,39983.39984,39987,39989,39990,39995,39997,39999,40002,40020,40028,40033,40053	GLI2,SHH,SMO
GO Biological Process	GO:0007418	ventral midline development	412	2.93938	37926.8	92.0553	4723721	2963765	14	488.828	2309.09	789	18237.1	1000000	298243	4316398	695024	3	4	930.81	750000	11069,39313,39983.39984,39987,39989,39990,39995,39997,39999,40002,40020,40028,40033,40053	GLI2,SHH,SMO
GO Biological Process	GO:0061333	renal tubule morphogenesis	414	2.94959	38058.6	91.929	2136200	21533570	46	3551.64	7587	434	3709.34	1000000	110280	1803868	11641650	21	67	6515.67	313433	400,403,406,407,8116,12506,12507,12510,25658.25659,26356,27237,27240,27241.27242,39983.39984,39987,39989,39990,39995,39997,39999,40002,40020,40028,40033,40053,42488,43804,43810.43811,43812.43813,43816,46580,48430,51157,53140,53215,54592,54595,54598.54599,63842,64072.64076,66060,66065,69730,72007,72011,72683	ADAMTS16,BMP4,CTNNBIP1,EYA1,FGF8,FMN1,FOXD1,GATA3,GDNF,HNF1B,HOXD11,IRX3,LGR4,MTSS1,NOG,OSR1,PTCH1,SHH,SIX1,WNT11,WT1
GO Biological Process	GO:0030336	negative regulation of cell migration	415	2.99206	38606.6	93.0279	1687372	52744760	89	8699.45	14679.2	532	5711.03	1000000	138514	1393635	38747590	54	223	16754.6	242152	492,1116,1118,3871.3874,6483,7775.7776,11120,12887,12889,14869,14998.15000,16207,16209,16210,17259,17263.17264,21327,26448,28190,34353,34358,36041.36042,36046,39624,39627,39983.39984,39987,39989,39990,39995,39997,39999,40002,40020,40028,40033,40053,41159,41714,41715,42402,43845,44454.44455,44457,44460,44469,45456,46896.46897,47377.47378.47379,47399,47582,47690,48125,48126.48127,49575,50242,50653,…	ADORA3,BMPR1A,BRAF,C5,CITED2,CLASP1,CLIC4,CORO1C,CXCL12,DAB2IP,DACH1,DRD2,DUSP10,ENG,EVL,GSTP1,GTPBP4,HMGB1,ITGB1BP1,KANK1,KLF4,LDLRAD4,MCC,MEOX2,MIIP,NF2,NKX2-1,NOG,NR2F2,PKP2,PPARG,PPARGC1A,PTGER4,PTPRJ,RECK,RHOA,ROBO1,SCAI,SEMA6D,SFRP1,SHH,SPRED1,SRGAP3,STARD13,STAT3,STC1,STK24,SULF1,THBS1,TMEFF2,TRIB1,VCL,WNT11,ZMYND8
GO Biological Process	GO:0071248	cellular response to metal ion	416	3.07211	39639.4	95.287	1982067	27748810	55	4576.75	9071.42	1305	44649.8	1000000	441469	1325210	26410910	35	152	10859.5	230263	1116,1118,2480,5984,6662.6663,10191,13128,13454.13455,14885,18044,21327,30690,30758,30761.30763.30764,30769,30879,30880.30881,31750,31752.31753.31754,32126,36634.36635,37355,39624,39627,39983.39984,39987,39989,39990,39995,39997,39999,40002,40020,40028,40033,40053,42840,46517,46519,46523,52236,56416,56419,60865,64572,66387.66388,69826,69829,69831,69834,70169,70241,71104.71105,72263,76725	ALOX15,ALOX5AP,AQP1,BECN1,BMP6,BNIP3,BRAF,CAPN3,CD86,CDH1,CEBPA,CLIC4,CPNE3,DAXX,EDN1,EGFR,EIF2AK3,FBP1,FOS,GUCA1A,ITPKB,JUN,MT1A,MT1B,MT1G,MT1H,NQO1,OGG1,PPARGC1A,SHH,SLC41A1,SPAG16,SUMO1,TFAP2A,WNK1
GO Biological Process	GO:0003143	embryonic heart tube morphogenesis	417	3.07605	39690.3	95.1806	2427595	14417560	35	2377.96	5772.72	2084	108259	1000000	670279	1392386	10772870	15	62	4654.05	241936	7080,13665,13668,15549.15551.15552,35485.35486.35487,35488.35489,35495,36753,39313,39983.39984,39987,39989,39990,39995,39997,39999,40002,40020,40028,40033,40053,42014.42015.42016,42019,47690,51157,51202,52649,52654,52656.52657,52660,52662.52665,52668.52669,61477,72850,74294	DLL1,ENG,FGF8,IHH,MIB1,MICAL2,RYR2,SETDB2,SHH,SMO,SOX17,SUFU,TBX2,TBX20,TGFBR2
GO Biological Process	GO:0007398	ectoderm development	418	3.17084	40913.4	97.8789	3212145	6849006	22	1129.64	3628.57	1324	45319.5	1000000	441660	2014319	3475120	7	20	2171.89	350000	1088,12403,12406.12407,12409,39983.39984,39987,39989,39990,39995,39997,39999,40002,40020,40028,40033,40053,50653,50655,53316,53322,60351.60353,80947	BMPR1A,ELF5,GRHL3,ITGA6,NF2,SHH,STX2
GO Biological Process	GO:0007369	gastrulation	419	3.22172	41569.8	99.2121	1832293	37111960	68	6121.06	11215.6	79	4.35678	56215.6	711.59	1846007	27627200	51	159	15823.8	320755	1137,1202,15549.15551.15552,2105,3675,5615,6139,6635.6636,8963,10106,12661.12663,13499.13500,16109,17524,19819,23441,30394,36753,38816,38822,41714,41715,42014.42015.42016,42019,42488,43619,46747,46896.46897,47494,47495,47497,47498,47499.47500,50653,50655,50841,51157,53316,53322,54592,54595,54598.54599,54719,56902,58630,58631,59389,62824,62825,62829.62830,63842,70781,72007,72011,72683,74309,74312,…	ARID1A,ATOH8,BMP4,BMP7,BMPR1A,CDC73,COL11A1,COL4A2,COL6A1,COL8A1,CRB2,DLD,ELF5,EXT1,EYA1,EYA2,FGF8,FN1,FOXA2,FOXC1,FOXF1,FRS2,GATA6,HHEX,HNF1B,ITGA4,KIF16B,KLF4,LAMA3,LAMB1,LAMB3,LEF1,LRP6,MIXL1,NF2,NOG,NR4A3,POFUT2,SETD2,SFRP1,SIX2,SMAD2,SOX17,SOX2,SYF2,TAL1,TBX20,TENM4,TGFBR2,TXNRD1,WNT11
GO Biological Process	GO:0045861	negative regulation of proteolysis	420	3.23845	41785.8	99.4899	1662864	55927610	93	9224.41	15338.9	3167	178724	1000000	728159	1119066	56296940	63	324	19547	194444	3389.3391,4382,4603,4606,4717.4718,5186.5187,6047,10448,13744,13747,13758,16156.16157,16345,17442,18059,19893.19894,19896.19897,19898.19899.19900,23441,24865,28313,30441,30445,31679,32204.32206,32428.32429,32430.32432,33579,36634.36635,37898,37899,39983.39984,39987,39989,39990,39995,39997,39999,40002,40020,40028,40033,40053,42138,42577,45456,46896.46897,47174.47175,47377.47378.47379,47494,47495,4…	AMBP,AQP1,ARRB1,AVP,BAG6,C4BPA,C5,CARD18,CD44,CLEC16A,CPB2,CRB2,CST3,CSTA,ECM1,EFNA1,EPHA4,FURIN,GAS6,GLG1,HMSD,IFI16,ITIH3,KLF4,LAMP3,LEF1,MDM2,MICAL1,N4BP1,NR1H2,PDCL3,PEBP1,PI15,PICALM,POR,PROS1,RECK,RPL5,SDCBP,SENP1,SERPINA1,SERPINA10,SERPINA6,SERPINB1,SERPINB5,SERPINC1,SERPIND1,SERPINH1,SH3RF1,SHH,SLPI,SPINK8,SUFU,SVIP,TFAP2B,THBS1,TIMP3,TLK2,TNFAIP8,UMODL1,VEGFA,WFDC3,WFIKKN1
GO Biological Process	GO:1901701	cellular response to oxygen-containing compound	421	3.25091	41946.4	99.6353	1352927	177393200	240	29258.3	39584.4	383	2586.67	1000000	87143.1	1206527	154990300	187	892	58020.5	209641	31,273,378,1234,1706.1707,1709,1718,2480,3089,3812.3814,3882,3889,4631,5168,5303,5615,6425,6516,7080,7350,8116,8315,8786,8896,8901.8902,8906,8982,8985,9363,9370,9540,10931,11907,13116.13117,13744,13747,13758,13948,13995.13998.14000,14189,14567,14998.15000,16207,16209,16210,17424,18044,18135,18260,18263,18264,18788,19286.19287,20382.20383,20660,21327,21369,21713,23314,24133,24190,24192,24193,24630…	AACS,ABCA1,ABL1,ABL2,ACTR2,ADCY5,ADCY8,AHCYL1,AICDA,AKR1B1,ANKRD1,APOBEC1,AQP1,ARG1,ARHGEF2,ARID1B,ATP6V0A1,ATP6V0E1,ATP6V0E2,AVPR1A,BAIAP2L1,BCL11A,BECN1,BLM,BNIP3,BRCA1,C2CD5,CA2,CCL20,CD40,CD6,CD86,CDC73,CDH1,CDK19,CEACAM1,CEBPE,CHRM4,CMPK2,COL1A1,COL6A1,CPB2,CPEB4,CPT1A,CRK,CSF2,CST3,CTNNA1,DAB2IP,DAPK1,DDX18,DNM1L,DNM2,DNMT3A,E2F1,EDN1,EDNRB,EFNA5,EGFR,EPHA3,EPHA4,ERN1,ERRFI1,FANCC,FER,FFAR2…
GO Biological Process	GO:0032535	regulation of cellular component size	422	3.26994	42192.1	99.9813	1616708	63709690	103	10508	16988.3	1341	45823.6	1000000	440911	1215383	55949430	68	322	21098.4	211180	10884.10885.10886,1735.1736.1737,28052.28053.28054,482.483,844,845,1730,1732.1733,2246,3117.3118,3124.3126,5455.5456,6090,6870,8982,8985,9253,9255,9257,9540,9857,10565,13499.13500,15287,15782.15783,16207,16209,16210,16913.16915,18296,18300,22401,27369,28048,28064.28065,28335,30879,30880.30881,32204.32206,35967,35971,35974,36634.36635,38361,38362.38363,38498,38678,38840,39826,39827.39828,41239,412…	ABL1,ACTR2,ACTR3,ACTR3C,ALOX15,AQP1,ARF6,ARHGAP35,ARPC5,BAIAP2L1,BDNF,C15orf38-AP3S2,CAPZA3,CAPZB,CLCN6,CTTN,CXCL12,DCC,DISC1,DNM2,DPYSL2,EDN1,EFNA5,EPS8,EVL,FER,FMN1,FN1,HIP1R,IQGAP2,KANK1,KCNN4,LIMA1,LMOD3,LPAR3,MACF1,MAG,NCK2,NDEL1,NRCAM,NRP1,PICALM,PLXNA1,PLXNA2,PPP1R9A,PRKCE,PRR16,PTK2B,RAB11A,RAB3B,RAB5A,RAP1GAP2,RHOA,RLTPR,RTN4,RUFY3,SCIN,SEMA4F,SLC26A5,SPTB,SPTBN1,SSH2,SWAP70,TMOD3,ULK2,V…
GO Biological Process	GO:0060560	developmental growth involved in morphogenesis	423	3.43084	44268.1	104.653	1910947	31398040	60	5178.63	9896.09	142	66.1551	853600	6011.27	1883519	19113160	36	110	11169.7	327273	31,3637,9784,11671,11672,12506,12507,12510,13184,15549.15551.15552,17647,18099.18100,18296,18300,18500,23765,28048,28052.28053.28054,29505,32165,37248,37678,39983.39984,39987,39989,39990,39995,39997,39999,40002,40020,40028,40033,40053,41714,41715,42537,47250,47533,47811,47815,47817,49336,49340,50242,50991,53145,54592,54595,54598.54599,56902,63842,66060,66065,71227,71596,72007,72011,72850,79105	ABL1,ALCAM,AURKA,AUTS2,BDNF,BMP4,COBL,CYFIP2,EFNA5,EMX1,FMN1,HNF1B,HOXD13,LHX2,LRP6,NDEL1,NRP1,PLXNA1,PRKCZ,PTK7,RAPH1,RDH10,S1PR1,SEMA5B,SFRP1,SHH,SLIT1,SPRY1,TBX2,TGFBR2,TMEM108,TNC,ULK2,VCL,WNT11,ZEB2
GO Biological Process	GO:0035137	hindlimb morphogenesis	424	3.43426	44312.2	104.51	2490657	13249520	33	2185.31	5442.85	263	764.126	1000000	37488.7	2333188	6428972	15	37	4654.05	405405	3819.3820,8116,10417.10419,10425,10426,12506,12507,12510,28718,32428.32429,32430.32432,39983.39984,39987,39989,39990,39995,39997,39999,40002,40020,40028,40033,40053,42216.42217,43127,46580,50653,50655,51157,53559.53560,63842,66060,66065	AFF3,ALX3,ALX4,BMP4,BMPR1A,CHD7,FGF8,FMN1,HOXD10,OSR1,OSR2,PITX1,PTCH1,SHH,TFAP2B
GO Biological Process	GO:0031344	regulation of cell projection organization	425	3.44392	44436.9	104.557	1415519	130694100	185	21556	30513	275	889.363	1000000	41728.9	1293415	99735940	129	574	40024.8	224739	844,845,936,957,1730,1732.1733,2433,3117.3118,3124.3126,3419,3882,3889,4603,4606,5079,5303,6090,6870,7424,7743,8269,9253,9255,9257,9276.9277,9363,9370,9540,9857,10482.10483,11671,11672,12093.12094,12096,13088,13089,13499.13500,13744,13747,13758,14392,14474,14567,15287,15894,15897.15898,15900,16207,16209,16210,17259,17263.17264,1735.1736.1737,17424,18296,18300,19582,20382.20383,21181,22401,22602,2…	ABHD17B,ABL1,ABL2,ACTR2,ADAMTS16,ANKRD1,AQP1,ARAP1,ARF6,ARHGAP35,ARHGEF7,ASAP1,ATF1,ATG5,AUTS2,BCL11A,BDNF,BMP7,BRAF,C21orf91,CAMK1D,CAPRIN2,CAPZB,CBFA2T2,CCDC88A,CD44,CDC42,CNTF,COBL,CORO1C,CRTC1,CSMD3,CTTN,CUX1,CXCL12,DAB1,DAB2IP,DCC,DISC1,DNM1L,DNM2,DPYSL2,EFNA1,EFNA5,EFNB2,ENC1,ENPP2,EPHA3,EPHA4,EVL,FAM150A,FAM150B,FBXO31,FBXW8,FER,FEZ1,FGFR1,FN1,FNBP1L,FYN,GATA3,HDAC4,ITSN2,KANK1,KIDINS220,K…
GO Biological Process	GO:0050832	defense response to fungus	426	3.46922	44763.4	105.078	4357522	3442323	15	567.759	2474.02	3571	226341	1000000	817832	1328122	6776484	9	39	2792.43	230769	10091,10092,20660,40488.40489,40490,40494.40495,40497,56800,65133,70680,70682,70683,70686,70689,72761	CHGA,CLEC6A,COTL1,DEFA1,DEFA3,DEFA5,GNLY,MPO,SPON2
GO Biological Process	GO:0048806	genitalia development	427	3.52081	45429.1	106.391	2448696	13884940	34	2290.11	5607.78	610	8857.93	1000000	187367	1876695	7992776	15	46	4654.05	326087	10782.10783,12297,12301.12302,12506,12507,12510,14427,14431,28738,28739,30690,39983.39984,39987,39989,39990,39995,39997,39999,40002,40020,40028,40033,40053,42216.42217,46412,46418,46419.46420,46612,46615,51157,53140,53215,56902,67521	ASB1,BMP6,CHD7,FGF8,HOXD13,HSD17B3,LGR4,LRP2,LRP6,MERTK,ROR2,SHH,STRA6,TIFAB,WT1
GO Biological Process	GO:1900107	regulation of nodal signaling pathway	428	3.5235	45463.7	106.224	4104045	3898593	16	643.014	2638.96	870	20407.7	1000000	302667	3288684	1216292	4	7	1241.08	571429	35387,35393,39983.39984,39987,39989,39990,39995,39997,39999,40002,40020,40028,40033,40053,44501,74923	DACT2,DMRT1,SHH,SMAD2
GO Biological Process	GO:0021511	spinal cord patterning	429	3.70764	47839.7	111.514	2918587	8565789	25	1412.8	4123.37	296	1155.89	1000000	50386.9	2637799	4170144	11	24	3412.97	458333	11069,18404.18405,23843,36437,39313,39983.39984,39987,39989,39990,39995,39997,39999,40002,40020,40028,40033,40053,44518,51202,52983,53205,59345,59346,59348,59349	ASCL1,DBX1,DMRT3,EVX1,GLI2,IFT122,INTU,PAX6,SHH,SMO,SUFU
GO Biological Process	GO:0009725	response to hormone	430	3.72212	48026.6	111.69	1380087	152888900	211	25216.7	34801.2	198	341.504	1000000	22254.7	1270724	135355900	172	779	53366.4	220796	1208.1211.1212.1213.1215.1216,31,273,378,1160.1161,1202,1234,13995.13998.14000,15549.15551.15552,1624,2480,3089,3365,3781,3812.3814,4017,4079,4084.4085,4254.4255,4405.4406,10354,10932.10933,11907,14189,14474,14998.15000,15722,15725,18135,18427,18429,18431,21210.21211,21327,22699.22700,23314,23441,24133,24190,24192,24193,24390,25242,25243.25244.25245,26448,26479,26586,26588.26589.26590,26702,28048…	ABCA3,ACSL1,ADCY5,ADCY8,ADIPOR2,ADRA1A,AHCYL1,AKR1B1,ANXA3,APOBEC1,AQP1,ARG1,ARID1A,ARID1B,ATP1A1,ATP6V0A1,ATP6V0E1,ATP6V0E2,AVPR1A,BAIAP2L1,BMP4,BMP6,BMP7,BRAF,BRCA1,BTG2,C2CD5,CA2,CALCOCO1,CAT,CDO1,CEACAM1,CNGA3,COL1A1,CRK,CTGF,CTSB,CTSH,CTSL,CTSS,CXCL12,DAXX,DEFA1,DEFA3,EDN1,EFNA5,EGFR,ENG,EPM2AIP1,ERRFI1,ESR2,FER,FOS,FOSL1,FOXO1,FYN,GAB1,GATA6,GCLC,GGH,GHR,GJB2,GNB3,GNG10,GNG3,GNG7,GRIP1,GSTP…
GO Biological Process	GO:0032872	regulation of stress-activated MAPK cascade	431	3.73939	48249.3	111.947	1731190	46210980	80	7621.8	13194.8	237	577.242	1000000	31426.8	1529159	35967490	55	207	17064.8	265700	957,6483,6502.6503,6940.6943,10482.10483,10670.10671,11671,11672,12427,12430,12432,12436,13116.13117,13317,13319,13325,13744,13747,13758,14567,19453.19454,24865,30879,30880.30881,30995.30996,31750,31752.31753.31754,32204.32206,33139,33183,33357.33358,33360,33907.33908,34096,34616,34619,36601,36603.36604,37355,39002,41265,41714,41715,42138,46296,46412,46418,46419.46420,47174.47175,47399,48080,5325…	AIDA,AMBP,ANKRD6,CDC42,CTGF,DAB2IP,DACT1,DAXX,DTNBP1,DUSP10,EDAR,EDN1,EGFR,ENSG00000091436,ENSG00000143674,EPHA4,ERN1,ERN2,FOXO1,FZD10,FZD5,FZD7,GADD45G,GRIK2,GSTP1,HIPK3,HMGB1,HSPH1,MAP2K1,MAP2K2,MAP3K7,MAP3K9,MAP4K4,MDFIC,MECOM,MINK1,NOD1,PTK2B,PTPN1,RASSF2,ROR2,SASH1,SDCBP,SFRP1,SH3RF1,SPAG9,STK25,TAOK3,TIRAP,TPD52L1,TRAF6,VEGFA,ZEB2,ZMYND11,ZNF675
GO Biological Process	GO:0060914	heart formation	432	4.02702	51960.7	120.279	4302846	3486064	15	574.973	2474.02	752	15455.2	1000000	265184	2656245	2258828	6	13	1861.62	461538	12297,12301.12302,26586,26588.26589.26590,42014.42015.42016,42019,50653,50655,63842,72997,72998,73001,73003,73006,73007.73008	AXIN2,BMP4,BMPR1A,ISL1,LRP2,SOX17
GO Biological Process	GO:0052547	regulation of peptidase activity	433	4.0451	52193.9	120.54	1585037	68768120	109	11342.3	17977.9	2309	140949	1000000	787642	1122619	70371180	79	405	24511.3	195062	4382,4603,4606,4717.4718,5186.5187,9649,10191,10764,13499.13500,13744,13747,13758,14998.15000,16156.16157,16345,17259,17263.17264,17442,18059,19819,19893.19894,19896.19897,19898.19899.19900,23441,24865,27384,28313,29505,30441,30445,31922,32204.32206,32428.32429,32430.32432,33084,33091,33579,34096,36601,36603.36604,36634.36635,37898,37899,41947,41948.41949,42577,45456,46196,46198,46200,46206,46207…	AKIRIN2,AMBP,ANTXR1,APOPT1,AQP1,ARRB1,AVP,BCL2L11,BCL2L13,BID,BLID,C5,CARD18,CD44,CRB2,CST3,CSTA,CTGF,CTSH,CYFIP2,DAPK1,ECM1,EFNA1,EIF2AK3,EPHA4,F2R,FBLN1,FN1,FURIN,GAS6,HIP1R,HMGB1,HMSD,IFI16,ITIH3,KLF4,LAMP3,LEF1,MDM2,MICAL1,MTCH1,NDUFA13,NLRP1,NOD1,PEBP1,PI15,PICALM,PMAIP1,POR,PPARG,PROS1,PSMA3,RECK,ROBO1,SENP1,SERPINA1,SERPINA10,SERPINA6,SERPINB1,SERPINB5,SERPINC1,SERPIND1,SERPINH1,SH3RF1,SIR…
GO Biological Process	GO:0051492	regulation of stress fiber assembly	434	4.06671	52472.7	120.905	2244884	17818290	40	2938.86	6597.39	140	65.94	850824	6077.31	2099869	12857940	27	74	8377.29	364865	957,1234,3637,4460,5124,5125,7775.7776,11120,12887,12889,16207,16209,16210,26448,29934,34096,38361,38362.38363,39039.39040,39624,39627,41714,41715,47811,47815,47817,49336,49340,54324.54325,54433.54434,54592,54595,54598.54599,55643,59965,59968,64616,65438,73884,80947	ABL1,APOA1,ARAP1,ARHGAP28,BRAF,CDC42,CLASP1,CTGF,EVL,ITGB1BP1,MET,MYOC,NF2,NRP1,PPFIA1,PPP1R9A,PTGER4,PXN,RHOA,S100A10,S1PR1,SFRP1,SH3PXD2B,SLC9A1,TGFB3,TMEFF2,WNT11
GO Biological Process	GO:0098602	single organism cell adhesion	435	4.06938	52507.2	120.706	1538589	79943390	123	13185.5	20287	1967	101677	1000000	666974	1148057	67069820	77	386	23890.8	199482	15549.15551.15552,1815.1816.1817.1818,250,387,957,1812.1813,2433,4090,4093,4603,4606,4641,5168,5433,6662.6663,8896,8901.8902,8906,9649,10328,10565,10782.10783,12099,12100,12104,12661.12663,13116.13117,13187,13189,13317,13319,13325,13499.13500,13665,13668,16991.16992,16995.16996,17002,18044,23441,24008,24013.24014,26448,27473,28064.28065,28858,29564,30675,31668.31671,33445,33448,33659.33660,35337,…	ABL1,ANTXR1,APBB1IP,ATG5,BCL11B,BMP7,BRAF,CARD11,CCR6,CD276,CD28,CD44,CD58,CD86,CDC42,CDH2,CHD7,CLEC4M,CTNNA1,CTPS1,DAB1,DPP4,DSP,EFNA1,FER,FERMT2,FN1,FOXP1,FYN,FZD5,FZD7,GAS6,GATA3,GPR183,HMGB1,IHH,IL12B,ITGA4,ITGAD,ITPKB,JAM3,KIFC3,LAMB1,LAMC1,LEF1,MAFB,MEGF11,MERTK,MICB,NCK2,NEDD4,NINJ2,NRCAM,NRP1,PAX1,PIK3CD,PKP2,PLEKHA7,PTGER4,RAB27A,RORA,SELPLG,SEMA4A,SHH,SLC7A11,STAT3,STXBP1,TGFBR2,THBS4,T…
GO Biological Process	GO:0030098	lymphocyte differentiation	436	4.26334	55009.9	126.169	1731367	45628680	79	7525.76	13029.9	1186	35967.4	1000000	391305	1281839	38226320	49	220	15203.2	222727	387,4641,6662.6663,8896,8901.8902,8906,10328,10782.10783,12661.12663,13116.13117,13187,13189,13317,13319,13325,14474,15232,15624,16279,16991.16992,16995.16996,17002,20141,23441,26448,29564,33445,33448,35337,35485.35486.35487,35488.35489,35495,35662,36162,37198.37199,37806,39624,39627,39983.39984,39987,39989,39990,39995,39997,39999,40002,40020,40028,40033,40053,41265,42216.42217,42673,42676,47241.…	ABL1,AICDA,ATG5,BCL11B,BCL6,BRAF,CARD11,CCR6,CD28,CHD7,CMTM7,DLL1,FOXP1,FZD5,FZD7,FZD9,GATA3,GPR183,HDAC4,HDAC9,HHEX,HMGB1,IKZF1,IL12B,ITGA4,ITPKB,KLF6,LEF1,LYL1,MAFB,MERTK,MFNG,PAX1,PIK3CD,PLCG2,PLCL2,POU2F2,PTGER4,PTK2B,RORA,SEMA4A,SHH,STAT3,TNFSF8,TPD52,VAV1,VPRBP,ZAP70,ZFP36L2
GO Biological Process	GO:0002062	chondrocyte differentiation	437	4.29244	55385.3	126.74	2294577	16560790	38	2731.45	6267.52	87	7.0787	91336.5	1049.85	2375161	10946630	26	63	8067.02	412698	1391,15549.15551.15552,16096.16097.16098,16353.16354.16355,20807.20808.20809,3675,3919.3921,8116,8963,10191,11069,13665,13668,16305,16351,20810.20811,41637,41639.41640,42402,43127,44899,50653,50655,54558,56271,56274,59410,60523,60527,63842,72997,72998,73001,73003,73006,73007.73008,78776,78781	AXIN2,BMP4,BMPR1A,CHST11,COL11A1,CYTL1,EIF2AK3,ENSG00000243696,FGF9,FGFR1,GLI2,IHH,MATN1,NFIB,OSR1,OSR2,POC1A,PTH1R,SERPINH1,SIX2,SNX19,SULF1,SULF2,TGFBR2,TMEM110-MUSTN1,WNT2B
GO Biological Process	GO:0051047	positive regulation of secretion	438	4.31188	55636.2	127.023	1565026	72842240	114	12014.2	18802.6	868	20313.6	1000000	301965	1238651	66201040	82	381	25442.1	215223	1208.1211.1212.1213.1215.1216,31,4090,4093,5168,6041.6042,7628,8982,8985,11120,12022,14921.14922,14933,15287,18373,18427,18429,18431,26255,26258,26356,26448,26586,26588.26589.26590,27384,28624,29114.29115.29116.29117.29118,30690,30879,30880.30881,30995.30996,32452,33445,33448,34191,34576.34577,35967,35971,35974,36634.36635,37355,38598.38599,40660,4097.4098.4099.4100,41637,41639.41640,42138,43588,…	AACS,ABL1,ACHE,ADORA2B,ANKRD1,ANO1,AQP1,ARHGEF7,ARRB1,ATG5,AVP,AVPR1A,BLK,BMP6,C1QTNF3,C5,CACNA1I,CADM1,CD58,CLASP1,CLEC6A,CPB2,CRTAM,CXCL12,DNM1L,DRD2,DTNBP1,EDN1,EDN3,EDNRB,EGFR,F2R,FCN1,FFAR2,FGFR1,GATA3,GDNF,GPR68,HK1,HMGB1,HMHB1,IL13,IL17F,IL4R,IRS2,ISL1,KCNN4,MAP2K6,MCU,MYB,NLRP1,NR0B2,NR1H2,ORM1,PAEP,PFKFB2,PLA2G10,PLA2G1B,PLA2R1,PRKCE,PRKCZ,PTGER4,RAB27A,RAB5A,RAB7A,RPH3AL,SCIN,SDCBP,SLC3…
GO Biological Process	GO:0002251	organ or tissue specific immune response	439	4.41115	56917	129.652	4269685	3513140	15	579.439	2474.02	1245	39804.8	1000000	412531	1798499	5560192	10	32	3102.7	312500	1077,4355,4557,4558,4561,4566,14392,31446,40488.40489,40490,59971,59973,59975,71709.71710,76782	DEFA1,DEFA3,FFAR2,HIST1H2BJ,HIST2H2BE,IFNLR1,IL6R,NOS2,PLA2G1B,RAB17
GO Biological Process	GO:2000729	positive regulation of mesenchymal cell proliferation involved in ureter development	440	4.52217	58349.6	132.613	4892641	2657052	13	438.24	2144.15	1029	30183.4	1000000	378481	5755197	347512	2	2	620.54	1000000	39983.39984,39987,39989,39990,39995,39997,39999,40002,40020,40028,40033,40053,64072.64076	SHH,SIX1
GO Biological Process	GO:0072199	regulation of mesenchymal cell proliferation involved in ureter development	441	4.54088	58591	132.859	4544218	3080838	14	508.138	2309.09	490	5241.86	1000000	138032	5755197	521268	3	3	930.81	1000000	39983.39984,39987,39989,39990,39995,39997,39999,40002,40020,40028,40033,40053,63842,64072.64076	BMP4,SHH,SIX1
GO Biological Process	GO:0015758	glucose transport	442	4.59541	59294.6	134.151	2811961	9246218	26	1525.02	4288.31	464	4363.16	1000000	121332	1959216	8166532	16	47	4964.32	340426	290,293,2156,3781,18260,18263,18264,19549,30879,30880.30881,33633,34146.34147,39624,39627,42721,42730,50932,50933,50935.50938,56772.56773,57641,59971,59973,59975,70951,78698	BRAF,EDN1,FABP5,KIAA1919,KLF15,PLA2G1B,SLC2A10,SLC2A12,SLC2A13,SLC2A2,SLC2A3,SLC45A1,SLC5A9,SORBS1,SORT1,TUSC5
GO Biological Process	GO:0032435	negative regulation of proteasomal ubiquitin-dependent protein catabolic process	443	4.61714	59574.9	134.481	3135185	7017131	22	1157.37	3628.57	1856	82635.1	1000000	574483	1705244	4691412	8	27	2482.16	296296	31679,39983.39984,39987,39989,39990,39995,39997,39999,40002,40020,40028,40033,40053,42138,53034,57861,68779,68781,68790,69553,69558,72875	BAG6,CLEC16A,N4BP1,SDCBP,SENP1,SHH,SVIP,TLK2
GO Biological Process	GO:0046822	regulation of nucleocytoplasmic transport	444	4.70522	60711.5	136.738	1726468	45758170	79	7547.12	13029.9	774	16376.1	1000000	272999	1338418	37357540	50	215	15513.5	232558	10670.10671,11235.11236,13116.13117,13479,13483,14885,16109,16207,16209,16210,18869,18931,26255,26258,26411.26412,26420,27384,27875,29564,29912,30690,31076,32187,37355,39002,39313,39983.39984,39987,39989,39990,39995,39997,39999,40002,40020,40028,40033,40053,41408.41409,41874,43219,44454.44455,44457,44460,44469,45948,47009,47399,49135,49137.49138,49141,49991.49992,50653,50655,51030,51202,58593.585…	AXIN2,BAMBI,BARD1,BMP4,BMP6,BMP7,BMPR1A,C1QTNF3,CDH1,CHP1,CTDSPL2,DAB2,DAB2IP,DACT1,EDAR,EGFR,F2R,FBXW11,FZD7,GAS6,GNAQ,IL12B,IWS1,KANK1,MDFIC,MDM2,MX2,NEDD4,NFKBIA,NUP153,OGG1,PPM1A,RBPMS,RHOA,RIOK2,SETD2,SFRP5,SHH,SIRT1,SMO,SNAI2,SPPL3,SUFU,SULF2,TGFB3,TXN,UBR5,WWTR1,XPO5,ZIC1
GO Biological Process	GO:0070302	regulation of stress-activated protein kinase signaling cascade	445	4.76187	61442.3	138.073	1719321	46529990	80	7674.42	13194.8	251	654.294	1000000	33634.9	1521807	36141250	55	208	17064.8	264423	957,6483,6502.6503,6940.6943,10482.10483,10670.10671,11671,11672,12427,12430,12432,12436,13116.13117,13317,13319,13325,13744,13747,13758,14567,19453.19454,24865,30879,30880.30881,30995.30996,31750,31752.31753.31754,32204.32206,33139,33183,33357.33358,33360,33907.33908,34096,34616,34619,36601,36603.36604,37355,39002,41265,41714,41715,42138,46296,46412,46418,46419.46420,47174.47175,47399,48080,5325…	AIDA,AMBP,ANKRD6,CDC42,CTGF,DAB2IP,DACT1,DAXX,DTNBP1,DUSP10,EDAR,EDN1,EGFR,ENSG00000091436,ENSG00000143674,EPHA4,ERN1,ERN2,FOXO1,FZD10,FZD5,FZD7,GADD45G,GRIK2,GSTP1,HIPK3,HMGB1,HSPH1,MAP2K1,MAP2K2,MAP3K7,MAP3K9,MAP4K4,MDFIC,MECOM,MINK1,NOD1,PTK2B,PTPN1,RASSF2,ROR2,SASH1,SDCBP,SFRP1,SH3RF1,SPAG9,STK25,TAOK3,TIRAP,TPD52L1,TRAF6,VEGFA,ZEB2,ZMYND11,ZNF675
GO Biological Process	GO:0006304	DNA modification	446	5.00044	64520.7	144.665	2484959	12877470	32	2123.94	5277.91	314	1343.4	1000000	55203.4	1802833	14421750	26	83	8067.02	313253	25746.25747.25748,4934.4935,4936,8315,9823,9824,14885,16265,23363,25751,31108,33472.33473,37803,38706.38707.38708.38709,38711,38725.38726.38727,48051,50007.50008,56763,56811,57000,58160,58239.58240.58241,64572,70095,70099,71478.71479,76476,76712,76979.76980,79165,81331	AICDA,APOBEC1,APOBEC3H,ATF7IP,BAZ2A,BEND3,CTCF,CTCFL,DNMT3A,EHMT1,EXOSC5,FKBP6,FOS,GATAD2A,HEMK1,KDM1B,KMT2E,MAEL,MTRR,OGG1,PLD6,SMUG1,TDRD12,TET1,TET2,TET3
GO Biological Process	GO:0072088	nephron epithelium morphogenesis	447	5.00681	64602.8	144.525	2131820	20639640	44	3404.2	7257.13	288	992.284	1000000	44456.4	1947913	11294140	22	65	6825.94	338462	400,403,406,407,8116,8963,12506,12507,12510,25658.25659,26356,27237,27240,27241.27242,39313,39983.39984,39987,39989,39990,39995,39997,39999,40002,40020,40028,40033,40053,42488,46580,48430,51157,53140,53215,54592,54595,54598.54599,63842,64072.64076,66060,66065,69730,72007,72011,72683	ADAMTS16,BMP4,CTNNBIP1,EYA1,FGF8,FMN1,FOXD1,GATA3,GDNF,HNF1B,HOXD11,IRX3,LGR4,NOG,OSR1,PTCH1,SHH,SIX1,SIX2,SMO,WNT11,WT1
GO Biological Process	GO:0033083	regulation of immature T cell proliferation	448	5.06261	65322.9	145.81	3985283	4014771	16	662.176	2638.96	1153	35264.9	1000000	394643	2877599	1390048	4	8	1241.08	500000	13665,13668,24550,39983.39984,39987,39989,39990,39995,39997,39999,40002,40020,40028,40033,40053,63842	BMP4,IHH,KIAA0922,SHH
GO Biological Process	GO:0060458	right lung development	449	5.11651	66018.3	147.034	4835759	2688306	13	443.395	2144.15	1029	30183.4	1000000	378481	5755197	347512	2	2	620.54	1000000	39983.39984,39987,39989,39990,39995,39997,39999,40002,40020,40028,40033,40053,70781	FOXF1,SHH
GO Biological Process	GO:2000177	regulation of neural precursor cell proliferation	450	5.21216	67252.5	149.45	2149704	20002750	43	3299.15	7092.2	923	22995.8	1000000	321468	1549476	13552970	21	78	6515.67	269231	462,466,2199,2200,5888.5889,6870,7735,7738,9784,11069,12297,12301.12302,15652,15654,15656,28858,32204.32206,37806,39313,39983.39984,39987,39989,39990,39995,39997,39999,40002,40020,40028,40033,40053,53205,55495,59345,59346,59348,59349,60034,60038,61194.61195,61199,74540,80947	ASCL1,BTG2,CDH2,CTNNA1,DISC1,DMRTA2,DRD2,EMX1,FOXO1,FZD9,GLI2,ID2,KDM2B,LRP2,NF2,PAX6,PTCHD2,SHH,SMO,TRIM71,VEGFA
GO Biological Process	GO:0010718	positive regulation of epithelial to mesenchymal transition	451	5.21455	67283.4	149.187	2522348	12290140	31	2027.07	5112.98	177	204.154	1000000	14882.5	2354399	7645264	18	44	5584.86	409091	15549.15551.15552,18931,23441,26411.26412,26420,26586,26588.26589.26590,30394,42138,45458,47494,47495,47497,47498,47499.47500,47690,49135,49137.49138,49141,58919,63842,64616,72545.72546,72997,72998,73001,73003,73006,73007.73008,74923,79135	ALX1,AXIN2,BAMBI,BMP4,BMP7,COL1A1,CRB2,DAB2,ENG,FOXC1,GLIPR2,ISL1,LEF1,SDCBP,SMAD2,TGFB3,TGFBR2,WWTR1
GO Biological Process	GO:0009991	response to extracellular stimulus	452	5.23808	67586.9	149.529	1515999	84432780	128	13925.9	21111.7	433	3652.82	1000000	108851	1287516	77668930	100	447	31027	223714	1706.1707,1709,1718,2480,3199.3200,3919.3921,3944,3946.3947,3951,4017,4394,4412,4717.4718,5186.5187,6243,6851.6852,8277.8278,8300,8315,8786,10191,11032,11907,12403,12406.12407,12409,14189,14885,14998.15000,15549.15551.15552,18012.18014,18452,19707,20382.20383,21327,24041.24042,24044,24133,25242,25243.25244.25245,30015,30229,31938,32513.32514,33445,33448,33570,34090,34672,35130,35131,35132.35133,3…	AACS,ABCA1,ACSL1,ADIPOR2,ADORA2B,AMBRA1,APOA1,ARG1,ARHGAP35,ASCL1,ATG5,AVPR1A,BECN1,BHLHA15,BMP7,CAT,CBS,CCRN4L,CD40,CLEC16A,COL1A1,COMT,COX4I1,CPEB4,CST3,DNAJC15,DNM1L,DNMT3A,EGFR,EIF2AK3,ENSA,FADS1,FOS,FOSL1,FOXA2,FOXO1,FSTL1,GAS6,GCLC,GNPAT,GSTP1,IFI16,ITGA6,JUN,LDLR,LRP11,MBD2,MDM2,MPO,NCOA1,NENF,NPFF,NQO1,NR4A2,NUDT1,NUPR1L,OGG1,OPA1,PDK2,PEMT,PIK3R4,PIM1,PMAIP1,POMC,PON1,POR,PPARG,PPARGC1A,…
GO Biological Process	GO:0003156	regulation of animal organ formation	453	5.24123	67627.6	149.288	2521682	12293380	31	2027.61	5112.98	122	38.7416	499883	4097.4	2790399	5733948	16	33	4964.32	484848	23765,26356,26586,26588.26589.26590,3919.3921,31938,34353,34358,39983.39984,39987,39989,39990,39995,39997,39999,40002,40020,40028,40033,40053,41637,41639.41640,42402,42488,51157,53215,58630,58631,63842,64072.64076,79135	BMP4,BMP7,CITED2,EYA1,FGF8,FGFR1,FRS2,GDNF,ISL1,PIM1,SHH,SIX1,SPRY1,SULF1,WNT2B,WT1
GO Biological Process	GO:0048844	artery morphogenesis	454	5.25811	67845.4	149.439	2302849	16067050	37	2650.02	6102.59	46	0.261736	3377.18	73.417	2679143	10077850	27	58	8377.29	465517	4314,5079,12297,12301.12302,23470,30394,32204.32206,32428.32429,32430.32432,33436.33437.33438,33441,33922,36423,36426,36429,42216.42217,42488,42659,47690,49336,49340,50427,50429,50653,50655,51157,54592,54595,54598.54599,63842,64072.64076,67521,70781,72683,72850,76303,77773	BMP4,BMPR1A,CHD7,ENG,EYA1,FGF8,FOXC1,FOXF1,GJA5,HEY1,HEY2,HOXA1,JAG1,LRP2,NOG,NOTCH3,NRP1,PRDM1,PRRX1,SEC24B,SIX1,STRA6,TBX2,TFAP2B,VEGFA,WNT11,ZMIZ1
GO Biological Process	GO:0072171	mesonephric tubule morphogenesis	455	5.32099	68656.7	150.894	2218654	18028950	40	2973.6	6597.39	390	2652.36	1000000	87752.3	1954595	9209068	18	53	5584.86	339623	400,403,406,407,8116,12506,12507,12510,25658.25659,26356,27237,27240,27241.27242,39983.39984,39987,39989,39990,39995,39997,39999,40002,40020,40028,40033,40053,42488,46580,48430,51157,53215,54592,54595,54598.54599,63842,64072.64076,66060,66065,72007,72011,72683	ADAMTS16,BMP4,CTNNBIP1,EYA1,FGF8,FMN1,FOXD1,GATA3,GDNF,HNF1B,HOXD11,NOG,OSR1,PTCH1,SHH,SIX1,WNT11,WT1
GO Biological Process	GO:0072028	nephron morphogenesis	456	5.34999	69030.9	151.383	2125990	20696240	44	3413.53	7257.13	304	1247.6	1000000	52953.3	1918399	11467900	22	66	6825.94	333333	400,403,406,407,8116,8963,12506,12507,12510,25658.25659,26356,27237,27240,27241.27242,39313,39983.39984,39987,39989,39990,39995,39997,39999,40002,40020,40028,40033,40053,42488,46580,48430,51157,53140,53215,54592,54595,54598.54599,63842,64072.64076,66060,66065,69730,72007,72011,72683	ADAMTS16,BMP4,CTNNBIP1,EYA1,FGF8,FMN1,FOXD1,GATA3,GDNF,HNF1B,HOXD11,IRX3,LGR4,NOG,OSR1,PTCH1,SHH,SIX1,SIX2,SMO,WNT11,WT1
GO Biological Process	GO:0010608	posttranscriptional regulation of gene expression	457	5.40458	69735.4	152.594	1512289	85301130	129	14069.1	21276.6	6542	575037	1000000	1000000	986902	96260820	95	554	29475.6	171480	902,1624,2083,2291.2292,2752.2753,2758,2764,3389.3391,4260,4378,4585,4934.4935,4936,5608,5888.5889,6018,6620,8020,8896,8901.8902,8906,10191,10565,10656,13187,13189,13636,14114,14115,15644,15652,15654,15656,16010,16036,16754.16755.16756,18351,18788,20023.20024,24041.24042,24044,26356,27316,28162,28335,30015,31076,31406,31415.31416,32187,34660,35201,35202,35204,36320,36393.36394,37355,37795,41265,4…	ADAR,AGO2,APOBEC1,ATXN2,AXIN2,BMP4,BTG2,C12orf65,C8orf88,CAPRIN2,CARHSP1,CCRN4L,CD28,CNOT10,CPEB4,DAPK1,DCP2,DDX1,DICER1,E2F1,EEFSEC,EGFR,EIF2AK3,EIF3D,EIF3H,EIF4E2,EIF4ENIF1,EIF4G2,EIF4G3,ENC1,EXOSC5,EXOSC7,GDNF,HABP4,HIST1H4B,HIST1H4H,HNRNPA2B1,IGF2BP1,IGF2BP2,IGF2BP3,IREB2,KLHL25,LARP4B,LIMD1,MAEL,MAGOH,MAP2K1,MAP2K2,MAPKAPK2,METTL16,MKNK1,NCK2,NUP153,NUP160,NUP50,PIWIL3,POLDIP3,POM121,PRG3,PR…
GO Biological Process	GO:0010876	lipid localization	458	5.56117	71755.7	156.672	1649451	55169890	91	9099.44	15009.1	2166	120196	1000000	716018	1158896	50910510	59	293	18305.9	201365	1141,1764,1765,1768,3443.3444,3466,5537,6831.6832,8164,8277.8278,14552,14998.15000,15590,15594,18663.18664.18665.18666,18667.18670,18671.18672,19873,23016,25242,25243.25244.25245,28113,29623.29624,38842,42443,42446.42447,46849,50467.50468,50470.50472,54198.54199,54201,54210.54211,54255,54256,54659.54660,55495,55643,56902,57201,58117,59292,59971,59973,59975,60112,60123,60126.60128,60130,60198,6209…	ABCA1,ABCA3,ABCA4,ABCC4,ABCD3,ABCG2,ACSL1,ANO4,APOA1,APOL3,APOL4,ARV1,ATP10A,ATP10B,ATP11A,ATP11B,BDKRB2,C2orf43,CEACAM1,CES1,CHKA,CPT1A,DRD2,ENSG00000188897,ESYT3,FFAR2,FITM2,HDLBP,INTS7,KCNN4,LDLR,LDLRAP1,LRP6,MFSD2A,NCOA1,NCOA2,NOS2,NPC1,NPC2,OSBPL10,PITPNM2,PITPNM3,PLA2G10,PLA2G1B,PLA2G3,PLA2G4A,PLA2G4F,PNPLA8,PPARG,SCARB1,SFTPA1,SLC51B,SLCO1B3,SLCO3A1,SLMO1,SOAT2,STARD4,STRA6,THRSP
GO Biological Process	GO:0042306	regulation of protein import into nucleus	459	5.57052	71876.4	156.593	1801075	37755230	68	6227.15	11215.6	985	26777.8	1000000	350776	1346245	29712280	40	171	12410.8	233918	10670.10671,13116.13117,14885,16207,16209,16210,18869,18931,26255,26258,26411.26412,26420,27384,29564,29912,30690,37355,39002,39313,39983.39984,39987,39989,39990,39995,39997,39999,40002,40020,40028,40033,40053,41408.41409,41874,43219,44454.44455,44457,44460,44469,45948,47009,47399,49135,49137.49138,49141,49991.49992,50653,50655,51030,51202,60012,62978,63475,63842,64001,64047.64048,64616,66306,663…	AXIN2,BAMBI,BMP4,BMP6,BMP7,BMPR1A,C1QTNF3,CDH1,CHP1,DAB2,DAB2IP,DACT1,EDAR,EGFR,F2R,FBXW11,FZD7,GAS6,GNAQ,IL12B,KANK1,MDFIC,NFKBIA,OGG1,PPM1A,RBPMS,RHOA,SFRP5,SHH,SIRT1,SMO,SNAI2,SPPL3,SUFU,SULF2,TGFB3,TXN,UBR5,WWTR1,ZIC1
GO Biological Process	GO:0008645	hexose transport	460	5.6423	72802.6	158.267	2716389	9939666	27	1639.4	4453.24	553	6635.89	1000000	154833	1846007	9209068	17	53	5274.59	320755	290,293,2156,3781,18260,18263,18264,19549,30879,30880.30881,33633,34146.34147,38678,39624,39627,42721,42730,50932,50933,50935.50938,56772.56773,57641,59971,59973,59975,70951,78698	BRAF,EDN1,FABP5,KIAA1919,KLF15,PLA2G1B,SLC26A5,SLC2A10,SLC2A12,SLC2A13,SLC2A2,SLC2A3,SLC45A1,SLC5A9,SORBS1,SORT1,TUSC5
GO Biological Process	GO:0030260	entry into host cell	461	5.79413	74761.7	162.173	2210359	18096610	40	2984.76	6597.39	947	24672.8	1000000	336170	1467011	17723110	26	102	8067.02	254902	11538.11539.11541,2225,4768.4769,12029,12036.12037.12039.12041,12049,12099,12100,12104,18044,20541,22602,29496,31076,37355,39039.39040,40674,54574,54577,54579,55480,59551,59552,60198,62675,62676,62678,62680,62686,62978,68024,70169,70243.70244,70253.70254.70255.70256,71122,74381.74382.74383,74385.74386,74388,76102,76202	ANPEP,CD86,CDH1,CLEC4M,CTSB,CXCR4,DPP4,EFNB2,EGFR,EPS15,F11R,GAS6,HAVCR1,ITGB6,LDLR,MET,NCAM1,NPC1,NUP153,SCARB1,SCARB2,SELPLG,SLC52A1,TFRC,UVRAG,WWP2
GO Biological Process	GO:0070372	regulation of ERK1 and ERK2 cascade	462	5.89264	76032.8	164.573	1662358	52936860	88	8731.13	14514.3	380	2490.38	1000000	84561.4	1400504	45697830	64	263	19857.3	243346	31,273,2480,3882,3889,5945,6425,6483,7424,7775.7776,13499.13500,13948,14054,14056,14324.14325,15432,19150,19151,23765,24498,24630,27384,29025,29039.29040.29041,29047,29048.29049,32080,33745,33748.33750,33757,34096,34857,36601,36603.36604,37355,39624,39627,41254,41265,41957,45458,46896.46897,47399,47811,47815,47817,49336,49340,51157,51714,53357,54165,54539.54540,55495,56069,57097,58630,58631,60852…	ABL1,ACKR3,ADRA1A,ALOX15,ARRB1,BMP4,BRAF,C3orf33,CCL20,CD44,CEACAM1,CNKSR3,CRYBA1,CTGF,DAB2IP,DRD2,DSTYK,DUSP10,EGFR,EIF3A,ERRFI1,F2R,FAM150A,FAM150B,FAM83D,FBLN1,FBXW7,FGF8,FN1,FPR2,FRS2,GAREM,GAS6,GLIPR2,GPR183,GPR55,GSTP1,HMGB1,ITGB1BP1,JUN,KLF4,LMO3,MAP2K1,MAP2K2,NEK10,NOD1,NRP1,PDE8A,PDGFC,PRKCA,PRKCZ,PRKD2,PTK2B,PTPN1,RAP1A,ROS1,SCIMP,SLC30A10,SPRY1,SPRY4,TIMP3,TIRAP,TREM2,VRK3
GO Biological Process	GO:0001704	formation of primary germ layer	463	5.95377	76821.5	165.921	1935757	28412650	55	4686.24	9071.42	88	8.3341	107535	1221.99	1967589	20329450	40	117	12410.8	341880	1202,2105,3675,5615,6139,6635.6636,8963,10106,12661.12663,13499.13500,16109,17524,19819,23441,30394,36753,38822,42014.42015.42016,42019,42488,46747,46896.46897,47494,47495,47497,47498,47499.47500,50653,50655,53316,53322,54592,54595,54598.54599,59389,62824,62825,62829.62830,63842,70781,72007,72011,72683,74309,74312,74317,74399,74402.74403,74923,77919,78706,79135,80406,80433,80947	ARID1A,ATOH8,BMP4,BMP7,BMPR1A,CDC73,COL11A1,COL4A2,COL6A1,COL8A1,CRB2,ELF5,EYA1,EYA2,FN1,FOXC1,FOXF1,GATA6,HNF1B,ITGA4,KIF16B,KLF4,LAMA3,LAMB1,LAMB3,LEF1,MIXL1,NF2,NOG,NR4A3,POFUT2,SETD2,SIX2,SMAD2,SOX17,SOX2,TAL1,TBX20,TXNRD1,WNT11
GO Biological Process	GO:0000278	mitotic cell cycle	464	6.10623	78788.7	169.803	1428826	116879200	167	19277.5	27544.1	5913	494105	1000000	1000000	1004484	121455400	122	699	37852.9	174535	1137,3616,4394,4631,5888.5889,7018,7243.7244,7246,7735,7738,8315,8832,10285,10656,10729,10733.10734.10735.10736,10738,11120,12389.12390,12869.12870.12871,13636,15366,15644,15652,15654,15656,16109,16150,16207,16209,16210,16305,16754.16755.16756,17387,19306.19308,19310,21392.21394,21761,23684,23685.23686,23765,25703,25706,25920,28064.28065,28218,29912,31076,33572,33609.33610,33907.33908,34191,34482…	ABL1,ANAPC16,ANAPC4,ARHGEF2,ARPP19,AURKA,BCAT1,BECN1,BLM,BRCA1,BTG2,BTRC,BUB1,CACUL1,CALM1,CALM3,CAMK2G,CCNY,CDC14A,CDC14B,CDC16,CDC25A,CDH13,CDK14,CDK19,CDK5RAP2,CDKN2A,CEP192,CEP57L1,CEP78,CHMP1B,CHMP2B,CHMP4B,CKS2,CLASP1,CLTCL1,CNEP1R1,CNOT10,CNTROB,CTDP1,CUL1,DNM2,DNMT3A,DSCC1,DYNC1I2,E2F1,EML1,EML4,ENSA,EPS8,EYA1,FBXL7,FBXO31,FBXW11,FER,FGFR1OP,GINS2,ID2,KIF25,KNSTRN,LZTS1,MAD1L1,MAD2L1,MDM2…
GO Biological Process	GO:0051496	positive regulation of stress fiber assembly	465	6.16785	79583.8	171.148	2646043	10581840	28	1745.31	4618.18	328	1593.85	1000000	62699.6	2081667	8166532	17	47	5274.59	361702	957,4460,5124,5125,7775.7776,16207,16209,16210,29934,34096,39624,39627,41714,41715,47811,47815,47817,49336,49340,54592,54595,54598.54599,55643,59965,59968,64616,65438,80947	ABL1,APOA1,BRAF,CDC42,CTGF,EVL,ITGB1BP1,MYOC,NF2,NRP1,PXN,RHOA,S100A10,SFRP1,SH3PXD2B,TGFB3,WNT11
GO Biological Process	GO:0071345	cellular response to cytokine stimulus	466	6.21135	80145.1	171.985	1394147	136284100	190	22478	31337.6	2575	156107	1000000	782232	1079546	139873600	151	805	46850.8	187578	957,1077,11538.11539.11541,13995.13998.14000,1641.1642,2690,4090,4093,4350,4557,4558,4561,4566,4585,4631,4726,5168,5718,5723,8251,8896,8901.8902,8906,10644,10670.10671,12661.12663,13636,13948,14324.14325,14474,14531,14685.14686,14895,16074.16076,16084,16175,16207,16209,16210,16246,16512,16754.16755.16756,17502.17503,18044,18492,18643.18644,18649.18650,19286.19287,20541,21327,21752,21754,22050.220…	ACKR3,ACKR4,ACSL1,ADAR,ADIPOR2,ALOX15,ANKRD1,AQP4,ARG1,ARHGEF2,ARID5B,BRCA1,CAMK2G,CCL20,CCR6,CCRL2,CD40,CD44,CD58,CD70,CD86,CDC42,CEACAM1,CEBPA,CHAD,CIITA,CLDN18,CMKLR1,CNTF,COL1A1,CSF2,CSF2RB,CSF3R,CTBP2,CXCL12,CXCL3,CXCR4,DAB2IP,DAPK1,DARC,EDAR,EDN1,EPOR,EPS8,FASN,FCGR1A,FER,FLRT2,FOXC1,FOXF1,FYN,GAS6,GATA3,GHR,GPR35,HDAC4,HLA-DRB1,HMHB1,HNRNPA2B1,HYAL1,IFNGR1,IFNLR1,IL12A,IL12B,IL13,IL17F,IL1…
GO Biological Process	GO:2000380	regulation of mesoderm development	467	6.22926	80376.2	172.112	3287250	6084113	20	1003.48	3298.7	1309	45250.1	1000000	446037	2158199	2780096	6	16	1861.62	375000	6635.6636,39983.39984,39987,39989,39990,39995,39997,39999,40002,40020,40028,40033,40053,41637,41639.41640,42014.42015.42016,42019,50653,50655,74923	BMPR1A,FGFR1,MIXL1,SHH,SMAD2,SOX17
[truncated: 33 more rows]

## Sheet: hypo-methylated DMRs
# GREAT version 4.0.4	Species assembly: hg19	Association rule: Single nearest gene: 100000 bp max extension, curated regulatory domains included
[truncated: 502 more rows]
