# Supplementary material for: Epigenetic dysregulation of IRF9 drives excessive interferon signaling in COPD
Source: EMBO Mol Med. 2026 Feb 23;18(4):1202–34. doi: 10.1038/s44321-026-00386-9 (PMC13083945; doi:10.1038/s44321-026-00386-9)
Supplement: Supplementary file 8 — Datset EV5 [file 44321_2026_386_MOESM8_ESM.xlsx]

## Sheet: Legend
Dataset EV5:
Transcription factor motifs enriched in DMRs
column	description
Motif Name	The name of the transcription factor; for HOMER knownMotifs: "TF(Familiy)/CellType-Experiment(data accession)/Homer"; for methylSELEX: "TF classification methylated/unmethylated TF_Family ConstructID"
Consensus	The consensus DNA sequence of the motif, representing the most frequently occurring bases at each position
P-value	The hypergeometric probability that the observed motif enrichment in target sequences versus background occurred by chance
Log P-value	The logarithm (base 10) of the P-value
q-value (Benjamini)	The Benjamini-Hochberg false discovery rate (FDR)-adjusted P-value
# of Target Sequences with Motif	The absolute number of input DMRs containing at least one occurrence of this motif
% of Target Sequences with Motif	The percentage of input DMRs containing at least one occurrence of this motif
# of Background Sequences with Motif	The absolute number of background sequences containing at least one occurrence of this motif
% of Background Sequences with Motif	The percentage number of background sequences containing at least one occurrence of this motif
Motif database used:
known_Motifs_HOMER	HOMER integrated motif database
methylSELEX	Motifs taken from Yin et al., 2017
input DMRs
hyper	hypermethylated in COPD II-IV
hypo	hypomethylated in COPD II-IV

## Sheet: hyper_knownMotifs_HOMER
Motif Name	Consensus	P-value	Log P-value	q-value (Benjamini)	# of Target Sequences with Motif(of 6063)	% of Target Sequences with Motif	# of Background Sequences with Motif(of 21499)	% of Background Sequences with Motif
Nkx2.5(Homeobox)/HL1-Nkx2.5.biotin-ChIP-Seq(GSE21529)/Homer	RRSCACTYAA	1e-50	-116.1	0	4056	0.669	12359.7	0.5749
Nkx2.1(Homeobox)/LungAC-Nkx2.1-ChIP-Seq(GSE43252)/Homer	RSCACTYRAG	1e-48	-110.8	0	4432	0.731	13818.1	0.6428
Nkx2.2(Homeobox)/NPC-Nkx2.2-ChIP-Seq(GSE61673)/Homer	BTBRAGTGSN	1e-48	-110.8	0	3855	0.6358	11670.8	0.5429
Gata2(Zf)/K562-GATA2-ChIP-Seq(GSE18829)/Homer	BBCTTATCTS	1e-36	-84.52	0	1708	0.2817	4567	0.2124
Bapx1(Homeobox)/VertebralCol-Bapx1-ChIP-Seq(GSE36672)/Homer	TTRAGTGSYK	1e-36	-83.89	0	4113	0.6784	12889.6	0.5996
Gata1(Zf)/K562-GATA1-ChIP-Seq(GSE18829)/Homer	SAGATAAGRV	1e-36	-83.38	0	1549	0.2555	4069.4	0.1893
Nkx3.1(Homeobox)/LNCaP-Nkx3.1-ChIP-Seq(GSE28264)/Homer	AAGCACTTAA	1e-35	-81.63	0	4075	0.6721	12773.8	0.5942
Gata4(Zf)/Heart-Gata4-ChIP-Seq(GSE35151)/Homer	NBWGATAAGR	1e-32	-74.15	0	2313	0.3815	6653.8	0.3095
HNF1b(Homeobox)/PDAC-HNF1B-ChIP-Seq(GSE64557)/Homer	GTTAATNATTAA	1e-30	-69.78	0	692	0.1141	1563.5	0.0727
Gata6(Zf)/HUG1N-GATA6-ChIP-Seq(GSE51936)/Homer	YCTTATCTBN	1e-29	-67.98	0	2167	0.3574	6229.7	0.2898
Hnf1(Homeobox)/Liver-Foxa2-Chip-Seq(GSE25694)/Homer	GGTTAAWCATTAA	1e-28	-66.12	0	622	0.1026	1384.8	0.0644
Isl1(Homeobox)/Neuron-Isl1-ChIP-Seq(GSE31456)/Homer	CTAATKGV	1e-28	-64.64	0	3332	0.5496	10285.7	0.4784
CEBP(bZIP)/ThioMac-CEBPb-ChIP-Seq(GSE21512)/Homer	ATTGCGCAAC	1e-27	-64.41	0	1965	0.3241	5595.8	0.2603
NFIL3(bZIP)/HepG2-NFIL3-ChIP-Seq(Encode)/Homer	VTTACGTAAYNNNNN	1e-26	-61.42	0	1737	0.2865	4876.9	0.2269
TEAD4(TEA)/Tropoblast-Tead4-ChIP-Seq(GSE37350)/Homer	CCWGGAATGY	1e-25	-57.73	0	1886	0.3111	5406.8	0.2515
TEAD1(TEAD)/HepG2-TEAD1-ChIP-Seq(Encode)/Homer	CYRCATTCCA	1e-22	-52.44	0	2125	0.3505	6266.5	0.2915
TEAD3(TEA)/HepG2-TEAD3-ChIP-Seq(Encode)/Homer	TRCATTCCAG	1e-20	-48.05	0	2357	0.3888	7109.7	0.3307
GATA3(Zf)/iTreg-Gata3-ChIP-Seq(GSE20898)/Homer	AGATAASR	1e-19	-45.78	0	2979	0.4913	9293.7	0.4323
HLF(bZIP)/HSC-HLF.Flag-ChIP-Seq(GSE69817)/Homer	RTTATGYAAB	1e-19	-44.23	0	2073	0.3419	6196.8	0.2882
TEAD(TEA)/Fibroblast-PU.1-ChIP-Seq(Unpublished)/Homer	YCWGGAATGY	1e-17	-40.09	0	1667	0.2749	4891.7	0.2275
HIF-1b(HLH)/T47D-HIF1b-ChIP-Seq(GSE59937)/Homer	RTACGTGC	1e-16	-38.53	0	1911	0.3152	5729	0.2665
BMYB(HTH)/Hela-BMYB-ChIP-Seq(GSE27030)/Homer	NHAACBGYYV	1e-15	-35.53	0	2495	0.4115	7766.7	0.3613
Zac1(Zf)/Neuro2A-Plagl1-ChIP-Seq(GSE75942)/Homer	HAWGRGGCCM	1e-15	-34.58	0	3620	0.5971	11746.8	0.5464
Nkx6.1(Homeobox)/Islet-Nkx6.1-ChIP-Seq(GSE40975)/Homer	GKTAATGR	1e-14	-33.58	0	3810	0.6284	12448.5	0.579
TEAD2(TEA)/Py2T-Tead2-ChIP-Seq(GSE55709)/Homer	CCWGGAATGY	1e-14	-33.54	0	1345	0.2218	3913.8	0.1821
AR-halfsite(NR)/LNCaP-AR-ChIP-Seq(GSE27824)/Homer	CCAGGAACAG	1e-14	-33.08	0	4261	0.7028	14101.4	0.6559
Fox:Ebox(Forkhead,bHLH)/Panc1-Foxa2-ChIP-Seq(GSE47459)/Homer	NNNVCTGWGYAAACASN	1e-14	-32.54	0	2038	0.3361	6247.5	0.2906
Hoxa13(Homeobox)/ChickenMSG-Hoxa13.Flag-ChIP-Seq(GSE86088)/Homer	CYHATAAAAN	1e-14	-32.36	0	3842	0.6337	12585.6	0.5854
NF1-halfsite(CTF)/LNCaP-NF1-ChIP-Seq(Unpublished)/Homer	YTGCCAAG	1e-13	-30.5	0	2782	0.4588	8849.1	0.4116
AMYB(HTH)/Testes-AMYB-ChIP-Seq(GSE44588)/Homer	TGGCAGTTGG	1e-12	-28.84	0	2528	0.417	7994	0.3718
bHLHE41(bHLH)/proB-Bhlhe41-ChIP-Seq(GSE93764)/Homer	KCACGTGMCN	1e-12	-28.49	0	1860	0.3068	5708.9	0.2655
Pitx1(Homeobox)/Chicken-Pitx1-ChIP-Seq(GSE38910)/Homer	TAATCCCN	1e-12	-28.19	0	4857	0.8011	16401.4	0.7629
TATA-Box(TBP)/Promoter/Homer	CCTTTTAWAGSC	1e-12	-27.69	0	2545	0.4198	8074	0.3756
COUP-TFII(NR)/K562-NR2F1-ChIP-Seq(Encode)/Homer	GKBCARAGGTCA	1e-11	-27.02	0	2841	0.4686	9120.9	0.4243
Tbr1(T-box)/Cortex-Tbr1-ChIP-Seq(GSE71384)/Homer	AAGGTGTKAA	1e-11	-26.22	0	2631	0.4339	8401	0.3908
PR(NR)/T47D-PR-ChIP-Seq(GSE31130)/Homer	VAGRACAKNCTGTBC	1e-11	-25.98	0	3260	0.5377	10619.6	0.494
Tcf3(HMG)/mES-Tcf3-ChIP-Seq(GSE11724)/Homer	ASWTCAAAGG	1e-10	-25.33	0	672	0.1108	1842.6	0.0857
Bcl6(Zf)/Liver-Bcl6-ChIP-Seq(GSE31578)/Homer	NNNCTTTCCAGGAAA	1e-10	-25.16	0	2424	0.3998	7702.5	0.3583
MYB(HTH)/ERMYB-Myb-ChIPSeq(GSE22095)/Homer	GGCVGTTR	1e-10	-24.71	0	2681	0.4422	8605.6	0.4003
c-Myc(bHLH)/LNCAP-cMyc-ChIP-Seq(Unpublished)/Homer	VCCACGTG	1e-10	-23.13	0	760	0.1254	2147.9	0.0999
ZNF652/HepG2-ZNF652.Flag-ChIP-Seq(Encode)/Homer	TTAACCCTTTVNKKN	1e-09	-22.39	0	725	0.1196	2044.6	0.0951
STAT4(Stat)/CD4-Stat4-ChIP-Seq(GSE22104)/Homer	NYTTCCWGGAAR	1e-09	-21.86	0	1924	0.3173	6044.8	0.2812
BMAL1(bHLH)/Liver-Bmal1-ChIP-Seq(GSE39860)/Homer	GNCACGTG	1e-09	-21.76	0	2861	0.4719	9297.4	0.4325
Hoxd13(Homeobox)/ChickenMSG-Hoxd13.Flag-ChIP-Seq(GSE86088)/Homer	NCYAATAAAA	1e-09	-21.57	0	3048	0.5027	9960.3	0.4633
STAT6(Stat)/Macrophage-Stat6-ChIP-Seq(GSE38377)/Homer	TTCCKNAGAA	1e-09	-20.91	0	1239	0.2044	3747.5	0.1743
THRb(NR)/Liver-NR1A2-ChIP-Seq(GSE52613)/Homer	TRAGGTCA	1e-08	-20.61	0	4491	0.7407	15180	0.7061
Eomes(T-box)/H9-Eomes-ChIP-Seq(GSE26097)/Homer	ATTAACACCT	1e-08	-20.49	0	3491	0.5758	11558.3	0.5376
TCFL2(HMG)/K562-TCF7L2-ChIP-Seq(GSE29196)/Homer	ACWTCAAAGG	1e-08	-20.05	0	222	0.0366	518	0.0241
NPAS(bHLH)/Liver-NPAS-ChIP-Seq(GSE39860)/Homer	NVCACGTG	1e-08	-19.72	0	2650	0.4371	8602.6	0.4002
Nanog(Homeobox)/mES-Nanog-ChIP-Seq(GSE11724)/Homer	RGCCATTAAC	1e-08	-18.86	0	4570	0.7538	15507.4	0.7213
Tcf7(HMG)/GM12878-TCF7-ChIP-Seq(Encode)/Homer	CTTTGATGTGSB	1e-08	-18.83	0	824	0.1359	2411.3	0.1122
Lhx3(Homeobox)/Neuron-Lhx3-ChIP-Seq(GSE31456)/Homer	ADBTAATTAR	1e-08	-18.65	0	2989	0.493	9818.4	0.4567
Rfx6(HTH)/Min6b1-Rfx6.HA-ChIP-Seq(GSE62844)/Homer	TGTTKCCTAGCAACM	1e-08	-18.46	0	1790	0.2952	5655	0.263
Stat3(Stat)/mES-Stat3-ChIP-Seq(GSE11431)/Homer	CTTCCGGGAA	1e-07	-18.29	0	977	0.1611	2921.6	0.1359
Stat3+il21(Stat)/CD4-Stat3-ChIP-Seq(GSE19198)/Homer	SVYTTCCNGGAARB	1e-07	-17.83	0	1363	0.2248	4218	0.1962
COUP-TFII(NR)/Artia-Nr2f2-ChIP-Seq(GSE46497)/Homer	AGRGGTCA	1e-07	-17.34	0	3016	0.4974	9945.7	0.4626
USF1(bHLH)/GM12878-Usf1-ChIP-Seq(GSE32465)/Homer	SGTCACGTGR	1e-07	-17.16	0	871	0.1437	2590.9	0.1205
c-Myc(bHLH)/mES-cMyc-ChIP-Seq(GSE11431)/Homer	VVCCACGTGG	1e-07	-16.52	0	995	0.1641	3010.9	0.1401
FOXK2(Forkhead)/U2OS-FOXK2-ChIP-Seq(E-MTAB-2204)/Homer	SCHTGTTTACAT	1e-07	-16.5	0	1468	0.2421	4598.2	0.2139
STAT6(Stat)/CD4-Stat6-ChIP-Seq(GSE22104)/Homer	ABTTCYYRRGAA	1e-07	-16.32	0	1229	0.2027	3795.5	0.1765
Max(bHLH)/K562-Max-ChIP-Seq(GSE31477)/Homer	RCCACGTGGYYN	1e-07	-16.28	0	1249	0.206	3863.6	0.1797
NF1(CTF)/LNCAP-NF1-ChIP-Seq(Unpublished)/Homer	CYTGGCABNSTGCCAR	1e-06	-16.08	0	880	0.1451	2637.7	0.1227
Nur77(NR)/K562-NR4A1-ChIP-Seq(GSE31363)/Homer	TGACCTTTNCNT	1e-06	-15.7	0	449	0.0741	1247.2	0.058
bHLHE40(bHLH)/HepG2-BHLHE40-ChIP-Seq(GSE31477)/Homer	KCACGTGMCN	1e-06	-15.41	0	600	0.099	1733.1	0.0806
n-Myc(bHLH)/mES-nMyc-ChIP-Seq(GSE11431)/Homer	VRCCACGTGG	1e-06	-15.4	0	1246	0.2055	3870.8	0.1801
Hoxd11(Homeobox)/ChickenMSG-Hoxd11.Flag-ChIP-Seq(GSE86088)/Homer	VGCCATAAAA	1e-06	-14.96	0	3621	0.5972	12158.9	0.5656
CRX(Homeobox)/Retina-Crx-ChIP-Seq(GSE20012)/Homer	GCTAATCC	1e-06	-14.76	0	3967	0.6543	13407.2	0.6236
GRHL2(CP2)/HBE-GRHL2-ChIP-Seq(GSE46194)/Homer	AAACYKGTTWDACMRGTTTB	1e-06	-14.7	0	843	0.139	2538.7	0.1181
Brachyury(T-box)/Mesoendoderm-Brachyury-ChIP-exo(GSE54963)/Homer	ANTTMRCASBNNNGTGYKAAN	1e-06	-14.65	0	658	0.1085	1932.7	0.0899
Otx2(Homeobox)/EpiLC-Otx2-ChIP-Seq(GSE56098)/Homer	NYTAATCCYB	1e-06	-14.41	0	1952	0.322	6302.2	0.2931
MNT(bHLH)/HepG2-MNT-ChIP-Seq(Encode)/Homer	DGCACACGTG	1e-06	-14.4	0	1835	0.3027	5899.6	0.2744
Rbpj1(?)/Panc1-Rbpj1-ChIP-Seq(GSE47459)/Homer	HTTTCCCASG	1e-06	-14.37	0	2455	0.4049	8050.8	0.3745
Esrrb(NR)/mES-Esrrb-ChIP-Seq(GSE11431)/Homer	KTGACCTTGA	1e-06	-14.14	0	1323	0.2182	4156.9	0.1934
Hoxa11(Homeobox)/ChickenMSG-Hoxa11.Flag-ChIP-Seq(GSE86088)/Homer	TTTTATGGCM	1e-06	-13.94	0	3599	0.5936	12107.5	0.5632
Nr5a2(NR)/Pancreas-LRH1-ChIP-Seq(GSE34295)/Homer	BTCAAGGTCA	1e-06	-13.93	0	1352	0.223	4259.9	0.1981
Arnt:Ahr(bHLH)/MCF7-Arnt-ChIP-Seq(Lo_et_al.)/Homer	TBGCACGCAA	1e-05	-13.78	0	1085	0.179	3361.6	0.1564
SCL(bHLH)/HPC7-Scl-ChIP-Seq(GSE13511)/Homer	AVCAGCTG	1e-05	-13.75	0	4386	0.7234	14953.9	0.6956
FOXA1(Forkhead)/LNCAP-FOXA1-ChIP-Seq(GSE27824)/Homer	WAAGTAAACA	1e-05	-13.71	0	2528	0.417	8323.9	0.3872
EAR2(NR)/K562-NR2F6-ChIP-Seq(Encode)/Homer	NRBCARRGGTCA	1e-05	-13.1	0	2647	0.4366	8757.2	0.4073
LEF1(HMG)/H1-LEF1-ChIP-Seq(GSE64758)/Homer	CCTTTGATST	1e-05	-13.06	0	1511	0.2492	4821	0.2242
Znf263(Zf)/K562-Znf263-ChIP-Seq(GSE31477)/Homer	CVGTSCTCCC	1e-05	-12.89	0	2671	0.4405	8847	0.4115
CLOCK(bHLH)/Liver-Clock-ChIP-Seq(GSE39860)/Homer	GHCACGTG	1e-05	-12.87	0	994	0.1639	3074.5	0.143
Tbx5(T-box)/HL1-Tbx5.biotin-ChIP-Seq(GSE21529)/Homer	AGGTGTCA	1e-05	-12.8	0	4271	0.7044	14560.4	0.6773
Ptf1a(bHLH)/Panc1-Ptf1a-ChIP-Seq(GSE47459)/Homer	ACAGCTGTTN	1e-05	-12.77	0	3718	0.6132	12566.2	0.5845
NPAS2(bHLH)/Liver-NPAS2-ChIP-Seq(GSE39860)/Homer	KCCACGTGAC	1e-05	-12.71	0	2121	0.3498	6931.7	0.3224
Foxa3(Forkhead)/Liver-Foxa3-ChIP-Seq(GSE77670)/Homer	BSNTGTTTACWYWGN	1e-05	-12.6	0	882	0.1455	2705.3	0.1258
Foxa2(Forkhead)/Liver-Foxa2-ChIP-Seq(GSE25694)/Homer	CYTGTTTACWYW	1e-05	-12.55	0	1756	0.2896	5673.8	0.2639
Zic(Zf)/Cerebellum-ZIC1.2-ChIP-Seq(GSE60731)/Homer	CCTGCTGAGH	1e-05	-12.44	0	1485	0.2449	4746.9	0.2208
FOXA1(Forkhead)/MCF7-FOXA1-ChIP-Seq(GSE26831)/Homer	WAAGTAAACA	1e-05	-12.24	0	2255	0.3719	7410.5	0.3447
Nr5a2(NR)/mES-Nr5a2-ChIP-Seq(GSE19019)/Homer	BTCAAGGTCA	1e-05	-12.16	0	996	0.1643	3095.7	0.144
HIC1(Zf)/Treg-ZBTB29-ChIP-Seq(GSE99889)/Homer	TGCCAGCB	1e-05	-12.09	0	3126	0.5156	10476	0.4873
GSC(Homeobox)/FrogEmbryos-GSC-ChIP-Seq(DRA000576)/Homer	RGGATTAR	1e-05	-11.94	0	3116	0.5139	10445.3	0.4859
Smad3(MAD)/NPC-Smad3-ChIP-Seq(GSE36673)/Homer	TWGTCTGV	1e-05	-11.77	0	3631	0.5989	12284.8	0.5714
Foxo1(Forkhead)/RAW-Foxo1-ChIP-Seq(Fan_et_al.)/Homer	CTGTTTAC	1e-05	-11.75	0	3059	0.5045	10249.6	0.4768
PPARa(NR),DR1/Liver-Ppara-ChIP-Seq(GSE47954)/Homer	VNAGGKCAAAGGTCA	1e-05	-11.74	0	1934	0.319	6309.2	0.2935
HOXB13(Homeobox)/ProstateTumor-HOXB13-ChIP-Seq(GSE56288)/Homer	TTTTATKRGG	1e-05	-11.53	0	2260	0.3728	7448.5	0.3465
Tbx21(T-box)/GM12878-TBX21-ChIP-Seq(Encode)/Homer	AGGTGTGAAA	0.0001	-11.42	0	2229	0.3676	7343.3	0.3416
RARa(NR)/K562-RARa-ChIP-Seq(Encode)/Homer	TTGAMCTTTG	0.0001	-10.71	0.0001	4074	0.6719	13908.5	0.647
FOXM1(Forkhead)/MCF7-FOXM1-ChIP-Seq(GSE72977)/Homer	TRTTTACTTW	0.0001	-10.7	0.0001	2263	0.3732	7484	0.3481
STAT5(Stat)/mCD4+-Stat5-ChIP-Seq(GSE12346)/Homer	RTTTCTNAGAAA	0.0001	-10.61	0.0001	804	0.1326	2484.9	0.1156
MyoD(bHLH)/Myotube-MyoD-ChIP-Seq(GSE21614)/Homer	RRCAGCTGYTSY	0.0001	-10.54	0.0001	1250	0.2062	3991.6	0.1857
ZNF264(Zf)/HEK293-ZNF264.GFP-ChIP-Seq(GSE58341)/Homer	RGGGCACTAACY	0.0001	-10.4	0.0001	1187	0.1958	3780.7	0.1759
CEBP:AP1(bZIP)/ThioMac-CEBPb-ChIP-Seq(GSE21512)/Homer	DRTGTTGCAA	0.0001	-9.915	0.0002	1652	0.2725	5386.1	0.2505
HIF-1a(bHLH)/MCF7-HIF1a-ChIP-Seq(GSE28352)/Homer	TACGTGCV	0.0001	-9.674	0.0003	500	0.0825	1495.6	0.0696
Lhx1(Homeobox)/EmbryoCarcinoma-Lhx1-ChIP-Seq(GSE70957)/Homer	NNYTAATTAR	0.0001	-9.639	0.0003	2351	0.3878	7824.7	0.364
Rfx5(HTH)/GM12878-Rfx5-ChIP-Seq(GSE31477)/Homer	SCCTAGCAACAG	0.0001	-9.524	0.0003	645	0.1064	1976.6	0.0919
HEB(bHLH)/mES-Heb-ChIP-Seq(GSE53233)/Homer	VCAGCTGBNN	0.0001	-9.464	0.0003	3100	0.5113	10468.9	0.487
Tbet(T-box)/CD8-Tbet-ChIP-Seq(GSE33802)/Homer	AGGTGTGAAM	0.0001	-9.325	0.0003	2264	0.3734	7530.6	0.3503
ZNF416(Zf)/HEK293-ZNF416.GFP-ChIP-Seq(GSE58341)/Homer	WDNCTGGGCA	0.0001	-9.306	0.0003	2628	0.4334	8807.6	0.4097
MafA(bZIP)/Islet-MafA-ChIP-Seq(GSE30298)/Homer	TGCTGACTCA	0.0001	-9.29	0.0003	1389	0.2291	4499.9	0.2093
Hoxa10(Homeobox)/ChickenMSG-Hoxa10.Flag-ChIP-Seq(GSE86088)/Homer	GGYAATGAAA	0.001	-8.735	0.0006	1334	0.22	4326.6	0.2013
GRE(NR),IR3/RAW264.7-GRE-ChIP-Seq(Unpublished)/Homer	VAGRACAKWCTGTYC	0.001	-8.614	0.0007	453	0.0747	1359.8	0.0633
HNF4a(NR),DR1/HepG2-HNF4a-ChIP-Seq(GSE25021)/Homer	CARRGKBCAAAGTYCA	0.001	-8.544	0.0007	928	0.1531	2947.1	0.1371
STAT1(Stat)/HelaS3-STAT1-ChIP-Seq(GSE12782)/Homer	NATTTCCNGGAAAT	0.001	-8.457	0.0008	708	0.1168	2208.7	0.1027
Atf4(bZIP)/MEF-Atf4-ChIP-Seq(GSE35681)/Homer	MTGATGCAAT	0.001	-8.454	0.0008	753	0.1242	2359.1	0.1097
Unknown(Homeobox)/Limb-p300-ChIP-Seq/Homer	SSCMATWAAA	0.001	-8.445	0.0008	1599	0.2637	5247.9	0.2441
Tbx6(T-box)/ESC-Tbx6-ChIP-Seq(GSE93524)/Homer	DAGGTGTBAA	0.001	-8.311	0.0009	2227	0.3673	7435.2	0.3458
Hoxa9(Homeobox)/ChickenMSG-Hoxa9.Flag-ChIP-Seq(GSE86088)/Homer	RGCAATNAAA	0.001	-8.096	0.0011	3731	0.6154	12764.6	0.5937
RXR(NR),DR1/3T3L1-RXR-ChIP-Seq(GSE13511)/Homer	TAGGGCAAAGGTCA	0.001	-7.968	0.0012	1889	0.3116	6268.2	0.2916
Dlx3(Homeobox)/Kerainocytes-Dlx3-ChIP-Seq(GSE89884)/Homer	NDGTAATTAC	0.001	-7.96	0.0012	1646	0.2715	5425.1	0.2523
HRE(HSF)/HepG2-HSF1-ChIP-Seq(GSE31477)/Homer	BSTTCTRGAABVTTCYAGAA	0.001	-7.917	0.0012	289	0.0477	837.1	0.0389
Foxo3(Forkhead)/U2OS-Foxo3-ChIP-Seq(E-MTAB-2701)/Homer	DGTAAACA	0.001	-7.816	0.0014	1666	0.2748	5499.3	0.2558
Smad2(MAD)/ES-SMAD2-ChIP-Seq(GSE29422)/Homer	CTGTCTGG	0.001	-7.499	0.0019	2316	0.382	7776.1	0.3617
MafF(bZIP)/HepG2-MafF-ChIP-Seq(GSE31477)/Homer	HWWGTCAGCAWWTTT	0.001	-7.493	0.0019	813	0.1341	2584.9	0.1202
MyoG(bHLH)/C2C12-MyoG-ChIP-Seq(GSE36024)/Homer	AACAGCTG	0.001	-7.486	0.0019	1698	0.2801	5621.8	0.2615
GRE(NR),IR3/A549-GR-ChIP-Seq(GSE32465)/Homer	NRGVACABNVTGTYCY	0.001	-7.317	0.0022	249	0.0411	717.2	0.0334
CHR(?)/Hela-CellCycle-Expression/Homer	SRGTTTCAAA	0.001	-7.178	0.0025	1483	0.2446	4887.7	0.2274
ZEB1(Zf)/PDAC-ZEB1-ChIP-Seq(GSE64557)/Homer	VCAGGTRDRY	0.001	-7.159	0.0025	3103	0.5118	10564.8	0.4914
FoxL2(Forkhead)/Ovary-FoxL2-ChIP-Seq(GSE60858)/Homer	WWTRTAAACAVG	0.001	-7.052	0.0028	1950	0.3216	6513.4	0.303
EBF2(EBF)/BrownAdipose-EBF2-ChIP-Seq(GSE97114)/Homer	NABTCCCWDGGGAVH	0.001	-7.032	0.0028	1611	0.2657	5335.9	0.2482
Lhx2(Homeobox)/HFSC-Lhx2-ChIP-Seq(GSE48068)/Homer	TAATTAGN	0.001	-7.015	0.0028	2206	0.3638	7409.1	0.3446
Pknox1(Homeobox)/ES-Prep1-ChIP-Seq(GSE63282)/Homer	SCTGTCAVTCAV	0.001	-6.988	0.0029	457	0.0754	1403	0.0653
Fli1(ETS)/CD8-FLI-ChIP-Seq(GSE20898)/Homer	NRYTTCCGGH	0.001	-6.913	0.0031	1719	0.2835	5714.4	0.2658
Tlx?(NR)/NPC-H3K4me1-ChIP-Seq(GSE16256)/Homer	CTGGCAGSCTGCCA	0.01	-6.894	0.0031	840	0.1385	2691.9	0.1252
Atf1(bZIP)/K562-ATF1-ChIP-Seq(GSE31477)/Homer	GATGACGTCA	0.01	-6.866	0.0032	1637	0.27	5431.2	0.2526
Erra(NR)/HepG2-Erra-ChIP-Seq(GSE31477)/Homer	CAAAGGTCAG	0.01	-6.742	0.0036	3247	0.5355	11092.1	0.516
Hoxd10(Homeobox)/ChickenMSG-Hoxd10.Flag-ChIP-Seq(GSE86088)/Homer	GGCMATGAAA	0.01	-6.71	0.0037	2236	0.3688	7526.4	0.3501
ERG(ETS)/VCaP-ERG-ChIP-Seq(GSE14097)/Homer	ACAGGAAGTG	0.01	-6.645	0.0039	2435	0.4016	8227.1	0.3827
Pbx3(Homeobox)/GM12878-PBX3-ChIP-Seq(GSE32465)/Homer	SCTGTCAMTCAN	0.01	-6.535	0.0043	469	0.0774	1451.6	0.0675
IRF4(IRF)/GM12878-IRF4-ChIP-Seq(GSE32465)/Homer	ACTGAAACCA	0.01	-6.526	0.0043	984	0.1623	3193	0.1485
Myf5(bHLH)/GM-Myf5-ChIP-Seq(GSE24852)/Homer	BAACAGCTGT	0.01	-6.449	0.0046	1195	0.1971	3918.5	0.1823
Smad4(MAD)/ESC-SMAD4-ChIP-Seq(GSE29422)/Homer	VBSYGTCTGG	0.01	-6.413	0.0048	2313	0.3815	7808.1	0.3632
Hoxd12(Homeobox)/ChickenMSG-Hoxd12.Flag-ChIP-Seq(GSE86088)/Homer	HDGYAATGAAAN	0.01	-6.378	0.0049	3412	0.5628	11694.9	0.544
HIF2a(bHLH)/785_O-HIF2a-ChIP-Seq(GSE34871)/Homer	GCACGTACCC	0.01	-6.161	0.0061	656	0.1082	2087.7	0.0971
Tgif2(Homeobox)/mES-Tgif2-ChIP-Seq(GSE55404)/Homer	TGTCANYT	0.01	-6.09	0.0065	3990	0.6581	13771.9	0.6406
RAR:RXR(NR),DR5/ES-RAR-ChIP-Seq(GSE56893)/Homer	AGGTCAAGGTCA	0.01	-6.081	0.0065	284	0.0468	849.5	0.0395
RORa(NR)/Liver-Rora-ChIP-Seq(GSE101115)/Homer	AAWCTAGGTCARDNN	0.01	-6.057	0.0066	363	0.0599	1109.2	0.0516
FOXK1(Forkhead)/HEK293-FOXK1-ChIP-Seq(GSE51673)/Homer	NVWTGTTTAC	0.01	-5.999	0.0069	2119	0.3495	7145.6	0.3324
FOXP1(Forkhead)/H9-FOXP1-ChIP-Seq(GSE31006)/Homer	NYYTGTTTACHN	0.01	-5.943	0.0073	1038	0.1712	3395.8	0.158
Barx1(Homeobox)/Stomach-Barx1.3xFlag-ChIP-Seq(GSE69483)/Homer	AAACMATTAN	0.01	-5.934	0.0073	1257	0.2073	4149.4	0.193
ARE(NR)/LNCAP-AR-ChIP-Seq(GSE27824)/Homer	RGRACASNSTGTYCYB	0.01	-5.653	0.0096	457	0.0754	1431	0.0666
Tcf12(bHLH)/GM12878-Tcf12-ChIP-Seq(GSE32465)/Homer	VCAGCTGYTG	0.01	-5.508	0.011	1540	0.254	5145.2	0.2393
Ascl1(bHLH)/NeuralTubes-Ascl1-ChIP-Seq(GSE55840)/Homer	NNVVCAGCTGBN	0.01	-5.468	0.0114	2434	0.4015	8275	0.3849
E2A(bHLH),near_PU.1/Bcell-PU.1-ChIP-Seq(GSE21512)/Homer	NVCACCTGBN	0.01	-5.449	0.0116	2769	0.4567	9456.3	0.4399
Unknown-ESC-element(?)/mES-Nanog-ChIP-Seq(GSE11724)/Homer	CACAGCAGGGGG	0.01	-5.424	0.0118	1092	0.1801	3598.5	0.1674
Elk1(ETS)/Hela-Elk1-ChIP-Seq(GSE31477)/Homer	HACTTCCGGY	0.01	-5.296	0.0133	777	0.1282	2522.7	0.1173
PBX2(Homeobox)/K562-PBX2-ChIP-Seq(Encode)/Homer	RTGATTKATRGN	0.01	-5.253	0.0138	1765	0.2911	5939.5	0.2763
ZNF7(Zf)/HepG2-ZNF7.Flag-ChIP-Seq(Encode)/Homer	CTGCCWVCTTTTRTA	0.01	-5.234	0.014	1208	0.1992	4005.9	0.1863
PGR(NR)/EndoStromal-PGR-ChIP-Seq(GSE69539)/Homer	AAGAACATWHTGTTC	0.01	-5.184	0.0146	507	0.0836	1609.4	0.0749
Pdx1(Homeobox)/Islet-Pdx1-ChIP-Seq(SRA008281)/Homer	YCATYAATCA	0.01	-5.071	0.0162	1959	0.3231	6625.4	0.3082
ETS1(ETS)/Jurkat-ETS1-ChIP-Seq(GSE17954)/Homer	ACAGGAAGTG	0.01	-5	0.0173	1671	0.2756	5622.4	0.2615
Hand2(bHLH)/Mesoderm-Hand2-ChIP-Seq(GSE61475)/Homer	TGACANARRCCAGRC	0.01	-4.998	0.0173	938	0.1547	3083.4	0.1434
PPARE(NR),DR1/3T3L1-Pparg-ChIP-Seq(GSE13511)/Homer	TGACCTTTGCCCCA	0.01	-4.964	0.0177	1676	0.2764	5641.7	0.2624
Ap4(bHLH)/AML-Tfap4-ChIP-Seq(GSE45738)/Homer	NAHCAGCTGD	0.01	-4.961	0.0177	1903	0.3139	6434.5	0.2993
NFAT(RHD)/Jurkat-NFATC1-ChIP-Seq(Jolma_et_al.)/Homer	ATTTTCCATT	0.01	-4.947	0.0178	1807	0.298	6099.1	0.2837
GATA:SCL(Zf,bHLH)/Ter119-SCL-ChIP-Seq(GSE18720)/Homer	CRGCTGBNGNSNNSAGATAA	0.01	-4.875	0.019	282	0.0465	864.5	0.0402
Elf4(ETS)/BMDM-Elf4-ChIP-Seq(GSE88699)/Homer	ACTTCCKGKT	0.01	-4.735	0.0218	1639	0.2703	5522.6	0.2569
MYNN(Zf)/HEK293-MYNN.eGFP-ChIP-Seq(Encode)/Homer	TTCAAAWTAAAAGTC	0.01	-4.72	0.022	676	0.1115	2195.7	0.1021
KLF10(Zf)/HEK293-KLF10.GFP-ChIP-Seq(GSE58341)/Homer	GGGGGTGTGTCC	0.1	-4.595	0.0247	1005	0.1658	3328.4	0.1548
MITF(bHLH)/MastCells-MITF-ChIP-Seq(GSE48085)/Homer	RTCATGTGAC	0.1	-4.55	0.0257	1665	0.2746	5621.3	0.2615
ELF1(ETS)/Jurkat-ELF1-ChIP-Seq(SRA014231)/Homer	AVCCGGAAGT	0.1	-4.459	0.028	733	0.1209	2398	0.1115
EHF(ETS)/LoVo-EHF-ChIP-Seq(GSE49402)/Homer	AVCAGGAAGT	0.1	-4.427	0.0287	2126	0.3507	7241.7	0.3368
SPDEF(ETS)/VCaP-SPDEF-ChIP-Seq(SRA014231)/Homer	ASWTCCTGBT	0.1	-4.395	0.0295	1687	0.2782	5705.7	0.2654
X-box(HTH)/NPC-H3K4me1-ChIP-Seq(GSE16256)/Homer	GGTTGCCATGGCAA	0.1	-4.383	0.0297	200	0.033	603.3	0.0281
HRE(HSF)/Striatum-HSF1-ChIP-Seq(GSE38000)/Homer	TTCTAGAABNTTCTA	0.1	-4.347	0.0306	439	0.0724	1401.4	0.0652
Tcf21(bHLH)/ArterySmoothMuscle-Tcf21-ChIP-Seq(GSE61369)/Homer	NAACAGCTGG	0.1	-4.329	0.031	1544	0.2547	5209.5	0.2423
ELF5(ETS)/T47D-ELF5-ChIP-Seq(GSE30407)/Homer	ACVAGGAAGT	0.1	-4.32	0.0311	1348	0.2223	4527.2	0.2106
Meis1(Homeobox)/MastCells-Meis1-ChIP-Seq(GSE48085)/Homer	VGCTGWCAVB	0.1	-4.299	0.0316	2654	0.4377	9107.2	0.4236
SF1(NR)/H295R-Nr5a1-ChIP-Seq(GSE44220)/Homer	CAAGGHCANV	0.1	-4.221	0.034	900	0.1484	2980.9	0.1387
Elk4(ETS)/Hela-Elk4-ChIP-Seq(GSE31477)/Homer	NRYTTCCGGY	0.1	-4.196	0.0346	759	0.1252	2496.1	0.1161
ZNF189(Zf)/HEK293-ZNF189.GFP-ChIP-Seq(GSE58341)/Homer	TGGAACAGMA	0.1	-4.182	0.0349	1456	0.2401	4909.3	0.2284
Bcl11a(Zf)/HSPC-BCL11A-ChIP-Seq(GSE104676)/Homer	TYTGACCASWRG	0.1	-4.101	0.0377	1697	0.2799	5754.6	0.2677
Foxh1(Forkhead)/hESC-FOXH1-ChIP-Seq(GSE29422)/Homer	NNTGTGGATTSS	0.1	-4.084	0.0381	1347	0.2222	4534.5	0.2109
Pit1(Homeobox)/GCrat-Pit1-ChIP-Seq(GSE58009)/Homer	ATGMATATDC	0.1	-4.025	0.0402	2113	0.3485	7216.2	0.3357
RORgt(NR)/EL4-RORgt.Flag-ChIP-Seq(GSE56019)/Homer	AAYTAGGTCA	0.1	-3.948	0.0429	305	0.0503	960.4	0.0447
RORgt(NR)/EL4-RORgt.Flag-ChIP-Seq(GSE56019)/Homer	AAYTAGGTCA	0.1	-3.948	0.0429	305	0.0503	960.4	0.0447
E2A(bHLH)/proBcell-E2A-ChIP-Seq(GSE21978)/Homer	DNRCAGCTGY	0.1	-3.911	0.0443	2648	0.4367	9107	0.4236
MafB(bZIP)/BMM-Mafb-ChIP-Seq(GSE75722)/Homer	WNTGCTGASTCAGCANWTTY	0.1	-3.816	0.0485	841	0.1387	2792.8	0.1299
Foxf1(Forkhead)/Lung-Foxf1-ChIP-Seq(GSE77951)/Homer	WWATRTAAACAN	0.1	-3.673	0.0556	2074	0.3421	7098.6	0.3302
ETV1(ETS)/GIST48-ETV1-ChIP-Seq(GSE22441)/Homer	AACCGGAAGT	0.1	-3.663	0.0559	2069	0.3413	7081.7	0.3294
CEBP:CEBP(bZIP)/MEF-Chop-ChIP-Seq(GSE35681)/Homer	NTNATGCAAYMNNHTGMAAY	0.1	-3.595	0.0595	457	0.0754	1483.9	0.069
Chop(bZIP)/MEF-Chop-ChIP-Seq(GSE35681)/Homer	ATTGCATCAT	0.1	-3.552	0.0618	579	0.0955	1901.4	0.0884
PRDM14(Zf)/H1-PRDM14-ChIP-Seq(GSE22767)/Homer	RGGTCTCTAACY	0.1	-3.538	0.0624	613	0.1011	2018.7	0.0939
THRa(NR)/C17.2-THRa-ChIP-Seq(GSE38347)/Homer	GGTCANYTGAGGWCA	0.1	-3.503	0.0643	1274	0.2101	4307.2	0.2003
Mouse_Recombination_Hotspot(Zf)/Testis-DMC1-ChIP-Seq(GSE24438)/Homer	ACTYKNATTCGTGNTACTTC	0.1	-3.461	0.0667	171	0.0282	524.1	0.0244
Ets1-distal(ETS)/CD4+-PolII-ChIP-Seq(Barski_et_al.)/Homer	MACAGGAAGT	0.1	-3.452	0.0669	564	0.093	1853.5	0.0862
PBX1(Homeobox)/MCF7-PBX1-ChIP-Seq(GSE28007)/Homer	GSCTGTCACTCA	0.1	-3.402	0.07	154	0.0254	469.7	0.0219
NFE2L2(bZIP)/HepG2-NFE2L2-ChIP-Seq(Encode)/Homer	AWWWTGCTGAGTCAT	0.1	-3.377	0.0714	112	0.0185	332.6	0.0155
THRb(NR)/HepG2-THRb.Flag-ChIP-Seq(Encode)/Homer	GGTCACCTGAGGTCA	0.1	-3.357	0.0725	1429	0.2357	4855.3	0.2258
Tgif1(Homeobox)/mES-Tgif1-ChIP-Seq(GSE55404)/Homer	YTGWCADY	0.1	-3.329	0.0742	3845	0.6342	13391.4	0.6229
GABPA(ETS)/Jurkat-GABPa-ChIP-Seq(GSE17954)/Homer	RACCGGAAGT	0.1	-3.293	0.0765	1408	0.2322	4785.7	0.2226
ZNF669(Zf)/HEK293-ZNF669.GFP-ChIP-Seq(GSE58341)/Homer	GARTGGTCATCGCCC	0.1	-3.277	0.0773	110	0.0181	327.7	0.0152
Atoh1(bHLH)/Cerebellum-Atoh1-ChIP-Seq(GSE22111)/Homer	VNRVCAGCTGGY	0.1	-3.209	0.0824	1790	0.2952	6127.3	0.285
ERE(NR),IR3/MCF7-ERa-ChIP-Seq(Unpublished)/Homer	VAGGTCACNSTGACC	0.1	-3.093	0.092	507	0.0836	1670.5	0.0777
ZNF675(Zf)/HEK293-ZNF675.GFP-ChIP-Seq(GSE58341)/Homer	ARGAGGMCAAAATGW	0.1	-2.966	0.1041	331	0.0546	1073.2	0.0499
Olig2(bHLH)/Neuron-Olig2-ChIP-Seq(GSE30882)/Homer	RCCATMTGTT	0.1	-2.93	0.1073	2882	0.4753	9995.7	0.465
E-box(bHLH)/Promoter/Homer	SSGGTCACGTGA	0.1	-2.872	0.1132	119	0.0196	363.4	0.0169
Atf3(bZIP)/GBM-ATF3-ChIP-Seq(GSE33912)/Homer	DATGASTCATHN	0.1	-2.777	0.1239	1230	0.2029	4191.1	0.1949
DMRT1(DM)/Testis-DMRT1-ChIP-Seq(GSE64892)/Homer	TWGHWACAWTGTWDC	0.1	-2.733	0.1288	645	0.1064	2159.5	0.1005
PRDM15(Zf)/ESC-Prdm15-ChIP-Seq(GSE73694)/Homer	YCCDNTCCAGGTTTT	0.1	-2.7	0.1325	1887	0.3112	6499.8	0.3023
ZNF528(Zf)/HEK293-ZNF528.GFP-ChIP-Seq(GSE58341)/Homer	AGAAATGACTTCCCT	0.1	-2.672	0.1356	20	0.0033	49.5	0.0023
NeuroG2(bHLH)/Fibroblast-NeuroG2-ChIP-Seq(GSE75910)/Homer	ACCATCTGTT	0.1	-2.653	0.1375	2402	0.3962	8317.2	0.3869
RORg(NR)/Liver-Rorc-ChIP-Seq(GSE101115)/Homer	WAABTAGGTCAV	0.1	-2.499	0.1597	222	0.0366	716.9	0.0333
PU.1(ETS)/ThioMac-PU.1-ChIP-Seq(GSE21512)/Homer	AGAGGAAGTG	0.1	-2.471	0.1634	895	0.1476	3039.2	0.1414
ETV4(ETS)/HepG2-ETV4-ChIP-Seq(ENCODE)/Homer	ACCGGAAGTG	0.1	-2.433	0.169	1604	0.2646	5522.8	0.2569
EWS:ERG-fusion(ETS)/CADO_ES1-EWS:ERG-ChIP-Seq(SRA014231)/Homer	ATTTCCTGTN	0.1	-2.402	0.1736	1443	0.238	4959.3	0.2307
VDR(NR),DR3/GM10855-VDR+vitD-ChIP-Seq(GSE22484)/Homer	ARAGGTCANWGAGTTCANNN	0.1	-2.326	0.1864	447	0.0737	1492.3	0.0694
ZBTB12(Zf)/HEK293-ZBTB12.GFP-ChIP-Seq(GSE58341)/Homer	NGNTCTAGAACCNGV	0.1	-2.321	0.1865	777	0.1282	2636.7	0.1226
ELF3(ETS)/PDAC-ELF3-ChIP-Seq(GSE64557)/Homer	ANCAGGAAGT	1	-2.291	0.1912	1352	0.223	4647.3	0.2162
PAX6(Paired,Homeobox)/Forebrain-Pax6-ChIP-Seq(GSE66961)/Homer	NGTGTTCAVTSAAGCGKAAA	1	-2.272	0.1931	181	0.0299	583.2	0.0271
ETS:E-box(ETS,bHLH)/HPC7-Scl-ChIP-Seq(GSE22178)/Homer	AGGAARCAGCTG	1	-2.272	0.1931	181	0.0299	583.4	0.0271
TFE3(bHLH)/MEF-TFE3-ChIP-Seq(GSE75757)/Homer	GTCACGTGACYV	1	-2.236	0.1994	136	0.0224	432.9	0.0201
E2F7(E2F)/Hela-E2F7-ChIP-Seq(GSE32673)/Homer	VDTTTCCCGCCA	1	-2.227	0.2002	107	0.0176	335.5	0.0156
Etv2(ETS)/ES-ER71-ChIP-Seq(GSE59402)/Homer(0.967)	NNAYTTCCTGHN	1	-2.227	0.2002	1567	0.2585	5406.3	0.2515
ETS(ETS)/Promoter/Homer	AACCGGAAGT	1	-2.224	0.2002	471	0.0777	1579.1	0.0735
Fra1(bZIP)/BT549-Fra1-ChIP-Seq(GSE46166)/Homer	NNATGASTCATH	1	-2.188	0.2055	1022	0.1686	3498.5	0.1627
Sox9(HMG)/Limb-SOX9-ChIP-Seq(GSE73225)/Homer	AGGVNCCTTTGT	1	-2.179	0.2064	1541	0.2542	5318.8	0.2474
IRF:BATF(IRF:bZIP)/pDC-Irf8-ChIP-Seq(GSE66899)/Homer	CTTTCANTATGACTV	1	-2.169	0.2076	300	0.0495	992.8	0.0462
PAX5(Paired,Homeobox),condensed/GM12878-PAX5-ChIP-Seq(GSE32465)/Homer	GTCACGCTCSCTGM	1	-2.119	0.2171	201	0.0332	655.7	0.0305
ZFP3(Zf)/HEK293-ZFP3.GFP-ChIP-Seq(GSE58341)/Homer	GGGTTTTGAAGGATGARTAGGAGTT	1	-2.07	0.227	14	0.0023	35.6	0.0017
CDX4(Homeobox)/ZebrafishEmbryos-Cdx4.Myc-ChIP-Seq(GSE48254)/Homer	NGYCATAAAWCH	1	-2.027	0.2362	1948	0.3213	6762.4	0.3146
RARg(NR)/ES-RARg-ChIP-Seq(GSE30538)/Homer	AGGTCAAGGTCA	1	-2	0.2415	70	0.0115	216.9	0.0101
NeuroD1(bHLH)/Islet-NeuroD1-ChIP-Seq(GSE30298)/Homer	GCCATCTGTT	1	-1.976	0.2464	1435	0.2367	4960.8	0.2308
TCF4(bHLH)/SHSY5Y-TCF4-ChIP-Seq(GSE96915)/Homer	SMCATCTGKH	1	-1.92	0.2593	2399	0.3957	8363.5	0.389
ZBTB18(Zf)/HEK293-ZBTB18.GFP-ChIP-Seq(GSE58341)/Homer	AACATCTGGA	1	-1.889	0.2664	935	0.1542	3212.1	0.1494
EBF1(EBF)/Near-E2A-ChIP-Seq(GSE21512)/Homer	GTCCCCWGGGGA	1	-1.862	0.2726	1575	0.2598	5461.5	0.254
ZNF467(Zf)/HEK293-ZNF467.GFP-ChIP-Seq(GSE58341)/Homer	TGGGGAAGGGCM	1	-1.798	0.2893	1254	0.2068	4337.8	0.2018
Tbx20(T-box)/Heart-Tbx20-ChIP-Seq(GSE29636)/Homer	GGTGYTGACAGS	1	-1.784	0.292	402	0.0663	1359.5	0.0632
KLF6(Zf)/PDAC-KLF6-ChIP-Seq(GSE64557)/Homer	MKGGGYGTGGCC	1	-1.759	0.2983	1544	0.2547	5360.5	0.2493
Hoxb4(Homeobox)/ES-Hoxb4-ChIP-Seq(GSE34014)/Homer	TGATTRATGGCY	1	-1.713	0.311	410	0.0676	1390.9	0.0647
EBF(EBF)/proBcell-EBF-ChIP-Seq(GSE21978)/Homer	DGTCCCYRGGGA	1	-1.71	0.311	363	0.0599	1227.7	0.0571
AP-1(bZIP)/ThioMac-PU.1-ChIP-Seq(GSE21512)/Homer	VTGACTCATC	1	-1.693	0.3146	1324	0.2184	4591.9	0.2136
Maz(Zf)/HepG2-Maz-ChIP-Seq(GSE31477)/Homer	GGGGGGGG	1	-1.588	0.3482	1534	0.253	5339.1	0.2484
CTCF(Zf)/CD4+-CTCF-ChIP-Seq(Barski_et_al.)/Homer	AYAGTGCCMYCTRGTGGCCA	1	-1.58	0.3495	154	0.0254	510.1	0.0237
MafK(bZIP)/C2C12-MafK-ChIP-Seq(GSE36030)/Homer	GCTGASTCAGCA	1	-1.578	0.3495	407	0.0671	1386.8	0.0645
NF1:FOXA1(CTF,Forkhead)/LNCAP-FOXA1-ChIP-Seq(GSE27824)/Homer	WNTGTTTRYTTTGGCA	1	-1.551	0.3568	124	0.0205	408.9	0.019
Rfx1(HTH)/NPC-H3K4me1-ChIP-Seq(GSE16256)/Homer	KGTTGCCATGGCAA	1	-1.504	0.3725	335	0.0553	1139.4	0.053
RBPJ:Ebox(?,bHLH)/Panc1-Rbpj1-ChIP-Seq(GSE47459)/Homer	GGGRAARRGRMCAGMTG	1	-1.483	0.379	608	0.1003	2093.3	0.0974
Bach2(bZIP)/OCILy7-Bach2-ChIP-Seq(GSE44420)/Homer	TGCTGAGTCA	1	-1.462	0.3855	333	0.0549	1134.8	0.0528
Brn2(POU,Homeobox)/NPC-Brn2-ChIP-Seq(GSE35496)/Homer	ATGAATATTC	1	-1.452	0.3878	267	0.044	905.1	0.0421
Pax7(Paired,Homeobox)/Myoblast-Pax7-ChIP-Seq(GSE25064)/Homer	TAATCAATTA	1	-1.439	0.3914	289	0.0477	982.7	0.0457
EBNA1(EBV-virus)/Raji-EBNA1-ChIP-Seq(GSE30709)/Homer	GGYAGCAYDTGCTDCCCNNN	1	-1.432	0.3922	23	0.0038	69.5	0.0032
Zic3(Zf)/mES-Zic3-ChIP-Seq(GSE37889)/Homer	GGCCYCCTGCTGDGH	1	-1.428	0.3925	943	0.1555	3272.4	0.1522
DMRT6(DM)/Testis-DMRT6-ChIP-Seq(GSE60440)/Homer	YDGHTACAWTGTADC	1	-1.393	0.4048	485	0.08	1668.5	0.0776
Nrf2(bZIP)/Lymphoblast-Nrf2-ChIP-Seq(GSE37589)/Homer	HTGCTGAGTCAT	1	-1.381	0.4081	85	0.014	279.1	0.013
Fra2(bZIP)/Striatum-Fra2-ChIP-Seq(GSE43429)/Homer	GGATGACTCATC	1	-1.356	0.4167	845	0.1394	2933.8	0.1365
ZEB2(Zf)/SNU398-ZEB2-ChIP-Seq(GSE103048)/Homer	GNMCAGGTGTGC	1	-1.353	0.4167	2041	0.3366	7151.2	0.3326
Phox2a(Homeobox)/Neuron-Phox2a-ChIP-Seq(GSE31456)/Homer	YTAATYNRATTA	1	-1.307	0.4341	1113	0.1836	3880.7	0.1805
NFAT:AP1(RHD,bZIP)/Jurkat-NFATC1-ChIP-Seq(Jolma_et_al.)/Homer	SARTGGAAAAWRTGAGTCAB	1	-1.299	0.4361	414	0.0683	1425.4	0.0663
NFkB-p65(RHD)/GM12787-p65-ChIP-Seq(GSE19485)/Homer	WGGGGATTTCCC	1	-1.239	0.4612	962	0.1587	3354.7	0.156
HOXA2(Homeobox)/mES-Hoxa2-ChIP-Seq(Donaldson_et_al.)/Homer	GYCATCMATCAT	1	-1.233	0.4625	212	0.035	723.7	0.0337
CArG(MADS)/PUER-Srf-ChIP-Seq(Sullivan_et_al.)/Homer	CCATATATGGNM	1	-1.22	0.4664	633	0.1044	2198.7	0.1023
Bach1(bZIP)/K562-Bach1-ChIP-Seq(GSE31477)/Homer	AWWNTGCTGAGTCAT	1	-1.195	0.4764	101	0.0167	339.1	0.0158
ZNF415(Zf)/HEK293-ZNF415.GFP-ChIP-Seq(GSE58341)/Homer	GRTGMTRGAGCC	1	-1.184	0.4798	932	0.1537	3253.8	0.1514
AP-2gamma(AP2)/MCF7-TFAP2C-ChIP-Seq(GSE21234)/Homer	SCCTSAGGSCAW	1	-1.178	0.4809	1499	0.2472	5254.3	0.2444
ETS:RUNX(ETS,Runt)/Jurkat-RUNX1-ChIP-Seq(GSE17954)/Homer	RCAGGATGTGGT	1	-1.171	0.4826	159	0.0262	542	0.0252
IRF8(IRF)/BMDM-IRF8-ChIP-Seq(GSE77884)/Homer	GRAASTGAAAST	1	-1.169	0.4826	680	0.1122	2368	0.1101
LRF(Zf)/Erythroblasts-ZBTB7A-ChIP-Seq(GSE74977)/Homer	AAGACCCYYN	1	-1.163	0.4828	2010	0.3315	7062.3	0.3285
E2F4(E2F)/K562-E2F4-ChIP-Seq(GSE31477)/Homer	GGCGGGAAAH	1	-1.163	0.4828	424	0.0699	1468.9	0.0683
DUX(Homeobox)/C2C12-Dux-ChIP-Seq(GSE87279)/Homer	BCWGATTCAATCAAN	1	-1.155	0.4832	9	0.0015	27	0.0013
ZNF322(Zf)/HEK293-ZNF322.GFP-ChIP-Seq(GSE58341)/Homer	GAGCCTGGTACTGWGCCTGR	1	-1.107	0.505	588	0.097	2048.1	0.0953
OCT:OCT-short(POU,Homeobox)/NPC-OCT6-ChIP-Seq(GSE43916)/Homer	ATGCATWATGCATRW	1	-1.058	0.5282	1559	0.2571	5479.1	0.2549
PAX3:FKHR-fusion(Paired,Homeobox)/Rh4-PAX3:FKHR-ChIP-Seq(GSE19063)/Homer	ACCRTGACTAATTNN	1	-1.048	0.532	464	0.0765	1616.8	0.0752
E2F6(E2F)/Hela-E2F6-ChIP-Seq(GSE31477)/Homer	GGCGGGAARN	1	-1.041	0.5338	588	0.097	2053	0.0955
EWS:FLI1-fusion(ETS)/SK_N_MC-EWS:FLI1-ChIP-Seq(SRA014231)/Homer	VACAGGAAAT	1	-1.03	0.5374	985	0.1625	3454.4	0.1607
IRF1(IRF)/PBMC-IRF1-ChIP-Seq(GSE43036)/Homer	GAAAGTGAAAGT	1	-1.023	0.5391	333	0.0549	1157.4	0.0538
IRF2(IRF)/Erythroblas-IRF2-ChIP-Seq(GSE36985)/Homer	GAAASYGAAASY	1	-1.013	0.5427	232	0.0383	803.1	0.0374
BATF(bZIP)/Th17-BATF-ChIP-Seq(GSE39756)/Homer	DATGASTCAT	1	-0.9868	0.5551	1174	0.1936	4126.1	0.1919
PRDM9(Zf)/Testis-DMC1-ChIP-Seq(GSE35498)/Homer	ADGGYAGYAGCATCT	1	-0.9718	0.5615	769	0.1268	2697.8	0.1255
Sp2(Zf)/HEK293-Sp2.eGFP-ChIP-Seq(Encode)/Homer	YGGCCCCGCCCC	1	-0.9622	0.5649	1974	0.3256	6959.6	0.3237
KLF5(Zf)/LoVo-KLF5-ChIP-Seq(GSE49402)/Homer	DGGGYGKGGC	1	-0.9516	0.5689	1940	0.32	6840.6	0.3182
E2F(E2F)/Hela-CellCycle-Expression/Homer	TTSGCGCGAAAA	1	-0.9474	0.5692	37	0.0061	124.3	0.0058
IRF3(IRF)/BMDM-Irf3-ChIP-Seq(GSE67343)/Homer	AGTTTCAKTTTC	1	-0.9464	0.5692	742	0.1224	2605	0.1212
PRDM1(Zf)/Hela-PRDM1-ChIP-Seq(GSE31477)/Homer	ACTTTCACTTTC	1	-0.9463	0.5692	1205	0.1987	4240.5	0.1972
Hoxc9(Homeobox)/Ainv15-Hoxc9-ChIP-Seq(GSE21812)/Homer	GGCCATAAATCA	1	-0.9395	0.5692	1170	0.193	4117.5	0.1915
PU.1-IRF(ETS:IRF)/Bcell-PU.1-ChIP-Seq(GSE21512)/Homer	MGGAAGTGAAAC	1	-0.9259	0.5735	2220	0.3662	7835.3	0.3645
GFY(?)/Promoter/Homer	ACTACAATTCCC	1	-0.9187	0.5756	111	0.0183	383.1	0.0178
Fosl2(bZIP)/3T3L1-Fosl2-ChIP-Seq(GSE56872)/Homer	NATGASTCABNN	1	-0.9053	0.5814	541	0.0892	1898.2	0.0883
Mef2b(MADS)/HEK293-Mef2b.V5-ChIP-Seq(GSE67450)/Homer	GCTATTTTTGGM	1	-0.8845	0.5915	2261	0.3729	7986.5	0.3715
LXRE(NR),DR4/RAW-LXRb.biotin-ChIP-Seq(GSE21512)/Homer	RGGTTACTANAGGTCA	1	-0.8795	0.5924	505	0.0833	1773.6	0.0825
REST-NRSF(Zf)/Jurkat-NRSF-ChIP-Seq/Homer	GGMGCTGTCCATGGTGCTGA	1	-0.8774	0.5924	10	0.0016	32.3	0.0015
ZSCAN22(Zf)/HEK293-ZSCAN22.GFP-ChIP-Seq(GSE58341)/Homer	SMCAGTCWGAKGGAGGAGGC	1	-0.8656	0.5966	142	0.0234	494.1	0.023
Sox6(HMG)/Myotubes-Sox6-ChIP-Seq(GSE32627)/Homer	CCATTGTTNY	1	-0.8161	0.6247	2568	0.4236	9084.2	0.4226
EKLF(Zf)/Erythrocyte-Klf1-ChIP-Seq(GSE20478)/Homer	NWGGGTGTGGCY	1	-0.8151	0.6247	467	0.077	1644.1	0.0765
TR4(NR),DR1/Hela-TR4-ChIP-Seq(GSE24685)/Homer	GAGGTCAAAGGTCA	1	-0.8091	0.6249	194	0.032	680	0.0316
Cdx2(Homeobox)/mES-Cdx2-ChIP-Seq(GSE14586)/Homer	GYMATAAAAH	1	-0.8031	0.6265	1663	0.2743	5879.4	0.2735
Atf7(bZIP)/3T3L1-Atf7-ChIP-Seq(GSE56872)/Homer	NGRTGACGTCAY	1	-0.7798	0.6391	1139	0.1879	4027	0.1873
bZIP:IRF(bZIP,IRF)/Th17-BatF-ChIP-Seq(GSE39756)/Homer	NAGTTTCABTHTGACTNW	1	-0.776	0.6394	1044	0.1722	3690.6	0.1717
Prop1(Homeobox)/GHFT1-PROP1.biotin-ChIP-Seq(GSE77302)/Homer	NTAATBNAATTA	1	-0.7705	0.6408	1603	0.2644	5671.4	0.2638
ZNF143|STAF(Zf)/CUTLL-ZNF143-ChIP-Seq(GSE29600)/Homer	ATTTCCCAGVAKSCY	1	-0.7657	0.6417	639	0.1054	2257.6	0.105
ZNF711(Zf)/SHSY5Y-ZNF711-ChIP-Seq(GSE20673)/Homer	AGGCCTAG	1	-0.7628	0.6417	2516	0.415	8908.6	0.4144
JunB(bZIP)/DendriticCells-Junb-ChIP-Seq(GSE36099)/Homer	RATGASTCAT	1	-0.7404	0.6538	966	0.1593	3418.6	0.159
NF-E2(bZIP)/K562-NFE2-ChIP-Seq(GSE31477)/Homer	GATGACTCAGCA	1	-0.6347	0.7243	91	0.015	324.2	0.0151
Six2(Homeobox)/NephronProgenitor-Six2-ChIP-Seq(GSE39837)/Homer	GWAAYHTGAKMC	1	-0.6265	0.7279	1826	0.3012	6484	0.3016
Mef2a(MADS)/HL1-Mef2a.biotin-ChIP-Seq(GSE21529)/Homer	CYAAAAATAG	1	-0.5934	0.7498	1584	0.2613	5631.2	0.2619
RFX(HTH)/K562-RFX3-ChIP-Seq(SRA012198)/Homer	CGGTTGCCATGGCAAC	1	-0.5911	0.7498	98	0.0162	351.5	0.0164
Tbox:Smad(T-box,MAD)/ESCd5-Smad2_3-ChIP-Seq(GSE29422)/Homer	AGGTGHCAGACA	1	-0.5872	0.7498	379	0.0625	1352.7	0.0629
NRF(NRF)/Promoter/Homer	STGCGCATGCGC	1	-0.5638	0.7649	120	0.0198	431.2	0.0201
ZNF136(Zf)/HEK293-ZNF136.GFP-ChIP-Seq(GSE58341)/Homer	YTKGATAHAGTATTCTWGGTNGGCA	1	-0.5302	0.7885	339	0.0559	1215.8	0.0566
Rfx2(HTH)/LoVo-RFX2-ChIP-Seq(GSE49402)/Homer	GTTGCCATGGCAACM	1	-0.5234	0.7912	116	0.0191	419.9	0.0195
PU.1:IRF8(ETS:IRF)/pDC-Irf8-ChIP-Seq(GSE66899)/Homer	GGAAGTGAAAST	1	-0.5106	0.7989	385	0.0635	1381.7	0.0643
ZNF317(Zf)/HEK293-ZNF317.GFP-ChIP-Seq(GSE58341)/Homer	GTCWGCTGTYYCTCT	1	-0.5051	0.8007	169	0.0279	610.1	0.0284
KLF14(Zf)/HEK293-KLF14.GFP-ChIP-Seq(GSE58341)/Homer	RGKGGGCGKGGC	1	-0.5049	0.8007	2355	0.3884	8384.9	0.39
CTCF-SatelliteElement(Zf?)/CD4+-CTCF-ChIP-Seq(Barski_et_al.)/Homer	TGCAGTTCCMVNWRTGGCCA	1	-0.4896	0.808	18	0.003	67.5	0.0031
Zfp281(Zf)/ES-Zfp281-ChIP-Seq(GSE81042)/Homer	CCCCTCCCCCAC	1	-0.4701	0.8214	240	0.0396	867.4	0.0403
T1ISRE(IRF)/ThioMac-Ifnb-Expression/Homer	ACTTTCGTTTCT	1	-0.4649	0.823	23	0.0038	86.2	0.004
CUX1(Homeobox)/K562-CUX1-ChIP-Seq(GSE92882)/Homer	TATCGATNAN	1	-0.4645	0.823	1458	0.2405	5207.4	0.2422
Sox10(HMG)/SciaticNerve-Sox3-ChIP-Seq(GSE35132)/Homer	CCWTTGTYYB	1	-0.4636	0.823	2510	0.414	8944	0.416
JunD(bZIP)/K562-JunD-ChIP-Seq/Homer	ATGACGTCATCN	1	-0.4275	0.8463	111	0.0183	407.4	0.019
Gfi1b(Zf)/HPC7-Gfi1b-ChIP-Seq(GSE22178)/Homer	MAATCACTGC	1	-0.3993	0.8679	1651	0.2723	5907.8	0.2748
RUNX1(Runt)/Jurkat-RUNX1-ChIP-Seq(GSE29180)/Homer	AAACCACARM	1	-0.3902	0.8731	1766	0.2913	6318.8	0.2939
Atf2(bZIP)/3T3L1-Atf2-ChIP-Seq(GSE56872)/Homer	NRRTGACGTCAT	1	-0.3849	0.875	654	0.1079	2358.7	0.1097
OCT:OCT(POU,Homeobox)/NPC-Brn1-ChIP-Seq(GSE35496)/Homer	ATGAATATTCATGAG	1	-0.3791	0.8774	22	0.0036	85.4	0.004
NFkB-p65-Rel(RHD)/ThioMac-LPS-Expression(GSE23622)/Homer	GGAAATTCCC	1	-0.353	0.8977	101	0.0167	376.6	0.0175
GATA(Zf),IR3/iTreg-Gata3-ChIP-Seq(GSE20898)/Homer	NNNNNBAGATAWYATCTVHN	1	-0.3496	0.898	420	0.0693	1526.7	0.071
GATA3(Zf),DR4/iTreg-Gata3-ChIP-Seq(GSE20898)/Homer	AGATGKDGAGATAAG	1	-0.3436	0.9007	219	0.0361	804.5	0.0374
Mef2d(MADS)/Retina-Mef2d-ChIP-Seq(GSE61391)/Homer	GCTATTTTTAGC	1	-0.3171	0.922	563	0.0929	2044.7	0.0951
Six1(Homeobox)/Myoblast-Six1-ChIP-Chip(GSE20150)/Homer	GKVTCADRTTWC	1	-0.3107	0.9251	498	0.0821	1812.4	0.0843
GATA3(Zf),DR8/iTreg-Gata3-ChIP-Seq(GSE20898)/Homer	AGATSTNDNNDSAGATAASN	1	-0.3073	0.9254	161	0.0266	598.3	0.0278
Slug(Zf)/Mesoderm-Snai2-ChIP-Seq(GSE61475)/Homer	SNGCACCTGCHS	1	-0.3008	0.9286	1372	0.2263	4938.9	0.2297
GATA(Zf),IR4/iTreg-Gata3-ChIP-Seq(GSE20898)/Homer	NAGATWNBNATCTNN	1	-0.2928	0.9333	176	0.029	655	0.0305
DUX4(Homeobox)/Myoblasts-DUX4.V5-ChIP-Seq(GSE75791)/Homer	NWTAAYCYAATCAWN	1	-0.2747	0.9475	114	0.0188	430.8	0.02
ZNF382(Zf)/HEK293-ZNF382.GFP-ChIP-Seq(GSE58341)/Homer	GNCTGTASTRNTGBCTCHTT	1	-0.2672	0.9518	49	0.0081	191.7	0.0089
GFX(?)/Promoter/Homer	ATTCTCGCGAGA	1	-0.26	0.9557	6	0.001	27.9	0.0013
ZKSCAN1(Zf)/HepG2-ZKSCAN1-ChIP-Seq(Encode)/Homer	GCACAYAGTAGGKCY	1	-0.2596	0.9557	65	0.0107	251.2	0.0117
Pitx1:Ebox(Homeobox,bHLH)/Hindlimb-Pitx1-ChIP-Seq(GSE41591)/Homer	YTAATTRAWWCCAGATGT	1	-0.2526	0.9571	485	0.08	1776.2	0.0826
ISRE(IRF)/ThioMac-LPS-Expression(GSE23622)/Homer	AGTTTCASTTTC	1	-0.2471	0.9595	140	0.0231	528.4	0.0246
ZNF165(Zf)/WHIM12-ZNF165-ChIP-Seq(GSE65937)/Homer	AAGGKGRCGCAGGCA	1	-0.241	0.9626	232	0.0383	864.8	0.0402
Tcfcp2l1(CP2)/mES-Tcfcp2l1-ChIP-Seq(GSE11431)/Homer	NRAACCRGTTYRAACCRGYT	1	-0.2368	0.9637	220	0.0363	821.3	0.0382
Ronin(THAP)/ES-Thap11-ChIP-Seq(GSE51522)/Homer	RACTACAACTCCCAGVAKGC	1	-0.2287	0.9687	15	0.0025	64.1	0.003
Pax7(Paired,Homeobox),long/Myoblast-Pax7-ChIP-Seq(GSE25064)/Homer	TAATCHGATTAC	1	-0.2266	0.9687	71	0.0117	276.4	0.0129
ZNF16(Zf)/HEK293-ZNF16.GFP-ChIP-Seq(GSE58341)/Homer	MACCTTCYATGGCTCCCTAKTGCCY	1	-0.2067	0.9845	15	0.0025	65.3	0.003
NFY(CCAAT)/Promoter/Homer	RGCCAATSRG	1	-0.1988	0.9894	1324	0.2184	4798.1	0.2232
ZFX(Zf)/mES-Zfx-ChIP-Seq(GSE11431)/Homer	AGGCCTRG	1	-0.1961	0.9894	1893	0.3122	6829.9	0.3177
Brn1(POU,Homeobox)/NPC-Brn1-ChIP-Seq(GSE35496)/Homer	TATGCWAATBAV	1	-0.1875	0.9948	743	0.1225	2720.8	0.1266
Sox3(HMG)/NPC-Sox3-ChIP-Seq(GSE33059)/Homer	CCWTTGTY	1	-0.1831	0.9964	2643	0.4359	9502.4	0.442
AP-2alpha(AP2)/Hela-AP2alpha-ChIP-Seq(GSE31477)/Homer	ATGCCCTGAGGC	1	-0.1728	1	1179	0.1945	4289.6	0.1995
Oct4(POU,Homeobox)/mES-Oct4-ChIP-Seq(GSE11431)/Homer	ATTTGCATAW	1	-0.1561	1	1099	0.1813	4009.4	0.1865
Pit1+1bp(Homeobox)/GCrat-Pit1-ChIP-Seq(GSE58009)/Homer	ATGCATAATTCA	1	-0.146	1	919	0.1516	3367.2	0.1566
Klf9(Zf)/GBM-Klf9-ChIP-Seq(GSE62211)/Homer	GCCACRCCCACY	1	-0.1433	1	558	0.092	2067.3	0.0962
PSE(SNAPc)/K562-mStart-Seq/Homer	WAVTCACCMTAASYDAAAAG	1	-0.1248	1	1186	0.1956	4335.8	0.2017
RAR:RXR(NR),DR5/ES-RAR-ChIP-Seq(GSE56893)/Homer	RGGTCADNNAGAGGTCAV	1	-0.1204	1	42	0.0069	177	0.0082
E2F1(E2F)/Hela-E2F1-ChIP-Seq(GSE22478)/Homer	CWGGCGGGAA	1	-0.1199	1	226	0.0373	865.4	0.0403
GFY-Staf(?,Zf)/Promoter/Homer	RACTACAATTCCCAGAAKGC	1	-0.1182	1	51	0.0084	212.5	0.0099
ZNF41(Zf)/HEK293-ZNF41.GFP-ChIP-Seq(GSE58341)/Homer	CCTCATGGTGYCYTWYTCCCTTGTG	1	-0.1171	1	58	0.0096	239	0.0111
Phox2b(Homeobox)/CLBGA-PHOX2B-ChIP-Seq(GSE90683)/Homer	TTAATTNAATTA	1	-0.1126	1	648	0.1069	2405	0.1119
E2F3(E2F)/MEF-E2F3-ChIP-Seq(GSE71376)/Homer	BTKGGCGGGAAA	1	-0.1106	1	658	0.1085	2441.7	0.1136
WT1(Zf)/Kidney-WT1-ChIP-Seq(GSE90016)/Homer	MCTCCCMCRCAB	1	-0.1007	1	858	0.1415	3168.7	0.1474
Pax7(Paired,Homeobox),longest/Myoblast-Pax7-ChIP-Seq(GSE25064)/Homer	NTAATTDGCYAATTANNWWD	1	-0.08949	1	107	0.0176	430.6	0.02
CRE(bZIP)/Promoter/Homer	CSGTGACGTCAC	1	-0.08811	1	281	0.0463	1077.8	0.0501
Reverb(NR),DR2/RAW-Reverba.biotin-ChIP-Seq(GSE45914)/Homer	GTRGGTCASTGGGTCA	1	-0.08401	1	341	0.0562	1300	0.0605
OCT:OCT(POU,Homeobox,IR1)/NPC-Brn2-ChIP-Seq(GSE35496)/Homer	ATGAATWATTCATGA	1	-0.08001	1	35	0.0058	155.8	0.0072
Pax8(Paired,Homeobox)/Thyroid-Pax8-ChIP-Seq(GSE26938)/Homer	GTCATGCHTGRCTGS	1	-0.07584	1	646	0.1065	2415.3	0.1123
HNF6(Homeobox)/Liver-Hnf6-ChIP-Seq(ERP000394)/Homer	NTATYGATCH	1	-0.07332	1	1125	0.1856	4147.3	0.1929
Jun-AP1(bZIP)/K562-cJun-ChIP-Seq(GSE31477)/Homer	GATGASTCATCN	1	-0.06868	1	371	0.0612	1416.5	0.0659
Usf2(bHLH)/C2C12-Usf2-ChIP-Seq(GSE36030)/Homer	GTCACGTGGT	1	-0.06164	1	706	0.1164	2642.1	0.1229
Sox17(HMG)/Endoderm-Sox17-ChIP-Seq(GSE61475)/Homer	CCATTGTTYB	1	-0.05864	1	1339	0.2208	4929.5	0.2293
SpiB(ETS)/OCILY3-SPIB-ChIP-Seq(GSE56857)/Homer	AAAGRGGAAGTG	1	-0.05842	1	451	0.0744	1715.2	0.0798
Sox2(HMG)/mES-Sox2-ChIP-Seq(GSE11431)/Homer	BCCATTGTTC	1	-0.05646	1	1556	0.2566	5710.6	0.2656
PRDM10(Zf)/HEK293-PRDM10.eGFP-ChIP-Seq(Encode)/Homer	TGGTACATTCCA	1	-0.05398	1	1239	0.2044	4574.6	0.2128
NFkB-p50,p52(RHD)/Monocyte-p50-ChIP-Chip(Schreiber_et_al.)/Homer	GGGGGAATCCCC	1	-0.04778	1	162	0.0267	651.1	0.0303
Cux2(Homeobox)/Liver-Cux2-ChIP-Seq(GSE35985)/Homer	HNRAATCAAT	1	-0.04689	1	957	0.1578	3564.3	0.1658
c-Jun-CRE(bZIP)/K562-cJun-ChIP-Seq(GSE31477)/Homer	ATGACGTCATCY	1	-0.04255	1	639	0.1054	2415	0.1123
OCT:OCT(POU,Homeobox)/NPC-OCT6-ChIP-Seq(GSE43916)/Homer	YATGCATATRCATRT	1	-0.0398	1	371	0.0612	1434.3	0.0667
PAX5(Paired,Homeobox)/GM12878-PAX5-ChIP-Seq(GSE32465)/Homer	GCAGCCAAGCRTGACH	1	-0.03544	1	688	0.1135	2600.5	0.121
Sox4(HMG)/proB-Sox4-ChIP-Seq(GSE50066)/Homer	YCTTTGTTCC	1	-0.03464	1	1479	0.2439	5461.7	0.2541
FOXA1:AR(Forkhead,NR)/LNCAP-AR-ChIP-Seq(GSE27824)/Homer	AGTAAACAAAAAAGAACAND	1	-0.03209	1	197	0.0325	792.4	0.0369
Oct4:Sox17(POU,Homeobox,HMG)/F9-Sox17-ChIP-Seq(GSE44553)/Homer	CCATTGTATGCAAAT	1	-0.03047	1	310	0.0511	1216.7	0.0566
Klf4(Zf)/mES-Klf4-ChIP-Seq(GSE11431)/Homer	GCCACACCCA	1	-0.02592	1	746	0.123	2824.4	0.1314
Twist(bHLH)/HMLE-TWIST1-ChIP-Seq(Chang_et_al)/Homer	VCAKCTGGNNNCCAGMTGBN	1	-0.02501	1	222	0.0366	893	0.0415
OCT4-SOX2-TCF-NANOG(POU,Homeobox,HMG)/mES-Oct4-ChIP-Seq(GSE11431)/Homer	ATTTGCATAACAATG	1	-0.02157	1	447	0.0737	1734.9	0.0807
Oct6(POU,Homeobox)/NPC-Pou3f1-ChIP-Seq(GSE35496)/Homer	WATGCAAATGAG	1	-0.02063	1	941	0.1552	3543.4	0.1648
HOXA1(Homeobox)/mES-Hoxa1-ChIP-Seq(SRP084292)/Homer	TGATKGATGR	1	-0.0195	1	528	0.0871	2036.3	0.0947
Mef2c(MADS)/GM12878-Mef2c-ChIP-Seq(GSE32465)/Homer	DCYAAAAATAGM	1	-0.01881	1	1675	0.2763	6197.1	0.2883
BORIS(Zf)/K562-CTCFL-ChIP-Seq(GSE32465)/Homer	CNNBRGCGCCCCCTGSTGGC	1	-0.01236	1	217	0.0358	889.1	0.0414
ZBTB33(Zf)/GM12878-ZBTB33-ChIP-Seq(GSE32465)/Homer	GGVTCTCGCGAGAAC	1	-0.008919	1	15	0.0025	91.1	0.0042
SCRT1(Zf)/HEK293-SCRT1.eGFP-ChIP-Seq(Encode)/Homer	GCAACAGGTG	1	-0.006594	1	675	0.1113	2613.9	0.1216
RUNX(Runt)/HPC7-Runx1-ChIP-Seq(GSE22178)/Homer	SAAACCACAG	1	-0.004927	1	1195	0.1971	4524.5	0.2105
ZNF692(Zf)/HEK293-ZNF692.GFP-ChIP-Seq(GSE58341)/Homer	GTGGGCCCCA	1	-0.003461	1	228	0.0376	957.7	0.0445
GLI3(Zf)/Limb-GLI3-ChIP-Chip(GSE11077)/Homer	CGTGGGTGGTCC	1	-0.00326	1	186	0.0307	796.3	0.037
NRF1(NRF)/MCF7-NRF1-ChIP-Seq(Unpublished)/Homer	CTGCGCATGCGC	1	-0.001699	1	30	0.0049	172.7	0.008
FXR(NR),IR1/Liver-FXR-ChIP-Seq(Chong_et_al.)/Homer	AGGTCANTGACCTB	1	-0.00168	1	677	0.1117	2662.1	0.1238
Egr1(Zf)/K562-Egr1-ChIP-Seq(GSE32465)/Homer	TGCGTGGGYG	1	-0.001231	1	797	0.1315	3115.7	0.1449
Oct2(POU,Homeobox)/Bcell-Oct2-ChIP-Seq(GSE21512)/Homer	ATATGCAAAT	1	-0.001221	1	708	0.1168	2786	0.1296
KLF3(Zf)/MEF-Klf3-ChIP-Seq(GSE44748)/Homer	NRGCCCCRCCCHBNN	1	-0.000992	1	785	0.1295	3077.3	0.1431
Sp5(Zf)/mES-Sp5.Flag-ChIP-Seq(GSE72989)/Homer	RGKGGGCGGAGC	1	-0.000491	1	1316	0.2171	5047.5	0.2348
RUNX-AML(Runt)/CD4+-PolII-ChIP-Seq(Barski_et_al.)/Homer	GCTGTGGTTW	1	-0.000481	1	1244	0.2052	4785.1	0.2226
HINFP(Zf)/K562-HINFP.eGFP-ChIP-Seq(Encode)/Homer	TWVGGTCCGC	1	-0.000448	1	178	0.0294	797.6	0.0371
GLIS3(Zf)/Thyroid-Glis3.GFP-ChIP-Seq(GSE103297)/Homer	CTCCCTGGGAGGCCN	1	-0.000427	1	2567	0.4234	9557.5	0.4446
YY1(Zf)/Promoter/Homer	CAAGATGGCGGC	1	-0.00017	1	75	0.0124	389.5	0.0181
ZNF519(Zf)/HEK293-ZNF519.GFP-ChIP-Seq(GSE58341)/Homer	GAGSCCGAGC	1	-7.1e-05	1	297	0.049	1294.3	0.0602
Six4(Homeobox)/MCF7-SIX4-ChIP-Seq(Encode)/Homer	TGWAAYCTGABACCB	1	-6.9e-05	1	86	0.0142	445.1	0.0207
p53(p53)/mES-cMyc-ChIP-Seq(GSE11431)/Homer	ACATGCCCGGGCAT	1	-3.7e-05	1	29	0.0048	196.1	0.0091
RUNX2(Runt)/PCa-RUNX2-ChIP-Seq(GSE33889)/Homer	NWAACCACADNN	1	-9e-06	1	1401	0.2311	5476.6	0.2547
Srebp1a(bHLH)/HepG2-Srebp1a-ChIP-Seq(GSE31477)/Homer	RTCACSCCAY	1	-8e-06	1	539	0.0889	2266.5	0.1054
Zfp809(Zf)/ES-Zfp809-ChIP-Seq(GSE70799)/Homer	GGGGCTYGKCTGGGA	1	-5e-06	1	277	0.0457	1256.8	0.0585
p63(p53)/Keratinocyte-p63-ChIP-Seq(GSE17611)/Homer	NNDRCATGYCYNRRCATGYH	1	-3e-06	1	551	0.0909	2330.4	0.1084
Srebp2(bHLH)/HepG2-Srebp2-ChIP-Seq(GSE31477)/Homer	CGGTCACSCCAC	1	-3e-06	1	393	0.0648	1720.9	0.0801
p73(p53)/Trachea-p73-ChIP-Seq(PRJNA310161)/Homer	NRRRCAWGTCCDGRCATGYY	1	-2e-06	1	45	0.0074	292.1	0.0136
Sox15(HMG)/CPA-Sox15-ChIP-Seq(GSE62909)/Homer	RAACAATGGN	1	0	1	1893	0.3122	7392.2	0.3438
Egr2(Zf)/Thymocytes-Egr2-ChIP-Seq(GSE34254)/Homer	NGCGTGGGCGGR	1	0	1	152	0.0251	796.7	0.0371
p53(p53)/Saos-p53-ChIP-Seq/Homer	RRCATGYCYRGRCATGYYYN	1	0	1	111	0.0183	629.5	0.0293
p53(p53)/Saos-p53-ChIP-Seq(GSE15780)/Homer	RRCATGYCYRGRCATGYYYN	1	0	1	111	0.0183	629.5	0.0293
Sp1(Zf)/Promoter/Homer	GGCCCCGCCCCC	1	0	1	196	0.0323	1159	0.0539

## Sheet: hypo_knownMotifs_HOMER
Motif Name	Consensus	P-value	Log P-value	q-value (Benjamini)	# of Target Sequences with Motif(of 18968)	% of Target Sequences with Motif	# of Background Sequences with Motif(of 20816)	% of Background Sequences with Motif
p63(p53)/Keratinocyte-p63-ChIP-Seq(GSE17611)/Homer	NNDRCATGYCYNRRCATGYH	0	-1655	0	4888	0.2577	2258.5	0.1085
p53(p53)/Saos-p53-ChIP-Seq(GSE15780)/Homer	RRCATGYCYRGRCATGYYYN	0	-1407	0	2143	0.113	600.3	0.0288
p53(p53)/Saos-p53-ChIP-Seq/Homer	RRCATGYCYRGRCATGYYYN	0	-1407	0	2143	0.113	600.3	0.0288
p73(p53)/Trachea-p73-ChIP-Seq(PRJNA310161)/Homer	NRRRCAWGTCCDGRCATGYY	0	-1156	0	1311	0.0691	272.2	0.0131
Fra1(bZIP)/BT549-Fra1-ChIP-Seq(GSE46166)/Homer	NNATGASTCATH	0	-877	0	5264	0.2776	3283	0.1578
Fra2(bZIP)/Striatum-Fra2-ChIP-Seq(GSE43429)/Homer	GGATGACTCATC	0	-869.9	0	4645	0.2449	2758	0.1325
Fosl2(bZIP)/3T3L1-Fosl2-ChIP-Seq(GSE56872)/Homer	NATGASTCABNN	0	-859.9	0	3423	0.1805	1777.9	0.0854
JunB(bZIP)/DendriticCells-Junb-ChIP-Seq(GSE36099)/Homer	RATGASTCAT	0	-818.2	0	5091	0.2684	3203.9	0.154
Jun-AP1(bZIP)/K562-cJun-ChIP-Seq(GSE31477)/Homer	GATGASTCATCN	0	-788.9	0	2732	0.1441	1316.9	0.0633
Atf3(bZIP)/GBM-ATF3-ChIP-Seq(GSE33912)/Homer	DATGASTCATHN	0	-775.3	0	5860	0.309	3949.8	0.1898
AP-1(bZIP)/ThioMac-PU.1-ChIP-Seq(GSE21512)/Homer	VTGACTCATC	0	-743.2	0	6230	0.3285	4338.7	0.2085
BATF(bZIP)/Th17-BATF-ChIP-Seq(GSE39756)/Homer	DATGASTCAT	0	-729.1	0	5707	0.3009	3875.7	0.1862
Fox:Ebox(Forkhead,bHLH)/Panc1-Foxa2-ChIP-Seq(GSE47459)/Homer	NNNVCTGWGYAAACASN	1e-242	-558	0	7637	0.4027	6026.2	0.2896
Foxa2(Forkhead)/Liver-Foxa2-ChIP-Seq(GSE25694)/Homer	CYTGTTTACWYW	1e-219	-506.4	0	6875	0.3625	5370.4	0.2581
NF1-halfsite(CTF)/LNCaP-NF1-ChIP-Seq(Unpublished)/Homer	YTGCCAAG	1e-190	-438.2	0	9827	0.5182	8572.1	0.4119
FOXA1(Forkhead)/LNCAP-FOXA1-ChIP-Seq(GSE27824)/Homer	WAAGTAAACA	1e-186	-430.4	0	9173	0.4837	7895.7	0.3794
FOXA1(Forkhead)/MCF7-FOXA1-ChIP-Seq(GSE26831)/Homer	WAAGTAAACA	1e-179	-414	0	8308	0.4381	7029.5	0.3378
FOXM1(Forkhead)/MCF7-FOXM1-ChIP-Seq(GSE72977)/Homer	TRTTTACTTW	1e-178	-412	0	8361	0.4409	7089.5	0.3407
Foxa3(Forkhead)/Liver-Foxa3-ChIP-Seq(GSE77670)/Homer	BSNTGTTTACWYWGN	1e-173	-399.9	0	3672	0.1936	2537.8	0.122
FOXK1(Forkhead)/HEK293-FOXK1-ChIP-Seq(GSE51673)/Homer	NVWTGTTTAC	1e-169	-391.1	0	8017	0.4227	6784.3	0.326
Foxo3(Forkhead)/U2OS-Foxo3-ChIP-Seq(E-MTAB-2701)/Homer	DGTAAACA	1e-161	-372.6	0	6437	0.3394	5224.7	0.2511
Six1(Homeobox)/Myoblast-Six1-ChIP-Chip(GSE20150)/Homer	GKVTCADRTTWC	1e-161	-371.1	0	2678	0.1412	1710.6	0.0822
FOXK2(Forkhead)/U2OS-FOXK2-ChIP-Seq(E-MTAB-2204)/Homer	SCHTGTTTACAT	1e-158	-364.1	0	5535	0.2919	4354.2	0.2092
Six2(Homeobox)/NephronProgenitor-Six2-ChIP-Seq(GSE39837)/Homer	GWAAYHTGAKMC	1e-155	-357.9	0	7318	0.3859	6149.1	0.2955
FOXP1(Forkhead)/H9-FOXP1-ChIP-Seq(GSE31006)/Homer	NYYTGTTTACHN	1e-154	-356.2	0	4310	0.2273	3200.1	0.1538
Bach2(bZIP)/OCILy7-Bach2-ChIP-Seq(GSE44420)/Homer	TGCTGAGTCA	1e-153	-353.3	0	1882	0.0992	1075.9	0.0517
ELF3(ETS)/PDAC-ELF3-ChIP-Seq(GSE64557)/Homer	ANCAGGAAGT	1e-146	-337.7	0	5507	0.2904	4386.7	0.2108
ELF5(ETS)/T47D-ELF5-ChIP-Seq(GSE30407)/Homer	ACVAGGAAGT	1e-142	-327.2	0	5369	0.2831	4275.3	0.2054
EHF(ETS)/LoVo-EHF-ChIP-Seq(GSE49402)/Homer	AVCAGGAAGT	1e-137	-317	0	7914	0.4173	6872.2	0.3302
FoxL2(Forkhead)/Ovary-FoxL2-ChIP-Seq(GSE60858)/Homer	WWTRTAAACAVG	1e-134	-310.4	0	7217	0.3805	6170.4	0.2965
Elf4(ETS)/BMDM-Elf4-ChIP-Seq(GSE88699)/Homer	ACTTCCKGKT	1e-133	-308.4	0	6296	0.332	5240.8	0.2518
RUNX(Runt)/HPC7-Runx1-ChIP-Seq(GSE22178)/Homer	SAAACCACAG	1e-127	-293.7	0	5422	0.2859	4407.2	0.2118
Etv2(ETS)/ES-ER71-ChIP-Seq(GSE59402)/Homer(0.967)	NNAYTTCCTGHN	1e-123	-285.2	0	6177	0.3257	5181	0.249
ERG(ETS)/VCaP-ERG-ChIP-Seq(GSE14097)/Homer	ACAGGAAGTG	1e-123	-284.3	0	8809	0.4645	7909.5	0.3801
Foxo1(Forkhead)/RAW-Foxo1-ChIP-Seq(Fan_et_al.)/Homer	CTGTTTAC	1e-121	-279.5	0	10571	0.5574	9827.7	0.4722
ETS1(ETS)/Jurkat-ETS1-ChIP-Seq(GSE17954)/Homer	ACAGGAAGTG	1e-119	-275.1	0	6346	0.3346	5379.3	0.2585
Foxf1(Forkhead)/Lung-Foxf1-ChIP-Seq(GSE77951)/Homer	WWATRTAAACAN	1e-118	-274	0	7645	0.4031	6716.9	0.3228
RUNX1(Runt)/Jurkat-RUNX1-ChIP-Seq(GSE29180)/Homer	AAACCACARM	1e-118	-273.5	0	7084	0.3735	6137.1	0.2949
NF1(CTF)/LNCAP-NF1-ChIP-Seq(Unpublished)/Homer	CYTGGCABNSTGCCAR	1e-116	-268.5	0	3464	0.1827	2586.5	0.1243
ETV1(ETS)/GIST48-ETV1-ChIP-Seq(GSE22441)/Homer	AACCGGAAGT	1e-111	-255.9	0	7674	0.4046	6801.6	0.3268
SPDEF(ETS)/VCaP-SPDEF-ChIP-Seq(SRA014231)/Homer	ASWTCCTGBT	1e-105	-243	0	6364	0.3356	5489.5	0.2638
EWS:ERG-fusion(ETS)/CADO_ES1-EWS:ERG-ChIP-Seq(SRA014231)/Homer	ATTTCCTGTN	1e-103	-238	0	5565	0.2934	4697	0.2257
HIF-1b(HLH)/T47D-HIF1b-ChIP-Seq(GSE59937)/Homer	RTACGTGC	1e-102	-235.4	0	6510	0.3433	5661.8	0.2721
GRHL2(CP2)/HBE-GRHL2-ChIP-Seq(GSE46194)/Homer	AAACYKGTTWDACMRGTTTB	1e-99	-229.6	0	3200	0.1687	2422.4	0.1164
RUNX-AML(Runt)/CD4+-PolII-ChIP-Seq(Barski_et_al.)/Homer	GCTGTGGTTW	1e-98	-227.8	0	5504	0.2902	4664.4	0.2241
RUNX2(Runt)/PCa-RUNX2-ChIP-Seq(GSE33889)/Homer	NWAACCACADNN	1e-98	-227.4	0	6164	0.325	5332.4	0.2562
Fli1(ETS)/CD8-FLI-ChIP-Seq(GSE20898)/Homer	NRYTTCCGGH	1e-96	-222	0	6326	0.3336	5514.8	0.265
ETV4(ETS)/HepG2-ETV4-ChIP-Seq(ENCODE)/Homer	ACCGGAAGTG	1e-96	-221.2	0	6156	0.3246	5344	0.2568
TEAD4(TEA)/Tropoblast-Tead4-ChIP-Seq(GSE37350)/Homer	CCWGGAATGY	1e-95	-220.4	0	6029	0.3179	5216.8	0.2507
GABPA(ETS)/Jurkat-GABPa-ChIP-Seq(GSE17954)/Homer	RACCGGAAGT	1e-93	-215.6	0	5386	0.284	4581.8	0.2202
Sox3(HMG)/NPC-Sox3-ChIP-Seq(GSE33059)/Homer	CCWTTGTY	1e-92	-212.7	0	9727	0.5129	9134.7	0.4389
Tlx?(NR)/NPC-H3K4me1-ChIP-Seq(GSE16256)/Homer	CTGGCAGSCTGCCA	1e-90	-207.8	0	3366	0.1775	2627.8	0.1263
TEAD3(TEA)/HepG2-TEAD3-ChIP-Seq(Encode)/Homer	TRCATTCCAG	1e-89	-206.5	0	7533	0.3972	6815.5	0.3275
Sox2(HMG)/mES-Sox2-ChIP-Seq(GSE11431)/Homer	BCCATTGTTC	1e-88	-204	0	6244	0.3292	5487.8	0.2637
Sox10(HMG)/SciaticNerve-Sox3-ChIP-Seq(GSE35132)/Homer	CCWTTGTYYB	1e-87	-201.2	0	9233	0.4868	8642.2	0.4153
AR-halfsite(NR)/LNCaP-AR-ChIP-Seq(GSE27824)/Homer	CCAGGAACAG	1e-87	-201.1	0	13788	0.727	13733.2	0.6599
Sox6(HMG)/Myotubes-Sox6-ChIP-Seq(GSE32627)/Homer	CCATTGTTNY	1e-84	-194.3	0	9298	0.4903	8738	0.4199
TEAD1(TEAD)/HepG2-TEAD1-ChIP-Seq(Encode)/Homer	CYRCATTCCA	1e-82	-190.3	0	6698	0.3532	6001.7	0.2884
BMYB(HTH)/Hela-BMYB-ChIP-Seq(GSE27030)/Homer	NHAACBGYYV	1e-78	-181.1	0	8025	0.4231	7426	0.3568
NF-E2(bZIP)/K562-NFE2-ChIP-Seq(GSE31477)/Homer	GATGACTCAGCA	1e-78	-179.8	0	651	0.0343	312.8	0.015
PU.1(ETS)/ThioMac-PU.1-ChIP-Seq(GSE21512)/Homer	AGAGGAAGTG	1e-72	-167.3	0	3509	0.185	2867.3	0.1378
Stat3+il21(Stat)/CD4-Stat3-ChIP-Seq(GSE19198)/Homer	SVYTTCCNGGAARB	1e-71	-164.3	0	4688	0.2472	4040	0.1941
Stat3(Stat)/mES-Stat3-ChIP-Seq(GSE11431)/Homer	CTTCCGGGAA	1e-69	-160.7	0	3420	0.1803	2799.7	0.1345
BMAL1(bHLH)/Liver-Bmal1-ChIP-Seq(GSE39860)/Homer	GNCACGTG	1e-69	-159.8	0	9554	0.5038	9153.3	0.4398
PR(NR)/T47D-PR-ChIP-Seq(GSE31130)/Homer	VAGRACAKNCTGTBC	1e-69	-159.1	0	10588	0.5583	10287.7	0.4944
Smad4(MAD)/ESC-SMAD4-ChIP-Seq(GSE29422)/Homer	VBSYGTCTGG	1e-68	-157.9	0	8118	0.4281	7616.2	0.366
TEAD(TEA)/Fibroblast-PU.1-ChIP-Seq(Unpublished)/Homer	YCWGGAATGY	1e-67	-156.6	0	5288	0.2788	4671.5	0.2245
Tcf21(bHLH)/ArterySmoothMuscle-Tcf21-ChIP-Seq(GSE61369)/Homer	NAACAGCTGG	1e-67	-156.5	0	5704	0.3008	5096.4	0.2449
NF1:FOXA1(CTF,Forkhead)/LNCAP-FOXA1-ChIP-Seq(GSE27824)/Homer	WNTGTTTRYTTTGGCA	1e-67	-155.7	0	720	0.038	385.9	0.0185
Sox17(HMG)/Endoderm-Sox17-ChIP-Seq(GSE61475)/Homer	CCATTGTTYB	1e-67	-155.5	0	5356	0.2824	4744.9	0.228
NFIL3(bZIP)/HepG2-NFIL3-ChIP-Seq(Encode)/Homer	VTTACGTAAYNNNNN	1e-67	-154.3	0	5182	0.2732	4571.6	0.2197
EWS:FLI1-fusion(ETS)/SK_N_MC-EWS:FLI1-ChIP-Seq(SRA014231)/Homer	VACAGGAAAT	1e-66	-153.6	0	3914	0.2064	3303.4	0.1587
MyoD(bHLH)/Myotube-MyoD-ChIP-Seq(GSE21614)/Homer	RRCAGCTGYTSY	1e-65	-151.3	0	4503	0.2374	3896.4	0.1872
Rbpj1(?)/Panc1-Rbpj1-ChIP-Seq(GSE47459)/Homer	HTTTCCCASG	1e-65	-151	0	8242	0.4346	7777.1	0.3737
NPAS(bHLH)/Liver-NPAS-ChIP-Seq(GSE39860)/Homer	NVCACGTG	1e-65	-150.8	0	8890	0.4688	8473.4	0.4072
MafA(bZIP)/Islet-MafA-ChIP-Seq(GSE30298)/Homer	TGCTGACTCA	1e-63	-146.7	0	4930	0.26	4342.9	0.2087
Ets1-distal(ETS)/CD4+-PolII-ChIP-Seq(Barski_et_al.)/Homer	MACAGGAAGT	1e-63	-146.5	0	2311	0.1219	1780.5	0.0856
Ap4(bHLH)/AML-Tfap4-ChIP-Seq(GSE45738)/Homer	NAHCAGCTGD	1e-62	-144.9	0	6803	0.3587	6280.1	0.3018
Smad3(MAD)/NPC-Smad3-ChIP-Seq(GSE36673)/Homer	TWGTCTGV	1e-62	-144	0	11941	0.6296	11858	0.5698
Arnt:Ahr(bHLH)/MCF7-Arnt-ChIP-Seq(Lo_et_al.)/Homer	TBGCACGCAA	1e-62	-143.4	0	3900	0.2056	3321.5	0.1596
Myf5(bHLH)/GM-Myf5-ChIP-Seq(GSE24852)/Homer	BAACAGCTGT	1e-61	-142.6	0	4390	0.2315	3812.5	0.1832
MYB(HTH)/ERMYB-Myb-ChIPSeq(GSE22095)/Homer	GGCVGTTR	1e-61	-142.4	0	8612	0.4541	8210	0.3945
bHLHE41(bHLH)/proB-Bhlhe41-ChIP-Seq(GSE93764)/Homer	KCACGTGMCN	1e-61	-142	0	6127	0.3231	5587.8	0.2685
Sox4(HMG)/proB-Sox4-ChIP-Seq(GSE50066)/Homer	YCTTTGTTCC	1e-59	-136.2	0	5783	0.3049	5254.9	0.2525
STAT4(Stat)/CD4-Stat4-ChIP-Seq(GSE22104)/Homer	NYTTCCWGGAAR	1e-58	-134.2	0	6248	0.3294	5745	0.2761
Elk1(ETS)/Hela-Elk1-ChIP-Seq(GSE31477)/Homer	HACTTCCGGY	1e-58	-133.7	0	2941	0.1551	2412.6	0.1159
Tcf12(bHLH)/GM12878-Tcf12-ChIP-Seq(GSE32465)/Homer	VCAGCTGYTG	1e-57	-133	0	5577	0.2941	5054.7	0.2429
ELF1(ETS)/Jurkat-ELF1-ChIP-Seq(SRA014231)/Homer	AVCCGGAAGT	1e-57	-132.9	0	2805	0.1479	2283.7	0.1097
MyoG(bHLH)/C2C12-MyoG-ChIP-Seq(GSE36024)/Homer	AACAGCTG	1e-57	-131.5	0	6014	0.3171	5512.8	0.2649
SCL(bHLH)/HPC7-Scl-ChIP-Seq(GSE13511)/Homer	AVCAGCTG	1e-56	-130.4	0	14211	0.7493	14507.4	0.6971
Bach1(bZIP)/K562-Bach1-ChIP-Seq(GSE31477)/Homer	AWWNTGCTGAGTCAT	1e-56	-130.1	0	606	0.032	325.6	0.0156
HLF(bZIP)/HSC-HLF.Flag-ChIP-Seq(GSE69817)/Homer	RTTATGYAAB	1e-56	-129.3	0	6310	0.3327	5829.4	0.2801
NeuroG2(bHLH)/Fibroblast-NeuroG2-ChIP-Seq(GSE75910)/Homer	ACCATCTGTT	1e-55	-128.5	0	8466	0.4464	8116.2	0.39
Smad2(MAD)/ES-SMAD2-ChIP-Seq(GSE29422)/Homer	CTGTCTGG	1e-55	-127	0	7946	0.419	7566.8	0.3636
Bcl6(Zf)/Liver-Bcl6-ChIP-Seq(GSE31578)/Homer	NNNCTTTCCAGGAAA	1e-54	-125.5	0	7754	0.4089	7368.1	0.3541
Elk4(ETS)/Hela-Elk4-ChIP-Seq(GSE31477)/Homer	NRYTTCCGGY	1e-54	-125.1	0	2909	0.1534	2406.6	0.1156
Nrf2(bZIP)/Lymphoblast-Nrf2-ChIP-Seq(GSE37589)/Homer	HTGCTGAGTCAT	1e-54	-124.9	0	527	0.0278	271.3	0.013
Ascl1(bHLH)/NeuralTubes-Ascl1-ChIP-Seq(GSE55840)/Homer	NNVVCAGCTGBN	1e-51	-119.1	0	8409	0.4434	8099	0.3892
Ptf1a(bHLH)/Panc1-Ptf1a-ChIP-Seq(GSE47459)/Homer	ACAGCTGTTN	1e-51	-118.1	0	12191	0.6428	12260.9	0.5892
CEBP:AP1(bZIP)/ThioMac-CEBPb-ChIP-Seq(GSE21512)/Homer	DRTGTTGCAA	1e-50	-116.3	0	5595	0.295	5141.3	0.2471
IRF8(IRF)/BMDM-IRF8-ChIP-Seq(GSE77884)/Homer	GRAASTGAAAST	1e-50	-116.2	0	2672	0.1409	2203.8	0.1059
MNT(bHLH)/HepG2-MNT-ChIP-Seq(Encode)/Homer	DGCACACGTG	1e-50	-115.3	0	6282	0.3312	5860.2	0.2816
Atoh1(bHLH)/Cerebellum-Atoh1-ChIP-Seq(GSE22111)/Homer	VNRVCAGCTGGY	1e-50	-115.2	0	6400	0.3375	5984.5	0.2876
MafK(bZIP)/C2C12-MafK-ChIP-Seq(GSE36030)/Homer	GCTGASTCAGCA	1e-49	-113.3	0	1743	0.0919	1331.7	0.064
HIC1(Zf)/Treg-ZBTB29-ChIP-Seq(GSE99889)/Homer	TGCCAGCB	1e-49	-112.9	0	10330	0.5447	10218.3	0.491
Hoxa13(Homeobox)/ChickenMSG-Hoxa13.Flag-ChIP-Seq(GSE86088)/Homer	CYHATAAAAN	1e-48	-111.6	0	11891	0.627	11956.8	0.5746
Tgif2(Homeobox)/mES-Tgif2-ChIP-Seq(GSE55404)/Homer	TGTCANYT	1e-48	-111.6	0	13127	0.6922	13351.1	0.6416
Rfx6(HTH)/Min6b1-Rfx6.HA-ChIP-Seq(GSE62844)/Homer	TGTTKCCTAGCAACM	1e-48	-110.7	0	5875	0.3098	5456.7	0.2622
AMYB(HTH)/Testes-AMYB-ChIP-Seq(GSE44588)/Homer	TGGCAGTTGG	1e-47	-110	0	7950	0.4192	7651.5	0.3677
IRF3(IRF)/BMDM-Irf3-ChIP-Seq(GSE67343)/Homer	AGTTTCAKTTTC	1e-47	-109.9	0	2897	0.1528	2442	0.1173
Hoxa11(Homeobox)/ChickenMSG-Hoxa11.Flag-ChIP-Seq(GSE86088)/Homer	TTTTATGGCM	1e-47	-109.8	0	11483	0.6055	11510.4	0.5531
Isl1(Homeobox)/Neuron-Isl1-ChIP-Seq(GSE31456)/Homer	CTAATKGV	1e-47	-109.5	0	9847	0.5192	9706.1	0.4664
HEB(bHLH)/mES-Heb-ChIP-Seq(GSE53233)/Homer	VCAGCTGBNN	1e-47	-108.4	0	10311	0.5437	10221	0.4911
PU.1-IRF(ETS:IRF)/Bcell-PU.1-ChIP-Seq(GSE21512)/Homer	MGGAAGTGAAAC	1e-47	-108.3	0	7747	0.4085	7442.5	0.3576
GRE(NR),IR3/RAW264.7-GRE-ChIP-Seq(Unpublished)/Homer	VAGRACAKWCTGTYC	1e-46	-107	0	1704	0.0898	1311	0.063
Sox15(HMG)/CPA-Sox15-ChIP-Seq(GSE62909)/Homer	RAACAATGGN	1e-46	-106.7	0	7395	0.3899	7075.6	0.34
MafB(bZIP)/BMM-Mafb-ChIP-Seq(GSE75722)/Homer	WNTGCTGASTCAGCANWTTY	1e-45	-103.6	0	3109	0.1639	2670.3	0.1283
TCF4(bHLH)/SHSY5Y-TCF4-ChIP-Seq(GSE96915)/Homer	SMCATCTGKH	1e-45	-103.6	0	8414	0.4437	8181.1	0.3931
Sox9(HMG)/Limb-SOX9-ChIP-Seq(GSE73225)/Homer	AGGVNCCTTTGT	1e-44	-101.9	0	5515	0.2908	5121.6	0.2461
Tcfcp2l1(CP2)/mES-Tcfcp2l1-ChIP-Seq(GSE11431)/Homer	NRAACCRGTTYRAACCRGYT	1e-43	-101.2	0	1119	0.059	792.8	0.0381
IRF4(IRF)/GM12878-IRF4-ChIP-Seq(GSE32465)/Homer	ACTGAAACCA	1e-42	-97.53	0	3460	0.1824	3041.5	0.1462
Olig2(bHLH)/Neuron-Olig2-ChIP-Seq(GSE30882)/Homer	RCCATMTGTT	1e-42	-97.5	0	9790	0.5162	9707.3	0.4665
TATA-Box(TBP)/Promoter/Homer	CCTTTTAWAGSC	1e-42	-97.28	0	7859	0.4144	7618	0.3661
TEAD2(TEA)/Py2T-Tead2-ChIP-Seq(GSE55709)/Homer	CCWGGAATGY	1e-41	-95.49	0	4184	0.2206	3780.1	0.1816
Foxh1(Forkhead)/hESC-FOXH1-ChIP-Seq(GSE29422)/Homer	NNTGTGGATTSS	1e-41	-95.27	0	4748	0.2504	4358.2	0.2094
Tbr1(T-box)/Cortex-Tbr1-ChIP-Seq(GSE71384)/Homer	AAGGTGTKAA	1e-41	-95.16	0	8223	0.4336	8020.4	0.3854
Pit1(Homeobox)/GCrat-Pit1-ChIP-Seq(GSE58009)/Homer	ATGMATATDC	1e-41	-95.07	0	7151	0.3771	6874.6	0.3303
Hoxd11(Homeobox)/ChickenMSG-Hoxd11.Flag-ChIP-Seq(GSE86088)/Homer	VGCCATAAAA	1e-41	-94.53	0	11461	0.6043	11567.9	0.5559
ETS(ETS)/Promoter/Homer	AACCGGAAGT	1e-41	-94.48	0	1879	0.0991	1506.8	0.0724
Six4(Homeobox)/MCF7-SIX4-ChIP-Seq(Encode)/Homer	TGWAAYCTGABACCB	1e-40	-93.68	0	668	0.0352	418.3	0.0201
CLOCK(bHLH)/Liver-Clock-ChIP-Seq(GSE39860)/Homer	GHCACGTG	1e-40	-93.32	0	3457	0.1823	3054.1	0.1468
IRF1(IRF)/PBMC-IRF1-ChIP-Seq(GSE43036)/Homer	GAAAGTGAAAGT	1e-39	-90.19	0	1403	0.074	1072.5	0.0515
HOXB13(Homeobox)/ProstateTumor-HOXB13-ChIP-Seq(GSE56288)/Homer	TTTTATKRGG	1e-39	-89.97	0	7278	0.3838	7036.4	0.3381
Max(bHLH)/K562-Max-ChIP-Seq(GSE31477)/Homer	RCCACGTGGYYN	1e-38	-88.83	0	4218	0.2224	3843.1	0.1847
NFE2L2(bZIP)/HepG2-NFE2L2-ChIP-Seq(Encode)/Homer	AWWWTGCTGAGTCAT	1e-38	-88.64	0	539	0.0284	320	0.0154
NFAT(RHD)/Jurkat-NFATC1-ChIP-Seq(Jolma_et_al.)/Homer	ATTTTCCATT	1e-37	-86.84	0	6135	0.3235	5842.3	0.2807
ARE(NR)/LNCAP-AR-ChIP-Seq(GSE27824)/Homer	RGRACASNSTGTYCYB	1e-37	-86.71	0	1737	0.0916	1393.3	0.067
Nkx6.1(Homeobox)/Islet-Nkx6.1-ChIP-Seq(GSE40975)/Homer	GKTAATGR	1e-36	-84.57	0	11620	0.6127	11801.8	0.5671
CEBP(bZIP)/ThioMac-CEBPb-ChIP-Seq(GSE21512)/Homer	ATTGCGCAAC	1e-36	-84.21	0	5661	0.2985	5358.9	0.2575
PGR(NR)/EndoStromal-PGR-ChIP-Seq(GSE69539)/Homer	AAGAACATWHTGTTC	1e-36	-83.03	0	1872	0.0987	1532.8	0.0737
Lhx3(Homeobox)/Neuron-Lhx3-ChIP-Seq(GSE31456)/Homer	ADBTAATTAR	1e-35	-82.73	0	9276	0.4891	9230.1	0.4435
IRF2(IRF)/Erythroblas-IRF2-ChIP-Seq(GSE36985)/Homer	GAAASYGAAASY	1e-35	-81.21	0	1027	0.0542	750.8	0.0361
Hoxd10(Homeobox)/ChickenMSG-Hoxd10.Flag-ChIP-Seq(GSE86088)/Homer	GGCMATGAAA	1e-34	-80.47	0	7361	0.3881	7177.2	0.3449
STAT6(Stat)/Macrophage-Stat6-ChIP-Seq(GSE38377)/Homer	TTCCKNAGAA	1e-34	-80.31	0	3903	0.2058	3559.7	0.1711
OCT:OCT-short(POU,Homeobox)/NPC-OCT6-ChIP-Seq(GSE43916)/Homer	ATGCATWATGCATRW	1e-34	-80.24	0	5480	0.289	5189.9	0.2494
Meis1(Homeobox)/MastCells-Meis1-ChIP-Seq(GSE48085)/Homer	VGCTGWCAVB	1e-34	-79.44	0	8879	0.4682	8818.3	0.4237
Tgif1(Homeobox)/mES-Tgif1-ChIP-Seq(GSE55404)/Homer	YTGWCADY	1e-34	-78.96	0	12634	0.6662	12970.7	0.6233
Hoxa9(Homeobox)/ChickenMSG-Hoxa9.Flag-ChIP-Seq(GSE86088)/Homer	RGCAATNAAA	1e-33	-77.72	0	11948	0.63	12208.7	0.5867
Hoxd13(Homeobox)/ChickenMSG-Hoxd13.Flag-ChIP-Seq(GSE86088)/Homer	NCYAATAAAA	1e-33	-77.26	0	9421	0.4968	9421.1	0.4527
KLF10(Zf)/HEK293-KLF10.GFP-ChIP-Seq(GSE58341)/Homer	GGGGGTGTGTCC	1e-33	-77.13	0	3681	0.1941	3347.4	0.1609
p53(p53)/mES-cMyc-ChIP-Seq(GSE11431)/Homer	ACATGCCCGGGCAT	1e-33	-76.39	0	358	0.0189	193.8	0.0093
Pitx1(Homeobox)/Chicken-Pitx1-ChIP-Seq(GSE38910)/Homer	TAATCCCN	1e-32	-75.53	0	15006	0.7912	15698.1	0.7543
STAT1(Stat)/HelaS3-STAT1-ChIP-Seq(GSE12782)/Homer	NATTTCCNGGAAAT	1e-32	-74.81	0	2412	0.1272	2084.9	0.1002
CHR(?)/Hela-CellCycle-Expression/Homer	SRGTTTCAAA	1e-32	-74.33	0	4907	0.2587	4622.6	0.2221
NFkB-p65(RHD)/GM12787-p65-ChIP-Seq(GSE19485)/Homer	WGGGGATTTCCC	1e-31	-73.06	0	3554	0.1874	3236.9	0.1555
NPAS2(bHLH)/Liver-NPAS2-ChIP-Seq(GSE39860)/Homer	KCCACGTGAC	1e-31	-72.97	0	6998	0.369	6833.4	0.3284
ZBTB18(Zf)/HEK293-ZBTB18.GFP-ChIP-Seq(GSE58341)/Homer	AACATCTGGA	1e-31	-72.96	0	3462	0.1825	3143.4	0.151
HIF2a(bHLH)/785_O-HIF2a-ChIP-Seq(GSE34871)/Homer	GCACGTACCC	1e-31	-72.24	0	2368	0.1249	2051	0.0986
PU.1:IRF8(ETS:IRF)/pDC-Irf8-ChIP-Seq(GSE66899)/Homer	GGAAGTGAAAST	1e-31	-71.59	0	1582	0.0834	1289.7	0.062
Zac1(Zf)/Neuro2A-Plagl1-ChIP-Seq(GSE75942)/Homer	HAWGRGGCCM	1e-31	-71.57	0	11220	0.5916	11436.6	0.5496
HIF-1a(bHLH)/MCF7-HIF1a-ChIP-Seq(GSE28352)/Homer	TACGTGCV	1e-30	-71.37	0	1763	0.093	1463.9	0.0703
AP-2gamma(AP2)/MCF7-TFAP2C-ChIP-Seq(GSE21234)/Homer	SCCTSAGGSCAW	1e-30	-71.36	0	5392	0.2843	5144.1	0.2472
STAT6(Stat)/CD4-Stat6-ChIP-Seq(GSE22104)/Homer	ABTTCYYRRGAA	1e-29	-67.95	0	3881	0.2046	3594.8	0.1727
ZNF416(Zf)/HEK293-ZNF416.GFP-ChIP-Seq(GSE58341)/Homer	WDNCTGGGCA	1e-29	-67.18	0	8577	0.4523	8567.9	0.4117
Tbet(T-box)/CD8-Tbet-ChIP-Seq(GSE33802)/Homer	AGGTGTGAAM	1e-29	-67.04	0	7315	0.3857	7208.5	0.3464
E2A(bHLH)/proBcell-E2A-ChIP-Seq(GSE21978)/Homer	DNRCAGCTGY	1e-28	-66.54	0	8868	0.4676	8887.2	0.4271
Hoxa10(Homeobox)/ChickenMSG-Hoxa10.Flag-ChIP-Seq(GSE86088)/Homer	GGYAATGAAA	1e-28	-66.48	0	4385	0.2312	4121.8	0.1981
Pdx1(Homeobox)/Islet-Pdx1-ChIP-Seq(SRA008281)/Homer	YCATYAATCA	1e-28	-66.41	0	6433	0.3392	6271.5	0.3014
THRb(NR)/Liver-NR1A2-ChIP-Seq(GSE52613)/Homer	TRAGGTCA	1e-28	-66.37	0	14073	0.7421	14678.7	0.7054
c-Myc(bHLH)/LNCAP-cMyc-ChIP-Seq(Unpublished)/Homer	VCCACGTG	1e-28	-65.74	0	2443	0.1288	2149.6	0.1033
Nkx3.1(Homeobox)/LNCaP-Nkx3.1-ChIP-Seq(GSE28264)/Homer	AAGCACTTAA	1e-27	-63.89	0	11874	0.6261	12215	0.587
ISRE(IRF)/ThioMac-LPS-Expression(GSE23622)/Homer	AGTTTCASTTTC	1e-27	-63.77	0	696	0.0367	491.3	0.0236
Tbx20(T-box)/Heart-Tbx20-ChIP-Seq(GSE29636)/Homer	GGTGYTGACAGS	1e-26	-60.46	0	1569	0.0827	1311.5	0.063
Tbx5(T-box)/HL1-Tbx5.biotin-ChIP-Seq(GSE21529)/Homer	AGGTGTCA	1e-26	-60.39	0	13525	0.7132	14093.3	0.6772
NeuroD1(bHLH)/Islet-NeuroD1-ChIP-Seq(GSE30298)/Homer	GCCATCTGTT	1e-26	-60.3	0	5049	0.2662	4847.3	0.2329
EBF1(EBF)/Near-E2A-ChIP-Seq(GSE21512)/Homer	GTCCCCWGGGGA	1e-25	-58.91	0	5529	0.2915	5360	0.2576
Eomes(T-box)/H9-Eomes-ChIP-Seq(GSE26097)/Homer	ATTAACACCT	1e-25	-58.87	0	10774	0.5681	11028.4	0.5299
bZIP:IRF(bZIP,IRF)/Th17-BatF-ChIP-Seq(GSE39756)/Homer	NAGTTTCABTHTGACTNW	1e-24	-57.2	0	3689	0.1945	3452	0.1659
AP-2alpha(AP2)/Hela-AP2alpha-ChIP-Seq(GSE31477)/Homer	ATGCCCTGAGGC	1e-24	-56.56	0	4432	0.2337	4224.4	0.203
n-Myc(bHLH)/mES-nMyc-ChIP-Seq(GSE11431)/Homer	VRCCACGTGG	1e-24	-56.49	0	4089	0.2156	3868.1	0.1859
Hand2(bHLH)/Mesoderm-Hand2-ChIP-Seq(GSE61475)/Homer	TGACANARRCCAGRC	1e-24	-55.88	0	3231	0.1704	2988.1	0.1436
Brachyury(T-box)/Mesoendoderm-Brachyury-ChIP-exo(GSE54963)/Homer	ANTTMRCASBNNNGTGYKAAN	1e-24	-55.5	0	2118	0.1117	1867.3	0.0897
Oct4:Sox17(POU,Homeobox,HMG)/F9-Sox17-ChIP-Seq(GSE44553)/Homer	CCATTGTATGCAAAT	1e-23	-54.75	0	1394	0.0735	1161.4	0.0558
USF1(bHLH)/GM12878-Usf1-ChIP-Seq(GSE32465)/Homer	SGTCACGTGR	1e-23	-54.1	0	2803	0.1478	2561.2	0.1231
KLF6(Zf)/PDAC-KLF6-ChIP-Seq(GSE64557)/Homer	MKGGGYGTGGCC	1e-23	-54	0	5426	0.2861	5282.4	0.2538
Rfx5(HTH)/GM12878-Rfx5-ChIP-Seq(GSE31477)/Homer	SCCTAGCAACAG	1e-23	-53.75	0	2152	0.1135	1908.7	0.0917
STAT5(Stat)/mCD4+-Stat5-ChIP-Seq(GSE12346)/Homer	RTTTCTNAGAAA	1e-23	-53.37	0	2596	0.1369	2355.6	0.1132
Znf263(Zf)/K562-Znf263-ChIP-Seq(GSE31477)/Homer	CVGTSCTCCC	1e-23	-53.13	0	8460	0.4461	8538	0.4103
ZEB1(Zf)/PDAC-ZEB1-ChIP-Seq(GSE64557)/Homer	VCAGGTRDRY	1e-22	-52.51	0	10028	0.5288	10253.2	0.4927
c-Myc(bHLH)/mES-cMyc-ChIP-Seq(GSE11431)/Homer	VVCCACGTGG	1e-22	-52.08	0	3218	0.1697	2994	0.1439
Lhx2(Homeobox)/HFSC-Lhx2-ChIP-Seq(GSE48068)/Homer	TAATTAGN	1e-22	-51.44	0	6966	0.3673	6938.7	0.3334
Dlx3(Homeobox)/Kerainocytes-Dlx3-ChIP-Seq(GSE89884)/Homer	NDGTAATTAC	1e-22	-51.35	0	5207	0.2746	5068.7	0.2436
ZNF652/HepG2-ZNF652.Flag-ChIP-Seq(Encode)/Homer	TTAACCCTTTVNKKN	1e-22	-51.15	0	2134	0.1125	1901.8	0.0914
GRE(NR),IR3/A549-GR-ChIP-Seq(GSE32465)/Homer	NRGVACABNVTGTYCY	1e-22	-51.01	0	890	0.0469	695.3	0.0334
PBX2(Homeobox)/K562-PBX2-ChIP-Seq(Encode)/Homer	RTGATTKATRGN	1e-21	-50.08	0	5723	0.3018	5622.1	0.2702
Gata2(Zf)/K562-GATA2-ChIP-Seq(GSE18829)/Homer	BBCTTATCTS	1e-21	-49.69	0	4436	0.2339	4269.2	0.2051
LEF1(HMG)/H1-LEF1-ChIP-Seq(GSE64758)/Homer	CCTTTGATST	1e-21	-49.49	0	4706	0.2481	4553.7	0.2188
Tbx21(T-box)/GM12878-TBX21-ChIP-Seq(Encode)/Homer	AGGTGTGAAA	1e-21	-48.8	0	7020	0.3702	7015.9	0.3371
Hoxd12(Homeobox)/ChickenMSG-Hoxd12.Flag-ChIP-Seq(GSE86088)/Homer	HDGYAATGAAAN	1e-21	-48.56	0	10795	0.5692	11128.6	0.5348
Zic(Zf)/Cerebellum-ZIC1.2-ChIP-Seq(GSE60731)/Homer	CCTGCTGAGH	1e-20	-48.33	0	4797	0.2529	4656.8	0.2238
bHLHE40(bHLH)/HepG2-BHLHE40-ChIP-Seq(GSE31477)/Homer	KCACGTGMCN	1e-20	-46.59	0	1931	0.1018	1718.1	0.0826
NFkB-p65-Rel(RHD)/ThioMac-LPS-Expression(GSE23622)/Homer	GGAAATTCCC	1e-20	-46.13	0	507	0.0267	359.5	0.0173
CRX(Homeobox)/Retina-Crx-ChIP-Seq(GSE20012)/Homer	GCTAATCC	1e-19	-45.11	0	12234	0.6451	12753.6	0.6128
Lhx1(Homeobox)/EmbryoCarcinoma-Lhx1-ChIP-Seq(GSE70957)/Homer	NNYTAATTAR	1e-19	-44.91	0	7282	0.384	7327	0.3521
Gata1(Zf)/K562-GATA1-ChIP-Seq(GSE18829)/Homer	SAGATAAGRV	1e-19	-44.38	0	3960	0.2088	3806	0.1829
Unknown-ESC-element(?)/mES-Nanog-ChIP-Seq(GSE11724)/Homer	CACAGCAGGGGG	1e-19	-44.1	0	3721	0.1962	3558.1	0.171
RXR(NR),DR1/3T3L1-RXR-ChIP-Seq(GSE13511)/Homer	TAGGGCAAAGGTCA	1e-19	-43.89	0	6071	0.3201	6036.9	0.2901
KLF5(Zf)/LoVo-KLF5-ChIP-Seq(GSE49402)/Homer	DGGGYGKGGC	1e-18	-43.23	0	6704	0.3535	6718.1	0.3228
CDX4(Homeobox)/ZebrafishEmbryos-Cdx4.Myc-ChIP-Seq(GSE48254)/Homer	NGYCATAAAWCH	1e-18	-42.96	0	6408	0.3379	6403.2	0.3077
Atf4(bZIP)/MEF-Atf4-ChIP-Seq(GSE35681)/Homer	MTGATGCAAT	1e-18	-42.38	0	2432	0.1282	2242.3	0.1077
Gata4(Zf)/Heart-Gata4-ChIP-Seq(GSE35151)/Homer	NBWGATAAGR	1e-18	-42.3	0	6234	0.3287	6222.4	0.299
Tbx6(T-box)/ESC-Tbx6-ChIP-Seq(GSE93524)/Homer	DAGGTGTBAA	1e-18	-42.19	0	7093	0.374	7144.5	0.3433
PRDM15(Zf)/ESC-Prdm15-ChIP-Seq(GSE73694)/Homer	YCCDNTCCAGGTTTT	1e-18	-42.12	0	6286	0.3315	6279.7	0.3018
ZNF7(Zf)/HepG2-ZNF7.Flag-ChIP-Seq(Encode)/Homer	CTGCCWVCTTTTRTA	1e-18	-41.99	0	3979	0.2098	3840.4	0.1845
IRF:BATF(IRF:bZIP)/pDC-Irf8-ChIP-Seq(GSE66899)/Homer	CTTTCANTATGACTV	1e-17	-40.93	0	1091	0.0575	915.8	0.044
ZNF711(Zf)/SHSY5Y-ZNF711-ChIP-Seq(GSE20673)/Homer	AGGCCTAG	1e-17	-40.85	0	8524	0.4495	8703.1	0.4182
EKLF(Zf)/Erythrocyte-Klf1-ChIP-Seq(GSE20478)/Homer	NWGGGTGTGGCY	1e-17	-40.02	0	1802	0.095	1618	0.0777
Esrrb(NR)/mES-Esrrb-ChIP-Seq(GSE11431)/Homer	KTGACCTTGA	1e-17	-39.82	0	4124	0.2175	4006.2	0.1925
Atf1(bZIP)/K562-ATF1-ChIP-Seq(GSE31477)/Homer	GATGACGTCA	1e-17	-39.68	0	5262	0.2775	5207	0.2502
GATA3(Zf)/iTreg-Gata3-ChIP-Seq(GSE20898)/Homer	AGATAASR	1e-17	-39.47	0	8516	0.449	8706.9	0.4184
ZFX(Zf)/mES-Zfx-ChIP-Seq(GSE11431)/Homer	AGGCCTRG	1e-16	-38.99	0	6640	0.3501	6683.5	0.3212
Egr1(Zf)/K562-Egr1-ChIP-Seq(GSE32465)/Homer	TGCGTGGGYG	1e-16	-38.96	0	3225	0.1701	3075.3	0.1478
RBPJ:Ebox(?,bHLH)/Panc1-Rbpj1-ChIP-Seq(GSE47459)/Homer	GGGRAARRGRMCAGMTG	1e-16	-38.03	0	2221	0.1171	2050.5	0.0985
PRDM1(Zf)/Hela-PRDM1-ChIP-Seq(GSE31477)/Homer	ACTTTCACTTTC	1e-16	-38.01	0	4074	0.2148	3966.8	0.1906
Gata6(Zf)/HUG1N-GATA6-ChIP-Seq(GSE51936)/Homer	YCTTATCTBN	1e-16	-37.94	0	5836	0.3077	5831.7	0.2802
Zic3(Zf)/mES-Zic3-ChIP-Seq(GSE37889)/Homer	GGCCYCCTGCTGDGH	1e-16	-37.86	0	3391	0.1788	3254.5	0.1564
E2A(bHLH),near_PU.1/Bcell-PU.1-ChIP-Seq(GSE21512)/Homer	NVCACCTGBN	1e-16	-37.79	0	8968	0.4729	9213.6	0.4427
Bcl11a(Zf)/HSPC-BCL11A-ChIP-Seq(GSE104676)/Homer	TYTGACCASWRG	1e-16	-37.77	0	5587	0.2946	5567.9	0.2676
Unknown(Homeobox)/Limb-p300-ChIP-Seq/Homer	SSCMATWAAA	1e-16	-37.53	0	5010	0.2642	4956	0.2382
MITF(bHLH)/MastCells-MITF-ChIP-Seq(GSE48085)/Homer	RTCATGTGAC	1e-16	-37.17	0	5515	0.2908	5495.5	0.2641
Nanog(Homeobox)/mES-Nanog-ChIP-Seq(GSE11724)/Homer	RGCCATTAAC	1e-15	-36.72	0	14109	0.7439	14928.1	0.7173
ETS:RUNX(ETS,Runt)/Jurkat-RUNX1-ChIP-Seq(GSE17954)/Homer	RCAGGATGTGGT	1e-15	-36.7	0	662	0.0349	521	0.025
COUP-TFII(NR)/K562-NR2F1-ChIP-Seq(Encode)/Homer	GKBCARAGGTCA	1e-15	-36.39	0	8572	0.452	8794.4	0.4226
COUP-TFII(NR)/Artia-Nr2f2-ChIP-Seq(GSE46497)/Homer	AGRGGTCA	1e-15	-35.62	0	9308	0.4908	9604.4	0.4615
FOXA1:AR(Forkhead,NR)/LNCAP-AR-ChIP-Seq(GSE27824)/Homer	AGTAAACAAAAAAGAACAND	1e-15	-35.49	0	914	0.0482	763.1	0.0367
Tcf7(HMG)/GM12878-TCF7-ChIP-Seq(Encode)/Homer	CTTTGATGTGSB	1e-15	-35.37	0	2450	0.1292	2298.8	0.1105
HRE(HSF)/Striatum-HSF1-ChIP-Seq(GSE38000)/Homer	TTCTAGAABNTTCTA	1e-15	-35.25	0	1483	0.0782	1321.6	0.0635
Tcf3(HMG)/mES-Tcf3-ChIP-Seq(GSE11724)/Homer	ASWTCAAAGG	1e-15	-34.87	0	1899	0.1001	1740.4	0.0836
NFAT:AP1(RHD,bZIP)/Jurkat-NFATC1-ChIP-Seq(Jolma_et_al.)/Homer	SARTGGAAAAWRTGAGTCAB	1e-15	-34.78	0	1502	0.0792	1342.5	0.0645
EBF2(EBF)/BrownAdipose-EBF2-ChIP-Seq(GSE97114)/Homer	NABTCCCWDGGGAVH	1e-15	-34.77	0	5215	0.275	5195.9	0.2497
Pax8(Paired,Homeobox)/Thyroid-Pax8-ChIP-Seq(GSE26938)/Homer	GTCATGCHTGRCTGS	1e-14	-34.35	0	2496	0.1316	2351.8	0.113
Sp2(Zf)/HEK293-Sp2.eGFP-ChIP-Seq(Encode)/Homer	YGGCCCCGCCCC	1e-14	-34.14	0	6760	0.3564	6853.8	0.3293
Nr5a2(NR)/Pancreas-LRH1-ChIP-Seq(GSE34295)/Homer	BTCAAGGTCA	1e-14	-34.13	0	4198	0.2214	4124.5	0.1982
ZNF264(Zf)/HEK293-ZNF264.GFP-ChIP-Seq(GSE58341)/Homer	RGGGCACTAACY	1e-14	-34.04	0	3746	0.1975	3650.3	0.1754
Bapx1(Homeobox)/VertebralCol-Bapx1-ChIP-Seq(GSE36672)/Homer	TTRAGTGSYK	1e-14	-33.78	0	11751	0.6196	12313	0.5917
Cdx2(Homeobox)/mES-Cdx2-ChIP-Seq(GSE14586)/Homer	GYMATAAAAH	1e-14	-33.51	0	5550	0.2926	5562.9	0.2673
Nr5a2(NR)/mES-Nr5a2-ChIP-Seq(GSE19019)/Homer	BTCAAGGTCA	1e-14	-33.44	0	3117	0.1644	2998.7	0.1441
Barx1(Homeobox)/Stomach-Barx1.3xFlag-ChIP-Seq(GSE69483)/Homer	AAACMATTAN	1e-14	-32.88	0	3982	0.21	3906.7	0.1877
Pitx1:Ebox(Homeobox,bHLH)/Hindlimb-Pitx1-ChIP-Seq(GSE41591)/Homer	YTAATTRAWWCCAGATGT	1e-14	-32.73	0	1824	0.0962	1675.8	0.0805
Hoxc9(Homeobox)/Ainv15-Hoxc9-ChIP-Seq(GSE21812)/Homer	GGCCATAAATCA	1e-14	-32.66	0	3969	0.2093	3894	0.1871
SpiB(ETS)/OCILY3-SPIB-ChIP-Seq(GSE56857)/Homer	AAAGRGGAAGTG	1e-13	-32.22	0	1767	0.0932	1620.9	0.0779
Chop(bZIP)/MEF-Chop-ChIP-Seq(GSE35681)/Homer	ATTGCATCAT	1e-13	-32.1	0	1952	0.1029	1808.2	0.0869
Otx2(Homeobox)/EpiLC-Otx2-ChIP-Seq(GSE56098)/Homer	NYTAATCCYB	1e-13	-32.1	0	5872	0.3096	5919	0.2844
Pit1+1bp(Homeobox)/GCrat-Pit1-ChIP-Seq(GSE58009)/Homer	ATGCATAATTCA	1e-13	-31.95	0	3265	0.1722	3162.4	0.152
ETS:E-box(ETS,bHLH)/HPC7-Scl-ChIP-Seq(GSE22178)/Homer	AGGAARCAGCTG	1e-13	-31.91	0	687	0.0362	558.7	0.0268
Erra(NR)/HepG2-Erra-ChIP-Seq(GSE31477)/Homer	CAAAGGTCAG	1e-13	-31.82	0	10328	0.5446	10759.9	0.517
PAX6(Paired,Homeobox)/Forebrain-Pax6-ChIP-Seq(GSE66961)/Homer	NGTGTTCAVTSAAGCGKAAA	1e-13	-31.48	0	693	0.0365	565.4	0.0272
Hoxb4(Homeobox)/ES-Hoxb4-ChIP-Seq(GSE34014)/Homer	TGATTRATGGCY	1e-13	-31.28	0	1464	0.0772	1320.3	0.0634
ZNF189(Zf)/HEK293-ZNF189.GFP-ChIP-Seq(GSE58341)/Homer	TGGAACAGMA	1e-13	-30.79	0	4758	0.2509	4742.6	0.2279
TCFL2(HMG)/K562-TCF7L2-ChIP-Seq(GSE29196)/Homer	ACWTCAAAGG	1e-13	-30.37	0	610	0.0322	490.6	0.0236
Rfx1(HTH)/NPC-H3K4me1-ChIP-Seq(GSE16256)/Homer	KGTTGCCATGGCAA	1e-12	-29.68	0	1236	0.0652	1100.4	0.0529
SF1(NR)/H295R-Nr5a1-ChIP-Seq(GSE44220)/Homer	CAAGGHCANV	1e-12	-29.58	0	3016	0.159	2919.4	0.1403
CArG(MADS)/PUER-Srf-ChIP-Seq(Sullivan_et_al.)/Homer	CCATATATGGNM	1e-12	-29.52	0	2211	0.1166	2087.3	0.1003
Nur77(NR)/K562-NR4A1-ChIP-Seq(GSE31363)/Homer	TGACCTTTNCNT	1e-12	-28.72	0	1312	0.0692	1180.4	0.0567
HRE(HSF)/HepG2-HSF1-ChIP-Seq(GSE31477)/Homer	BSTTCTRGAABVTTCYAGAA	1e-12	-27.68	0	911	0.048	788.6	0.0379
PAX3:FKHR-fusion(Paired,Homeobox)/Rh4-PAX3:FKHR-ChIP-Seq(GSE19063)/Homer	ACCRTGACTAATTNN	1e-11	-26.98	0	1648	0.0869	1527.7	0.0734
Oct4(POU,Homeobox)/mES-Oct4-ChIP-Seq(GSE11431)/Homer	ATTTGCATAW	1e-11	-26.66	0	3879	0.2045	3846.1	0.1848
PPARa(NR),DR1/Liver-Ppara-ChIP-Seq(GSE47954)/Homer	VNAGGKCAAAGGTCA	1e-11	-26.6	0	5949	0.3137	6051.6	0.2908
HNF4a(NR),DR1/HepG2-HNF4a-ChIP-Seq(GSE25021)/Homer	CARRGKBCAAAGTYCA	1e-11	-26.19	0	2918	0.1539	2841.8	0.1366
ZEB2(Zf)/SNU398-ZEB2-ChIP-Seq(GSE103048)/Homer	GNMCAGGTGTGC	1e-11	-26.18	0	6797	0.3584	6968	0.3348
X-box(HTH)/NPC-H3K4me1-ChIP-Seq(GSE16256)/Homer	GGTTGCCATGGCAA	1e-11	-25.98	0	686	0.0362	576.4	0.0277
PAX5(Paired,Homeobox)/GM12878-PAX5-ChIP-Seq(GSE32465)/Homer	GCAGCCAAGCRTGACH	1e-11	-25.76	0	2625	0.1384	2539.7	0.122
PRDM10(Zf)/HEK293-PRDM10.eGFP-ChIP-Seq(Encode)/Homer	TGGTACATTCCA	1e-11	-25.69	0	4421	0.2331	4428	0.2128
Atf2(bZIP)/3T3L1-Atf2-ChIP-Seq(GSE56872)/Homer	NRRTGACGTCAT	1e-10	-24.72	0	2352	0.124	2263.4	0.1088
PPARE(NR),DR1/3T3L1-Pparg-ChIP-Seq(GSE13511)/Homer	TGACCTTTGCCCCA	1e-10	-23.75	0	5353	0.2823	5440	0.2614
EAR2(NR)/K562-NR2F6-ChIP-Seq(Encode)/Homer	NRBCARRGGTCA	1e-09	-22.17	0	8143	0.4294	8471.4	0.4071
Nkx2.1(Homeobox)/LungAC-Nkx2.1-ChIP-Seq(GSE43252)/Homer	RSCACTYRAG	1e-09	-21.99	0	12473	0.6577	13237.3	0.6361
WT1(Zf)/Kidney-WT1-ChIP-Seq(GSE90016)/Homer	MCTCCCMCRCAB	1e-09	-21.49	0	3130	0.165	3100	0.149
Atf7(bZIP)/3T3L1-Atf7-ChIP-Seq(GSE56872)/Homer	NGRTGACGTCAY	1e-09	-21.13	0	3839	0.2024	3852.2	0.1851
ZNF322(Zf)/HEK293-ZNF322.GFP-ChIP-Seq(GSE58341)/Homer	GAGCCTGGTACTGWGCCTGR	1e-09	-20.81	0	2095	0.1105	2024.8	0.0973
MYNN(Zf)/HEK293-MYNN.eGFP-ChIP-Seq(Encode)/Homer	TTCAAAWTAAAAGTC	1e-08	-20.6	0	2108	0.1112	2039.4	0.098
RARa(NR)/K562-RARa-ChIP-Seq(Encode)/Homer	TTGAMCTTTG	1e-08	-20.5	0	12576	0.6631	13369.7	0.6424
MafF(bZIP)/HepG2-MafF-ChIP-Seq(GSE31477)/Homer	HWWGTCAGCAWWTTT	1e-08	-19.91	0	2492	0.1314	2444.6	0.1175
Pbx3(Homeobox)/GM12878-PBX3-ChIP-Seq(GSE32465)/Homer	SCTGTCAMTCAN	1e-07	-18.38	0	1475	0.0778	1401	0.0673
CEBP:CEBP(bZIP)/MEF-Chop-ChIP-Seq(GSE35681)/Homer	NTNATGCAAYMNNHTGMAAY	1e-07	-18.06	0	1474	0.0777	1402.1	0.0674
JunD(bZIP)/K562-JunD-ChIP-Seq/Homer	ATGACGTCATCN	1e-07	-17.92	0	471	0.0248	397.7	0.0191
ZKSCAN1(Zf)/HepG2-ZKSCAN1-ChIP-Seq(Encode)/Homer	GCACAYAGTAGGKCY	1e-07	-17.51	0	305	0.0161	241.2	0.0116
CTCF(Zf)/CD4+-CTCF-ChIP-Seq(Barski_et_al.)/Homer	AYAGTGCCMYCTRGTGGCCA	1e-07	-17.42	0	565	0.0298	490.5	0.0236
Rfx2(HTH)/LoVo-RFX2-ChIP-Seq(GSE49402)/Homer	GTTGCCATGGCAACM	1e-07	-17.04	0	474	0.025	403.2	0.0194
PBX1(Homeobox)/MCF7-PBX1-ChIP-Seq(GSE28007)/Homer	GSCTGTCACTCA	1e-07	-16.66	0	522	0.0275	451.7	0.0217
HOXA2(Homeobox)/mES-Hoxa2-ChIP-Seq(Donaldson_et_al.)/Homer	GYCATCMATCAT	1e-07	-16.43	0	768	0.0405	695.6	0.0334
Brn2(POU,Homeobox)/NPC-Brn2-ChIP-Seq(GSE35496)/Homer	ATGAATATTC	1e-07	-16.36	0	931	0.0491	859.4	0.0413
Pknox1(Homeobox)/ES-Prep1-ChIP-Seq(GSE63282)/Homer	SCTGTCAVTCAV	1e-07	-16.28	0	1409	0.0743	1347.3	0.0647
PSE(SNAPc)/K562-mStart-Seq/Homer	WAVTCACCMTAASYDAAAAG	1e-06	-16.1	0	4027	0.2123	4103.7	0.1972
Klf4(Zf)/mES-Klf4-ChIP-Seq(GSE11431)/Homer	GCCACACCCA	1e-06	-16.1	0	2791	0.1472	2791.9	0.1342
Tbox:Smad(T-box,MAD)/ESCd5-Smad2_3-ChIP-Seq(GSE29422)/Homer	AGGTGHCAGACA	1e-06	-16.1	0	1366	0.072	1304.5	0.0627
ERE(NR),IR3/MCF7-ERa-ChIP-Seq(Unpublished)/Homer	VAGGTCACNSTGACC	1e-06	-16.03	0	1690	0.0891	1639.9	0.0788
EBF(EBF)/proBcell-EBF-ChIP-Seq(GSE21978)/Homer	DGTCCCYRGGGA	1e-06	-15.84	0	1265	0.0667	1202.8	0.0578
PRDM9(Zf)/Testis-DMC1-ChIP-Seq(GSE35498)/Homer	ADGGYAGYAGCATCT	1e-06	-15.72	0	2633	0.1388	2629	0.1263
PAX5(Paired,Homeobox),condensed/GM12878-PAX5-ChIP-Seq(GSE32465)/Homer	GTCACGCTCSCTGM	1e-06	-15	0	704	0.0371	638.1	0.0307
Oct2(POU,Homeobox)/Bcell-Oct2-ChIP-Seq(GSE21512)/Homer	ATATGCAAAT	1e-06	-14.83	0	2679	0.1413	2685.9	0.1291
PRDM14(Zf)/H1-PRDM14-ChIP-Seq(GSE22767)/Homer	RGGTCTCTAACY	1e-06	-14.6	0	1928	0.1017	1898.2	0.0912
Egr2(Zf)/Thymocytes-Egr2-ChIP-Seq(GSE34254)/Homer	NGCGTGGGCGGR	1e-06	-14.6	0	866	0.0457	803.5	0.0386
Nkx2.5(Homeobox)/HL1-Nkx2.5.biotin-ChIP-Seq(GSE21529)/Homer	RRSCACTYAA	1e-06	-14.56	0	11130	0.5869	11846.2	0.5692
RORa(NR)/Liver-Rora-ChIP-Seq(GSE101115)/Homer	AAWCTAGGTCARDNN	1e-06	-14.01	0	1109	0.0585	1054.2	0.0507
Mouse_Recombination_Hotspot(Zf)/Testis-DMC1-ChIP-Seq(GSE24438)/Homer	ACTYKNATTCGTGNTACTTC	1e-05	-13.45	0	547	0.0288	489.1	0.0235
ZNF467(Zf)/HEK293-ZNF467.GFP-ChIP-Seq(GSE58341)/Homer	TGGGGAAGGGCM	1e-05	-13.37	0	4114	0.2169	4228.6	0.2032
Twist(bHLH)/HMLE-TWIST1-ChIP-Seq(Chang_et_al)/Homer	VCAKCTGGNNNCCAGMTGBN	1e-05	-13.04	0	923	0.0487	870.1	0.0418
OCT4-SOX2-TCF-NANOG(POU,Homeobox,HMG)/mES-Oct4-ChIP-Seq(GSE11431)/Homer	ATTTGCATAACAATG	1e-05	-12.93	0	1679	0.0885	1652.8	0.0794
HOXA1(Homeobox)/mES-Hoxa1-ChIP-Seq(SRP084292)/Homer	TGATKGATGR	1e-05	-12.7	0	1956	0.1031	1944.7	0.0934
ZNF143|STAF(Zf)/CUTLL-ZNF143-ChIP-Seq(GSE29600)/Homer	ATTTCCCAGVAKSCY	1e-05	-12.63	0	2196	0.1158	2197.5	0.1056
TFE3(bHLH)/MEF-TFE3-ChIP-Seq(GSE75757)/Homer	GTCACGTGACYV	1e-05	-12.49	0	475	0.025	422.3	0.0203
DMRT6(DM)/Testis-DMRT6-ChIP-Seq(GSE60440)/Homer	YDGHTACAWTGTADC	1e-05	-12.23	0	1589	0.0838	1564.5	0.0752
c-Jun-CRE(bZIP)/K562-cJun-ChIP-Seq(GSE31477)/Homer	ATGACGTCATCY	1e-05	-12.03	0	2306	0.1216	2319.2	0.1114
Oct6(POU,Homeobox)/NPC-Pou3f1-ChIP-Seq(GSE35496)/Homer	WATGCAAATGAG	1e-05	-11.75	0	3318	0.175	3397.3	0.1632
KLF14(Zf)/HEK293-KLF14.GFP-ChIP-Seq(GSE58341)/Homer	RGKGGGCGKGGC	1e-05	-11.73	0	7779	0.4102	8216.7	0.3948
RORgt(NR)/EL4-RORgt.Flag-ChIP-Seq(GSE56019)/Homer	AAYTAGGTCA	1e-05	-11.69	0	940	0.0496	896.9	0.0431
RORgt(NR)/EL4-RORgt.Flag-ChIP-Seq(GSE56019)/Homer	AAYTAGGTCA	1e-05	-11.69	0	940	0.0496	896.9	0.0431
CTCF-SatelliteElement(Zf?)/CD4+-CTCF-ChIP-Seq(Barski_et_al.)/Homer	TGCAGTTCCMVNWRTGGCCA	1e-05	-11.66	0	99	0.0052	68.4	0.0033
DMRT1(DM)/Testis-DMRT1-ChIP-Seq(GSE64892)/Homer	TWGHWACAWTGTWDC	0.0001	-11.42	0	2029	0.107	2033.5	0.0977
GSC(Homeobox)/FrogEmbryos-GSC-ChIP-Seq(DRA000576)/Homer	RGGATTAR	0.0001	-11.4	0	9299	0.4903	9883.1	0.4749
Gfi1b(Zf)/HPC7-Gfi1b-ChIP-Seq(GSE22178)/Homer	MAATCACTGC	0.0001	-10.41	0	5377	0.2835	5629.9	0.2705
Brn1(POU,Homeobox)/NPC-Brn1-ChIP-Seq(GSE35496)/Homer	TATGCWAATBAV	0.0001	-10.06	0	2561	0.135	2611	0.1255
THRb(NR)/HepG2-THRb.Flag-ChIP-Seq(Encode)/Homer	GGTCACCTGAGGTCA	0.0001	-9.973	0	4550	0.2399	4743.9	0.228
ZBTB12(Zf)/HEK293-ZBTB12.GFP-ChIP-Seq(GSE58341)/Homer	NGNTCTAGAACCNGV	0.001	-9.056	0	2479	0.1307	2536.9	0.1219
Nkx2.2(Homeobox)/NPC-Nkx2.2-ChIP-Seq(GSE61673)/Homer	BTBRAGTGSN	0.001	-8.84	0	10438	0.5504	11180.2	0.5372
ZNF16(Zf)/HEK293-ZNF16.GFP-ChIP-Seq(GSE58341)/Homer	MACCTTCYATGGCTCCCTAKTGCCY	0.001	-8.343	0	85	0.0045	62.9	0.003
GATA:SCL(Zf,bHLH)/Ter119-SCL-ChIP-Seq(GSE18720)/Homer	CRGCTGBNGNSNNSAGATAA	0.001	-8.072	0	843	0.0445	822	0.0395
CRE(bZIP)/Promoter/Homer	CSGTGACGTCAC	0.001	-8.002	0	1073	0.0566	1062.7	0.0511
ZNF675(Zf)/HEK293-ZNF675.GFP-ChIP-Seq(GSE58341)/Homer	ARGAGGMCAAAATGW	0.001	-7.945	0	1039	0.0548	1027.9	0.0494
RFX(HTH)/K562-RFX3-ChIP-Seq(SRA012198)/Homer	CGGTTGCCATGGCAAC	0.001	-7.73	0	375	0.0198	345.3	0.0166
VDR(NR),DR3/GM10855-VDR+vitD-ChIP-Seq(GSE22484)/Homer	ARAGGTCANWGAGTTCANNN	0.001	-7.703	0	1435	0.0757	1445.3	0.0695
SCRT1(Zf)/HEK293-SCRT1.eGFP-ChIP-Seq(Encode)/Homer	GCAACAGGTG	0.001	-7.546	0	2437	0.1285	2511.5	0.1207
THRa(NR)/C17.2-THRa-ChIP-Seq(GSE38347)/Homer	GGTCANYTGAGGWCA	0.001	-7.52	0	3993	0.2105	4182.4	0.201
Maz(Zf)/HepG2-Maz-ChIP-Seq(GSE31477)/Homer	GGGGGGGG	0.001	-7.49	0	5002	0.2637	5273.5	0.2534
ZNF669(Zf)/HEK293-ZNF669.GFP-ChIP-Seq(GSE58341)/Homer	GARTGGTCATCGCCC	0.001	-7.327	0	356	0.0188	328.9	0.0158
Prop1(Homeobox)/GHFT1-PROP1.biotin-ChIP-Seq(GSE77302)/Homer	NTAATBNAATTA	0.001	-7.303	0	5032	0.2653	5309.5	0.2551
Mef2d(MADS)/Retina-Mef2d-ChIP-Seq(GSE61391)/Homer	GCTATTTTTAGC	0.001	-7.13	0	1881	0.0992	1924.4	0.0925
Mef2b(MADS)/HEK293-Mef2b.V5-ChIP-Seq(GSE67450)/Homer	GCTATTTTTGGM	0.01	-6.651	0	7103	0.3745	7574.1	0.364
E2F(E2F)/Hela-CellCycle-Expression/Homer	TTSGCGCGAAAA	0.01	-6.185	0	143	0.0075	122.4	0.0059
Hnf1(Homeobox)/Liver-Foxa2-Chip-Seq(GSE25694)/Homer	GGTTAAWCATTAA	0.01	-6.119	0	1267	0.0668	1285.2	0.0618
Zfp809(Zf)/ES-Zfp809-ChIP-Seq(GSE70799)/Homer	GGGGCTYGKCTGGGA	0.01	-5.911	0	1260	0.0664	1280.4	0.0615
T1ISRE(IRF)/ThioMac-Ifnb-Expression/Homer	ACTTTCGTTTCT	0.01	-5.833	0	99	0.0052	81.2	0.0039
RORg(NR)/Liver-Rorc-ChIP-Seq(GSE101115)/Homer	WAABTAGGTCAV	0.01	-5.806	0	676	0.0356	667.1	0.0321
ZSCAN22(Zf)/HEK293-ZSCAN22.GFP-ChIP-Seq(GSE58341)/Homer	SMCAGTCWGAKGGAGGAGGC	0.01	-5.652	0	484	0.0255	469.8	0.0226
RAR:RXR(NR),DR5/ES-RAR-ChIP-Seq(GSE56893)/Homer	AGGTCAAGGTCA	0.01	-5.584	0	807	0.0426	806.9	0.0388
GLIS3(Zf)/Thyroid-Glis3.GFP-ChIP-Seq(GSE103297)/Homer	CTCCCTGGGAGGCCN	0.01	-5.385	0	8649	0.4561	9294.3	0.4466
NFkB-p50,p52(RHD)/Monocyte-p50-ChIP-Chip(Schreiber_et_al.)/Homer	GGGGGAATCCCC	0.01	-4.987	0	647	0.0341	644.7	0.031
ZNF317(Zf)/HEK293-ZNF317.GFP-ChIP-Seq(GSE58341)/Homer	GTCWGCTGTYYCTCT	0.01	-4.783	0	585	0.0308	581	0.0279
ZFP3(Zf)/HEK293-ZFP3.GFP-ChIP-Seq(GSE58341)/Homer	GGGTTTTGAAGGATGARTAGGAGTT	0.1	-4.218	0	42	0.0022	32.9	0.0016
HNF6(Homeobox)/Liver-Hnf6-ChIP-Seq(ERP000394)/Homer	NTATYGATCH	0.1	-4.159	0	3693	0.1947	3924.9	0.1886
E2F7(E2F)/Hela-E2F7-ChIP-Seq(GSE32673)/Homer	VDTTTCCCGCCA	0.1	-3.891	0	335	0.0177	328.7	0.0158
E-box(bHLH)/Promoter/Homer	SSGGTCACGTGA	0.1	-3.661	0	364	0.0192	360.8	0.0173
Phox2a(Homeobox)/Neuron-Phox2a-ChIP-Seq(GSE31456)/Homer	YTAATYNRATTA	0.1	-3.604	0	3415	0.1801	3636.4	0.1747
NRF(NRF)/Promoter/Homer	STGCGCATGCGC	0.1	-3.537	0	448	0.0236	449.6	0.0216
ZNF415(Zf)/HEK293-ZNF415.GFP-ChIP-Seq(GSE58341)/Homer	GRTGMTRGAGCC	0.1	-3.536	0	2989	0.1576	3176.6	0.1526
NFY(CCAAT)/Promoter/Homer	RGCCAATSRG	0.1	-3.415	0	4310	0.2273	4613.7	0.2217
EBNA1(EBV-virus)/Raji-EBNA1-ChIP-Seq(GSE30709)/Homer	GGYAGCAYDTGCTDCCCNNN	0.1	-3.319	0	81	0.0043	72.1	0.0035
ZNF528(Zf)/HEK293-ZNF528.GFP-ChIP-Seq(GSE58341)/Homer	AGAAATGACTTCCCT	0.1	-3.208	0	53	0.0028	45.5	0.0022
DUX4(Homeobox)/Myoblasts-DUX4.V5-ChIP-Seq(GSE75791)/Homer	NWTAAYCYAATCAWN	0.1	-3.178	0	400	0.0211	402.8	0.0194
Pax7(Paired,Homeobox)/Myoblast-Pax7-ChIP-Seq(GSE25064)/Homer	TAATCAATTA	0.1	-3.021	0	873	0.046	906.6	0.0436
ZNF382(Zf)/HEK293-ZNF382.GFP-ChIP-Seq(GSE58341)/Homer	GNCTGTASTRNTGBCTCHTT	0.1	-2.752	0	189	0.01	185.2	0.0089
Klf9(Zf)/GBM-Klf9-ChIP-Seq(GSE62211)/Homer	GCCACRCCCACY	0.1	-2.648	0	1932	0.1019	2053.3	0.0987
CUX1(Homeobox)/K562-CUX1-ChIP-Seq(GSE92882)/Homer	TATCGATNAN	0.1	-2.586	0	4574	0.2412	4926.4	0.2367
LXRE(NR),DR4/RAW-LXRb.biotin-ChIP-Seq(GSE21512)/Homer	RGGTTACTANAGGTCA	0.1	-2.555	0	1585	0.0836	1680	0.0807
FXR(NR),IR1/Liver-FXR-ChIP-Seq(Chong_et_al.)/Homer	AGGTCANTGACCTB	0.1	-2.421	0	2437	0.1285	2606.3	0.1252
OCT:OCT(POU,Homeobox,IR1)/NPC-Brn2-ChIP-Seq(GSE35496)/Homer	ATGAATWATTCATGA	0.1	-2.405	0	151	0.008	148.8	0.0071
GATA(Zf),IR4/iTreg-Gata3-ChIP-Seq(GSE20898)/Homer	NAGATWNBNATCTNN	1	-2.301	0	590	0.0311	614.4	0.0295
GATA3(Zf),DR8/iTreg-Gata3-ChIP-Seq(GSE20898)/Homer	AGATSTNDNNDSAGATAASN	1	-2.152	0	545	0.0287	568.1	0.0273
KLF3(Zf)/MEF-Klf3-ChIP-Seq(GSE44748)/Homer	NRGCCCCRCCCHBNN	1	-1.984	0	2825	0.149	3041.6	0.1462
E2F6(E2F)/Hela-E2F6-ChIP-Seq(GSE31477)/Homer	GGCGGGAARN	1	-1.887	0	1865	0.0983	2000.8	0.0961
RAR:RXR(NR),DR5/ES-RAR-ChIP-Seq(GSE56893)/Homer	RGGTCADNNAGAGGTCAV	1	-1.801	0	176	0.0093	179.2	0.0086
E2F4(E2F)/K562-E2F4-ChIP-Seq(GSE31477)/Homer	GGCGGGAAAH	1	-1.73	0	1347	0.071	1442.2	0.0693
E2F3(E2F)/MEF-E2F3-ChIP-Seq(GSE71376)/Homer	BTKGGCGGGAAA	1	-1.561	0	2225	0.1173	2402.6	0.1155
RARg(NR)/ES-RARg-ChIP-Seq(GSE30538)/Homer	AGGTCAAGGTCA	1	-0.9493	0	192	0.0101	206.2	0.0099
GFY-Staf(?,Zf)/Promoter/Homer	RACTACAATTCCCAGAAKGC	1	-0.7044	1	191	0.0101	209.8	0.0101
GLI3(Zf)/Limb-GLI3-ChIP-Chip(GSE11077)/Homer	CGTGGGTGGTCC	1	-0.6946	1	724	0.0382	794	0.0382
GFY(?)/Promoter/Homer	ACTACAATTCCC	1	-0.6863	1	331	0.0175	363.9	0.0175
HNF1b(Homeobox)/PDAC-HNF1B-ChIP-Seq(GSE64557)/Homer	GTTAATNATTAA	1	-0.6565	1	1332	0.0702	1463.4	0.0703
Cux2(Homeobox)/Liver-Cux2-ChIP-Seq(GSE35985)/Homer	HNRAATCAAT	1	-0.6285	1	3071	0.1619	3374.9	0.1622
GATA3(Zf),DR4/iTreg-Gata3-ChIP-Seq(GSE20898)/Homer	AGATGKDGAGATAAG	1	-0.6239	1	687	0.0362	756.5	0.0364
Reverb(NR),DR2/RAW-Reverba.biotin-ChIP-Seq(GSE45914)/Homer	GTRGGTCASTGGGTCA	1	-0.5946	1	1138	0.06	1254	0.0603
Usf2(bHLH)/C2C12-Usf2-ChIP-Seq(GSE36030)/Homer	GTCACGTGGT	1	-0.5566	1	2346	0.1237	2583.8	0.1242
Mef2c(MADS)/GM12878-Mef2c-ChIP-Seq(GSE32465)/Homer	DCYAAAAATAGM	1	-0.4355	1	5323	0.2807	5866.6	0.2819
ZNF136(Zf)/HEK293-ZNF136.GFP-ChIP-Seq(GSE58341)/Homer	YTKGATAHAGTATTCTWGGTNGGCA	1	-0.4111	1	1037	0.0547	1152.2	0.0554
Slug(Zf)/Mesoderm-Snai2-ChIP-Seq(GSE61475)/Homer	SNGCACCTGCHS	1	-0.3583	1	4381	0.231	4840.4	0.2326
OCT:OCT(POU,Homeobox)/NPC-OCT6-ChIP-Seq(GSE43916)/Homer	YATGCATATRCATRT	1	-0.2631	1	1260	0.0664	1410.5	0.0678
TR4(NR),DR1/Hela-TR4-ChIP-Seq(GSE24685)/Homer	GAGGTCAAAGGTCA	1	-0.1677	1	581	0.0306	664.7	0.0319
DUX(Homeobox)/C2C12-Dux-ChIP-Seq(GSE87279)/Homer	BCWGATTCAATCAAN	1	-0.1412	1	18	0.0009	25.1	0.0012
GFX(?)/Promoter/Homer	ATTCTCGCGAGA	1	-0.1295	1	21	0.0011	29.4	0.0014
REST-NRSF(Zf)/Jurkat-NRSF-ChIP-Seq/Homer	GGMGCTGTCCATGGTGCTGA	1	-0.1107	1	23	0.0012	32.4	0.0016
Mef2a(MADS)/HL1-Mef2a.biotin-ChIP-Seq(GSE21529)/Homer	CYAAAAATAG	1	-0.09863	1	4787	0.2524	5339.5	0.2566
Sp5(Zf)/mES-Sp5.Flag-ChIP-Seq(GSE72989)/Homer	RGKGGGCGGAGC	1	-0.09306	1	4420	0.2331	4936.7	0.2372
Pax7(Paired,Homeobox),long/Myoblast-Pax7-ChIP-Seq(GSE25064)/Homer	TAATCHGATTAC	1	-0.07796	1	213	0.0112	257.1	0.0124
ZNF692(Zf)/HEK293-ZNF692.GFP-ChIP-Seq(GSE58341)/Homer	GTGGGCCCCA	1	-0.06175	1	844	0.0445	975.8	0.0469
GATA(Zf),IR3/iTreg-Gata3-ChIP-Seq(GSE20898)/Homer	NNNNNBAGATAWYATCTVHN	1	-0.06166	1	1264	0.0666	1446	0.0695
BORIS(Zf)/K562-CTCFL-ChIP-Seq(GSE32465)/Homer	CNNBRGCGCCCCCTGSTGGC	1	-0.04913	1	738	0.0389	859.7	0.0413
ZNF165(Zf)/WHIM12-ZNF165-ChIP-Seq(GSE65937)/Homer	AAGGKGRCGCAGGCA	1	-0.03651	1	737	0.0389	862.2	0.0414
LRF(Zf)/Erythroblasts-ZBTB7A-ChIP-Seq(GSE74977)/Homer	AAGACCCYYN	1	-0.03389	1	6199	0.3269	6932.2	0.3331
ZNF519(Zf)/HEK293-ZNF519.GFP-ChIP-Seq(GSE58341)/Homer	GAGSCCGAGC	1	-0.02423	1	1094	0.0577	1271.8	0.0611
ZBTB33(Zf)/GM12878-ZBTB33-ChIP-Seq(GSE32465)/Homer	GGVTCTCGCGAGAAC	1	-0.01944	1	66	0.0035	92.5	0.0044
Phox2b(Homeobox)/CLBGA-PHOX2B-ChIP-Seq(GSE90683)/Homer	TTAATTNAATTA	1	-0.006605	1	1943	0.1025	2247.6	0.108
Ronin(THAP)/ES-Thap11-ChIP-Seq(GSE51522)/Homer	RACTACAACTCCCAGVAKGC	1	-0.006467	1	40	0.0021	63.4	0.003
Pax7(Paired,Homeobox),longest/Myoblast-Pax7-ChIP-Seq(GSE25064)/Homer	NTAATTDGCYAATTANNWWD	1	-0.005517	1	317	0.0167	399.7	0.0192
Srebp1a(bHLH)/HepG2-Srebp1a-ChIP-Seq(GSE31477)/Homer	RTCACSCCAY	1	-0.004598	1	1879	0.0991	2181.5	0.1048
OCT:OCT(POU,Homeobox)/NPC-Brn1-ChIP-Seq(GSE35496)/Homer	ATGAATATTCATGAG	1	-0.001889	1	50	0.0026	80.5	0.0039
E2F1(E2F)/Hela-E2F1-ChIP-Seq(GSE22478)/Homer	CWGGCGGGAA	1	-0.001385	1	700	0.0369	856.4	0.0412
ZNF41(Zf)/HEK293-ZNF41.GFP-ChIP-Seq(GSE58341)/Homer	CCTCATGGTGYCYTWYTCCCTTGTG	1	-0.000672	1	172	0.0091	238.8	0.0115
NRF1(NRF)/MCF7-NRF1-ChIP-Seq(Unpublished)/Homer	CTGCGCATGCGC	1	-0.000431	1	119	0.0063	174.1	0.0084
Zfp281(Zf)/ES-Zfp281-ChIP-Seq(GSE81042)/Homer	CCCCTCCCCCAC	1	-0.000173	1	688	0.0363	860.1	0.0413
YY1(Zf)/Promoter/Homer	CAAGATGGCGGC	1	0	1	260	0.0137	385.5	0.0185
Srebp2(bHLH)/HepG2-Srebp2-ChIP-Seq(GSE31477)/Homer	CGGTCACSCCAC	1	0	1	1293	0.0682	1655.6	0.0796
HINFP(Zf)/K562-HINFP.eGFP-ChIP-Seq(Encode)/Homer	TWVGGTCCGC	1	0	1	549	0.0289	801.6	0.0385
Sp1(Zf)/Promoter/Homer	GGCCCCGCCCCC	1	0	1	607	0.032	1164	0.0559

## Sheet: hyper_methylSELEX
Motif Name	Consensus	P-value	Log P-value	q-value (Benjamini)	# of Target Sequences with Motif(of 6063)	% of Target Sequences with Motif	# of Background Sequences with Motif(of 21491)	% of Background Sequences with Motif
NKX2-8 noCpG Methyl-HT-SELEX Homeodomain 367	RSCACTTGAR	1e-92	-212.9	0	1532	0.2527	3253.8	0.1514
NKX2-5 noCpG HT-SELEX Homeodomain 427	NCCACTTRAV	1e-89	-206.1	0	2864	0.4724	7453.4	0.3467
NKX2-3 noCpG HT-SELEX Homeodomain 397	VCCACTTVAC	1e-88	-204.5	0	3059	0.5045	8121.8	0.3778
NKX2-8 noCpG HT-SELEX Homeodomain 382	VCCACTTGAV	1e-85	-196.9	0	1483	0.2446	3185.7	0.1482
NKX2-3 noCpG HT-SELEX Homeodomain 412	NCCACTTRAC	1e-80	-186.5	0	2810	0.4635	7401.3	0.3443
NKX2-3 noCpG Methyl-HT-SELEX Homeodomain 387	NCCACTTVAC	1e-75	-173.3	0	2852	0.4704	7632.5	0.355
NKX2-3 noCpG Methyl-HT-SELEX Homeodomain 402	NCCACTTVAC	1e-71	-165	0	2895	0.4775	7837.8	0.3646
NKX3-2 noCpG Methyl-HT-SELEX Homeodomain 337	ACCACTTAAC	1e-46	-106.1	0	998	0.1646	2240.2	0.1042
HMX1 noCpG Methyl-HT-SELEX Homeodomain 432	SCACTTAAC	1e-43	-101.2	0	4140	0.6828	12812.1	0.596
ISL1 noCpG Methyl-HT-SELEX Znf_LIM_Homeodomain 2267	GCACTTAA	1e-42	-97.6	0	2280	0.3761	6317.5	0.2939
GATA5 noCpG HT-SELEX Znf_GATA 8187	BWGATAASGN	1e-42	-97.11	0	1718	0.2834	4495.3	0.2091
NKX3-1 noCpG Methyl-HT-SELEX Homeodomain 352	VCCACTTAAS	1e-39	-91.41	0	936	0.1544	2143.8	0.0997
HMX2 noCpG Methyl-HT-SELEX Homeodomain 442	VCAMTTAAC	1e-39	-91.22	0	2517	0.4151	7169.7	0.3335
ISL2 noCpG HT-SELEX Znf_LIM_Homeodomain 2292	GCACTTAV	1e-39	-90.41	0	2678	0.4417	7723.2	0.3592
GATA5 noCpG HT-SELEX Znf_GATA 8207	CWGATAASRV	1e-39	-90.19	0	1609	0.2654	4204.8	0.1956
NKX3-1 noCpG HT-SELEX Homeodomain 362	VCCACTTAAC	1e-38	-87.59	0	857	0.1413	1936.5	0.0901
ISL1 noCpG HT-SELEX Znf_LIM_Homeodomain 2272	GCACTTAR	1e-37	-87.06	0	2416	0.3985	6869.1	0.3195
NKX3-2 noCpG HT-SELEX Homeodomain 347	MCCACTTAAC	1e-37	-86.83	0	878	0.1448	2001.8	0.0931
ISL1 noCpG HT-SELEX Znf_LIM_Homeodomain 2282	GCACTTAV	1e-37	-86.06	0	2349	0.3874	6654.8	0.3095
GATA4 noCpG HT-SELEX Znf_GATA 8222	SHGATAACRN	1e-37	-85.94	0	1761	0.2905	4724.5	0.2198
HMX2 noCpG HT-SELEX Homeodomain 447	SCACTTAMC	1e-36	-84.34	0	4530	0.7472	14449.2	0.6721
ISL2 noCpG Methyl-HT-SELEX Znf_LIM_Homeodomain 2287	GCACTTAR	1e-36	-83.44	0	2680	0.442	7800.5	0.3628
ISL1 noCpG Methyl-HT-SELEX Znf_LIM_Homeodomain 2277	SCACTTAR	1e-34	-78.78	0	2398	0.3955	6891.4	0.3206
GATA5 noCpG Methyl-HT-SELEX Znf_GATA 8177	NWGATAASRN	1e-32	-74.9	0	1896	0.3127	5262.7	0.2448
GATA4 noCpG Methyl-HT-SELEX Znf_GATA 8217	NWGATAASRN	1e-30	-70.79	0	1998	0.3295	5638.5	0.2623
HMX1 noCpG HT-SELEX Homeodomain 437	SCAMTTAAC	1e-30	-69.41	0	4414	0.728	14173.8	0.6593
BARHL1 noCpG HT-SELEX Homeodomain 112	STAATTGS	1e-29	-67.21	0	3859	0.6365	12148	0.5651
GATA5 noCpG Methyl-HT-SELEX Znf_GATA 8197	NWGATAAGRN	1e-28	-65.89	0	1802	0.2972	5043.2	0.2346
NKX2-5 noCpG Methyl-HT-SELEX Homeodomain 417	MCCACTTGAV	1e-26	-61.86	0	426	0.0703	863.6	0.0402
BARHL1 noCpG Methyl-HT-SELEX Homeodomain 102	NTAATTGN	1e-25	-59.6	0	4194	0.6917	13471.3	0.6266
CEBPG MethylPlus Methyl-HT-SELEX bZIP 3822	BRTTGCGTAAYG	1e-23	-53.58	0	597	0.0985	1386.4	0.0645
CEBPG MethylPlus HT-SELEX bZIP 3827	CGTTGCGTAAYS	1e-22	-52.07	0	547	0.0902	1251.9	0.0582
HLF MethylPlus Methyl-HT-SELEX bZIP 3852	BGTTACGTAACG	1e-21	-50.12	0	1315	0.2169	3625	0.1686
NKX2-3 MethylPlus Methyl-HT-SELEX Homeodomain 392	GTCGTTGAG	1e-20	-47.18	0	2048	0.3378	6073.3	0.2825
HOXD8 MethylPlus Methyl-HT-SELEX Homeodomain 832	RTCGTTAN	1e-20	-46.45	0	3631	0.5989	11598.2	0.5395
ISX MethylPlus Methyl-HT-SELEX Homeodomain 1997	CTCGTTAA	1e-20	-46.31	0	3676	0.6063	11762.2	0.5471
ISX MethylPlus Methyl-HT-SELEX Homeodomain 1982	CTCRTTAA	1e-19	-45.22	0	3779	0.6233	12150.2	0.5652
TEAD2 noCpG HT-SELEX TEA 7407	CRCATTCCAN	1e-19	-45.19	0	1052	0.1735	2837.8	0.132
TEAD2 noCpG Methyl-HT-SELEX TEA 7402	CRCATTCCAN	1e-19	-45.03	0	884	0.1458	2313.2	0.1076
HOXC8 MethylPlus Methyl-HT-SELEX Homeodomain 862	GTCGTTAW	1e-18	-43.55	0	3634	0.5994	11652.4	0.542
BARHL2 noCpG HT-SELEX Homeodomain 142	CTAATTGC	1e-18	-42.65	0	3737	0.6164	12037.9	0.5599
MSX2 MethylPlus Methyl-HT-SELEX Homeodomain 17	VTCRTTAW	1e-17	-41.27	0	3932	0.6485	12765	0.5938
HMX2 noCpG HT-SELEX Homeodomain 457	ACCACTTAAH	1e-17	-40.63	0	983	0.1621	2664.3	0.1239
TEAD1 noCpG Methyl-HT-SELEX TEA 7392	CRCATWCCA	1e-17	-40.52	0	1978	0.3262	5926.7	0.2757
MNX1 MethylPlus Methyl-HT-SELEX Homeodomain 62	VTCATTAR	1e-17	-40.28	0	4058	0.6693	13240	0.6159
SOHLH2 MethylMinus Methyl-HT-SELEX bHLH 2582	HBCACGTGCA	1e-17	-40.12	0	5485	0.9047	18678.3	0.8688
DLX5 MethylPlus Methyl-HT-SELEX Homeodomain 292	VTCRTTAN	1e-17	-39.57	0	3844	0.634	12472.4	0.5802
GSX1 MethylPlus Methyl-HT-SELEX Homeodomain 962	VTCRTTAD	1e-17	-39.16	0	4022	0.6634	13126.5	0.6106
ALX3 MethylPlus Methyl-HT-SELEX Homeodomain 1587	NKCRTTAN	1e-17	-39.15	0	5344	0.8814	18124.1	0.843
NKX3-1 MethylPlus Methyl-HT-SELEX Homeodomain 357	CTCGTTAA	1e-16	-39.09	0	5154	0.8501	17378	0.8083
HOXB6 noCpG HT-SELEX Homeodomain 682	BTAATTRC	1e-16	-39.06	0	3970	0.6548	12938.5	0.6018
HOXB8 MethylPlus Methyl-HT-SELEX Homeodomain 852	GTCGTTAW	1e-16	-38.92	0	3769	0.6216	12211.2	0.568
FOXD3 noCpG HT-SELEX Forkhead 4962	VYWAYGTAAACA	1e-16	-38.82	0	4208	0.694	13813.7	0.6425
GATA2 noCpG Methyl-HT-SELEX Znf_GATA 8137	NWGATAASR	1e-16	-38.8	0	3869	0.6381	12575.9	0.585
CEBPG MethylPlus HT-SELEX bZIP 3817	NRTTGCGTAAYV	1e-16	-38.57	0	130	0.0214	199.1	0.0093
SHOX MethylPlus Methyl-HT-SELEX Homeodomain 1747	CTCRTTAR	1e-16	-37.93	0	3273	0.5398	10451.9	0.4862
TEAD1 noCpG HT-SELEX TEA 7397	CRCATWCCR	1e-16	-37.65	0	1950	0.3216	5872.2	0.2731
HOXA6 noCpG HT-SELEX Homeodomain 697	GGTAATTARB	1e-15	-36.83	0	3953	0.652	12912.8	0.6006
HOXC11 noCpG Methyl-HT-SELEX Homeodomain 1297	NGYMATAAAAH	1e-15	-36.71	0	5225	0.8618	17686.1	0.8227
MSX1 MethylPlus Methyl-HT-SELEX Homeodomain 32	VTCGTTAN	1e-15	-36.64	0	4983	0.8219	16751.5	0.7792
HOXA6 MethylPlus Methyl-HT-SELEX Homeodomain 692	RTCGTTAW	1e-15	-36.3	0	3588	0.5918	11602	0.5397
PRRX2 MethylPlus Methyl-HT-SELEX Homeodomain 1662	HTCRTTAA	1e-15	-36.3	0	5326	0.8784	18088.4	0.8414
NANOG MethylPlus Methyl-HT-SELEX Homeodomain 327	WTAACGA	1e-15	-35.69	0	3024	0.4988	9608.7	0.447
HOXA6 noCpG Methyl-HT-SELEX Homeodomain 687	NGTAATTADN	1e-15	-34.98	0	3955	0.6523	12950.8	0.6024
RAX MethylPlus Methyl-HT-SELEX Homeodomain 1957	BTCRTTAN	1e-15	-34.93	0	5252	0.8662	17815.8	0.8287
ALX4 MethylPlus Methyl-HT-SELEX Homeodomain 1617	HDCRTTAA	1e-15	-34.69	0	5017	0.8275	16909.6	0.7866
VSX2 MethylPlus Methyl-HT-SELEX Homeodomain 1897	YTCRTTAN	1e-15	-34.67	0	5089	0.8394	17186.2	0.7994
HEY1 MethylMinus Methyl-HT-SELEX bHLH 2502	BGCRCGTGTB	1e-14	-34.41	0	5054	0.8336	17055.9	0.7934
EN2 MethylPlus Methyl-HT-SELEX Homeodomain 1507	VTCRTTAAY	1e-14	-34.25	0	5365	0.8849	18268.1	0.8497
DLX4 MethylPlus Methyl-HT-SELEX Homeodomain 232	VTCRTTAD	1e-14	-33.96	0	5241	0.8644	17785.5	0.8273
HMX2 noCpG Methyl-HT-SELEX Homeodomain 452	ACCACTTAAC	1e-14	-33.69	0	329	0.0543	739.4	0.0344
HOXA5 MethylPlus Methyl-HT-SELEX Homeodomain 737	RTCATTAA	1e-14	-33.52	0	3748	0.6182	12225.7	0.5687
GATA2 noCpG HT-SELEX Znf_GATA 8142	RYGATAASR	1e-14	-32.85	0	3082	0.5083	9861.4	0.4587
HOXB7 noCpG Methyl-HT-SELEX Homeodomain 642	SGTAATTADB	1e-14	-32.71	0	4956	0.8174	16705.1	0.777
VSX2 MethylPlus Methyl-HT-SELEX Homeodomain 1912	NTCRTTAN	1e-14	-32.51	0	5204	0.8583	17661.6	0.8215
NKX6-2 noCpG Methyl-HT-SELEX Homeodomain 492	DYAATTAH	1e-13	-31.85	0	5131	0.8463	17388.9	0.8088
FOXD3 noCpG Methyl-HT-SELEX Forkhead 4957	VYTAYRTAAACA	1e-13	-31.79	0	2966	0.4892	9471.2	0.4406
TFAP2C MethylMinus HT-SELEX TFAP 4607	HSCCYNMGGSN	1e-13	-31.59	0	5812	0.9586	20126.3	0.9362
HES5 MethylMinus Methyl-HT-SELEX bHLH 2552	VCACACKT	1e-13	-31.34	0	5574	0.9193	19139.3	0.8903
TFAP2C MethylMinus Methyl-HT-SELEX TFAP 4602	NSCCTNAGGSV	1e-13	-30.99	0	3596	0.5931	11723.7	0.5453
CREB3L4 MethylMinus HT-SELEX bZIP 3492	CGCCACGTGGCM	1e-13	-30.91	0	1348	0.2223	3958.8	0.1841
VENTX noCpG HT-SELEX Homeodomain 622	NGYAATTAGC	1e-13	-30.81	0	3321	0.5477	10744.9	0.4998
BSX MethylMinus HT-SELEX Homeodomain 172	VTCGTTAN	1e-13	-30.76	0	2938	0.4846	9391.9	0.4369
HOXC4 noCpG Methyl-HT-SELEX Homeodomain 802	VTCATTAV	1e-13	-30.36	0	3964	0.6538	13063	0.6076
DLX3 MethylPlus Methyl-HT-SELEX Homeodomain 262	VTCRTTAN	1e-13	-30.26	0	5037	0.8308	17051.4	0.7932
CEBPB MethylPlus HT-SELEX bZIP 3787	NRTTGCGYAAYV	1e-13	-30.13	0	135	0.0223	236.8	0.011
HOXB5 MethylPlus Methyl-HT-SELEX Homeodomain 722	GTCATTAA	1e-12	-29.73	0	3712	0.6122	12163.4	0.5658
HOXB5 MethylPlus Methyl-HT-SELEX Homeodomain 707	RTCATTAR	1e-12	-29.54	0	3792	0.6254	12455	0.5794
DLX4 MethylPlus Methyl-HT-SELEX Homeodomain 217	VTCRTTAW	1e-12	-29.27	0	4046	0.6673	13381	0.6224
HESX1 noCpG HT-SELEX Homeodomain 2062	CTAATTAW	1e-12	-29.11	0	3365	0.555	10932.2	0.5085
LHX4 MethylPlus Methyl-HT-SELEX Znf_LIM_Homeodomain 2242	YTCGTTAM	1e-12	-28.67	0	5113	0.8433	17366.4	0.8078
CDX2 MethylPlus HT-SELEX Homeodomain 1472	NRTCRTAAAN	1e-12	-28.6	0	5376	0.8867	18386.6	0.8553
DLX5 MethylPlus Methyl-HT-SELEX Homeodomain 277	VTCRTTAW	1e-12	-28.3	0	4096	0.6756	13581.1	0.6317
CREB3 MethylMinus HT-SELEX bZIP 3462	YGCCACGTGKMV	1e-12	-28.25	0	1267	0.209	3728.7	0.1734
PRRX2 MethylPlus HT-SELEX Homeodomain 1652	NKCRTTAN	1e-12	-27.75	0	5427	0.8951	18598.7	0.8651
ALX3 MethylPlus Methyl-HT-SELEX Homeodomain 1602	MTCRTTAD	1e-12	-27.65	0	3473	0.5728	11345.2	0.5277
HOXA9 MethylPlus Methyl-HT-SELEX Homeodomain 1132	GTCGTAAANN	1e-11	-27.58	0	1221	0.2014	3586.8	0.1668
GSC2 noCpG HT-SELEX Homeodomain 1842	NTAATCCB	1e-11	-27.35	0	4255	0.7018	14180.5	0.6596
TCF7L1 noCpG Methyl-HT-SELEX HMG 5252	ASATCAAAG	1e-11	-27.3	0	561	0.0925	1476.9	0.0687
HOXA1 noCpG Methyl-HT-SELEX Homeodomain 972	STAATTAV	1e-11	-27.14	0	3601	0.5939	11814	0.5495
HOXB6 noCpG Methyl-HT-SELEX Homeodomain 672	TTAATTRC	1e-11	-26.9	0	5093	0.84	17317.3	0.8055
BSX noCpG HT-SELEX Homeodomain 167	SCAATTAS	1e-11	-26.58	0	3419	0.5639	11173.3	0.5197
LHX4 MethylPlus Methyl-HT-SELEX Znf_LIM_Homeodomain 2257	HTCRTTAA	1e-11	-26.41	0	3778	0.6231	12464.8	0.5798
HEY2 MethylMinus Methyl-HT-SELEX bHLH 2472	BGCACGTGTV	1e-11	-26.35	0	4692	0.7739	15814	0.7356
LHX1 MethylPlus Methyl-HT-SELEX Homeodomain 2212	NTCGTTAN	1e-11	-26.28	0	5143	0.8483	17518.9	0.8149
HOXC8 noCpG Methyl-HT-SELEX Homeodomain 867	DTAATTAC	1e-11	-25.81	0	5754	0.949	19940	0.9275
FOXA1 noCpG Methyl-HT-SELEX Forkhead 5017	YWRWGTMAAYAT	1e-11	-25.79	0	4106	0.6772	13665.9	0.6357
HOXA9 MethylPlus HT-SELEX Homeodomain 1142	GTCGTWAANN	1e-11	-25.51	0	2856	0.4711	9202.2	0.428
VENTX noCpG Methyl-HT-SELEX Homeodomain 612	NSYAATTAGY	1e-11	-25.38	0	3323	0.5481	10855.7	0.505
HOXD9 noCpG Methyl-HT-SELEX Homeodomain 1077	GCMATAAAAC	1e-10	-25.06	0	3790	0.6251	12534.2	0.583
BSX MethylMinus Methyl-HT-SELEX Homeodomain 162	VTCRTTAW	1e-10	-25.06	0	3162	0.5215	10290.4	0.4787
HOXB8 noCpG Methyl-HT-SELEX Homeodomain 847	GCMATTAV	1e-10	-24.58	0	4086	0.6739	13616.3	0.6334
MSX1 MethylPlus Methyl-HT-SELEX Homeodomain 47	VTCRTTAN	1e-10	-24.35	0	5314	0.8765	18206.2	0.8469
HOXA10 noCpG Methyl-HT-SELEX Homeodomain 1217	BGYMATAAAAY	1e-10	-24.29	0	3625	0.5979	11956.8	0.5562
DMRTA2 noCpG Methyl-HT-SELEX DM 4762	HATTGWTACAWT	1e-10	-24.24	0	3699	0.6101	12223.6	0.5686
HOXA1 noCpG HT-SELEX Homeodomain 982	STAATTAS	1e-10	-24.2	0	3296	0.5436	10783.5	0.5016
VSX1 MethylPlus Methyl-HT-SELEX Homeodomain 1927	CTCRTTAN	1e-10	-24.18	0	3490	0.5756	11475.1	0.5338
MEOX2 little effect HT-SELEX Homeodomain 1052	VTCATTAW	1e-10	-24.08	0	5354	0.8831	18365.1	0.8543
TBX2 noCpG Methyl-HT-SELEX T_box 7312	NASGTGTBRN	1e-10	-24.08	0	5877	0.9693	20478	0.9525
NKX2-5 MethylPlus Methyl-HT-SELEX Homeodomain 422	STCGTTGAG	1e-10	-23.85	0	849	0.14	2424	0.1128
PRRX2 MethylPlus Methyl-HT-SELEX Homeodomain 1642	NKCGTTAN	1e-10	-23.81	0	3294	0.5433	10784.5	0.5016
LBX2 noCpG Methyl-HT-SELEX Homeodomain 532	NCTAATTAAC	1e-10	-23.66	0	3328	0.5489	10908.7	0.5074
FOXC2 noCpG HT-SELEX Forkhead 4987	NWAMRTAAACAA	1e-10	-23.42	0	4234	0.6983	14179.2	0.6596
CEBPD little effect HT-SELEX bZIP 3807	NRTTGCGYAAYN	1e-10	-23.34	0	226	0.0373	509.1	0.0237
HOXD8 noCpG Methyl-HT-SELEX Homeodomain 837	GCMATTAV	1e-09	-22.99	0	4018	0.6627	13401.1	0.6234
BSX noCpG Methyl-HT-SELEX Homeodomain 157	BCAATTAN	1e-09	-22.89	0	3822	0.6304	12694.6	0.5905
MEOX2 noCpG HT-SELEX Homeodomain 1047	GYAATTAS	1e-09	-22.83	0	5022	0.8283	17115.8	0.7961
HOXA9 noCpG HT-SELEX Homeodomain 1147	GCMATWAMNN	1e-09	-22.81	0	5530	0.9121	19072.4	0.8872
BARHL2 noCpG HT-SELEX Homeodomain 127	CTAATTGSY	1e-09	-22.48	0	2135	0.3521	6756.6	0.3143
MLX MethylMinus HT-SELEX bHLH 3232	HGCACGTGMYM	1e-09	-22.48	0	439	0.0724	1146.8	0.0533
NKX2-3 MethylPlus Methyl-HT-SELEX Homeodomain 407	VKCGTTGAS	1e-09	-22.33	0	5194	0.8567	17777	0.8269
FOXC2 noCpG Methyl-HT-SELEX Forkhead 4977	NWACGTAAACAH	1e-09	-22.1	0	4578	0.7551	15470.9	0.7196
ZNF250 noCpG HT-SELEX KRAB_Znf_C2H2 8617	CTAGGCCYAC	1e-09	-22.09	0	5126	0.8455	17522.2	0.8151
HOXA11 noCpG HT-SELEX Homeodomain 1327	RGYMATAAAAH	1e-09	-21.97	0	3844	0.634	12793.3	0.5951
HOXD4 noCpG Methyl-HT-SELEX Homeodomain 762	BYMATTAS	1e-09	-21.8	0	4621	0.7622	15635.4	0.7273
DMRTA2 noCpG HT-SELEX DM 4767	AATTGWTACATT	1e-09	-21.64	0	3406	0.5618	11229.5	0.5223
LEF1 noCpG Methyl-HT-SELEX HMG 5232	ASATCAAAG	1e-09	-21.62	0	496	0.0818	1330.7	0.0619
HOXD4 noCpG HT-SELEX Homeodomain 772	GYMATTAV	1e-09	-21.57	0	4177	0.6889	14009.8	0.6517
MEOX2 noCpG Methyl-HT-SELEX Homeodomain 1037	BYAATTAV	1e-09	-21.49	0	5123	0.845	17521.2	0.815
FOXO4 noCpG HT-SELEX Forkhead 4922	RCGTMAACAN	1e-09	-21.47	0	4307	0.7104	14486.8	0.6739
NOTO noCpG Methyl-HT-SELEX Homeodomain 552	BYAATTAG	1e-09	-21.33	0	5323	0.8779	18288.9	0.8507
HOXB1 MethylPlus Methyl-HT-SELEX Homeodomain 1007	VTCRTTAH	1e-09	-21.27	0	4909	0.8097	16718.4	0.7777
EVX1 MethylPlus Methyl-HT-SELEX Homeodomain 1537	VTCATTAD	1e-09	-21.19	0	3679	0.6068	12216.5	0.5683
BARHL2 noCpG Methyl-HT-SELEX Homeodomain 132	CTAATTGS	1e-09	-21.18	0	2287	0.3772	7307.4	0.3399
TBX3 noCpG HT-SELEX T_box 7307	RAGGTGTGAN	1e-09	-21.09	0	4393	0.7246	14809.3	0.6889
HOXD1 MethylPlus Methyl-HT-SELEX Homeodomain 992	RTCRTTAN	1e-09	-21.06	0	3234	0.5334	10630.4	0.4945
BARHL2 noCpG Methyl-HT-SELEX Homeodomain 117	CTAATTGSY	1e-09	-20.98	0	2168	0.3576	6900.3	0.321
MEOX1 noCpG HT-SELEX Homeodomain 1027	GYAATTAS	1e-09	-20.73	0	4886	0.8059	16642.3	0.7741
VAX1 noCpG Methyl-HT-SELEX Homeodomain 592	BYAATTAS	1e-08	-20.62	0	3993	0.6586	13361.9	0.6215
LHX4 noCpG HT-SELEX Znf_LIM_Homeodomain 2247	KTAATTAS	1e-08	-20.51	0	3518	0.5802	11654.4	0.5421
HOXA7 noCpG HT-SELEX Homeodomain 667	GYMATTAC	1e-08	-20.32	0	3791	0.6253	12638.3	0.5879
MEOX1 little effect Methyl-HT-SELEX Homeodomain 1022	RTCATTAD	1e-08	-20.27	0	3289	0.5425	10843.9	0.5044
MEOX2 little effect Methyl-HT-SELEX Homeodomain 1042	RTCATTAN	1e-08	-20.25	0	5003	0.8252	17090.3	0.795
HOXC11 noCpG HT-SELEX Homeodomain 1307	RGCMATAAAAH	1e-08	-20.24	0	3738	0.6165	12449.8	0.5791
HOXD1 noCpG Methyl-HT-SELEX Homeodomain 987	STAATTAS	1e-08	-20.12	0	3434	0.5664	11363.3	0.5286
CEBPE MethylPlus HT-SELEX bZIP 3797	BRTTGCGYAAYV	1e-08	-20.11	0	72	0.0119	116.5	0.0054
HOXB5 noCpG Methyl-HT-SELEX Homeodomain 702	GYMATTAV	1e-08	-20.04	0	4759	0.7849	16182.8	0.7528
CEBPG MethylPlus Methyl-HT-SELEX bZIP 3812	NRTTGCGTAAYN	1e-08	-20.03	0	61	0.0101	91.5	0.0043
HOXB8 noCpG HT-SELEX Homeodomain 857	GYMATTAM	1e-08	-19.94	0	3642	0.6007	12111.3	0.5634
NOTO noCpG HT-SELEX Homeodomain 557	CYAATTAG	1e-08	-19.91	0	3522	0.5809	11682.1	0.5434
MEOX1 noCpG Methyl-HT-SELEX Homeodomain 1017	BTAATTAN	1e-08	-19.81	0	4761	0.7853	16194.2	0.7533
TBX2 noCpG HT-SELEX T_box 7317	VAGGTGTSRB	1e-08	-19.68	0	5877	0.9693	20520.3	0.9545
TBX6 noCpG Methyl-HT-SELEX T_box 7292	DAGGTGTKAA	1e-08	-19.61	0	4192	0.6914	14106.3	0.6562
HEY1 MethylMinus Methyl-HT-SELEX bHLH 2492	BGCACGTGTC	1e-08	-19.54	0	2891	0.4768	9452	0.4397
NR3C2 MethylPlus HT-SELEX Nuclear_receptor 6432	RGNACRBNVYGTNCN	1e-08	-19.48	0	1978	0.3262	6277.2	0.292
HOXB7 noCpG HT-SELEX Homeodomain 637	GYAATTAV	1e-08	-19.43	0	3508	0.5786	11643.4	0.5416
SIX4 little effect HT-SELEX Homeodomain 2342	MCGTATCATT	1e-08	-19.39	0	5013	0.8268	17144	0.7975
TBX1 noCpG Methyl-HT-SELEX T_box 7362	KNAGGTGTGAAW	1e-08	-19.38	0	4547	0.75	15411.2	0.7169
HOXA5 noCpG Methyl-HT-SELEX Homeodomain 747	GTMATTAS	1e-08	-19.32	0	4619	0.7618	15678.7	0.7293
HOXD4 noCpG Methyl-HT-SELEX Homeodomain 777	VTCATTAV	1e-08	-19.23	0	3920	0.6465	13128.7	0.6107
POU2F2 noCpG HT-SELEX POU 6672	BTVATTATGCAN	1e-08	-19.15	0	3858	0.6363	12906.7	0.6004
HES1 MethylMinus Methyl-HT-SELEX bHLH 2512	GGYRCGTGBG	1e-08	-19.15	0	6050	0.9979	21332.2	0.9923
LHX1 MethylPlus HT-SELEX Homeodomain 2217	SCAATTAN	1e-08	-19.1	0	5146	0.8488	17651.6	0.8211
DMRT1 noCpG HT-SELEX DM 4777	AWTYGHTACATT	1e-08	-19.03	0	3149	0.5194	10375.4	0.4826
GSC2 noCpG Methyl-HT-SELEX Homeodomain 1837	CTAATCCB	1e-08	-18.91	0	4470	0.7373	15138.8	0.7042
TBX15 noCpG HT-SELEX T_box 7387	RAGGTGTGAA	1e-08	-18.74	0	4255	0.7018	14355.3	0.6677
NKX6-2 noCpG Methyl-HT-SELEX Homeodomain 502	VTMATTAA	1e-08	-18.67	0	2338	0.3856	7538.3	0.3506
CLOCK multiple effects HT-SELEX bHLH 2452	GMCACGTGYN	1e-08	-18.63	0	415	0.0684	1109.7	0.0516
LMX1A MethylPlus Methyl-HT-SELEX Znf_LIM_Homeodomain 2202	CTCRTTAH	1e-08	-18.62	0	3254	0.5367	10757.4	0.5004
HOXD12 MethylPlus HT-SELEX Homeodomain 1367	SGTCGTAAAH	1e-08	-18.55	0	538	0.0887	1495.1	0.0695
HOXB5 noCpG HT-SELEX Homeodomain 712	GYAATTAV	1e-08	-18.47	0	3919	0.6464	13142.9	0.6113
HOXA5 noCpG HT-SELEX Homeodomain 757	GTMATTAS	1e-08	-18.46	0	4613	0.7608	15674	0.7291
ELK1 MethylMinus HT-SELEX ETS 4372	NRCCGGAAGTR	1e-07	-18.4	0	1114	0.1837	3373.4	0.1569
GSX2 MethylPlus HT-SELEX Homeodomain 957	STMATTAR	1e-07	-18.4	0	3757	0.6197	12560.3	0.5842
FOXK1 noCpG Methyl-HT-SELEX Forkhead 5127	NWYGTAAACAR	1e-07	-18.37	0	5200	0.8577	17869.7	0.8312
HOXA7 noCpG Methyl-HT-SELEX Homeodomain 657	GYAATTAV	1e-07	-18.36	0	3839	0.6332	12856.8	0.598
BARHL1 MethylMinus HT-SELEX Homeodomain 107	STAAACGN	1e-07	-18.14	0	1580	0.2606	4945.9	0.2301
HMBOX1 noCpG HT-SELEX Homeodomain 2432	RCTAGTTAV	1e-07	-17.79	0	514	0.0848	1428.3	0.0664
UNCX MethylPlus HT-SELEX Homeodomain 1972	KYAATTAG	1e-07	-17.52	0	5793	0.9555	20195.1	0.9394
HOXA5 noCpG Methyl-HT-SELEX Homeodomain 732	GTAATTAV	1e-07	-17.48	0	3514	0.5796	11711.7	0.5448
SIX2 little effect Methyl-HT-SELEX Homeodomain 2377	VCGTATCRYN	1e-07	-17.44	0	5151	0.8496	17701.6	0.8234
NKX3-2 MethylPlus Methyl-HT-SELEX Homeodomain 342	STCGTTAD	1e-07	-17.4	0	845	0.1394	2501.5	0.1164
FOXC2 noCpG Methyl-HT-SELEX Forkhead 4982	RTAAACAAACAH	1e-07	-17.37	0	3639	0.6002	12161.6	0.5657
HOXA2 noCpG HT-SELEX Homeodomain 887	GTAATTAS	1e-07	-17.37	0	3411	0.5626	11346.6	0.5278
NR2E1 noCpG HT-SELEX Nuclear_receptor 5872	MRAAGTCAM	1e-07	-17.37	0	2475	0.4082	8045.2	0.3742
MLX MethylMinus Methyl-HT-SELEX bHLH 3227	YMCAYGTGAYM	1e-07	-17.32	0	1783	0.2941	5654.8	0.263
SIX2 little effect HT-SELEX Homeodomain 2382	MCGTATCRYY	1e-07	-17.3	0	5878	0.9695	20549.2	0.9559
NR2C2 noCpG Methyl-HT-SELEX Nuclear_receptor 6017	RRGGTCAN	1e-07	-17.29	0	4621	0.7622	15729.9	0.7317
CLOCK multiple effects Methyl-HT-SELEX bHLH 2447	RACATGYGTN	1e-07	-17.22	0	3524	0.5812	11753.9	0.5467
GMEB1 MethylMinus Methyl-HT-SELEX SAND 7212	KTACGTVATYACGTAA	1e-07	-17.2	0	400	0.066	1077.3	0.0501
HOXB1 noCpG Methyl-HT-SELEX Homeodomain 1002	GTAATTAN	1e-07	-17	0	2286	0.377	7396.3	0.344
HOXB6 MethylPlus Methyl-HT-SELEX Homeodomain 677	GTCGTTAW	1e-07	-16.98	0	1576	0.2599	4955.5	0.2305
FOXG1 MethylPlus HT-SELEX Forkhead 5072	VACRCAAACAC	1e-07	-16.93	0	5769	0.9515	20105.9	0.9352
NPAS2 multiple effects Methyl-HT-SELEX bHLH 2437	RACATGYGTH	1e-07	-16.78	0	2564	0.4229	8370	0.3893
HOXB2 noCpG HT-SELEX Homeodomain 917	STAATTAS	1e-07	-16.68	0	3673	0.6058	12300.3	0.5722
FOXL2 MethylPlus HT-SELEX Forkhead 5082	ARCGTAAACAH	1e-07	-16.67	0	2844	0.4691	9355.2	0.4352
EVX1 noCpG Methyl-HT-SELEX Homeodomain 1532	STAATTAS	1e-07	-16.28	0	3611	0.5956	12088.2	0.5623
ELK4 MethylMinus HT-SELEX ETS 4382	NRCCGGAAGYV	1e-06	-16.04	0	1371	0.2261	4280	0.1991
CEBPD little effect Methyl-HT-SELEX bZIP 3802	NRTTGCGYAAYN	1e-06	-15.96	0	43	0.0071	61.1	0.0028
FOXO4 noCpG Methyl-HT-SELEX Forkhead 4917	AYGTAAACAN	1e-06	-15.81	0	2381	0.3927	7755.3	0.3607
LHX4 noCpG Methyl-HT-SELEX Znf_LIM_Homeodomain 2237	BTAATTAV	1e-06	-15.79	0	2163	0.3568	6998.6	0.3255
OTX1 noCpG Methyl-HT-SELEX Homeodomain 1722	YTAATCCYYY	1e-06	-15.71	0	720	0.1188	2118.3	0.0985
PDX1 noCpG Methyl-HT-SELEX Homeodomain 937	CTAATTAC	1e-06	-15.7	0	3969	0.6546	13390.8	0.6229
NR4A2 noCpG HT-SELEX Nuclear_receptor 6052	NAAAGGTCAH	1e-06	-15.55	0	1243	0.205	3857.6	0.1794
HOXC8 noCpG HT-SELEX Homeodomain 872	GTAATTAC	1e-06	-15.52	0	3728	0.6149	12527.3	0.5827
LBX2 MethylPlus HT-SELEX Homeodomain 542	CTCGTTAA	1e-06	-15.43	0	2029	0.3347	6543.3	0.3044
PRRX2 noCpG Methyl-HT-SELEX Homeodomain 1637	BCAATTAB	1e-06	-15.36	0	3687	0.6081	12384.8	0.5761
MYCN MethylMinus HT-SELEX bHLH 3277	GGCACGTGKY	1e-06	-15.19	0	489	0.0807	1380.8	0.0642
MLX MethylMinus Methyl-HT-SELEX bHLH 3217	KCAYGTGA	1e-06	-15.09	0	2252	0.3714	7324.7	0.3407
DLX6 MethylPlus Methyl-HT-SELEX Homeodomain 182	VTCRTTAN	1e-06	-14.98	0	5811	0.9584	20301	0.9443
PDX1 noCpG HT-SELEX Homeodomain 947	CTAATTAC	1e-06	-14.93	0	3724	0.6142	12528.9	0.5828
ESRRG noCpG Methyl-HT-SELEX Nuclear_receptor 6377	STCAAGGTCAH	1e-06	-14.9	0	941	0.1552	2859.6	0.133
ETV1 MethylMinus HT-SELEX ETS 4292	NRCCGGAWGYN	1e-06	-14.88	0	2431	0.401	7953.1	0.3699
HOXA9 noCpG Methyl-HT-SELEX Homeodomain 1137	GCMATWAAVS	1e-06	-14.45	0	5753	0.9489	20074.8	0.9338
ESX1 noCpG HT-SELEX Homeodomain 2042	CYAATTAS	1e-06	-14.43	0	2183	0.3601	7102	0.3303
CRX noCpG HT-SELEX Homeodomain 1737	CTAATCCS	1e-06	-14.41	0	479	0.079	1358.1	0.0632
MEF2B noCpG HT-SELEX MADS 5672	CCWWATWTRG	1e-06	-14.4	0	3411	0.5626	11423.2	0.5314
HOXD8 noCpG HT-SELEX Homeodomain 842	GCMATTAC	1e-06	-14.37	0	3498	0.5769	11734.2	0.5458
ESRRA noCpG Methyl-HT-SELEX Nuclear_receptor 6347	BYCAAGGTCAH	1e-06	-14.35	0	935	0.1542	2849.8	0.1326
LEF1 noCpG HT-SELEX HMG 5242	ASATCAAAG	1e-06	-14.31	0	163	0.0269	386.4	0.018
LEF1 noCpG Methyl-HT-SELEX HMG 5207	ASATCAAAG	1e-06	-14.31	0	163	0.0269	386.4	0.018
TFCP2 MethylPlus Methyl-HT-SELEX CP2 4622	AACCGGTTYRAACCGGTT	1e-06	-14.24	0	1781	0.2937	5717.2	0.2659
NR2C2 noCpG HT-SELEX Nuclear_receptor 6022	RRGGTCAN	1e-06	-14.22	0	3270	0.5393	10927	0.5083
HESX1 noCpG Methyl-HT-SELEX Homeodomain 2057	CYAATTAH	1e-06	-14.2	0	3073	0.5068	10228.3	0.4758
SIX6 little effect Methyl-HT-SELEX Homeodomain 2397	VSGTATCRYN	1e-06	-14.14	0	5926	0.9774	20785.2	0.9668
NEUROG2 noCpG Methyl-HT-SELEX bHLH 2872	GACATATGTC	1e-06	-13.98	0	3733	0.6157	12586.3	0.5855
ARNTL MethylMinus HT-SELEX bHLH 2462	GTCACGTGMN	1e-06	-13.93	0	350	0.0577	956.9	0.0445
PHOX2B noCpG HT-SELEX Homeodomain 1687	SCAATTAS	1e-05	-13.78	0	3070	0.5063	10229.4	0.4758
MEOX1 little effect HT-SELEX Homeodomain 1032	VTCATTAN	1e-05	-13.69	0	5340	0.8808	18489.5	0.86
ESRRG noCpG Methyl-HT-SELEX Nuclear_receptor 6387	BTCAAGGTCAH	1e-05	-13.55	0	930	0.1534	2847.7	0.1325
POU2F2 noCpG Methyl-HT-SELEX POU 6652	TTGCATATKCAW	1e-05	-13.49	0	3368	0.5555	11295.5	0.5254
CEBPB MethylPlus Methyl-HT-SELEX bZIP 3782	NRTTGCGYAAYN	1e-05	-13.36	0	31	0.0051	41.4	0.0019
PAX6 MethylPlus HT-SELEX PAX_homeodomain 6602	DYACGCWTSANTGCRCN	1e-05	-13.28	0	4697	0.7747	16103.5	0.7491
PITX1 noCpG HT-SELEX Homeodomain 1792	CTAATCCC	1e-05	-13.15	0	556	0.0917	1624	0.0755
FOXK1 noCpG HT-SELEX Forkhead 5132	WATGTAAACAA	1e-05	-13.04	0	3550	0.5855	11957.8	0.5562
ZNF296 noCpG Methyl-HT-SELEX Znf_C2H2 7562	TRSTGGACABT	1e-05	-13.03	0	3904	0.6439	13227.1	0.6153
ZIC4 inconclusive HT-SELEX Znf_C2H2 8322	YRCCCCCCGCYGYGC	1e-05	-13	0	4980	0.8214	17155.2	0.798
NKX6-2 noCpG HT-SELEX Homeodomain 497	GTAATTAA	1e-05	-12.95	0	2424	0.3998	7980.3	0.3712
CDX2 MethylPlus Methyl-HT-SELEX Homeodomain 1462	CGTCGTAAAYSB	1e-05	-12.94	0	716	0.1181	2149.3	0.1
ARNTL MethylMinus Methyl-HT-SELEX bHLH 2457	GTCAYGTGMN	1e-05	-12.91	0	1752	0.289	5650.8	0.2628
VSX1 noCpG Methyl-HT-SELEX Homeodomain 1922	CTAATTAB	1e-05	-12.83	0	3948	0.6512	13391.3	0.6229
CDX1 MethylPlus Methyl-HT-SELEX Homeodomain 1477	KGTCGTAAAAC	1e-05	-12.79	0	13	0.0021	9.9	0.0005
MSGN1 noCpG Methyl-HT-SELEX bHLH 2962	NRCCATATGKYN	1e-05	-12.76	0	2919	0.4814	9724.9	0.4524
NKX2-8 MethylPlus Methyl-HT-SELEX Homeodomain 377	STCGTTGAV	1e-05	-12.75	0	189	0.0312	474.9	0.0221
MLX MethylMinus HT-SELEX bHLH 3222	NCACGTGV	1e-05	-12.7	0	296	0.0488	801.4	0.0373
NPAS2 multiple effects HT-SELEX bHLH 2442	GMCACGTGYN	1e-05	-12.47	0	272	0.0449	729.8	0.0339
MYOD1 noCpG Methyl-HT-SELEX bHLH 3127	BAACAGCTGTYV	1e-05	-12.4	0	1828	0.3015	5925.6	0.2756
TFAP2B MethylMinus HT-SELEX TFAP 4587	YGCCBNVGGCR	1e-05	-12.27	0	2727	0.4498	9062.8	0.4216
DMRT1 noCpG Methyl-HT-SELEX DM 4772	AATYGCTACATN	1e-05	-12.23	0	4928	0.8128	16981.1	0.7899
KLF5 little effect Methyl-HT-SELEX Znf_C2H2 8007	GCCACGCCCH	1e-05	-12.06	0	3921	0.6467	13316.4	0.6194
MSGN1 noCpG HT-SELEX bHLH 2967	NRCCATATGKYN	1e-05	-11.9	0	2802	0.4621	9337.9	0.4344
NR2C1 noCpG Methyl-HT-SELEX Nuclear_receptor 5997	AAAGGTCAH	1e-05	-11.89	0	2624	0.4328	8711.2	0.4052
BARHL2 MethylMinus HT-SELEX Homeodomain 137	CTAAACGG	1e-05	-11.83	0	1639	0.2703	5289.2	0.246
HES2 MethylMinus Methyl-HT-SELEX bHLH 2522	NKNAYGTGNS	1e-05	-11.81	0	6054	0.9985	21392.1	0.9951
FOXD2 noCpG Methyl-HT-SELEX Forkhead 4937	GYTAYGTAAACAW	1e-05	-11.77	0	1162	0.1917	3663.3	0.1704
CREB3 MethylMinus Methyl-HT-SELEX bZIP 3447	YGCCACGTGKMV	1e-05	-11.74	0	693	0.1143	2094.8	0.0974
CREB1 MethylMinus HT-SELEX bZIP 3307	RTGACGYGTCAY	1e-05	-11.71	0	3546	0.5849	11982.8	0.5574
BATF noCpG HT-SELEX bZIP 3707	GMATGACACG	1e-05	-11.66	0	4121	0.6797	14049.1	0.6535
MEF2B noCpG Methyl-HT-SELEX MADS 5667	CCAWATWTRG	1e-05	-11.63	0	4788	0.7897	16480.4	0.7666
HOXB7 MethylPlus Methyl-HT-SELEX Homeodomain 647	GTCGTTAA	1e-05	-11.62	0	1374	0.2266	4387.6	0.2041
NR5A1 noCpG Methyl-HT-SELEX Nuclear_receptor 6307	NYCAAGGYCRN	1e-05	-11.59	0	2390	0.3942	7901	0.3675
DBP inconclusive Methyl-HT-SELEX bZIP 3832	NRTTATGTAAYN	0.0001	-11.48	0	205	0.0338	533.8	0.0248
HOXA5 noCpG HT-SELEX Homeodomain 742	GTAATTAS	0.0001	-11.35	0	3229	0.5326	10864	0.5053
RARB noCpG Methyl-HT-SELEX Nuclear_receptor 6177	AAAAGGTCAH	0.0001	-11.32	0	1161	0.1915	3670.8	0.1708
MESP2 noCpG Methyl-HT-SELEX bHLH 2972	CAMCATATGKCG	0.0001	-11.27	0	2700	0.4453	8997.8	0.4185
NR2C1 noCpG HT-SELEX Nuclear_receptor 6007	NRRGGTCAN	0.0001	-11.22	0	2713	0.4475	9044.7	0.4207
NKX6-3 noCpG Methyl-HT-SELEX Homeodomain 512	STCATTAAA	0.0001	-11.18	0	1967	0.3244	6439.2	0.2995
CEBPE MethylPlus Methyl-HT-SELEX bZIP 3792	BRTTGCGYAAYN	0.0001	-11.18	0	26	0.0043	35.5	0.0017
VSX1 MethylPlus Methyl-HT-SELEX Homeodomain 1942	CTCRTTAN	0.0001	-11.12	0	1978	0.3262	6479.8	0.3014
ESX1 noCpG HT-SELEX Homeodomain 2052	YYAATTAS	0.0001	-11.08	0	2014	0.3322	6605.4	0.3073
GATA5 MethylPlus HT-SELEX Znf_GATA 8212	AGATAACGATCT	0.0001	-10.88	0	584	0.0963	1750.1	0.0814
GBX2 noCpG Methyl-HT-SELEX Homeodomain 72	SYAATTAR	0.0001	-10.88	0	2272	0.3747	7509.7	0.3493
MSX2 noCpG Methyl-HT-SELEX Homeodomain 12	SCAATTAN	0.0001	-10.88	0	2272	0.3747	7509.7	0.3493
MAX MethylMinus HT-SELEX bHLH 2707	RNCACGTGYN	0.0001	-10.85	0	425	0.0701	1233.3	0.0574
HOXC4 noCpG HT-SELEX Homeodomain 812	VTCATTAN	0.0001	-10.81	0	2632	0.4341	8772.9	0.4081
HOXD4 noCpG HT-SELEX Homeodomain 787	VTMATTAR	0.0001	-10.78	0	2628	0.4334	8759.7	0.4075
HLF MethylPlus HT-SELEX bZIP 3857	BGTTACGTAACV	0.0001	-10.73	0	148	0.0244	369	0.0172
HOXA7 MethylPlus Methyl-HT-SELEX Homeodomain 662	GTCGTTAN	0.0001	-10.65	0	1352	0.223	4336.9	0.2017
OTX1 noCpG HT-SELEX Homeodomain 1727	HTAATCCSYH	0.0001	-10.62	0	666	0.1098	2025.9	0.0942
ARNT2 MethylMinus HT-SELEX bHLH 2467	GTCACGTGMN	0.0001	-10.52	0	272	0.0449	750.6	0.0349
DLX1 noCpG Methyl-HT-SELEX Homeodomain 202	SYAATTAN	0.0001	-10.49	0	2264	0.3734	7493.1	0.3485
DLX3 noCpG Methyl-HT-SELEX Homeodomain 242	SYAATTAN	0.0001	-10.49	0	2264	0.3734	7493.1	0.3485
HOXB9 MethylPlus Methyl-HT-SELEX Homeodomain 1057	GTCGTAAAMY	0.0001	-10.4	0	14	0.0023	13.5	0.0006
NKX6-3 noCpG HT-SELEX Homeodomain 517	STCATTAAA	0.0001	-10.37	0	1841	0.3036	6026.4	0.2803
POU3F1 MethylPlus HT-SELEX POU 6832	NTAATTWATGCRN	0.0001	-10.36	0	5974	0.9853	21028.1	0.9781
RAX noCpG Methyl-HT-SELEX Homeodomain 1952	CTAATTAN	0.0001	-10.34	0	2780	0.4585	9308.1	0.433
TBX15 noCpG Methyl-HT-SELEX T_box 7382	RAGGTGTGAA	0.0001	-10.3	0	4168	0.6874	14260.9	0.6633
SOHLH2 MethylMinus HT-SELEX bHLH 2587	YGCACGTGCN	0.0001	-10.29	0	252	0.0416	690.4	0.0321
MAFG noCpG HT-SELEX bZIP 3952	AAAWNTGCTGACK	0.0001	-10.23	0	81	0.0134	178.3	0.0083
HEY1 MethylMinus HT-SELEX bHLH 2497	GGCACGTGTC	0.0001	-10.22	0	416	0.0686	1213.5	0.0564
HOXB7 MethylPlus Methyl-HT-SELEX Homeodomain 632	GTCGTTAA	0.0001	-10.22	0	1208	0.1992	3856.7	0.1794
IRX5 MethylPlus Methyl-HT-SELEX Homeodomain 2327	ACGYGTWNWACGCGT	0.0001	-10.21	0	5995	0.9888	21120.6	0.9824
TBX6 noCpG HT-SELEX T_box 7297	DAGGTGTGAA	0.0001	-10.14	0	2522	0.416	8407.8	0.3911
THRB noCpG Methyl-HT-SELEX Nuclear_receptor 6277	GTGACCTYANTRAGGTCAC	0.0001	-10.09	0	10	0.0016	7.9	0.0004
TEF MethylMinus HT-SELEX bZIP 3867	NGTTACGTAACN	0.0001	-10.07	0	16	0.0026	17.6	0.0008
ESRRA noCpG HT-SELEX Nuclear_receptor 6352	NTCAAGGTCAH	0.0001	-10.01	0	380	0.0627	1100.6	0.0512
LHX8 noCpG Methyl-HT-SELEX Znf_LIM_Homeodomain 2147	CTAATTAV	0.0001	-9.966	0	1748	0.2883	5716.4	0.2659
MNX1 noCpG HT-SELEX Homeodomain 67	GTAATTAS	0.0001	-9.917	0	1862	0.3071	6112.4	0.2843
HOXD4 MethylPlus Methyl-HT-SELEX Homeodomain 782	RTCATTAR	0.0001	-9.906	0	1698	0.2801	5545.4	0.2579
HMBOX1 noCpG Methyl-HT-SELEX Homeodomain 2427	MCTAGTTAV	0.0001	-9.904	0	190	0.0313	502.2	0.0234
ESRRB noCpG Methyl-HT-SELEX Nuclear_receptor 6367	BTCAAGGTCAH	0.0001	-9.844	0	360	0.0594	1038.3	0.0483
DBP inconclusive HT-SELEX bZIP 3847	BGTTACGTAACV	0.0001	-9.824	0	13	0.0021	12.3	0.0006
HOXA5 MethylPlus Methyl-HT-SELEX Homeodomain 752	RTCATTAW	0.0001	-9.781	0	2006	0.3309	6616.5	0.3078
VSX1 noCpG HT-SELEX Homeodomain 1932	CTAATTAB	0.0001	-9.733	0	2746	0.4529	9208.7	0.4283
HOXB7 noCpG Methyl-HT-SELEX Homeodomain 627	GTAATTAM	0.0001	-9.704	0	2047	0.3376	6761.6	0.3145
FOXA1 noCpG HT-SELEX Forkhead 5022	BTRTGTAAAYAW	0.0001	-9.693	0	1354	0.2233	4368.2	0.2032
VAX1 noCpG HT-SELEX Homeodomain 597	BTAATTAS	0.0001	-9.686	0	2139	0.3528	7082.3	0.3294
ASCL1 noCpG HT-SELEX bHLH 3077	VGCAGCTGCN	0.0001	-9.674	0	3607	0.5949	12265.4	0.5705
CREB3L1 multiple effects HT-SELEX bZIP 3402	NTGCCACGTGTACA	0.0001	-9.662	0	77	0.0127	170.8	0.0079
HES7 MethylMinus Methyl-HT-SELEX bHLH 2537	GGCACGYGBV	0.0001	-9.641	0	1814	0.2992	5954.2	0.277
MSX1 noCpG HT-SELEX Homeodomain 37	SCAATTAN	0.0001	-9.596	0	1918	0.3163	6316.7	0.2938
TCF12 MethylMinus HT-SELEX bHLH 2997	VCACCTGC	0.0001	-9.586	0	2980	0.4915	10039.5	0.467
MSX2 noCpG HT-SELEX Homeodomain 22	SCAATTAN	0.0001	-9.544	0	2001	0.33	6606.5	0.3073
MAFA noCpG Methyl-HT-SELEX bZIP 4017	RAWWNTGCTGACD	0.0001	-9.537	0	716	0.1181	2212.7	0.1029
ESRRG noCpG HT-SELEX Nuclear_receptor 6382	SBCAAGGTCAH	0.0001	-9.493	0	412	0.068	1211.8	0.0564
HOXC11 MethylPlus Methyl-HT-SELEX Homeodomain 1292	SGTCGTAAAAN	0.0001	-9.483	0	244	0.0402	674.6	0.0314
RFX5 little effect Methyl-HT-SELEX RFX 7047	NCGGCAACSGTTGCYAH	0.0001	-9.304	0	1212	0.1999	3893.5	0.1811
PITX2 noCpG Methyl-HT-SELEX Homeodomain 1767	CTAATCCC	0.0001	-9.294	0	808	0.1333	2525.8	0.1175
PITX1 noCpG HT-SELEX Homeodomain 1802	YTAATCCC	0.0001	-9.294	0	808	0.1333	2525.8	0.1175
CRX noCpG Methyl-HT-SELEX Homeodomain 1732	CTAATCCC	0.0001	-9.294	0	808	0.1333	2525.8	0.1175
PITX1 noCpG Methyl-HT-SELEX Homeodomain 1797	CTAATCCC	0.0001	-9.294	0	808	0.1333	2525.8	0.1175
PITX3 noCpG Methyl-HT-SELEX Homeodomain 1757	CTAATCCC	0.0001	-9.294	0	808	0.1333	2525.8	0.1175
RHOXF2 noCpG Methyl-HT-SELEX Homeodomain 2017	CTAATCCC	0.0001	-9.294	0	808	0.1333	2525.8	0.1175
DMBX1 noCpG Methyl-HT-SELEX Homeodomain 1807	CTAATCCS	0.0001	-9.294	0	808	0.1333	2525.8	0.1175
PHOX2B noCpG Methyl-HT-SELEX Homeodomain 1682	SCAATTAS	0.0001	-9.273	0	1779	0.2934	5845	0.2719
GBX2 noCpG Methyl-HT-SELEX Homeodomain 87	SCAATTAN	0.0001	-9.259	0	2156	0.3556	7155.2	0.3328
DLX5 noCpG HT-SELEX Homeodomain 282	SCAATTAN	0.001	-9.185	0	2149	0.3544	7133.2	0.3318
HOXB4 noCpG Methyl-HT-SELEX Homeodomain 817	RTMATTAR	0.001	-9.123	0	2614	0.4311	8764.2	0.4077
ZNF784 MethylPlus HT-SELEX Znf_C2H2 7627	GTACCTACCGY	0.001	-9.066	0	264	0.0435	742.6	0.0345
HOXB4 noCpG HT-SELEX Homeodomain 827	RTCATTAR	0.001	-9.065	0	2333	0.3848	7780	0.3619
LHX8 MethylPlus Methyl-HT-SELEX Znf_LIM_Homeodomain 2142	CTCGTTAD	0.001	-9.051	0	150	0.0247	388	0.018
ALX3 noCpG Methyl-HT-SELEX Homeodomain 1582	CYAATTAV	0.001	-8.954	0	1775	0.2928	5840.3	0.2717
GSC noCpG HT-SELEX Homeodomain 1832	CTAATCCS	0.001	-8.929	0	816	0.1346	2560.8	0.1191
ESRRA noCpG HT-SELEX Nuclear_receptor 6362	GTCAAGGTCAH	0.001	-8.914	0	367	0.0605	1074.1	0.05
HOXC10 noCpG HT-SELEX Homeodomain 1247	GGCMATAAAAC	0.001	-8.896	0	2217	0.3657	7380.4	0.3433
IRX1 MethylPlus HT-SELEX Homeodomain 2312	WACATGNNWHNDCATGTH	0.001	-8.889	0	5977	0.9858	21056.3	0.9794
ZNF784 MethylPlus Methyl-HT-SELEX Znf_C2H2 7622	STACCTACCKY	0.001	-8.871	0	413	0.0681	1224.6	0.057
MSX1 noCpG HT-SELEX Homeodomain 52	NCAATTAH	0.001	-8.861	0	2082	0.3434	6910.8	0.3215
MSX1 noCpG Methyl-HT-SELEX Homeodomain 27	BCAATTAN	0.001	-8.861	0	2082	0.3434	6910.8	0.3215
DLX6 noCpG Methyl-HT-SELEX Homeodomain 177	SCAATTAB	0.001	-8.861	0	2082	0.3434	6910.8	0.3215
MSX1 noCpG Methyl-HT-SELEX Homeodomain 42	SCAATTAN	0.001	-8.861	0	2082	0.3434	6910.8	0.3215
DMRTC2 noCpG Methyl-HT-SELEX DM 4807	AATTGMTACATT	0.001	-8.846	0	1787	0.2947	5885.3	0.2738
NANOG noCpG Methyl-HT-SELEX Homeodomain 322	TTAAKTGB	0.001	-8.789	0	5993	0.9885	21125.5	0.9827
HOXD3 MethylPlus Methyl-HT-SELEX Homeodomain 927	GTCATTAR	0.001	-8.772	0	1285	0.2119	4157.2	0.1934
LHX5 MethylPlus Methyl-HT-SELEX Znf_LIM_Homeodomain 2227	VTCGTTAN	0.001	-8.742	0	1438	0.2372	4683.2	0.2178
DLX5 noCpG HT-SELEX Homeodomain 297	GCAATTAN	0.001	-8.68	0	2184	0.3602	7272.1	0.3383
DLX2 noCpG HT-SELEX Homeodomain 307	SYAATTAN	0.001	-8.68	0	2184	0.3602	7272.1	0.3383
HOXC11 noCpG Methyl-HT-SELEX Homeodomain 1277	RGYMATAAAAM	0.001	-8.639	0	2480	0.409	8310.1	0.3865
HSF4 multiple effects Methyl-HT-SELEX HSF 5477	RGAACRTTCYRGAAN	0.001	-8.58	0	1584	0.2613	5192	0.2415
PRDM1 noCpG Methyl-HT-SELEX SET_Znf_C2H2 8397	RAGTGAAAGTGR	0.001	-8.555	0	401	0.0661	1190.2	0.0554
NRL noCpG HT-SELEX bZIP 4052	NDWWNTGCTGACG	0.001	-8.547	0	770	0.127	2414.8	0.1123
RFX7 noCpG HT-SELEX RFX 7067	CGTTGCTAY	0.001	-8.536	0	2943	0.4854	9945.9	0.4626
NKX6-2 noCpG HT-SELEX Homeodomain 507	STMATTAA	0.001	-8.524	0	2106	0.3474	7005.7	0.3259
MAF noCpG Methyl-HT-SELEX bZIP 3977	NTGCTGACD	0.001	-8.518	0	2126	0.3507	7075.6	0.3291
HOXC4 MethylPlus Methyl-HT-SELEX Homeodomain 807	RTCATTAD	0.001	-8.446	0	1632	0.2692	5361.2	0.2494
EMX2 noCpG Methyl-HT-SELEX Homeodomain 582	CTAATTAY	0.001	-8.409	0	2298	0.379	7680.6	0.3573
EN1 noCpG Methyl-HT-SELEX Homeodomain 1517	SCAATTAS	0.001	-8.387	0	1828	0.3015	6042.1	0.2811
GBX2 noCpG HT-SELEX Homeodomain 82	SCAATTAG	0.001	-8.387	0	1828	0.3015	6042.1	0.2811
GATA3 MethylPlus HT-SELEX Znf_GATA 8157	AGATAACGATCT	0.001	-8.326	0	18	0.003	24.9	0.0012
RARG noCpG Methyl-HT-SELEX Nuclear_receptor 6227	RAGGTCAHG	0.001	-8.322	0	2719	0.4485	9162.3	0.4262
POU6F1 MethylPlus HT-SELEX POU 6977	NTAATGAGATGCDN	0.001	-8.32	0	3802	0.6271	13010.7	0.6052
NFATC4 MethylPlus HT-SELEX RHD_IPT 7162	AATGGAAAMT	0.001	-8.254	0	2321	0.3828	7766.5	0.3613
LHX6 MethylPlus Methyl-HT-SELEX Znf_LIM_Homeodomain 2117	CTCGTTAR	0.001	-8.234	0	73	0.012	167.3	0.0078
PRRX2 noCpG HT-SELEX Homeodomain 1647	SCAATTAS	0.001	-8.191	0	1827	0.3013	6045.2	0.2812
MAFG noCpG Methyl-HT-SELEX bZIP 3937	AAAWNTGCTGACT	0.001	-8.185	0	119	0.0196	302.3	0.0141
HOXB2 noCpG Methyl-HT-SELEX Homeodomain 907	STAATTAG	0.001	-8.14	0	2265	0.3736	7574.2	0.3523
HOXA4 MethylPlus HT-SELEX Homeodomain 797	RTCATTAV	0.001	-8.134	0	2433	0.4013	8163.3	0.3797
DLX6 noCpG HT-SELEX Homeodomain 187	GCAATTAB	0.001	-8.121	0	1902	0.3137	6308.1	0.2934
DLX3 noCpG HT-SELEX Homeodomain 252	SCAATTAS	0.001	-8.12	0	1822	0.3005	6030.1	0.2805
USF1 MethylMinus HT-SELEX bHLH 2677	HCCACGTGACV	0.001	-8.106	0	136	0.0224	354.7	0.0165
DLX3 noCpG Methyl-HT-SELEX Homeodomain 257	SYAATTAB	0.001	-8.102	0	2109	0.3478	7030.4	0.327
GBX2 noCpG HT-SELEX Homeodomain 97	SCAATTAR	0.001	-8.094	0	2006	0.3309	6671.8	0.3103
RHOXF2 noCpG HT-SELEX Homeodomain 2022	YTAATCCC	0.001	-8.083	0	1149	0.1895	3711.3	0.1726
HOXC10 MethylPlus Methyl-HT-SELEX Homeodomain 1252	SGTCGTAAAAY	0.001	-8.077	0	10	0.0016	9.2	0.0004
IRX1 MethylPlus Methyl-HT-SELEX Homeodomain 2307	DACGCRYNNNNABGCGTH	0.001	-8.052	0	6040	0.9962	21341.6	0.9927
ELK4 MethylMinus Methyl-HT-SELEX ETS 4377	NACCGGAAGYN	0.001	-8.017	0	4837	0.7978	16763.7	0.7798
HOXA2 MethylPlus Methyl-HT-SELEX Homeodomain 882	RTCATTAR	0.001	-8.01	0	1496	0.2467	4905	0.2282
DRGX noCpG Methyl-HT-SELEX Homeodomain 1562	YYAATTAN	0.001	-7.995	0	1870	0.3084	6201.1	0.2884
HOXB7 noCpG HT-SELEX Homeodomain 652	GGTAATTARS	0.001	-7.91	0	668	0.1102	2086.2	0.097
LMX1B MethylPlus Methyl-HT-SELEX Znf_LIM_Homeodomain 2172	CTCGTTAA	0.001	-7.91	0	1283	0.2116	4175.5	0.1942
HOXB2 MethylPlus Methyl-HT-SELEX Homeodomain 912	RTCATTAA	0.001	-7.909	0	1489	0.2456	4884.9	0.2272
ALX4 noCpG Methyl-HT-SELEX Homeodomain 1612	CTAATTAV	0.001	-7.893	0	1848	0.3048	6128.7	0.2851
NR2E1 noCpG Methyl-HT-SELEX Nuclear_receptor 5867	ADAAGTCAM	0.001	-7.876	0	1283	0.2116	4176.8	0.1943
NR2C1 MethylPlus HT-SELEX Nuclear_receptor 6012	VRGGTCATGACCYB	0.001	-7.764	0	4817	0.7945	16698.7	0.7767
DLX5 noCpG Methyl-HT-SELEX Homeodomain 287	SCAATTAN	0.001	-7.76	0	2064	0.3404	6885.4	0.3203
DLX4 noCpG HT-SELEX Homeodomain 222	SCAATTAB	0.001	-7.76	0	2064	0.3404	6885.4	0.3203
DLX1 noCpG HT-SELEX Homeodomain 197	SCAATTAB	0.001	-7.76	0	2064	0.3404	6885.4	0.3203
PRDM1 noCpG HT-SELEX SET_Znf_C2H2 8402	DAGKGAAAGTGN	0.001	-7.729	0	474	0.0782	1444.3	0.0672
HOXC9 MethylPlus HT-SELEX Homeodomain 1122	GTCGTAAAAH	0.001	-7.69	0	13	0.0021	15.6	0.0007
THRB noCpG HT-SELEX Nuclear_receptor 6287	GTGACCTYANTVAGGTCAC	0.001	-7.69	0	13	0.0021	15.5	0.0007
DLX1 noCpG HT-SELEX Homeodomain 207	GYAATTAN	0.001	-7.689	0	2138	0.3526	7146.9	0.3324
DLX5 noCpG Methyl-HT-SELEX Homeodomain 272	GYAATTAY	0.001	-7.689	0	2138	0.3526	7146.9	0.3324
DLX2 noCpG Methyl-HT-SELEX Homeodomain 312	SYAATTAN	0.001	-7.689	0	2138	0.3526	7146.9	0.3324
DLX4 noCpG Methyl-HT-SELEX Homeodomain 212	GYAATTAN	0.001	-7.689	0	2138	0.3526	7146.9	0.3324
FOXQ1 noCpG HT-SELEX Forkhead 4932	TTATRTAAACAA	0.001	-7.686	0	1256	0.2072	4089.7	0.1902
EMX1 noCpG Methyl-HT-SELEX Homeodomain 562	BTAATTAG	0.001	-7.672	0	2163	0.3568	7234.2	0.3365
NR5A1 noCpG HT-SELEX Nuclear_receptor 6312	NYCAAGGTCAN	0.001	-7.647	0	946	0.156	3031.5	0.141
ALX3 noCpG HT-SELEX Homeodomain 1607	CTAATTAN	0.001	-7.635	0	1842	0.3038	6116.2	0.2845
PDX1 MethylPlus Methyl-HT-SELEX Homeodomain 942	RTCATTAR	0.001	-7.626	0	1557	0.2568	5128.9	0.2386
TLX2 noCpG Methyl-HT-SELEX Homeodomain 482	BYAATTAR	0.001	-7.528	0	1963	0.3238	6541.8	0.3043
CDX2 noCpG HT-SELEX Homeodomain 1467	GCCATAAAB	0.001	-7.521	0	5993	0.9885	21138	0.9832
ELK4 MethylMinus HT-SELEX ETS 4387	GTCGTAAATGCA	0.001	-7.499	0	58	0.0096	129.1	0.006
GSX2 MethylPlus Methyl-HT-SELEX Homeodomain 952	VTCRTTAD	0.001	-7.461	0	1593	0.2627	5258.9	0.2446
GBX2 MethylPlus Methyl-HT-SELEX Homeodomain 92	VTCRTTAN	0.001	-7.461	0	1593	0.2627	5258.9	0.2446
EN1 MethylPlus Methyl-HT-SELEX Homeodomain 1522	VTCRTTAN	0.001	-7.461	0	1593	0.2627	5258.9	0.2446
NRL noCpG HT-SELEX bZIP 4062	AAAWNTGCTGACG	0.001	-7.443	0	147	0.0242	394.1	0.0183
HOXD9 MethylPlus Methyl-HT-SELEX Homeodomain 1072	GTCGTAAAAY	0.001	-7.422	0	51	0.0084	111	0.0052
EN1 noCpG HT-SELEX Homeodomain 1527	SCAATTAS	0.001	-7.416	0	1729	0.2852	5732	0.2666
MNX1 noCpG Methyl-HT-SELEX Homeodomain 57	SYAATTAS	0.001	-7.416	0	1729	0.2852	5732	0.2666
SOX18 noCpG HT-SELEX HMG 5302	VACAATGC	0.001	-7.337	0	5511	0.909	19273.9	0.8965
HOXA11 noCpG Methyl-HT-SELEX Homeodomain 1317	DGYMATAAAAY	0.001	-7.332	0	1361	0.2245	4461.6	0.2075
PITX2 noCpG HT-SELEX Homeodomain 1772	STAATCCN	0.001	-7.315	0	2853	0.4706	9673.2	0.45
POU3F4 MethylPlus HT-SELEX POU 6797	DTATGCGCATAW	0.001	-7.298	0	3853	0.6355	13231.7	0.6155
HOXA2 MethylPlus Methyl-HT-SELEX Homeodomain 897	GTCATTAR	0.001	-7.281	0	1411	0.2327	4635.1	0.2156
PITX1 noCpG Methyl-HT-SELEX Homeodomain 1787	BTAATCCN	0.001	-7.272	0	743	0.1225	2353.4	0.1095
MYOD1 noCpG HT-SELEX bHLH 3117	BAACAGCTGTTR	0.001	-7.267	0	1684	0.2778	5580.4	0.2596
ZNF296 noCpG HT-SELEX Znf_C2H2 7567	BAGTGGACABT	0.001	-7.261	0	1783	0.2941	5924.9	0.2756
ETV5 MethylMinus HT-SELEX ETS 4317	NRCCGGAWGYR	0.001	-7.246	0	2603	0.4293	8794.2	0.4091
DLX3 MethylPlus Methyl-HT-SELEX Homeodomain 247	VTCATTAW	0.001	-7.186	0	5984	0.987	21104.4	0.9817
NANOG noCpG HT-SELEX Homeodomain 332	BTRATBGB	0.001	-7.114	0	6032	0.9949	21311.5	0.9913
PAX3 multiple effects Methyl-HT-SELEX PAX_homeodomain 6517	NCRATTAGTCACGSTN	0.001	-7.105	0	13	0.0021	16.2	0.0008
MYOD1 little effect HT-SELEX bHLH 3142	CGACAGCTGTTR	0.001	-7.084	0	1390	0.2293	4569.6	0.2126
CREB1 MethylMinus HT-SELEX bZIP 3297	NGTGACGTA	0.001	-7.069	0	211	0.0348	599.2	0.0279
DLX3 noCpG HT-SELEX Homeodomain 267	GYAATTAB	0.001	-7.064	0	2061	0.3399	6900.3	0.321
DLX2 noCpG HT-SELEX Homeodomain 317	SYAATTAN	0.001	-7.064	0	2061	0.3399	6900.3	0.321
EVX2 MethylPlus Methyl-HT-SELEX Homeodomain 1552	VTCATTAD	0.001	-7.008	0	1564	0.258	5173.5	0.2406
HOXC11 MethylPlus HT-SELEX Homeodomain 1282	GGTCGTAAAAN	0.001	-6.959	0	396	0.0653	1201.2	0.0559
DLX4 noCpG HT-SELEX Homeodomain 237	GTAATTAT	0.001	-6.941	0	1759	0.2901	5852.1	0.2722
GSX1 MethylPlus HT-SELEX Homeodomain 967	YTAATKAM	0.001	-6.913	0	5865	0.9673	20631.5	0.9597
NFATC3 MethylPlus HT-SELEX RHD_IPT 7137	AATGGAAAMW	0.01	-6.891	0	2493	0.4112	8421.4	0.3917
ESRRA noCpG Methyl-HT-SELEX Nuclear_receptor 6357	BTCAAGGTCAH	0.01	-6.86	0	344	0.0567	1032.2	0.048
RARG noCpG HT-SELEX Nuclear_receptor 6232	RAGGTCAHG	0.01	-6.848	0	2538	0.4186	8581.9	0.3992
LHX9 MethylPlus Methyl-HT-SELEX Znf_LIM_Homeodomain 2087	CTCGTTAD	0.01	-6.817	0	167	0.0275	463.2	0.0215
LHX9 MethylPlus Methyl-HT-SELEX Znf_LIM_Homeodomain 2102	CTCGTTAD	0.01	-6.817	0	167	0.0275	463.2	0.0215
CDX4 MethylPlus Methyl-HT-SELEX Homeodomain 1487	GGTCGTAAAAS	0.01	-6.814	0	6	0.001	4.5	0.0002
GBX2 MethylPlus Methyl-HT-SELEX Homeodomain 77	CTCGTTAD	0.01	-6.808	0	1471	0.2426	4858.7	0.226
LHX5 noCpG Methyl-HT-SELEX Znf_LIM_Homeodomain 2222	STAATTAA	0.01	-6.806	0	1803	0.2974	6010.6	0.2796
HEY2 MethylMinus Methyl-HT-SELEX bHLH 2482	SGCACGTGYS	0.01	-6.784	0	1432	0.2362	4724.5	0.2198
DMRTC2 noCpG HT-SELEX DM 4817	AATTGMTACATT	0.01	-6.765	0	1977	0.3261	6618.3	0.3079
GATA3 MethylPlus Methyl-HT-SELEX Znf_GATA 8147	AGATAACGATCT	0.01	-6.743	0	22	0.0036	38	0.0018
FOSL1 little effect Methyl-HT-SELEX bZIP 3612	AATGACACG	0.01	-6.72	0	3402	0.5611	11644.7	0.5417
BATF noCpG Methyl-HT-SELEX bZIP 3702	NMATGACACG	0.01	-6.718	0	4247	0.7005	14669.5	0.6824
DLX2 noCpG Methyl-HT-SELEX Homeodomain 302	SYAATTAN	0.01	-6.695	0	2083	0.3436	6991.9	0.3252
DLX1 noCpG Methyl-HT-SELEX Homeodomain 192	GYAATTAY	0.01	-6.695	0	2083	0.3436	6991.9	0.3252
DMRTA1 noCpG Methyl-HT-SELEX DM 4752	AATTGWTACATT	0.01	-6.677	0	1818	0.2999	6067.9	0.2823
GATA3 noCpG HT-SELEX Znf_GATA 8162	AGATAAGATCT	0.01	-6.668	0	39	0.0064	81.8	0.0038
TFAP2B MethylMinus Methyl-HT-SELEX TFAP 4582	YSCCTSAGGSR	0.01	-6.655	0	2172	0.3582	7304.2	0.3398
KLF15 MethylPlus HT-SELEX Znf_C2H2 7977	VCCACGCCCMCC	0.01	-6.628	0	3495	0.5764	11979.4	0.5572
HEY2 MethylMinus HT-SELEX bHLH 2477	GGCACGTGTS	0.01	-6.625	0	450	0.0742	1386.2	0.0645
HOXA1 MethylPlus Methyl-HT-SELEX Homeodomain 977	VTCATTAA	0.01	-6.57	0	1576	0.2599	5230.6	0.2433
HOXD10 MethylPlus Methyl-HT-SELEX Homeodomain 1152	GTCGTAAAAY	0.01	-6.569	0	10	0.0016	11.9	0.0006
XBP1 MethylMinus HT-SELEX bZIP 3582	BGMCACGTCAYC	0.01	-6.542	0	75	0.0124	184.3	0.0086
TCF12 MethylMinus Methyl-HT-SELEX bHLH 2992	VCACCTGC	0.01	-6.535	0	3354	0.5532	11481.4	0.5341
HSF2 multiple effects Methyl-HT-SELEX HSF 5497	GGAABGTTCYGGAAB	0.01	-6.507	0	347	0.0572	1048	0.0487
EVX2 noCpG HT-SELEX Homeodomain 1557	STAATTAS	0.01	-6.483	0	1492	0.2461	4942.5	0.2299
OVOL2 MethylMinus Methyl-HT-SELEX Znf_C2H2 8542	DWACCGTTAYNYN	0.01	-6.463	0	166	0.0274	464.5	0.0216
PBX1 MethylPlus HT-SELEX Homeodomain 2422	TTGATTGATG	0.01	-6.462	0	3821	0.6302	13150.7	0.6117
NR5A2 noCpG Methyl-HT-SELEX Nuclear_receptor 6317	NTCAAGGTCAY	0.01	-6.404	0	351	0.0579	1063.6	0.0495
HEY2 MethylMinus HT-SELEX bHLH 2487	GGCACGTGYC	0.01	-6.382	0	390	0.0643	1192.9	0.0555
TLX3 noCpG Methyl-HT-SELEX Homeodomain 472	TAATTGNWNNNNNNNCAATTR	0.01	-6.35	0	2835	0.4676	9649.3	0.4488
TEF MethylMinus Methyl-HT-SELEX bZIP 3862	BGTTAYGTAAYN	0.01	-6.336	0	156	0.0257	434.6	0.0202
LHX9 noCpG Methyl-HT-SELEX Znf_LIM_Homeodomain 2107	CTAATTAR	0.01	-6.332	0	1859	0.3066	6223.8	0.2895
DLX4 noCpG Methyl-HT-SELEX Homeodomain 227	GTAATTAY	0.01	-6.29	0	1800	0.2969	6019.2	0.28
TFAP4 noCpG Methyl-HT-SELEX bHLH 3262	AHCATATGDT	0.01	-6.277	0	3336	0.5502	11428.3	0.5316
HEY1 MethylMinus HT-SELEX bHLH 2507	GGCACGTGYC	0.01	-6.246	0	404	0.0666	1241.3	0.0577
PAX4 little effect HT-SELEX PAX_homeodomain 6642	VATTTCACGCWTSARYGCDCM	0.01	-6.237	0	371	0.0612	1132.5	0.0527
TCF7 noCpG Methyl-HT-SELEX HMG 5187	ACATCAAAG	0.01	-6.219	0	962	0.1587	3126.1	0.1454
HOXC12 MethylPlus Methyl-HT-SELEX Homeodomain 1342	VGTCGTAAAAH	0.01	-6.207	0	33	0.0054	67.6	0.0031
BARX2 noCpG Methyl-HT-SELEX Homeodomain 147	NWAAAYCATTAN	0.01	-6.2	0	2521	0.4158	8548.6	0.3976
TFCP2L1 MethylPlus HT-SELEX CP2 4657	ACCRGTTYRAACCGGT	0.01	-6.195	0	3711	0.6121	12768.9	0.5939
EVX1 noCpG HT-SELEX Homeodomain 1542	STAATTAG	0.01	-6.129	0	1582	0.2609	5267.4	0.245
DRGX noCpG HT-SELEX Homeodomain 1567	YTAATTAN	0.01	-6.116	0	1728	0.285	5775.7	0.2687
MSC noCpG HT-SELEX bHLH 2937	BACCATATGGTV	0.01	-6.076	0	3485	0.5748	11967.9	0.5567
USF2 MethylMinus HT-SELEX bHLH 2687	CCCACGTGACM	0.01	-5.995	0	135	0.0223	372.6	0.0173
LEF1 noCpG HT-SELEX HMG 5217	ASATCAAAG	0.01	-5.962	0	1051	0.1733	3439.7	0.16
OTX2 noCpG HT-SELEX Homeodomain 1707	HTAATCCN	0.01	-5.962	0	692	0.1141	2214	0.103
PHOX2A noCpG Methyl-HT-SELEX Homeodomain 1672	CYAATTAV	0.01	-5.941	0	1647	0.2716	5500.2	0.2558
ALX4 noCpG HT-SELEX Homeodomain 1622	CYAATTAV	0.01	-5.941	0	1647	0.2716	5500.2	0.2558
UBP1 MethylPlus Methyl-HT-SELEX CP2 4642	AACCGGTTYRAACCGGTT	0.01	-5.924	0	1936	0.3193	6509	0.3028
ALX3 noCpG Methyl-HT-SELEX Homeodomain 1597	CTAATTAV	0.01	-5.921	0	1735	0.2862	5807.7	0.2701
YBX1 Potential ssDNA binder Methyl-HT-SELEX CSP 4662	YGTWCCATC	0.01	-5.918	0	5383	0.8878	18835.6	0.8761
GSC noCpG Methyl-HT-SELEX Homeodomain 1817	CTAATCCS	0.01	-5.903	0	711	0.1173	2280.1	0.1061
NRL noCpG Methyl-HT-SELEX bZIP 4047	NAWWNTGCTGACR	0.01	-5.893	0	1599	0.2637	5335.1	0.2482
GRHL1 MethylPlus Methyl-HT-SELEX CP2 4612	AAACCGGTTT	0.01	-5.834	0	403	0.0665	1246.2	0.058
HNF4A noCpG Methyl-HT-SELEX Nuclear_receptor 5957	GGGGTCAAAGGTCAN	0.01	-5.799	0	3	0.0005	0.8	0
ESRRB noCpG HT-SELEX Nuclear_receptor 6372	BTCAAGGTCAY	0.01	-5.756	0	578	0.0953	1834.3	0.0853
RFX7 noCpG Methyl-HT-SELEX RFX 7062	CGTTGCTAB	0.01	-5.746	0	1419	0.234	4716.1	0.2194
ESRRG noCpG HT-SELEX Nuclear_receptor 6392	NNCAAGGTCAH	0.01	-5.735	0	491	0.081	1542.2	0.0717
TCF7 noCpG HT-SELEX HMG 5197	ACATCAAAG	0.01	-5.71	0	2327	0.3838	7887.7	0.3669
UNCX MethylPlus Methyl-HT-SELEX Homeodomain 1967	NDCGTTAR	0.01	-5.7	0	6050	0.9979	21405.2	0.9957
NR3C2 MethylPlus Methyl-HT-SELEX Nuclear_receptor 6427	RGTACRYNRYGTACY	0.01	-5.685	0	151	0.0249	426.9	0.0199
DMRTC2 MethylMinus HT-SELEX DM 4802	GAAYGATACA	0.01	-5.685	0	151	0.0249	426.3	0.0198
NR1I2 MethylPlus Methyl-HT-SELEX Nuclear_receptor 5847	RYGAACTCAAYGAACTC	0.01	-5.678	0	1259	0.2077	4165.4	0.1938
HOXA10 MethylPlus HT-SELEX Homeodomain 1222	KGTCGTAAAHY	0.01	-5.627	0	512	0.0844	1615.7	0.0752
HOXB9 noCpG HT-SELEX Homeodomain 1067	GCAATAAAAH	0.01	-5.613	0	2307	0.3805	7821.3	0.3638
TCF7L1 noCpG HT-SELEX HMG 5262	ASATCAAAG	0.01	-5.603	0	357	0.0589	1098.8	0.0511
DBP inconclusive HT-SELEX bZIP 3837	BGTTACGTAAYV	0.01	-5.577	0	149	0.0246	421.1	0.0196
SHOX noCpG HT-SELEX Homeodomain 1752	YTAATTAV	0.01	-5.573	0	1817	0.2997	6107	0.2841
OLIG3 noCpG Methyl-HT-SELEX bHLH 2817	ACCATMTGTT	0.01	-5.564	0	2365	0.3901	8027.1	0.3734
OVOL1 MethylMinus Methyl-HT-SELEX Znf_C2H2 8522	AADACCGTTATNYN	0.01	-5.563	0	24	0.004	46.5	0.0022
HOXB4 MethylPlus Methyl-HT-SELEX Homeodomain 822	RTCATTAR	0.01	-5.547	0	1253	0.2067	4149.1	0.193
ZNF263 noCpG HT-SELEX SCAN_KRAB_Znf_C2H2 7787	VGTGCTCCCB	0.01	-5.533	0	238	0.0393	708.3	0.0329
NRL noCpG Methyl-HT-SELEX bZIP 4057	AAAWNTGCTGACD	0.01	-5.526	0	371	0.0612	1146.8	0.0533
TFAP4 noCpG Methyl-HT-SELEX bHLH 3242	AHCATATGDT	0.01	-5.522	0	3215	0.5303	11032.1	0.5132
TBX18 noCpG HT-SELEX T_box 7377	RRAGGTGTGAAR	0.01	-5.472	0	135	0.0223	378.7	0.0176
TFAP4 noCpG HT-SELEX bHLH 3272	AMCATATGKT	0.01	-5.466	0	2994	0.4938	10251.1	0.4768
PAX4 little effect HT-SELEX PAX_homeodomain 6632	TYACGCTAATTAR	0.01	-5.459	0	424	0.0699	1324.6	0.0616
TFCP2L1 MethylPlus Methyl-HT-SELEX CP2 4652	ACYRGTTYRAACYRGT	0.01	-5.435	0	3282	0.5413	11274.7	0.5244
GSC noCpG Methyl-HT-SELEX Homeodomain 1827	CTAATCCC	0.01	-5.367	0	686	0.1131	2210.2	0.1028
OTX2 noCpG Methyl-HT-SELEX Homeodomain 1702	CTAATCCC	0.01	-5.367	0	686	0.1131	2210.2	0.1028
HOXC9 MethylPlus Methyl-HT-SELEX Homeodomain 1112	GTCGTAAAAH	0.01	-5.362	0	9	0.0015	11.1	0.0005
HSF1 inconclusive Methyl-HT-SELEX HSF 5457	RGAAYRTTCTAGAAN	0.01	-5.359	0	139	0.0229	392.5	0.0183
DMRTA1 noCpG HT-SELEX DM 4757	AATTGTTACATT	0.01	-5.344	0	1919	0.3165	6473.1	0.3011
GATA3 noCpG Methyl-HT-SELEX Znf_GATA 8152	AGATAAGATCT	0.01	-5.31	0	30	0.0049	63.4	0.0029
HOXA10 noCpG HT-SELEX Homeodomain 1227	GGYMATAAAAC	0.01	-5.307	0	1299	0.2143	4317.5	0.2008
FOXG1 MethylPlus Methyl-HT-SELEX Forkhead 5067	WACGTAAACAH	0.01	-5.291	0	839	0.1384	2734.4	0.1272
PHOX2A noCpG HT-SELEX Homeodomain 1677	CYAATTAV	0.01	-5.283	0	1542	0.2543	5161.3	0.2401
OVOL2 MethylMinus HT-SELEX Znf_C2H2 8547	DDACCGTTAYNYN	0.01	-5.279	0	76	0.0125	197.9	0.0092
BARHL2 MethylMinus HT-SELEX Homeodomain 122	CTAAACGGT	0.01	-5.255	0	366	0.0604	1135.9	0.0528
HOXD12 MethylPlus Methyl-HT-SELEX Homeodomain 1362	NGTCGTAAAH	0.01	-5.239	0	41	0.0068	94.6	0.0044
HSF2 multiple effects HT-SELEX HSF 5492	VGAAYGTTCTAGAAB	0.01	-5.231	0	211	0.0348	625.5	0.0291
CREB3L1 multiple effects Methyl-HT-SELEX bZIP 3417	TGCCACGCGTACA	0.01	-5.218	0	25	0.0041	50.6	0.0024
MAFG noCpG Methyl-HT-SELEX bZIP 3932	TTGCTGACGTCAGCAT	0.01	-5.181	0	3251	0.5362	11176.7	0.5199
FOXI1 noCpG HT-SELEX Forkhead 5092	NWARYGTAAACAH	0.01	-5.18	0	1600	0.2639	5367.3	0.2497
HOXD9 MethylPlus Methyl-HT-SELEX Homeodomain 1092	GTCGTAAAAY	0.01	-5.169	0	44	0.0073	104	0.0048
CREB3L1 MethylMinus HT-SELEX bZIP 3427	TGCCACGTGGCA	0.01	-5.153	0	167	0.0275	484.5	0.0225
NR4A2 noCpG Methyl-HT-SELEX Nuclear_receptor 6047	BAAAGGTCAN	0.01	-5.142	0	265	0.0437	803.4	0.0374
KLF17 MethylPlus Methyl-HT-SELEX Znf_C2H2 8127	NGCCACGCCCTH	0.01	-5.126	0	2170	0.3579	7362.9	0.3425
HNF4A noCpG Methyl-HT-SELEX Nuclear_receptor 5972	GRGTCCAAAGGTCAN	0.01	-5.112	0	5	0.0008	4.9	0.0002
ZBTB14 MethylMinus Methyl-HT-SELEX BTBorPOZ_Znf_C2H2 8772	GTGCGCGTGCACGTGA	0.01	-5.112	0	5	0.0008	5	0.0002
HSF1 inconclusive Methyl-HT-SELEX HSF 5467	RGAAYGTTCYRGAAN	0.01	-5.088	0	137	0.0226	389.4	0.0181
CREB3L1 multiple effects HT-SELEX bZIP 3432	TGCCACGTGKRCV	0.01	-5.084	0	94	0.0155	254.5	0.0118
HOXD1 noCpG HT-SELEX Homeodomain 997	STAATTAS	0.01	-5.053	0	380	0.0627	1186.6	0.0552
EN2 noCpG Methyl-HT-SELEX Homeodomain 1502	SYAATTAG	0.01	-5.05	0	1659	0.2736	5578.1	0.2595
RFX2 noCpG HT-SELEX RFX 7007	SGTTRCCATGGYAACV	0.01	-5.045	0	155	0.0256	447.4	0.0208
RARB noCpG HT-SELEX Nuclear_receptor 6192	AAAAGGTCAH	0.01	-5.033	0	324	0.0534	1000.1	0.0465
TFCP2 MethylPlus HT-SELEX CP2 4627	AACCGGTTYRAACCGGTT	0.01	-5.019	0	1316	0.2171	4387.2	0.2041
TFAP4 noCpG HT-SELEX bHLH 3252	AHCATATGDT	0.01	-4.976	0	3363	0.5547	11584.1	0.5388
DMBX1 noCpG HT-SELEX Homeodomain 1812	STAATCCS	0.01	-4.967	0	2504	0.413	8544.4	0.3974
OSR2 inconclusive HT-SELEX Znf_C2H2 7447	TGCTACTGTD	0.01	-4.958	0	586	0.0967	1882.9	0.0876
TLX2 noCpG HT-SELEX Homeodomain 487	BYAATTAG	0.01	-4.909	0	1597	0.2634	5368.5	0.2497
TBX20 MethylPlus Methyl-HT-SELEX T_box 7342	RAGGTGTGARGGYGTGAN	0.01	-4.899	0	10	0.0016	14.6	0.0007
ERG MethylMinus HT-SELEX ETS 4177	NACCGGAARTS	0.01	-4.87	0	793	0.1308	2590.8	0.1205
ZSCAN1 inconclusive HT-SELEX SCAN_Znf_C2H2 7707	VTGCACACMCTGAAAAH	0.01	-4.854	0	31	0.0051	68.3	0.0032
RORC noCpG HT-SELEX Nuclear_receptor 6447	NAWBTAGGTCAGTAGGTCAN	0.01	-4.851	0	6	0.001	6.5	0.0003
HOXD4 MethylPlus Methyl-HT-SELEX Homeodomain 767	RTCRTTAD	0.01	-4.839	0	1337	0.2205	4467.5	0.2078
SIX1 little effect Methyl-HT-SELEX Homeodomain 2347	VCGTATCRBN	0.01	-4.801	0	2975	0.4907	10216.8	0.4752
HOXA2 noCpG HT-SELEX Homeodomain 902	STAATTAS	0.01	-4.798	0	1700	0.2804	5732.7	0.2667
NFATC3 MethylPlus Methyl-HT-SELEX RHD_IPT 7122	NACGGAAAMW	0.01	-4.722	0	1915	0.3159	6488	0.3018
ETV1 MethylMinus Methyl-HT-SELEX ETS 4287	VRCMGGAAGTR	0.01	-4.715	0	4975	0.8206	17383.2	0.8086
RAX noCpG HT-SELEX Homeodomain 1962	YTAATTAN	0.01	-4.711	0	1902	0.3137	6442.8	0.2997
HOXA4 MethylPlus Methyl-HT-SELEX Homeodomain 792	RTCRTTAD	0.01	-4.692	0	1117	0.1842	3711	0.1726
TBX1 noCpG HT-SELEX T_box 7367	KDAGGTGTGAAR	0.01	-4.688	0	280	0.0462	861.7	0.0401
NR3C1 MethylPlus Methyl-HT-SELEX Nuclear_receptor 6417	RGWACATWATGTWCY	0.01	-4.646	0	52	0.0086	130.2	0.0061
MAFA noCpG HT-SELEX bZIP 4032	AAWWNTGCTGACD	0.01	-4.644	0	174	0.0287	514.1	0.0239
SIX4 little effect Methyl-HT-SELEX Homeodomain 2337	CCGTATCRTN	0.01	-4.64	0	3503	0.5778	12099.2	0.5628
HOXA13 MethylPlus HT-SELEX Homeodomain 1402	BCTCGTAAAAH	0.01	-4.625	0	14	0.0023	24.2	0.0011
EN2 noCpG HT-SELEX Homeodomain 1512	STAATTAG	0.01	-4.624	0	1561	0.2575	5255.8	0.2445
HOXC10 MethylPlus Methyl-HT-SELEX Homeodomain 1232	SGTCGTAAAAY	0.1	-4.595	0	28	0.0046	61.2	0.0028
HOXC12 MethylPlus HT-SELEX Homeodomain 1352	GGTCGTAAAAH	0.1	-4.595	0	28	0.0046	61.2	0.0028
HOXD13 MethylPlus Methyl-HT-SELEX Homeodomain 1427	GCTCGTAAAAH	0.1	-4.575	0	11	0.0018	17.7	0.0008
EVX2 noCpG Methyl-HT-SELEX Homeodomain 1547	STAATTAS	0.1	-4.571	0	1734	0.286	5861.3	0.2726
SOX9 noCpG Methyl-HT-SELEX HMG 5317	AGAACAATRG	0.1	-4.568	0	2357	0.3888	8047	0.3743
NR4A1 noCpG Methyl-HT-SELEX Nuclear_receptor 6027	KAAAGGTCAN	0.1	-4.553	0	265	0.0437	814.2	0.0379
OSR2 inconclusive Methyl-HT-SELEX Znf_C2H2 7442	TGCTACTGTD	0.1	-4.542	0	231	0.0381	703	0.0327
IRF6 MethylPlus HT-SELEX IRF 5522	AGTWTCGRTNNDNCGAWACT	0.1	-4.514	0	4	0.0007	3.1	0.0001
LMX1B noCpG Methyl-HT-SELEX Znf_LIM_Homeodomain 2167	VNKTTAATTAN	0.1	-4.505	0	1077	0.1776	3580.3	0.1665
ELF2 MethylMinus HT-SELEX ETS 4497	NAMSCGGAAGTR	0.1	-4.496	0	74	0.0122	198.2	0.0092
SREBF1 MethylMinus Methyl-HT-SELEX bHLH 2602	ATCAGGTGAT	0.1	-4.471	0	71	0.0117	190	0.0088
SHOX noCpG Methyl-HT-SELEX Homeodomain 1742	CTAATTAV	0.1	-4.443	0	1724	0.2843	5832	0.2713
TFAP4 noCpG Methyl-HT-SELEX bHLH 3237	ATCAGCTGAT	0.1	-4.401	0	320	0.0528	1000.4	0.0465
LHX5 noCpG HT-SELEX Znf_LIM_Homeodomain 2232	STAATTAA	0.1	-4.399	0	935	0.1542	3094.2	0.1439
VSX2 noCpG HT-SELEX Homeodomain 1902	CTAATTAS	0.1	-4.374	0	157	0.0259	463.5	0.0216
SPIB MethylMinus HT-SELEX ETS 4082	RAAWGMGGAAGTD	0.1	-4.354	0	2253	0.3716	7691.1	0.3578
ARX noCpG Methyl-HT-SELEX Homeodomain 1572	CTAATTAN	0.1	-4.343	0	1857	0.3063	6303	0.2932
MYF6 MethylPlus HT-SELEX bHLH 3202	CGTCAGCTGTTV	0.1	-4.338	0	1102	0.1818	3673.6	0.1709
HSF2 multiple effects Methyl-HT-SELEX HSF 5487	RGAAYGTTCYRGAAN	0.1	-4.284	0	327	0.0539	1026.3	0.0477
HOXD3 noCpG HT-SELEX Homeodomain 932	CTAATTAC	0.1	-4.274	0	108	0.0178	307.7	0.0143
HSF5 inconclusive HT-SELEX HSF 5407	TVGAACGYNVNBNNMSNCAACGTTCBA	0.1	-4.251	0	8	0.0013	11.7	0.0005
MAFG noCpG HT-SELEX bZIP 3972	TGCTGACNDWGCA	0.1	-4.235	0	198	0.0327	599.4	0.0279
SREBF2 MethylMinus Methyl-HT-SELEX bHLH 2622	ATCAGGTGAT	0.1	-4.232	0	23	0.0038	49.1	0.0023
ZNF821 MethylPlus Methyl-HT-SELEX Znf_C2H2 7672	NGGACAGACGGACRN	0.1	-4.224	0	5	0.0008	6	0.0003
MSC noCpG HT-SELEX bHLH 2932	HAACAGCTGTTN	0.1	-4.215	0	1692	0.2791	5732	0.2666
IRF6 MethylPlus Methyl-HT-SELEX IRF 5527	ACCGATACC	0.1	-4.183	0	7	0.0012	9.8	0.0005
ZBTB32 noCpG HT-SELEX BTBorPOZ_Znf_C2H2 8787	TGTACAGTAWTACTGTACA	0.1	-4.183	0	7	0.0012	9.9	0.0005
GATA5 MethylPlus Methyl-HT-SELEX Znf_GATA 8182	WGATAACGATCT	0.1	-4.183	0	7	0.0012	9	0.0004
OVOL1 MethylMinus HT-SELEX Znf_C2H2 8527	AAWACCGTTATNYN	0.1	-4.18	0	24	0.004	52.8	0.0025
HIC1 noCpG HT-SELEX BTBorPOZ_Znf_C2H2 8922	YRTGCCMACC	0.1	-4.163	0	3339	0.5507	11541.1	0.5368
ZNF263 noCpG Methyl-HT-SELEX SCAN_KRAB_Znf_C2H2 7782	CGTGCTCCCH	0.1	-4.143	0	223	0.0368	683.8	0.0318
MEF2D noCpG Methyl-HT-SELEX MADS 5657	CCAWATTTRG	0.1	-4.075	0	1487	0.2453	5022.9	0.2336
ELF5 MethylMinus HT-SELEX ETS 4132	NABGMGGAAGTR	0.1	-4.052	0	2831	0.4669	9746.7	0.4534
ESX1 noCpG Methyl-HT-SELEX Homeodomain 2047	YYAATTAN	0.1	-4.032	0	1662	0.2741	5635.2	0.2621
ESX1 noCpG Methyl-HT-SELEX Homeodomain 2037	YTAATTAN	0.1	-4.032	0	1662	0.2741	5635.2	0.2621
VSX2 noCpG Methyl-HT-SELEX Homeodomain 1907	GCTAATTAC	0.1	-4.03	0	3502	0.5776	12128.2	0.5641
HOXA10 MethylPlus Methyl-HT-SELEX Homeodomain 1212	NGTCGTAAAHN	0.1	-4.009	0	50	0.0082	129.3	0.006
VENTX MethylMinus HT-SELEX Homeodomain 617	CGATTADCG	0.1	-3.998	0	12	0.002	21	0.001
JDP2 noCpG HT-SELEX bZIP 3697	VATGASTCATS	0.1	-3.984	0	2229	0.3676	7626.6	0.3548
NR1I2 MethylPlus HT-SELEX Nuclear_receptor 5852	RTGAACTCRATGAACTC	0.1	-3.977	0	93	0.0153	263.3	0.0122
HOXB1 noCpG HT-SELEX Homeodomain 1012	GTAATTAV	0.1	-3.973	0	789	0.1301	2607.6	0.1213
ZNF821 MethylPlus HT-SELEX Znf_C2H2 7677	HGGACAGACRGACAN	0.1	-3.959	0	17	0.0028	34.4	0.0016
ERG MethylMinus Methyl-HT-SELEX ETS 4147	VACAGGAARTG	0.1	-3.956	0	1190	0.1963	3994.3	0.1858
LMX1A noCpG Methyl-HT-SELEX Znf_LIM_Homeodomain 2197	YTAATTAC	0.1	-3.948	0	1168	0.1926	3918	0.1822
TFAP4 noCpG HT-SELEX bHLH 3267	AWCAGCTGWT	0.1	-3.936	0	633	0.1044	2073.2	0.0964
ONECUT2 MethylMinus HT-SELEX CUT_Homeodomain 4707	KTATCGATCGGB	0.1	-3.927	0	3	0.0005	2.5	0.0001
TCF7 MethylMinus Methyl-HT-SELEX HMG 5192	ACATCGRGACGCTGW	0.1	-3.927	0	3	0.0005	2.6	0.0001
FOXP1 noCpG Methyl-HT-SELEX Forkhead 5137	TTGTTTACYATBVNNNNYVAYRVACAACAW	0.1	-3.927	0	3	0.0005	2.1	0.0001
NFATC2 MethylPlus Methyl-HT-SELEX RHD_IPT 7107	TTTTCCGTTAACGGAAAA	0.1	-3.927	0	3	0.0005	2.9	0.0001
BHLHA15 noCpG HT-SELEX bHLH 2757	AVCAGCTGTY	0.1	-3.919	0	1112	0.1834	3725.5	0.1733
CREB3L1 multiple effects Methyl-HT-SELEX bZIP 3387	VTGCCACGYGTACA	0.1	-3.912	0	26	0.0043	59.6	0.0028
PITX2 noCpG Methyl-HT-SELEX Homeodomain 1777	YTAATCCC	0.1	-3.911	0	664	0.1095	2180.7	0.1014
PBX1 MethylPlus HT-SELEX Homeodomain 2412	KTGATTGAYR	0.1	-3.906	0	285	0.047	894	0.0416
FLI1 MethylMinus Methyl-HT-SELEX ETS 4187	RACMGGAAATS	0.1	-3.906	0	2089	0.3445	7138.9	0.3321
PTF1A little effect HT-SELEX bHLH 3007	GCGTCAGCTGTT	0.1	-3.881	0	48	0.0079	124.9	0.0058
ELK1 MethylMinus Methyl-HT-SELEX ETS 4367	NRSCGGAAGTR	0.1	-3.858	0	3871	0.6385	13453.3	0.6258
MBNL2 MethylMinus HT-SELEX Znf_CCCH 7867	WYGCYTYGCTTC	0.1	-3.83	0	2437	0.4019	8367.9	0.3892
PAX4 little effect Methyl-HT-SELEX PAX_homeodomain 6622	RATTTCACGCWTSAMYGMACA	0.1	-3.797	0	16	0.0026	32.7	0.0015
HOXA10 MethylPlus Methyl-HT-SELEX Homeodomain 1192	GGTCGTAAAAH	0.1	-3.794	0	8	0.0013	12.3	0.0006
MYOD1 little effect Methyl-HT-SELEX bHLH 3132	YGACAGCTGTTV	0.1	-3.787	0	1835	0.3027	6253.4	0.2909
OLIG3 noCpG HT-SELEX bHLH 2827	ARCAGCTGTT	0.1	-3.778	0	2157	0.3558	7384	0.3435
BHLHA15 noCpG Methyl-HT-SELEX bHLH 2747	AACAGCTGTT	0.1	-3.761	0	834	0.1376	2770.4	0.1289
ELF5 MethylMinus HT-SELEX ETS 4142	GACCCGGAAGTD	0.1	-3.755	0	172	0.0284	522.9	0.0243
NFATC4 MethylPlus Methyl-HT-SELEX RHD_IPT 7157	KTTTCCATGGAAAM	0.1	-3.744	0	43	0.0071	110.1	0.0051
SKOR1 noCpG HT-SELEX SAND 7237	NADCKGTAATTAAB	0.1	-3.726	0	210	0.0346	648.1	0.0301
MEF2C noCpG Methyl-HT-SELEX MADS 5647	CCAWATWTRG	0.1	-3.719	0	1952	0.322	6667.6	0.3101
HES6 MethylMinus HT-SELEX bHLH 2532	GGCACGTGTY	0.1	-3.687	0	12	0.002	22.4	0.001
LBX2 noCpG HT-SELEX Homeodomain 547	SCYAATTAAC	0.1	-3.677	0	315	0.052	1000.8	0.0466
MAFG noCpG Methyl-HT-SELEX bZIP 3962	TGCTGACBDWGCR	0.1	-3.673	0	167	0.0275	508	0.0236
GSC noCpG HT-SELEX Homeodomain 1822	HTAATCCS	0.1	-3.657	0	585	0.0965	1918.7	0.0892
PPARD MethylPlus HT-SELEX Nuclear_receptor 6252	ARAGGTCATGACCTYT	0.1	-3.634	0	15	0.0025	30.5	0.0014
HOXD9 MethylPlus HT-SELEX Homeodomain 1087	GTCGTAAAAH	0.1	-3.628	0	442	0.0729	1431.5	0.0666
LHX4 noCpG Methyl-HT-SELEX Znf_LIM_Homeodomain 2252	BTAATTAN	0.1	-3.603	0	660	0.1089	2178	0.1013
PAX3 multiple effects HT-SELEX PAX_homeodomain 6532	NCRATTMGTCACGSTN	0.1	-3.581	0	4	0.0007	4.5	0.0002
SKOR2 noCpG HT-SELEX SAND 7227	NARCKGTAATTAAG	0.1	-3.574	0	93	0.0153	268.9	0.0125
NFATC1 MethylPlus HT-SELEX RHD_IPT 7092	KTTTCCATYRATGGAAAM	0.1	-3.537	0	5	0.0008	6.7	0.0003
NFATC2 MethylPlus HT-SELEX RHD_IPT 7117	TTTTCCATTAATGGAAAA	0.1	-3.537	0	5	0.0008	6.7	0.0003
HOXD10 noCpG HT-SELEX Homeodomain 1167	GCAATAAAAY	0.1	-3.531	0	917	0.1512	3066.5	0.1426
PROP1 noCpG HT-SELEX Homeodomain 1857	TAATTDSATTA	0.1	-3.472	0	2889	0.4765	9985.3	0.4645
HOXB5 noCpG Methyl-HT-SELEX Homeodomain 717	VTAATTAS	0.1	-3.461	0	534	0.0881	1750.2	0.0814
ZBTB26 noCpG Methyl-HT-SELEX Znf_C2H2 7692	VMTCYAGAAAAN	0.1	-3.447	0	1055	0.174	3548.3	0.165
HOXC10 MethylPlus HT-SELEX Homeodomain 1262	GGTCGTAAAAH	0.1	-3.444	0	51	0.0084	137.8	0.0064
NR2F1 noCpG HT-SELEX Nuclear_receptor 5907	RAGGTCAAAGGTCAN	0.1	-3.411	0	2	0.0003	0.8	0
HNF4A noCpG HT-SELEX Nuclear_receptor 5977	GGGGTCAAAGGTCAH	0.1	-3.411	0	2	0.0003	0.8	0
MAF noCpG HT-SELEX bZIP 4002	DTGCTGASTCAGCAH	0.1	-3.411	0	2	0.0003	1.4	0.0001
POU3F4 MethylPlus Methyl-HT-SELEX POU 6772	WTATGCGCATAW	0.1	-3.411	0	2	0.0003	1	0
NR2F6 noCpG Methyl-HT-SELEX Nuclear_receptor 5922	GAGGTCAAAGGTCAN	0.1	-3.411	0	2	0.0003	0.8	0
POU5F1 MethylPlus Methyl-HT-SELEX POU 6857	WTATGCGCATAW	0.1	-3.411	0	2	0.0003	1	0
POU2F2 MethylPlus Methyl-HT-SELEX POU 6662	WTATGCGCATAH	0.1	-3.411	0	2	0.0003	1	0
NR4A1 noCpG Methyl-HT-SELEX Nuclear_receptor 6037	KAAAGGTCAN	0.1	-3.373	0	90	0.0148	261.3	0.0122
ELF4 MethylMinus HT-SELEX ETS 4472	NAMSCGGAAGTR	0.1	-3.372	0	80	0.0132	229.2	0.0107
RHOXF1 noCpG HT-SELEX Homeodomain 2032	GGGATCAR	0.1	-3.357	0	3201	0.528	11099	0.5163
YBX1 Potential ssDNA binder HT-SELEX CSP 4667	YGTACCATC	0.1	-3.352	0	894	0.1475	2994.5	0.1393
HOXD10 MethylPlus HT-SELEX Homeodomain 1162	GTCGTAAAAY	0.1	-3.346	0	60	0.0099	166.6	0.0078
TFEB MethylMinus HT-SELEX bHLH 2667	CGCACGTGACN	0.1	-3.339	0	51	0.0084	138.9	0.0065
MEF2D noCpG HT-SELEX MADS 5662	CCAAATWTGG	0.1	-3.312	0	1408	0.2322	4784.2	0.2225
TBX20 MethylPlus HT-SELEX T_box 7352	DAGGTGTKARGGTGTGAW	0.1	-3.303	0	13	0.0021	26.4	0.0012
MSC noCpG Methyl-HT-SELEX bHLH 2927	YACCATATGGTR	0.1	-3.301	0	350	0.0577	1128.7	0.0525
GATA5 MethylPlus HT-SELEX Znf_GATA 8192	AGATAACGATCT	0.1	-3.289	0	46	0.0076	123.8	0.0058
ETV5 MethylMinus Methyl-HT-SELEX ETS 4307	GACCGGAAGTR	0.1	-3.286	0	2260	0.3728	7775.7	0.3617
SOX3 noCpG HT-SELEX HMG 5272	SBSACAATGK	0.1	-3.249	0	2817	0.4646	9744.3	0.4533
BHLHA15 noCpG Methyl-HT-SELEX bHLH 2742	ACCATATGGT	0.1	-3.249	0	310	0.0511	994.2	0.0462
E2F8 little effect Methyl-HT-SELEX E2F 4867	NTTTCCCGCCAAAW	0.1	-3.247	0	7	0.0012	11.8	0.0005
HOXA13 MethylPlus Methyl-HT-SELEX Homeodomain 1392	GCTCGTAAAAH	0.1	-3.233	0	11	0.0018	21.6	0.001
HOXC11 MethylPlus Methyl-HT-SELEX Homeodomain 1272	SGTCGTAAAAN	0.1	-3.221	0	36	0.0059	93.9	0.0044
BHLHE23 noCpG HT-SELEX bHLH 2787	ACCATATGGT	0.1	-3.218	0	129	0.0213	390.1	0.0181
MAF MethylMinus HT-SELEX bZIP 4007	NTGCTGAYGTCAGCAH	0.1	-3.214	0	33	0.0054	84.6	0.0039
BARX2 noCpG HT-SELEX Homeodomain 152	NAAAACCATTAN	0.1	-3.201	0	1889	0.3116	6475.5	0.3012
PAX7 multiple effects Methyl-HT-SELEX PAX_homeodomain 6492	CRATTAGTCACGCTW	0.1	-3.2	0	9	0.0015	16.4	0.0008
FOSL1 little effect HT-SELEX bZIP 3637	AATGACACG	0.1	-3.191	0	2020	0.3332	6937	0.3227
MAFG noCpG Methyl-HT-SELEX bZIP 3957	TGCTGACDTR	0.1	-3.176	0	793	0.1308	2652.9	0.1234
OTX1 noCpG HT-SELEX Homeodomain 1717	NTAATCCS	0.1	-3.163	0	482	0.0795	1582.5	0.0736
POU3F1 noCpG Methyl-HT-SELEX POU 6822	TAATTANVNNNTMATTA	0.1	-3.161	0	3063	0.5052	10621.8	0.4941
SREBF2 MethylMinus HT-SELEX bHLH 2632	ATCACGTGAY	0.1	-3.135	0	12	0.002	24.2	0.0011
NFATC4 MethylPlus Methyl-HT-SELEX RHD_IPT 7152	AACGGAAAMT	0.1	-3.135	0	1893	0.3122	6493.9	0.3021
CREB3 MethylMinus HT-SELEX bZIP 3452	YGCCACGTCACC	0.1	-3.122	0	50	0.0082	137	0.0064
ZIC4 inconclusive Methyl-HT-SELEX Znf_C2H2 8317	BACCMCCYGCTGTGM	0.1	-3.117	0	362	0.0597	1174.7	0.0546
LHX4 noCpG HT-SELEX Znf_LIM_Homeodomain 2262	BTAATTAV	0.1	-3.115	0	695	0.1146	2316.3	0.1077
ZBTB32 noCpG Methyl-HT-SELEX BTBorPOZ_Znf_C2H2 8782	TGTACAGTAWTACTGTACA	0.1	-3.11	0	6	0.001	9.2	0.0004
MAF noCpG Methyl-HT-SELEX bZIP 3997	NTGCTGACDCDGCA	0.1	-3.11	0	49	0.0081	134.6	0.0063
PROX1 MethylMinus Methyl-HT-SELEX Homeodomain 2	YAAGRCGTCTTG	0.1	-3.098	0	149	0.0246	458.2	0.0213
HES1 MethylMinus HT-SELEX bHLH 2517	GGCRCGTGBC	0.1	-3.088	0	763	0.1258	2553	0.1188
SKOR2 noCpG Methyl-HT-SELEX SAND 7222	NAACTGTAATTAAB	0.1	-3.085	0	275	0.0454	880.2	0.0409
MAFG noCpG HT-SELEX bZIP 3967	TGCTGACGTR	0.1	-3.084	0	858	0.1415	2881.4	0.134
HOXB5 noCpG HT-SELEX Homeodomain 727	STAATTAS	0.1	-3.083	0	203	0.0335	638.8	0.0297
HOXC11 MethylPlus HT-SELEX Homeodomain 1302	GGTCGTAAAAH	0.1	-3.062	0	53	0.0087	147.3	0.0069
BHLHE23 noCpG Methyl-HT-SELEX bHLH 2772	ACCATATGKT	0.1	-3.059	0	116	0.0191	351	0.0163
BHLHE22 noCpG Methyl-HT-SELEX bHLH 2762	AMCATATGKT	0.1	-3.059	0	116	0.0191	351	0.0163
LMX1A noCpG HT-SELEX Znf_LIM_Homeodomain 2207	TTAATTAM	0.1	-3.059	0	862	0.1422	2896.5	0.1347
PRRX2 noCpG HT-SELEX Homeodomain 1667	CTAATTAD	0.1	-3.047	0	1544	0.2547	5274.9	0.2454
TCF7 MethylMinus HT-SELEX HMG 5202	ACATCGRGACGCTGW	0.1	-3.046	0	18	0.003	41.1	0.0019
MSC noCpG Methyl-HT-SELEX bHLH 2942	CACCATATGGTG	0.1	-3.046	0	136	0.0224	416.2	0.0194
ATF2 MethylMinus HT-SELEX bZIP 3737	NRTGACGTCAYN	0.1	-3.031	0	228	0.0376	723.6	0.0337
POU2F2 noCpG Methyl-HT-SELEX POU 6657	CTAATTATGCAA	0.1	-3.029	0	368	0.0607	1197.6	0.0557
HIC1 noCpG Methyl-HT-SELEX BTBorPOZ_Znf_C2H2 8917	YRTGCCAACC	0.1	-3.029	0	3146	0.5189	10924.3	0.5081
ASCL2 noCpG HT-SELEX bHLH 3087	VGCAGCTGCB	0.1	-3.003	0	948	0.1564	3198	0.1488
DBP inconclusive Methyl-HT-SELEX bZIP 3842	BGTTAYGTAAYV	0.1	-2.96	0	74	0.0122	215.4	0.01
NFAT5 MethylPlus Methyl-HT-SELEX RHD_IPT 7072	AYGGAAARKTACN	0.1	-2.954	0	430	0.0709	1412	0.0657
HOXC10 MethylPlus HT-SELEX Homeodomain 1242	SGTCGTAAAAY	0.1	-2.935	0	57	0.0094	161.4	0.0075
TBX21 noCpG HT-SELEX T_box 7287	DAGGTGTGAA	0.1	-2.92	0	282	0.0465	908.3	0.0423
PAX7 multiple effects Methyl-HT-SELEX PAX_homeodomain 6462	CRATTAGTCACGSTD	0.1	-2.914	0	3	0.0005	3.4	0.0002
YY1 MethylMinus HT-SELEX Znf_C2H2 8567	CGCCATYTTKGRCWWWWCGTGCT	0.1	-2.914	0	3	0.0005	3.6	0.0002
GMEB2 MethylMinus Methyl-HT-SELEX SAND 7202	TTACGTNVCKTACGTAM	0.1	-2.903	0	4	0.0007	5.3	0.0002
LHX9 noCpG Methyl-HT-SELEX Znf_LIM_Homeodomain 2092	CTAATTAR	0.1	-2.884	0	1648	0.2718	5649	0.2628
ATOH1 noCpG Methyl-HT-SELEX bHLH 2712	AMCATATGKC	0.1	-2.848	0	121	0.02	370.2	0.0172
ELF1 MethylMinus HT-SELEX ETS 4432	WACCCGGAAGTR	0.1	-2.808	0	349	0.0576	1139.6	0.053
OSR1 little effect HT-SELEX Znf_C2H2 7457	YGCTACYGTD	0.1	-2.769	0	145	0.0239	451.5	0.021
EOMES noCpG Methyl-HT-SELEX T_box 7272	DAGGTGTGAW	0.1	-2.743	0	2325	0.3835	8039.7	0.374
MSC noCpG HT-SELEX bHLH 2952	BACCATATGGTR	0.1	-2.738	0	302	0.0498	982	0.0457
HOXA11 MethylPlus Methyl-HT-SELEX Homeodomain 1312	VGTCGTAAAAH	0.1	-2.718	0	11	0.0018	23.5	0.0011
HOXA13 MethylPlus Methyl-HT-SELEX Homeodomain 1372	GCTCGTAAAAH	0.1	-2.718	0	11	0.0018	23.9	0.0011
ATF2 MethylMinus Methyl-HT-SELEX bZIP 3742	SRTGAYGTMATS	0.1	-2.716	0	546	0.0901	1818.3	0.0846
SOX14 noCpG HT-SELEX HMG 5282	CNNACAATGN	0.1	-2.701	0	3696	0.6096	12901.8	0.6001
HES5 MethylMinus HT-SELEX bHLH 2557	GGCACGTGYC	0.1	-2.7	0	84	0.0139	251.1	0.0117
ZNF396 MethylMinus Methyl-HT-SELEX SCAN_Znf_C2H2 7822	CTGTCCAAAAA	0.1	-2.68	0	79	0.013	235.7	0.011
RFX1 noCpG Methyl-HT-SELEX RFX 6992	CGTTRCCATGGYAACG	0.1	-2.679	0	28	0.0046	73.3	0.0034
HOXD11 MethylPlus HT-SELEX Homeodomain 1337	GGTCGTAAAANKTWAH	0.1	-2.669	0	139	0.0229	433.8	0.0202
ISX noCpG HT-SELEX Homeodomain 2002	CTAATTAR	0.1	-2.666	0	1288	0.2124	4400.1	0.2047
MEF2C noCpG HT-SELEX MADS 5652	CCAWATTTGG	0.1	-2.664	0	1338	0.2207	4575.7	0.2128
SIX6 little effect HT-SELEX Homeodomain 2402	VCGTATCRYN	0.1	-2.663	0	2729	0.4501	9472.8	0.4406
TBX21 noCpG Methyl-HT-SELEX T_box 7282	RAGGTGTGAA	0.1	-2.661	0	699	0.1153	2349.3	0.1093
OLIG2 noCpG Methyl-HT-SELEX bHLH 2797	AACAKMTGTT	0.1	-2.654	0	1792	0.2956	6168.6	0.2869
HOXD9 MethylPlus HT-SELEX Homeodomain 1102	GTCGTAAAAH	0.1	-2.638	0	88	0.0145	265	0.0123
CREB3L4 MethylMinus Methyl-HT-SELEX bZIP 3477	CGCCACGTGGCA	0.1	-2.612	0	273	0.045	886.8	0.0413
MYF6 MethylPlus Methyl-HT-SELEX bHLH 3192	YGTCAGCTGTTR	0.1	-2.586	0	986	0.1626	3350.7	0.1559
HSF2 multiple effects HT-SELEX HSF 5502	VGAABRTTCTAGAAN	0.1	-2.585	0	85	0.014	256.1	0.0119
ERG MethylMinus Methyl-HT-SELEX ETS 4167	VACMGGAARTS	0.1	-2.58	0	2039	0.3363	7042	0.3276
MBNL2 MethylMinus Methyl-HT-SELEX Znf_CCCH 7862	TYGCYTYGCTTH	0.1	-2.569	0	1015	0.1674	3452	0.1606
OLIG2 noCpG HT-SELEX bHLH 2807	AACAGCTGTT	0.1	-2.548	0	346	0.0571	1137	0.0529
ZSCAN1 inconclusive Methyl-HT-SELEX SCAN_Znf_C2H2 7702	VTGCACACCCTGAMAAH	0.1	-2.543	0	10	0.0016	21.3	0.001
ZBTB33 MethylPlus Methyl-HT-SELEX BTBorPOZ_Znf_C2H2 8792	ARCGCMAWTTTAACATAAYA	0.1	-2.542	0	5	0.0008	8.2	0.0004
NHLH1 little effect Methyl-HT-SELEX bHLH 3052	GGGBMGCAGCTGCGTCCC	0.1	-2.542	0	5	0.0008	8.1	0.0004
HOXD11 MethylPlus Methyl-HT-SELEX Homeodomain 1332	NGTCGTAAAANTTWAY	0.1	-2.534	0	36	0.0059	99.2	0.0046
OVOL2 MethylMinus HT-SELEX Znf_C2H2 8537	DWWCCGTTAYNYN	0.1	-2.52	0	102	0.0168	313.5	0.0146
TCF21 noCpG HT-SELEX bHLH 2912	CACCATATGGYR	0.1	-2.518	0	130	0.0214	406.5	0.0189
HSF1 inconclusive HT-SELEX HSF 5462	VGAAYGTTCTAGAAN	0.1	-2.496	0	80	0.0132	241.8	0.0112
HOXD9 noCpG Methyl-HT-SELEX Homeodomain 1097	GCAATAAAAC	0.1	-2.482	0	1182	0.195	4040	0.1879
OVOL2 MethylMinus Methyl-HT-SELEX Znf_C2H2 8532	WWWCCGTTATNTN	0.1	-2.479	0	93	0.0153	284.6	0.0132
ELF4 MethylMinus Methyl-HT-SELEX ETS 4467	RAYGCGGAAGTR	0.1	-2.473	0	670	0.1105	2257.1	0.105
HOXA2 noCpG Methyl-HT-SELEX Homeodomain 877	STAATTAS	0.1	-2.472	0	542	0.0894	1814.7	0.0844
LHX6 noCpG Methyl-HT-SELEX Znf_LIM_Homeodomain 2122	CTAATTAV	0.1	-2.472	0	542	0.0894	1814.7	0.0844
VAX2 noCpG HT-SELEX Homeodomain 607	BTAATTAG	0.1	-2.472	0	542	0.0894	1814.7	0.0844
VAX2 noCpG Methyl-HT-SELEX Homeodomain 602	BTAATTAS	0.1	-2.472	0	542	0.0894	1814.7	0.0844
ATOH1 noCpG HT-SELEX bHLH 2727	AACAGCTGTC	0.1	-2.462	0	294	0.0485	962.1	0.0448
NEUROG2 noCpG HT-SELEX bHLH 2877	RACATATGTY	0.1	-2.448	0	644	0.1062	2168.9	0.1009
MAX MethylMinus Methyl-HT-SELEX bHLH 2702	RCCATGTGMT	0.1	-2.448	0	1184	0.1953	4049.3	0.1884
ZNF75A noCpG HT-SELEX KRAB_Znf_C2H2 8627	MGCTTTTCCCACAM	0.1	-2.436	0	8	0.0013	16.4	0.0008
DPF1 noCpG HT-SELEX Znf_PHD 8392	KCTATAGGTGA	0.1	-2.418	0	127	0.0209	398.3	0.0185
PTF1A little effect Methyl-HT-SELEX bHLH 3002	GYGTCAGCTGTT	0.1	-2.41	0	51	0.0084	148.3	0.0069
ZBTB43 Likely bind to stemloop Methyl-HT-SELEX BTBorPOZ_Znf_C2H2 8817	WGTGCCATANNRGCAGCACT	0.1	-2.399	0	168	0.0277	536.8	0.025
IRF6 MethylPlus Methyl-HT-SELEX IRF 5517	AGTWTCGVTWWWGYGAWACT	0.1	-2.386	0	4	0.0007	6.2	0.0003
BHLHE41 MethylMinus Methyl-HT-SELEX bHLH 2562	GTCACGTGAC	0.1	-2.375	0	20	0.0033	51.6	0.0024
DPF1 noCpG Methyl-HT-SELEX Znf_PHD 8387	KCTATAGGTGA	0.1	-2.366	0	112	0.0185	349.2	0.0162
PBX1 MethylPlus Methyl-HT-SELEX Homeodomain 2417	KTGATTGAYG	0.1	-2.357	0	1963	0.3238	6790.2	0.3158
HOXC11 noCpG HT-SELEX Homeodomain 1287	RGYMATAAAAH	0.1	-2.349	0	1393	0.2298	4787.5	0.2227
NR4A1 noCpG HT-SELEX Nuclear_receptor 6042	NAAAGGTCAN	0.1	-2.341	0	75	0.0124	227.9	0.0106
RXRG noCpG Methyl-HT-SELEX Nuclear_receptor 6067	RRGGTCAAAGGTCAN	0.1	-2.325	0	561	0.0925	1886.4	0.0877
LMX1B noCpG HT-SELEX Znf_LIM_Homeodomain 2177	VHTTTAATTAH	1	-2.295	0	929	0.1532	3167.2	0.1473
HOXA2 noCpG Methyl-HT-SELEX Homeodomain 892	STAATTAS	1	-2.29	0	734	0.1211	2488.4	0.1157
ATOH7 noCpG Methyl-HT-SELEX bHLH 2732	AMCATATGKY	1	-2.288	0	551	0.0909	1853.8	0.0862
TFE3 MethylMinus HT-SELEX bHLH 2657	YGCACGTGACV	1	-2.286	0	92	0.0152	284.8	0.0132
EMX2 noCpG HT-SELEX Homeodomain 587	CTAATTAC	1	-2.275	0	722	0.1191	2447.4	0.1138
SREBF1 MethylMinus HT-SELEX bHLH 2612	RTCACGTGAY	1	-2.259	0	1334	0.22	4586.3	0.2133
TBX19 noCpG HT-SELEX T_box 7267	NABGTGTGAAWTTCACACCTH	1	-2.251	0	3	0.0005	5	0.0002
POU2F3 noCpG HT-SELEX POU 6702	GNATGCTRATS	1	-2.247	0	1919	0.3165	6643.4	0.309
ETV2 MethylMinus Methyl-HT-SELEX ETS 4257	RACAGGAAGTG	1	-2.239	0	468	0.0772	1568.4	0.073
TFEC MethylMinus HT-SELEX bHLH 2647	MVCACGTGACV	1	-2.22	0	35	0.0058	99.5	0.0046
PAX4 little effect Methyl-HT-SELEX PAX_homeodomain 6607	TTYACGCWTGAVYGMACA	1	-2.214	0	195	0.0322	632.4	0.0294
DMRTC2 MethylMinus HT-SELEX DM 4822	GAACGATACA	1	-2.205	0	2	0.0003	2.7	0.0001
ZNF343 multiple effects HT-SELEX KRAB_Znf_C2H2 8697	CCGCTTCACCDCGGCAV	1	-2.205	0	2	0.0003	2.3	0.0001
NFATC1 MethylPlus Methyl-HT-SELEX RHD_IPT 7082	TTTTCCGTTAACGGAAAA	1	-2.205	0	2	0.0003	2.9	0.0001
T noCpG Methyl-HT-SELEX T_box 7242	NASGTGTGAAATKTCACACCTH	1	-2.205	0	2	0.0003	2.9	0.0001
NR5A2 noCpG Methyl-HT-SELEX Nuclear_receptor 6322	TGACCTTGRNYCAAGGTCA	1	-2.205	0	2	0.0003	2.8	0.0001
HNF4A noCpG HT-SELEX Nuclear_receptor 5992	GRGTCCAAAGGTCAH	1	-2.205	0	2	0.0003	2.3	0.0001
NR6A1 noCpG HT-SELEX Nuclear_receptor 6302	BTCAAGKTCAAGGTCAN	1	-2.197	0	87	0.0143	269.4	0.0125
NFIB noCpG HT-SELEX NFI 5822	BTTGGCNNNGTGCCARN	1	-2.194	0	67	0.0111	203.5	0.0095
TGIF2LX MethylPlus Methyl-HT-SELEX MEIS 5787	TGACAGCTGTCA	1	-2.183	0	8	0.0013	17.7	0.0008
EOMES noCpG HT-SELEX T_box 7277	DAGGTGTGAA	1	-2.177	0	1169	0.1928	4013.5	0.1867
ZNF396 MethylMinus HT-SELEX SCAN_Znf_C2H2 7827	VTGTMCGAAAS	1	-2.172	0	5	0.0008	9.9	0.0005
MYF6 noCpG HT-SELEX bHLH 3197	BAACAGCTGWCR	1	-2.171	0	711	0.1173	2414.8	0.1123
NR5A2 noCpG HT-SELEX Nuclear_receptor 6332	NTCAAGGTCAY	1	-2.162	0	153	0.0252	491.2	0.0229
ELF3 MethylMinus HT-SELEX ETS 4107	BWTRCGGAAGCV	1	-2.156	0	97	0.016	303.2	0.0141
ZSCAN4 inconclusive Methyl-HT-SELEX SCAN_Znf_C2H2 7712	VYGCACACCCTGAMAAH	1	-2.138	0	9	0.0015	20.4	0.001
TFAP4 noCpG HT-SELEX bHLH 3247	AWCAGCTGWT	1	-2.132	0	521	0.0859	1756.8	0.0817
TFAP4 noCpG Methyl-HT-SELEX bHLH 3257	AWCAGCTGWT	1	-2.132	0	521	0.0859	1756.8	0.0817
VSX2 noCpG Methyl-HT-SELEX Homeodomain 1892	CTAATTAS	1	-2.131	0	1614	0.2662	5578.3	0.2595
ZBTB26 noCpG HT-SELEX Znf_C2H2 7697	DATCYAGAAAAN	1	-2.131	0	1001	0.1651	3428.3	0.1595
ASCL2 MethylMinus HT-SELEX bHLH 3102	ACACGACGCD	1	-2.13	0	143	0.0236	458.9	0.0213
HSF4 multiple effects HT-SELEX HSF 5482	VGAAYRTTCTAGAAN	1	-2.122	0	86	0.0142	267.1	0.0124
ELF4 MethylMinus Methyl-HT-SELEX ETS 4462	AAMCAGGAAGTR	1	-2.119	0	145	0.0239	465.8	0.0217
ELF1 MethylMinus HT-SELEX ETS 4452	WAMCCGGAAGTR	1	-2.115	0	404	0.0666	1352.7	0.0629
HOXA13 MethylPlus HT-SELEX Homeodomain 1382	SCTCGTAAAAY	1	-2.109	0	10	0.0016	23.3	0.0011
VSX1 noCpG Methyl-HT-SELEX Homeodomain 1937	CTAATTAN	1	-2.108	0	1428	0.2355	4926.8	0.2292
VSX1 noCpG HT-SELEX Homeodomain 1947	CTAATTAN	1	-2.108	0	1428	0.2355	4926.8	0.2292
E2F8 little effect HT-SELEX E2F 4872	NTTTCCCGCCAAAA	1	-2.072	0	15	0.0025	38.4	0.0018
MAF noCpG HT-SELEX bZIP 3982	NTGCTGACR	1	-2.069	0	648	0.1069	2200.8	0.1024
LBX2 MethylPlus Methyl-HT-SELEX Homeodomain 527	CTCGTTAA	1	-2.044	0	574	0.0947	1944.4	0.0904
ONECUT1 MethylMinus HT-SELEX CUT_Homeodomain 4717	NYATCGATYN	1	-2.04	0	102	0.0168	322.2	0.015
NR2F6 noCpG Methyl-HT-SELEX Nuclear_receptor 5942	RRGGTCAAAGGTCRN	1	-2.016	0	514	0.0848	1737.1	0.0808
ALX3 noCpG HT-SELEX Homeodomain 1592	CTAATTAA	1	-2.01	0	1647	0.2716	5703.1	0.2653
OLIG3 noCpG HT-SELEX bHLH 2822	ACCATATGTT	1	-2.009	0	346	0.0571	1156.1	0.0538
TGIF2LX MethylPlus HT-SELEX MEIS 5802	TGACAGCTGTCA	1	-1.995	0	7	0.0012	15.5	0.0007
POU3F2 MethylPlus HT-SELEX POU 6737	NTAATTTATGCAY	1	-1.995	0	7	0.0012	15.7	0.0007
TGIF2LY MethylPlus HT-SELEX MEIS 5782	TGACAGCTGTCA	1	-1.995	0	7	0.0012	15.5	0.0007
ZNF771 MethylPlus Methyl-HT-SELEX Znf_C2H2 7582	NGCGCTAACCACTGM	1	-1.995	0	7	0.0012	15.8	0.0007
PRRX2 noCpG Methyl-HT-SELEX Homeodomain 1657	CTAATTAR	1	-1.991	0	1408	0.2322	4864.3	0.2263
RARA noCpG HT-SELEX Nuclear_receptor 6172	WRAGGTCAMG	1	-1.986	0	1751	0.2888	6071.8	0.2824
SOX7 noCpG Methyl-HT-SELEX HMG 5307	ACAATGNCATTGT	1	-1.979	0	4	0.0007	8	0.0004
PAX4 little effect Methyl-HT-SELEX PAX_homeodomain 6617	TYACGCTAATTAR	1	-1.954	0	646	0.1065	2199.5	0.1023
MYOG noCpG Methyl-HT-SELEX bHLH 3147	BAACAGCTGTYV	1	-1.946	0	17	0.0028	45.9	0.0021
ETV7 MethylMinus HT-SELEX ETS 4537	AYTTCCSGGAART	1	-1.946	0	17	0.0028	45.8	0.0021
ASCL1 noCpG Methyl-HT-SELEX bHLH 3072	DGCAGCTGCY	1	-1.941	0	1089	0.1796	3748	0.1743
HOXA11 MethylPlus HT-SELEX Homeodomain 1322	GGTCGTAAAAH	1	-1.933	0	9	0.0015	21.1	0.001
ZBTB22 noCpG Methyl-HT-SELEX BTBorPOZ_Znf_C2H2 8837	HTCACTAYWRTAGTGAD	1	-1.933	0	9	0.0015	21.8	0.001
TBX18 noCpG Methyl-HT-SELEX T_box 7372	NRAGGTGTGAAA	1	-1.923	0	29	0.0048	83.8	0.0039
HOXA13 noCpG Methyl-HT-SELEX Homeodomain 1397	NCCAATAAAAY	1	-1.918	0	538	0.0887	1825.8	0.0849
ASCL2 noCpG Methyl-HT-SELEX bHLH 3092	RGCAGCTGCY	1	-1.917	0	836	0.1379	2864.8	0.1333
RFX3 noCpG HT-SELEX RFX 7022	SGTTGCCATGGCAACS	1	-1.911	0	12	0.002	30	0.0014
GCM1 inconclusive Methyl-HT-SELEX GCM 5157	ATGNGGGTR	1	-1.871	0	4301	0.7094	15120.9	0.7034
ARX noCpG HT-SELEX Homeodomain 1577	CTAATTAA	1	-1.863	0	1527	0.2519	5292.5	0.2462
POU4F3 noCpG Methyl-HT-SELEX POU 6887	THATGCATRA	1	-1.862	0	528	0.0871	1793.2	0.0834
PAX7 MethylPlus Methyl-HT-SELEX PAX_homeodomain 6467	BBGTCACGSTTATTAD	1	-1.861	0	5	0.0008	10.2	0.0005
MYOD1 noCpG HT-SELEX bHLH 3137	BAACAGCTGTYV	1	-1.859	0	837	0.1381	2871.7	0.1336
BHLHE22 noCpG HT-SELEX bHLH 2767	AMCATATGKT	1	-1.854	0	105	0.0173	336.7	0.0157
MESP2 noCpG HT-SELEX bHLH 2977	CAACATATGGCG	1	-1.853	0	146	0.0241	475.1	0.0221
KLF16 MethylPlus HT-SELEX Znf_C2H2 8117	VCCACGCCCC	1	-1.832	0	2278	0.3757	7943.8	0.3695
TBX3 noCpG Methyl-HT-SELEX T_box 7302	RAGGTGTGAA	1	-1.818	0	272	0.0449	908.9	0.0423
ZBTB2 MethylMinus HT-SELEX BTBorPOZ_Znf_C2H2 8932	DTTTCCGGTAAC	1	-1.801	0	6	0.001	13.4	0.0006
CREB1 MethylMinus HT-SELEX bZIP 3302	SGTGACGTCAYS	1	-1.793	0	88	0.0145	280.5	0.013
PAX3 MethylPlus HT-SELEX PAX_homeodomain 6537	YCGTCACGCYWATTAN	1	-1.778	0	3	0.0005	5.2	0.0002
MAFF MethylMinus HT-SELEX bZIP 3902	DTGCTGACGTCAGCAW	1	-1.778	0	3	0.0005	5.4	0.0002
MAFA noCpG HT-SELEX bZIP 4037	NTGCTGASTCAGCAN	1	-1.771	0	21	0.0035	59.9	0.0028
FOXJ3 MethylPlus HT-SELEX Forkhead 5122	ACGTAAACAA	1	-1.771	0	796	0.1313	2733.8	0.1272
PKNOX1 MethylPlus HT-SELEX MEIS 5722	TGACAGCTGTCA	1	-1.769	0	7	0.0012	16	0.0007
NHLH1 little effect Methyl-HT-SELEX bHLH 3042	GGGBMKCAGCTGCGYCCC	1	-1.766	0	13	0.0021	34.8	0.0016
ATOH7 noCpG HT-SELEX bHLH 2737	AMCATATGKY	1	-1.756	0	178	0.0294	587.9	0.0273
MYOG little effect Methyl-HT-SELEX bHLH 3152	CGACAGCTGTTG	1	-1.749	0	11	0.0018	28.5	0.0013
LHX8 noCpG HT-SELEX Znf_LIM_Homeodomain 2157	CTAATTAV	1	-1.746	0	682	0.1125	2336.3	0.1087
GATA6 little effect HT-SELEX Znf_GATA 8232	HGATAACGATCW	1	-1.74	0	33	0.0054	98.7	0.0046
SIX3 little effect HT-SELEX Homeodomain 2392	SSGTATCAYN	1	-1.708	0	2772	0.4572	9702.3	0.4513
ISX noCpG Methyl-HT-SELEX Homeodomain 1992	CTAATTAA	1	-1.707	0	780	0.1286	2681	0.1247
POU3F1 noCpG HT-SELEX POU 6842	TAATTARSNNYTAATTA	1	-1.673	0	84	0.0139	269.3	0.0125
MYF6 noCpG Methyl-HT-SELEX bHLH 3187	BAACAGCTGTCR	1	-1.659	0	617	0.1018	2114.6	0.0984
MAF noCpG HT-SELEX bZIP 4012	WTGCTGACDHWGCA	1	-1.655	0	263	0.0434	883.4	0.0411
ASCL2 noCpG HT-SELEX bHLH 3097	VGCAGCTGCY	1	-1.655	0	865	0.1427	2982.5	0.1387
NFATC1 MethylPlus Methyl-HT-SELEX RHD_IPT 7087	TTTTCCGCGGAAAA	1	-1.651	0	4	0.0007	8.2	0.0004
E2F4 MethylMinus HT-SELEX E2F 4862	TTTTGGCGCCATTW	1	-1.651	0	4	0.0007	8.8	0.0004
FOXE1 noCpG Methyl-HT-SELEX Forkhead 4967	CMYTAAAYAAACAAH	1	-1.651	0	58	0.0096	182	0.0085
USF2 MethylMinus Methyl-HT-SELEX bHLH 2682	RCCATGTGACM	1	-1.65	0	216	0.0356	721	0.0335
TFEC MethylMinus Methyl-HT-SELEX bHLH 2642	AHCATGTGACY	1	-1.649	0	269	0.0444	904.4	0.0421
MSC noCpG HT-SELEX bHLH 2957	YAACAGCTGTTR	1	-1.647	0	577	0.0952	1976	0.0919
IRF2 MethylPlus HT-SELEX IRF 5512	CGAAASYGAAAS	1	-1.64	0	90	0.0148	290.3	0.0135
TGIF2 noCpG HT-SELEX MEIS 5762	TGACAGCTGTCA	1	-1.634	0	60	0.0099	189.6	0.0088
SPDEF MethylMinus HT-SELEX ETS 4557	NAMCCGGATGTD	1	-1.62	0	227	0.0374	760.7	0.0354
BHLHA15 noCpG HT-SELEX bHLH 2752	RCCATATGGY	1	-1.619	0	386	0.0637	1311.5	0.061
OLIG3 noCpG Methyl-HT-SELEX bHLH 2812	ACCATATGTT	1	-1.605	0	250	0.0412	840.8	0.0391
MYOG little effect HT-SELEX bHLH 3182	CGACAGCTGTTG	1	-1.59	0	82	0.0135	264.7	0.0123
OSR1 little effect Methyl-HT-SELEX Znf_C2H2 7452	TGCTACTGTD	1	-1.583	0	79	0.013	254.2	0.0118
USF1 MethylMinus Methyl-HT-SELEX bHLH 2672	ACCATGTGACV	1	-1.579	0	226	0.0373	758.2	0.0353
FERD3L noCpG Methyl-HT-SELEX bHLH 3012	GCAACAGCTGTTAC	1	-1.576	0	9	0.0015	23.9	0.0011
HOXD10 MethylPlus HT-SELEX Homeodomain 1182	GGTCGTAAAAH	1	-1.571	0	2	0.0003	3.6	0.0002
T noCpG HT-SELEX T_box 7252	NASGTGTGAAATTTCACACCTH	1	-1.571	0	2	0.0003	3.3	0.0002
HOXD10 MethylPlus Methyl-HT-SELEX Homeodomain 1172	RGTCGTAAAAH	1	-1.571	0	2	0.0003	3.6	0.0002
HOXA10 MethylPlus HT-SELEX Homeodomain 1202	GGTCGTAAAAH	1	-1.571	0	2	0.0003	3.6	0.0002
RARG noCpG HT-SELEX Nuclear_receptor 6217	AAGGTCAAAAGGTCAH	1	-1.571	0	2	0.0003	4	0.0002
SIX2 little effect HT-SELEX Homeodomain 2372	CCGTATCRYN	1	-1.558	0	2649	0.4369	9281.5	0.4317
FLI1 MethylMinus Methyl-HT-SELEX ETS 4207	GACCGGAAGTV	1	-1.549	0	267	0.044	901.5	0.0419
OLIG3 noCpG Methyl-HT-SELEX bHLH 2832	ACCATATGTT	1	-1.547	0	119	0.0196	391.4	0.0182
CREB3L4 MethylMinus HT-SELEX bZIP 3482	YGCCACGTCACC	1	-1.545	0	20	0.0033	58.8	0.0027
POU3F2 MethylPlus HT-SELEX POU 6747	WTATGCGCATAA	1	-1.532	0	153	0.0252	508.3	0.0236
NR1D2 noCpG HT-SELEX Nuclear_receptor 6142	KATDTRGGTTAGTRGGTCAD	1	-1.522	0	103	0.017	337.9	0.0157
NFIX noCpG HT-SELEX NFI 5842	STTGGCRBBGTGCCARB	1	-1.521	0	14	0.0023	39.3	0.0018
BHLHE23 noCpG Methyl-HT-SELEX bHLH 2782	ACCATATGGT	1	-1.518	0	110	0.0181	361.2	0.0168
NFKB2 noCpG Methyl-HT-SELEX RHD_IPT 7172	AGGGGAAGYACCT	1	-1.516	0	411	0.0678	1403.1	0.0653
HOXA13 noCpG HT-SELEX Homeodomain 1387	VCCAATAAAAC	1	-1.497	0	22	0.0036	66	0.0031
RFX5 MethylPlus Methyl-HT-SELEX RFX 7042	BGTTGCTRKGCGTTGCYRK	1	-1.492	0	74	0.0122	239.9	0.0112
ERG MethylMinus HT-SELEX ETS 4157	NACCGGAARTV	1	-1.492	0	429	0.0708	1467.2	0.0682
CREB1 MethylMinus Methyl-HT-SELEX bZIP 3287	BGTGACGTA	1	-1.486	0	785	0.1295	2713.6	0.1262
LHX9 noCpG HT-SELEX Znf_LIM_Homeodomain 2112	CTAATTAR	1	-1.484	0	1228	0.2025	4270.3	0.1986
ZNF343 multiple effects Methyl-HT-SELEX KRAB_Znf_C2H2 8692	SCGCTTCACCGCGGYAV	1	-1.476	0	17	0.0028	49.2	0.0023
ELK3 MethylMinus HT-SELEX ETS 4402	STCGTAAATGCA	1	-1.476	0	17	0.0028	49.6	0.0023
MYOG noCpG HT-SELEX bHLH 3177	NAACAGCTGTYV	1	-1.449	0	20	0.0033	59.4	0.0028
FOXD2 noCpG Methyl-HT-SELEX Forkhead 4942	YAACAATAACATTA	1	-1.447	0	84	0.0139	274.1	0.0128
HOXC9 noCpG Methyl-HT-SELEX Homeodomain 1117	GYAATAAAAH	1	-1.447	0	1356	0.2237	4724.3	0.2198
BHLHE40 MethylMinus Methyl-HT-SELEX bHLH 2572	GTCACGTGAC	1	-1.432	0	23	0.0038	69.3	0.0032
BHLHE40 MethylMinus HT-SELEX bHLH 2577	GTCACGTGAC	1	-1.432	0	23	0.0038	69.3	0.0032
MAF noCpG Methyl-HT-SELEX bZIP 3987	NTGCTGASTCAGCAN	1	-1.424	0	3	0.0005	6.6	0.0003
NR2F1 noCpG Methyl-HT-SELEX Nuclear_receptor 5897	RAGGTCAAAGGTCAN	1	-1.424	0	3	0.0005	6.7	0.0003
UBP1 MethylPlus HT-SELEX CP2 4647	AACCGGTTYRAACCGGTT	1	-1.419	0	2991	0.4933	10508	0.4888
HES7 MethylMinus HT-SELEX bHLH 2542	GGCACGTGYB	1	-1.413	0	351	0.0579	1199.1	0.0558
IRX5 MethylPlus HT-SELEX Homeodomain 2332	DCATGTWNWACATGH	1	-1.411	0	479	0.079	1646.6	0.0766
LBX2 noCpG HT-SELEX Homeodomain 537	CTAATTAATTAS	1	-1.408	0	89	0.0147	292.8	0.0136
SOX12 MethylMinus HT-SELEX HMG 5372	ACCGAACAATV	1	-1.405	0	8	0.0013	21.8	0.001
ZSCAN4 inconclusive HT-SELEX SCAN_Znf_C2H2 7717	VYGCACACVCTGAMAAH	1	-1.405	0	8	0.0013	21.9	0.001
POU3F4 MethylPlus Methyl-HT-SELEX POU 6762	WTAATGAKATGCGY	1	-1.403	0	1	0.0002	0.4	0
TBX20 MethylPlus HT-SELEX T_box 7337	RAGGTGTGAAGGTGTGAA	1	-1.403	0	1	0.0002	0.7	0
POU3F2 MethylPlus Methyl-HT-SELEX POU 6712	NTAATTTATGCGY	1	-1.403	0	1	0.0002	0.5	0
ZNF76 inconclusive HT-SELEX Znf_C2H2 7597	NHTWCCCAYAATGCAYYGCGC	1	-1.403	0	1	0.0002	2	0.0001
ATF6B MethylMinus HT-SELEX bZIP 3372	TGCCACGTGGCA	1	-1.403	0	1	0.0002	0.6	0
RXRA noCpG HT-SELEX Nuclear_receptor 6062	GGGGTCAAAGGTCAH	1	-1.403	0	1	0.0002	0.4	0
RXRA noCpG Methyl-HT-SELEX Nuclear_receptor 6057	RAGGTCAAAGGTCAH	1	-1.403	0	1	0.0002	0.4	0
RXRB noCpG HT-SELEX Nuclear_receptor 6097	GRGGTCAAAGGTCAN	1	-1.403	0	1	0.0002	0.4	0
RFX5 MethylPlus HT-SELEX RFX 7052	SGTTGCTAKGCGTTGCTAK	1	-1.403	0	1	0.0002	1	0
HSFY2 MethylMinus Methyl-HT-SELEX HSF 5437	RCATTCYAAACATTCYAWW	1	-1.403	0	1	0.0002	0.4	0
CREB3L1 MethylMinus Methyl-HT-SELEX bZIP 3412	TGCCACGTGGCA	1	-1.403	0	1	0.0002	0.6	0
CREB3L1 MethylMinus Methyl-HT-SELEX bZIP 3382	TGCCACGTGGCA	1	-1.403	0	1	0.0002	0.6	0
NR2F6 MethylPlus HT-SELEX Nuclear_receptor 5927	AAGGTCANTGACCTT	1	-1.403	0	1	0.0002	0	0
NR2F6 noCpG HT-SELEX Nuclear_receptor 5932	RAGGTCAAAGGTCAN	1	-1.403	0	1	0.0002	0.4	0
ERG MethylMinus HT-SELEX ETS 4162	NACCGGATATCCGGTN	1	-1.403	0	1	0.0002	0	0
PPARD noCpG HT-SELEX Nuclear_receptor 6247	HGRGGTCAAAGGTCAN	1	-1.403	0	1	0.0002	0.4	0
ESR1 MethylPlus HT-SELEX Nuclear_receptor 6402	RAGGTCACSGTGACCTY	1	-1.403	0	1	0.0002	0.5	0
ZNF449 little effect Methyl-HT-SELEX SCAN_Znf_C2H2 7797	RTCGCGAGCCAGCAK	1	-1.403	0	1	0.0002	1	0
ZBED1 MethylMinus Methyl-HT-SELEX Znf_BED 8377	ATRTCGCGAYAT	1	-1.403	0	1	0.0002	1.8	0.0001
ESR1 MethylPlus Methyl-HT-SELEX Nuclear_receptor 6397	RAGGTCACCGYGACCTY	1	-1.403	0	1	0.0002	0.5	0
POU3F1 MethylPlus Methyl-HT-SELEX POU 6812	WTAATGAKATGCGY	1	-1.403	0	1	0.0002	0.4	0
POU3F4 MethylPlus Methyl-HT-SELEX POU 6767	WTAATTTATGCGY	1	-1.403	0	1	0.0002	0.5	0
POU3F2 MethylPlus Methyl-HT-SELEX POU 6717	WTAATGAGATGCGY	1	-1.403	0	1	0.0002	0.4	0
POU5F1 MethylPlus Methyl-HT-SELEX POU 6852	RTTAATTATGCGYRD	1	-1.403	0	1	0.0002	0.9	0
POU3F1 MethylPlus Methyl-HT-SELEX POU 6807	WTAATTTATGCGY	1	-1.403	0	1	0.0002	0.5	0
ERG MethylMinus Methyl-HT-SELEX ETS 4172	NACCGGATATCCGGTN	1	-1.403	0	1	0.0002	0	0
RXRG noCpG HT-SELEX Nuclear_receptor 6077	RRGGTCAAAGGTCAN	1	-1.403	0	1	0.0002	0.8	0
FLI1 MethylMinus HT-SELEX ETS 4202	NACCGGATATCCGGTN	1	-1.403	0	1	0.0002	0	0
ETV3 MethylMinus Methyl-HT-SELEX ETS 4242	NACCGGATATCCGGTN	1	-1.403	0	1	0.0002	0	0
ELK3 MethylMinus HT-SELEX ETS 4417	CTCGTAAATGCA	1	-1.403	0	1	0.0002	1.3	0.0001
THRB MethylPlus HT-SELEX Nuclear_receptor 6292	RTGACCTBACGTGACCTYA	1	-1.403	0	1	0.0002	0.7	0
RARG MethylPlus HT-SELEX Nuclear_receptor 6222	AAGGTCATGACCTT	1	-1.403	0	1	0.0002	0.8	0
POU1F1 MethylPlus Methyl-HT-SELEX POU 6932	TTAATTTATGCGT	1	-1.403	0	1	0.0002	1	0
ATF2 MethylMinus Methyl-HT-SELEX bZIP 3732	GRTGAYGTCATN	1	-1.401	0	358	0.059	1224.6	0.057
TGIF2LY MethylPlus Methyl-HT-SELEX MEIS 5777	TGACAGCTGTCA	1	-1.391	0	31	0.0051	96.2	0.0045
ESR1 MethylPlus Methyl-HT-SELEX Nuclear_receptor 6407	RAGGTCACSGYGACCTN	1	-1.39	0	7	0.0012	19	0.0009
PAX3 MethylPlus Methyl-HT-SELEX PAX_homeodomain 6522	YSGTCACGCTWATTAN	1	-1.384	0	4	0.0007	9.6	0.0004
SOX7 noCpG HT-SELEX HMG 5312	ACAATGNCATTGT	1	-1.384	0	4	0.0007	9.1	0.0004
ATF2 MethylMinus HT-SELEX bZIP 3747	NRTGACGTMAYV	1	-1.384	0	263	0.0434	894.1	0.0416
CDX4 noCpG HT-SELEX Homeodomain 1497	GGCMATAAAAC	1	-1.382	0	710	0.1171	2457.7	0.1143
SOX30 noCpG HT-SELEX HMG 5392	SAACAATG	1	-1.364	0	2265	0.3736	7942.4	0.3694
XBP1 MethylMinus HT-SELEX bZIP 3587	SRTGACGTCAYS	1	-1.357	0	93	0.0153	307.9	0.0143
RHOXF1 noCpG Methyl-HT-SELEX Homeodomain 2027	GGGATCAR	1	-1.354	0	3011	0.4966	10585.5	0.4924
NR1D2 noCpG Methyl-HT-SELEX Nuclear_receptor 6137	DAWGTRGGTYAGTRGGTCRN	1	-1.353	0	171	0.0282	576	0.0268
SPDEF MethylMinus HT-SELEX ETS 4547	NAMCCGGATGTN	1	-1.344	0	305	0.0503	1042.3	0.0485
THRB noCpG Methyl-HT-SELEX Nuclear_receptor 6257	GRGGTCAAAGGTCRN	1	-1.343	0	230	0.0379	782	0.0364
OLIG3 noCpG HT-SELEX bHLH 2837	ACCATATGTT	1	-1.34	0	236	0.0389	802.4	0.0373
PROX1 MethylMinus HT-SELEX Homeodomain 7	KAAGGCGTCTTG	1	-1.337	0	48	0.0079	154.3	0.0072
NEUROG1 noCpG HT-SELEX bHLH 2847	RVCATATGBY	1	-1.336	0	223	0.0368	757.9	0.0353
MYOG noCpG Methyl-HT-SELEX bHLH 3167	BAACAGCTGTYV	1	-1.333	0	19	0.0031	57.1	0.0027
FOXP1 noCpG HT-SELEX Forkhead 5142	NTGTTTRCBATNVNNNNYSAYGVACAACAH	1	-1.332	0	11	0.0018	31.5	0.0015
GCM2 inconclusive Methyl-HT-SELEX GCM 5167	ATGCGGGTA	1	-1.327	0	2023	0.3337	7090.3	0.3298
SKOR1 noCpG Methyl-HT-SELEX SAND 7232	NAACTGTAATTAAB	1	-1.314	1	39	0.0064	124.5	0.0058
POU4F3 noCpG HT-SELEX POU 6897	ATGMATWATGCAT	1	-1.304	1	785	0.1295	2726.4	0.1268
BHLHE23 noCpG HT-SELEX bHLH 2777	AMCATATGKY	1	-1.29	1	314	0.0518	1076.4	0.0501
TCF21 noCpG Methyl-HT-SELEX bHLH 2907	CAACAGCTGTTR	1	-1.28	1	17	0.0028	51.5	0.0024
NEUROD2 noCpG HT-SELEX bHLH 2897	RCCATATGTY	1	-1.249	1	326	0.0538	1120.6	0.0521
CREM MethylMinus HT-SELEX bZIP 3327	SRTGACGTCABN	1	-1.245	1	124	0.0205	417.4	0.0194
CREB1 MethylMinus HT-SELEX bZIP 3317	NRTGACGTCAYN	1	-1.236	1	97	0.016	324.4	0.0151
NFIX noCpG Methyl-HT-SELEX NFI 5837	STTGGCRNNGTGCCARS	1	-1.225	1	15	0.0025	45.6	0.0021
KLF15 MethylPlus HT-SELEX Znf_C2H2 7987	GCCACGCCCCCC	1	-1.214	1	2586	0.4265	9095.2	0.4231
POU2F3 MethylPlus Methyl-HT-SELEX POU 6697	DTATGCGCATAH	1	-1.211	1	622	0.1026	2161	0.1005
PAX3 MethylMinus HT-SELEX PAX_homeodomain 6542	NTAATYGATTAN	1	-1.211	1	102	0.0168	342.4	0.0159
POU6F1 noCpG Methyl-HT-SELEX POU 6967	TCATTACVBCTCATTA	1	-1.185	1	122	0.0201	412.7	0.0192
PPARD MethylPlus Methyl-HT-SELEX Nuclear_receptor 6242	AGRGGTCGTGACCYCK	1	-1.183	1	5	0.0008	13.5	0.0006
NFATC3 MethylPlus Methyl-HT-SELEX RHD_IPT 7127	TTTTCCRYGGAAAA	1	-1.183	1	5	0.0008	13.2	0.0006
CREB5 MethylMinus HT-SELEX bZIP 3767	NRTGACGTCAYN	1	-1.182	1	1065	0.1757	3722.3	0.1731
DPRX noCpG HT-SELEX Homeodomain 2302	AGATAATCCB	1	-1.178	1	1320	0.2177	4622.1	0.215
NR1D1 noCpG HT-SELEX Nuclear_receptor 6132	DAWGTRGGTCAGTRGGTCAN	1	-1.167	1	2	0.0003	4.3	0.0002
NFATC2 MethylPlus HT-SELEX RHD_IPT 7112	TTTTCCATGGAAAA	1	-1.167	1	2	0.0003	4.9	0.0002
KLF10 MethylPlus HT-SELEX Znf_C2H2 8067	GCCACACCCCCGCCACRCCCMC	1	-1.167	1	2	0.0003	4.6	0.0002
TFEB MethylMinus Methyl-HT-SELEX bHLH 2662	ANCATGTGACN	1	-1.167	1	247	0.0407	848.8	0.0395
ETV4 MethylMinus Methyl-HT-SELEX ETS 4337	RACCGGAAGTR	1	-1.165	1	442	0.0729	1531.8	0.0713
SOX14 MethylMinus Methyl-HT-SELEX HMG 5287	CCGAACAATG	1	-1.165	1	438	0.0722	1517.5	0.0706
POU3F2 MethylPlus Methyl-HT-SELEX POU 6722	DTATGCGCATAH	1	-1.163	1	4	0.0007	11	0.0005
POU2F3 noCpG Methyl-HT-SELEX POU 6692	DTATGCWAATN	1	-1.158	1	1095	0.1806	3830.8	0.1782
SOX10 noCpG HT-SELEX HMG 5362	AACAATGGNNCCATTGTT	1	-1.151	1	3	0.0005	7.5	0.0004
ONECUT2 MethylMinus Methyl-HT-SELEX CUT_Homeodomain 4697	TTATTGATCCGT	1	-1.151	1	3	0.0005	7.7	0.0004
HOXB13 MethylPlus Methyl-HT-SELEX Homeodomain 1447	GCTCGTAAAAH	1	-1.151	1	3	0.0005	7.3	0.0003
TBX19 noCpG Methyl-HT-SELEX T_box 7262	DABGTGTKAAWTTMACACCTH	1	-1.151	1	3	0.0005	7.3	0.0003
PAX7 MethylMinus HT-SELEX PAX_homeodomain 6472	NTAATTGATTAN	1	-1.146	1	157	0.0259	535.6	0.0249
ETV2 MethylMinus HT-SELEX ETS 4262	NACCGGAAGTR	1	-1.145	1	333	0.0549	1150.2	0.0535
KLF14 MethylPlus Methyl-HT-SELEX Znf_C2H2 8102	CRCCACGCCCMCC	1	-1.144	1	2149	0.3544	7556.9	0.3515
CREM MethylMinus Methyl-HT-SELEX bZIP 3322	NGTGATGTCAYV	1	-1.143	1	163	0.0269	556.2	0.0259
DMRTC2 MethylMinus Methyl-HT-SELEX DM 4812	RAACGATACA	1	-1.14	1	46	0.0076	151.6	0.0071
ETV4 MethylMinus Methyl-HT-SELEX ETS 4322	RACCGGAAGTR	1	-1.135	1	152	0.0251	518.7	0.0241
GATA6 little effect Methyl-HT-SELEX Znf_GATA 8227	WGATAACGATCW	1	-1.127	1	120	0.0198	407	0.0189
JDP2 inconclusive Methyl-HT-SELEX bZIP 3682	NRTGAYGTCAYN	1	-1.122	1	621	0.1024	2163	0.1006
ZBTB43 Likely bind to stemloop HT-SELEX BTBorPOZ_Znf_C2H2 8822	AGTGCCAYANHNRCAGCACT	1	-1.096	1	122	0.0201	415.5	0.0193
NR4A1 noCpG HT-SELEX Nuclear_receptor 6032	TAAAGGTCAH	1	-1.092	1	46	0.0076	152.7	0.0071
ZNF704 MethylMinus Methyl-HT-SELEX Znf_C2H2 7662	YRCCGGCCGGYR	1	-1.09	1	7	0.0012	20.2	0.0009
ZNF704 MethylMinus HT-SELEX Znf_C2H2 7667	YGCCGGCCGGCR	1	-1.09	1	7	0.0012	20.2	0.0009
LHX6 noCpG HT-SELEX Znf_LIM_Homeodomain 2132	CTAATTAV	1	-1.083	1	332	0.0548	1150.8	0.0535
NR2F1 MethylPlus Methyl-HT-SELEX Nuclear_receptor 5902	RAGGTCANTGACCTY	1	-1.077	1	16	0.0026	50.6	0.0024
SPDEF MethylMinus Methyl-HT-SELEX ETS 4552	DAMCMGGATGTR	1	-1.066	1	449	0.0741	1562.9	0.0727
MAFF noCpG HT-SELEX bZIP 3897	NTGCTGASTCAGCAN	1	-1.056	1	6	0.001	17.3	0.0008
PROP1 noCpG Methyl-HT-SELEX Homeodomain 1847	TAATTRSATTA	1	-1.052	1	1055	0.174	3699.4	0.1721
ELF1 MethylMinus Methyl-HT-SELEX ETS 4442	AACCCGGAAGTR	1	-1.052	1	53	0.0087	177.6	0.0083
RARA noCpG Methyl-HT-SELEX Nuclear_receptor 6157	NRAGGTCAHG	1	-1.046	1	1562	0.2576	5491.1	0.2554
FOXQ1 noCpG Methyl-HT-SELEX Forkhead 4927	YTAYRTAAACAA	1	-1.043	1	1202	0.1983	4219.3	0.1963
SPIB MethylMinus HT-SELEX ETS 4072	DAWGCGGAAGTR	1	-1.042	1	659	0.1087	2303.6	0.1072
SIX3 little effect Methyl-HT-SELEX Homeodomain 2387	RCGTATCRHN	1	-1.039	1	2657	0.4382	9368.7	0.4358
FERD3L noCpG HT-SELEX bHLH 3022	GCRACAGCTGTTAC	1	-1.039	1	9	0.0015	27.1	0.0013
ZBTB22 noCpG HT-SELEX BTBorPOZ_Znf_C2H2 8842	TTCACTAYWRTAGTGAA	1	-1.006	1	11	0.0018	34.1	0.0016
ELF1 MethylMinus Methyl-HT-SELEX ETS 4422	AAVCAGGAAGTR	1	-1.004	1	1153	0.1902	4050.3	0.1884
HOXB13 MethylPlus HT-SELEX Homeodomain 1452	SCTCGTAAAAC	1	-1.003	1	8	0.0013	24.7	0.0012
HOXC13 MethylPlus HT-SELEX Homeodomain 1422	VCCAATAAAAC	1	-1.002	1	649	0.107	2271.1	0.1056
OLIG2 noCpG HT-SELEX bHLH 2802	AMCATATGGT	1	-0.9943	1	65	0.0107	220.9	0.0103
MAFA noCpG Methyl-HT-SELEX bZIP 4022	NTGCTGASTCAGCAN	1	-0.979	1	4	0.0007	11.5	0.0005
POU3F1 MethylPlus Methyl-HT-SELEX POU 6817	DTATGCGCATAA	1	-0.979	1	4	0.0007	11.4	0.0005
MAFF noCpG HT-SELEX bZIP 3917	NTGCTGASTCAGCAN	1	-0.979	1	4	0.0007	11.3	0.0005
PITX3 noCpG HT-SELEX Homeodomain 1762	YTAATCCC	1	-0.9752	1	1738	0.2867	6122.4	0.2848
CREB3 MethylMinus HT-SELEX bZIP 3457	GRTGACGTCAYS	1	-0.9643	1	7	0.0012	21.8	0.001
RORC noCpG HT-SELEX Nuclear_receptor 6452	TAGGTCATGACCTA	1	-0.9617	1	22	0.0036	72.4	0.0034
CREB1 MethylMinus Methyl-HT-SELEX bZIP 3292	BRTGACGCGTD	1	-0.9608	1	989	0.1631	3475.4	0.1617
NEUROG1 noCpG Methyl-HT-SELEX bHLH 2852	RACATATGTY	1	-0.9601	1	152	0.0251	525.3	0.0244
NEUROG1 noCpG HT-SELEX bHLH 2857	RACATATGTY	1	-0.9601	1	152	0.0251	525.3	0.0244
NEUROG1 noCpG Methyl-HT-SELEX bHLH 2842	RACATATGTY	1	-0.9601	1	152	0.0251	525.3	0.0244
CREB3L1 MethylMinus HT-SELEX bZIP 3422	TGCCACGTCACC	1	-0.9512	1	35	0.0058	117.6	0.0055
JDP2 inconclusive HT-SELEX bZIP 3692	SRTGACGTCAYN	1	-0.9411	1	822	0.1356	2887.8	0.1343
ISX noCpG HT-SELEX Homeodomain 1987	CTAATTAA	1	-0.9385	1	906	0.1494	3184.2	0.1481
GATA5 MethylPlus Methyl-HT-SELEX Znf_GATA 8202	AGATAACGATCT	1	-0.9361	1	45	0.0074	152.6	0.0071
ZNF449 little effect HT-SELEX SCAN_Znf_C2H2 7807	RTCGCGAGCCAGCAK	1	-0.9357	1	3	0.0005	8	0.0004
NEUROD1 noCpG Methyl-HT-SELEX bHLH 2882	AAATAVSGYGACATATGBY	1	-0.9339	1	9	0.0015	28.7	0.0013
ZBTB2 MethylMinus Methyl-HT-SELEX BTBorPOZ_Znf_C2H2 8927	GTTTCCGGTAAT	1	-0.9227	1	6	0.001	18.4	0.0009
ELF2 MethylMinus Methyl-HT-SELEX ETS 4502	AACCAGGAAGTR	1	-0.9213	1	25	0.0041	83.6	0.0039
RFX3 noCpG Methyl-HT-SELEX RFX 7012	SGTTGCCATGGCAACG	1	-0.9143	1	11	0.0018	35.6	0.0017
FOXA2 noCpG HT-SELEX Forkhead 5012	NWNWGTCAATATTKRCNYWN	1	-0.912	1	144	0.0238	499.6	0.0232
TCF21 noCpG Methyl-HT-SELEX bHLH 2902	CACCATATGGYR	1	-0.9087	1	31	0.0051	104.9	0.0049
ELF1 MethylMinus HT-SELEX ETS 4437	RAYGCGGAAGTR	1	-0.9072	1	58	0.0096	198.8	0.0092
MYOG little effect HT-SELEX bHLH 3162	CGACAGCTGTTG	1	-0.9057	1	33	0.0054	111.8	0.0052
FEV MethylMinus Methyl-HT-SELEX ETS 4227	RACCGGAAGTG	1	-0.9034	1	712	0.1174	2502.5	0.1164
HOXB13 noCpG HT-SELEX Homeodomain 1457	CCCAATAAAAC	1	-0.9031	1	86	0.0142	296.6	0.0138
NFIC noCpG Methyl-HT-SELEX NFI 5827	NTTGGCDNNDTGCCARN	1	-0.8941	1	45	0.0074	153.1	0.0071
FOXA1 noCpG HT-SELEX Forkhead 5037	CCYTAAGTAAACAAAS	1	-0.8875	1	2	0.0003	5.1	0.0002
NFATC1 MethylPlus HT-SELEX RHD_IPT 7097	TTTTCCATGGAAAM	1	-0.8875	1	2	0.0003	5.2	0.0002
YY1 MethylMinus Methyl-HT-SELEX Znf_C2H2 8557	CGCCATYTTTGRCDWWWHGTGCT	1	-0.8875	1	2	0.0003	5.6	0.0003
NFATC3 MethylPlus HT-SELEX RHD_IPT 7142	KTTTCCATGGAAAH	1	-0.8875	1	2	0.0003	5.2	0.0002
MYOG noCpG HT-SELEX bHLH 3157	BAACAGCTGTYR	1	-0.883	1	17	0.0028	56.7	0.0026
RFX4 noCpG Methyl-HT-SELEX RFX 7032	CGTTGCCATGGCAACG	1	-0.8774	1	10	0.0016	32.7	0.0015
ZBTB45 noCpG Methyl-HT-SELEX BTBorPOZ_Znf_C2H2 8827	TCACCTATAGM	1	-0.8639	1	293	0.0483	1026.9	0.0478
BHLHE41 MethylMinus HT-SELEX bHLH 2567	GTCACGTGAC	1	-0.858	1	14	0.0023	46.9	0.0022
ZNF274 MethylPlus Methyl-HT-SELEX KRAB_SCAN_Znf_C2H2 7852	NGTATGAGTTCTCRYD	1	-0.8521	1	16	0.0026	53.3	0.0025
HOXC13 MethylPlus HT-SELEX Homeodomain 1417	SCTCGTAAAAC	1	-0.8521	1	7	0.0012	22.5	0.001
ATF6B MethylMinus Methyl-HT-SELEX bZIP 3357	GRTGACGTCAYC	1	-0.8477	1	18	0.003	60.6	0.0028
NEUROG2 noCpG HT-SELEX bHLH 2867	RACATATGTY	1	-0.8474	1	255	0.0421	893.2	0.0415
MSC noCpG Methyl-HT-SELEX bHLH 2922	NAACAGCTGTTR	1	-0.8435	1	817	0.1348	2879.2	0.1339
PAX7 MethylPlus HT-SELEX PAX_homeodomain 6482	YCGTCACGSTTATTAD	1	-0.8414	1	1	0.0002	2.4	0.0001
PAX2 MethylPlus Methyl-HT-SELEX PAX 6567	NCGTCACGCWTGANYGMHCW	1	-0.8414	1	1	0.0002	2.4	0.0001
GFI1 MethylMinus HT-SELEX Znf_C2H2 7487	BAAATCACTGCAMCBCACTCM	1	-0.8414	1	1	0.0002	3	0.0001
ZNF771 MethylPlus HT-SELEX Znf_C2H2 7587	DGCGCTAACCATTRN	1	-0.8414	1	1	0.0002	2.6	0.0001
NFATC3 MethylPlus Methyl-HT-SELEX RHD_IPT 7132	ACGGAAAMWNNNWKTTTCCGT	1	-0.8414	1	1	0.0002	3	0.0001
NEUROD2 noCpG Methyl-HT-SELEX bHLH 2892	RCCATATGYT	1	-0.8382	1	508	0.0838	1787.8	0.0832
OTX1 noCpG Methyl-HT-SELEX Homeodomain 1712	CTAATCCB	1	-0.8337	1	1584	0.2613	5595.9	0.2603
HOXB9 MethylPlus HT-SELEX Homeodomain 1062	GTCGTAAAAY	1	-0.8256	1	104	0.0172	362.7	0.0169
FOXJ2 noCpG HT-SELEX Forkhead 5112	WTTGTTGTAAAYAN	1	-0.8242	1	13	0.0021	43.9	0.002
PAX6 MethylPlus HT-SELEX PAX_homeodomain 6592	TCACGCATSAVTGCVCN	1	-0.8162	1	3089	0.5095	10931.6	0.5085
TFAP2E MethylMinus HT-SELEX TFAP 4577	TGCCCYSAGGCR	1	-0.8054	1	1647	0.2716	5822.9	0.2709
EMX1 noCpG HT-SELEX Homeodomain 577	STAATTAG	1	-0.8048	1	372	0.0614	1309.9	0.0609
EMX1 noCpG Methyl-HT-SELEX Homeodomain 572	STAATTAG	1	-0.8048	1	372	0.0614	1309.9	0.0609
FOXJ3 MethylPlus Methyl-HT-SELEX Forkhead 5117	ACGTAAACAA	1	-0.7991	1	225	0.0371	790.8	0.0368
HSF1 inconclusive HT-SELEX HSF 5472	VGAAYGTTCTAGAAN	1	-0.7982	1	50	0.0082	173	0.008
NR2F6 MethylPlus HT-SELEX Nuclear_receptor 5947	RAGGTCRNTGACCTY	1	-0.7919	1	10	0.0016	34	0.0016
ZBTB37 MethylPlus HT-SELEX BTBorPOZ_Znf_C2H2 8912	NTGCCGTVTTAGCCGAY	1	-0.7895	1	32	0.0053	110.4	0.0051
NFIB noCpG Methyl-HT-SELEX NFI 5817	NTTGGCRNNDTGCCAAN	1	-0.7874	1	14	0.0023	47.8	0.0022
POU6F1 noCpG Methyl-HT-SELEX POU 6962	DTAATGAGAW	1	-0.7857	1	304	0.0501	1071	0.0498
ELF5 MethylMinus Methyl-HT-SELEX ETS 4137	AASGAGGAAGTR	1	-0.7795	1	159	0.0262	558.2	0.026
GLIS1 MethylMinus Methyl-HT-SELEX Znf_C2H2 8257	KACCCCCCACGRAGC	1	-0.7636	1	3	0.0005	9.6	0.0004
E2F2 little effect Methyl-HT-SELEX E2F 4837	DTTTTGGCGCCAWWWT	1	-0.7636	1	3	0.0005	9.3	0.0004
HOXD13 MethylPlus HT-SELEX Homeodomain 1437	SCTCGTAAAAC	1	-0.752	1	7	0.0012	23.6	0.0011
ZIC1 inconclusive HT-SELEX Znf_C2H2 8292	GACCCCCCGCTGYGC	1	-0.752	1	7	0.0012	23.4	0.0011
HOXD13 MethylPlus HT-SELEX Homeodomain 1442	SSCAATAAAAC	1	-0.7471	1	98	0.0162	344.4	0.016
FOXI1 noCpG HT-SELEX Forkhead 5102	AATGTAAACAAT	1	-0.7428	1	47	0.0078	164.2	0.0076
GABPA MethylMinus Methyl-HT-SELEX ETS 4267	RACCGGAAGTN	1	-0.7363	1	414	0.0683	1463.3	0.0681
ATOH1 noCpG HT-SELEX bHLH 2722	AVCATATGKC	1	-0.7312	1	271	0.0447	957.7	0.0445
DUXA noCpG Methyl-HT-SELEX Homeodomain 2007	TAATYTAATCA	1	-0.717	1	411	0.0678	1454.2	0.0676
MSC noCpG Methyl-HT-SELEX bHLH 2947	YAACAGCTGTTR	1	-0.7165	1	40	0.0066	140.4	0.0065
PAX4 little effect HT-SELEX PAX_homeodomain 6627	TTCACGCWTSAVYGCRCM	1	-0.7127	1	276	0.0455	976.9	0.0454
SREBF1 MethylMinus HT-SELEX bHLH 2617	RTCACGCCAC	1	-0.7031	1	3880	0.6399	13754.2	0.6398
POU2F2 noCpG HT-SELEX POU 6682	WTGCATATGCAT	1	-0.6988	1	1261	0.208	4469.4	0.2079
KLF5 little effect HT-SELEX Znf_C2H2 8012	VCCACRCCCH	1	-0.6974	1	1598	0.2636	5664.7	0.2635
IRF8 inconclusive HT-SELEX IRF 5602	NCGAAACCGAAACYR	1	-0.6967	1	39	0.0064	137.6	0.0064
PKNOX2 MethylPlus Methyl-HT-SELEX MEIS 5737	TGACAGCTGTCA	1	-0.6955	1	4	0.0007	13.7	0.0006
MEIS2 MethylPlus Methyl-HT-SELEX MEIS 5697	TGACAGCTGTCA	1	-0.6955	1	4	0.0007	13.7	0.0006
PKNOX2 MethylPlus HT-SELEX MEIS 5742	TGACAGCTGTCA	1	-0.6955	1	4	0.0007	13.7	0.0006
ZNF580 noCpG Methyl-HT-SELEX Znf_C2H2 7422	CCTACCCTHCNMCTACCCT	1	-0.6955	1	4	0.0007	13.3	0.0006
ETV3 MethylMinus Methyl-HT-SELEX ETS 4237	ACAGGAAGTRNYACTTCCTGT	1	-0.6955	1	4	0.0007	13.7	0.0006
PKNOX1 MethylPlus Methyl-HT-SELEX MEIS 5727	TGACAGCTGTCA	1	-0.6955	1	4	0.0007	13.7	0.0006
MEIS2 MethylPlus HT-SELEX MEIS 5702	TGACAGCTGTCA	1	-0.6955	1	4	0.0007	13.7	0.0006
MEIS2 MethylPlus HT-SELEX MEIS 5692	TGACAGCTGTCA	1	-0.6955	1	4	0.0007	13.1	0.0006
TGIF1 noCpG HT-SELEX MEIS 5752	TGACAGCTGTCA	1	-0.6955	1	4	0.0007	13.1	0.0006
TGIF1 noCpG Methyl-HT-SELEX MEIS 5747	TGACAGCTGTCA	1	-0.6955	1	4	0.0007	13.1	0.0006
TGIF2LX MethylPlus Methyl-HT-SELEX MEIS 5797	TGACAGCTGTCA	1	-0.6955	1	4	0.0007	13.1	0.0006
HES5 MethylMinus Methyl-HT-SELEX bHLH 2547	GGCACGTGYC	1	-0.6953	1	127	0.0209	449.8	0.0209
EMX1 noCpG HT-SELEX Homeodomain 567	STAATTAG	1	-0.691	1	526	0.0868	1864.8	0.0867
ELF2 MethylMinus Methyl-HT-SELEX ETS 4507	AATSCGGAAGTR	1	-0.6899	1	35	0.0058	123.4	0.0057
ZFP1 noCpG Methyl-HT-SELEX KRAB_Znf_C2H2 8682	YTTTTATACCCAGCT	1	-0.6892	1	24	0.004	84.3	0.0039
ELF2 MethylMinus HT-SELEX ETS 4512	AACCCGGAAGTR	1	-0.6845	1	2	0.0003	6.7	0.0003
GATA1 noCpG Methyl-HT-SELEX Znf_GATA 8167	GATAABRNYVTTATC	1	-0.6845	1	2	0.0003	6.9	0.0003
KLF3 little effect Methyl-HT-SELEX Znf_C2H2 7997	GRCCACGCCCW	1	-0.6802	1	60	0.0099	212.4	0.0099
ASCL2 noCpG Methyl-HT-SELEX bHLH 3082	RGCAGCTGCY	1	-0.6749	1	887	0.1463	3146.7	0.1464
PAX6 MethylPlus Methyl-HT-SELEX PAX_homeodomain 6597	TCACGCHTCACYGCACN	1	-0.6678	1	3209	0.5293	11381.3	0.5294
NEUROG2 noCpG Methyl-HT-SELEX bHLH 2862	GACATATGTY	1	-0.6666	1	168	0.0277	596.8	0.0278
POU4F1 noCpG Methyl-HT-SELEX POU 6867	ATYAATTATGCAT	1	-0.6603	1	122	0.0201	433.5	0.0202
POU3F4 noCpG HT-SELEX POU 6792	MATTATGCAAGC	1	-0.6551	1	292	0.0482	1037.7	0.0483
SMAD5 MethylPlus HT-SELEX MAD 5632	YGTCTAGACA	1	-0.6526	1	12	0.002	42.8	0.002
SOX14 MethylMinus HT-SELEX HMG 5292	CCGAACAATG	1	-0.6486	1	5	0.0008	18	0.0008
PROP1 MethylPlus Methyl-HT-SELEX Homeodomain 1852	TAATNKCRTTA	1	-0.6472	1	92	0.0152	327.5	0.0152
ZNF250 noCpG Methyl-HT-SELEX KRAB_Znf_C2H2 8612	DTAGGCCTAH	1	-0.6373	1	342	0.0564	1216.8	0.0566
NR6A1 noCpG Methyl-HT-SELEX Nuclear_receptor 6297	GTCAAGKTCAAGGTCRN	1	-0.63	1	8	0.0013	28.5	0.0013
LHX6 noCpG HT-SELEX Znf_LIM_Homeodomain 2137	TRATTGCAATYA	1	-0.6247	1	3	0.0005	10.3	0.0005
RFX2 noCpG Methyl-HT-SELEX RFX 7002	CGTTGCCATGGCAACG	1	-0.6247	1	3	0.0005	10.1	0.0005
NR2F1 noCpG Methyl-HT-SELEX Nuclear_receptor 5877	RAGGTCAAAGGTCAN	1	-0.6247	1	3	0.0005	10.1	0.0005
LHX8 noCpG Methyl-HT-SELEX Znf_LIM_Homeodomain 2152	TRATTGCAATYA	1	-0.6247	1	3	0.0005	10.3	0.0005
LHX8 noCpG HT-SELEX Znf_LIM_Homeodomain 2162	TRATTGCAATTA	1	-0.6247	1	3	0.0005	10.3	0.0005
LHX6 noCpG Methyl-HT-SELEX Znf_LIM_Homeodomain 2127	TRATTGCAATYA	1	-0.6247	1	3	0.0005	10.3	0.0005
ETV4 MethylMinus HT-SELEX ETS 4352	STCGTAAATGCA	1	-0.6247	1	3	0.0005	10.3	0.0005
POU3F2 noCpG Methyl-HT-SELEX POU 6707	TTATGCWAATGAG	1	-0.6127	1	6	0.001	21.2	0.001
POU3F4 noCpG Methyl-HT-SELEX POU 6757	TTATGCWAATKAG	1	-0.6127	1	6	0.001	21.2	0.001
ELF1 MethylMinus Methyl-HT-SELEX ETS 4427	RABSCGGAAGTG	1	-0.611	1	1854	0.3058	6586.7	0.3064
POU4F3 noCpG HT-SELEX POU 6892	ATKAATWATGCAT	1	-0.6062	1	94	0.0155	336.3	0.0156
IRF2 MethylPlus Methyl-HT-SELEX IRF 5507	CGAAAGYGAAAS	1	-0.5981	1	74	0.0122	265.4	0.0123
RXRB noCpG Methyl-HT-SELEX Nuclear_receptor 6087	GRGGTCAAAGGTCAN	1	-0.5862	1	4	0.0007	14.3	0.0007
ZNF410 noCpG Methyl-HT-SELEX Znf_C2H2 7462	VCATCCCATAATAN	1	-0.5862	1	4	0.0007	14	0.0007
FOXD2 noCpG HT-SELEX Forkhead 4947	STTAAGTAAACAW	1	-0.586	1	770	0.127	2742.5	0.1276
POU6F1 noCpG Methyl-HT-SELEX POU 6957	WTATGTTAATGAGS	1	-0.5852	1	25	0.0041	90.8	0.0042
RFX5 little effect HT-SELEX RFX 7057	HYRGCAACSGTTGCYAT	1	-0.5852	1	25	0.0041	90.9	0.0042
NFKB2 noCpG HT-SELEX RHD_IPT 7177	VGGGGAAGYACCK	1	-0.5783	1	139	0.0229	498.5	0.0232
ZBTB45 noCpG HT-SELEX BTBorPOZ_Znf_C2H2 8832	KCRCCTATAKM	1	-0.5695	1	301	0.0496	1076.7	0.0501
SIX2 little effect Methyl-HT-SELEX Homeodomain 2367	VSGTATCRYN	1	-0.567	1	2367	0.3904	8414.8	0.3914
MEIS3 MethylPlus HT-SELEX MEIS 5712	TGACAGCTGTCA	1	-0.5614	1	44	0.0073	159.4	0.0074
ETV7 MethylMinus HT-SELEX ETS 4532	SCGGAAGTACTTCCGS	1	-0.5605	1	1	0.0002	4	0.0002
NR2F6 MethylPlus Methyl-HT-SELEX Nuclear_receptor 5917	AAGGTCANTGACCTT	1	-0.5605	1	1	0.0002	3.2	0.0001
ATF4 MethylMinus Methyl-HT-SELEX bZIP 3872	GGATGATGTCATCC	1	-0.5605	1	1	0.0002	3.4	0.0002
NR1D1 noCpG Methyl-HT-SELEX Nuclear_receptor 6127	DAWGTRGGTYAGTRGGTCAN	1	-0.5605	1	1	0.0002	3.5	0.0002
MAFF MethylMinus Methyl-HT-SELEX bZIP 3892	WTGCTGACGTCAGCAW	1	-0.5605	1	1	0.0002	3.7	0.0002
HES2 MethylMinus HT-SELEX bHLH 2527	GGCACGTGYC	1	-0.5568	1	135	0.0223	485.4	0.0226
NR3C1 MethylPlus HT-SELEX Nuclear_receptor 6422	RGWACATWATGTWCY	1	-0.5563	1	11	0.0018	40.9	0.0019
IRX3 MethylPlus HT-SELEX Homeodomain 2322	TACATGAWWWWTCATGTA	1	-0.5559	1	42	0.0069	153	0.0071
FOXA1 noCpG HT-SELEX Forkhead 5042	YTAWGTAAATATTTGCTTAR	1	-0.5474	1	17	0.0028	62.3	0.0029
PAX7 MethylMinus Methyl-HT-SELEX PAX_homeodomain 6457	NTAATTGATTAN	1	-0.5451	1	216	0.0356	775.5	0.0361
ATOH1 noCpG Methyl-HT-SELEX bHLH 2717	AACAGCTGTC	1	-0.5419	1	92	0.0152	332.1	0.0154
MEIS3 MethylPlus Methyl-HT-SELEX MEIS 5707	TGACASSTGTCA	1	-0.5402	1	362	0.0597	1296.9	0.0603
ZNF274 MethylPlus HT-SELEX KRAB_SCAN_Znf_C2H2 7857	NGTRTGAGTTCTCGYN	1	-0.5375	1	36	0.0059	131.7	0.0061
ZNF32 MethylPlus Methyl-HT-SELEX Znf_C2H2 7522	VYGTAACCYGAYACC	1	-0.5346	1	15	0.0025	55.9	0.0026
MYOD1 noCpG Methyl-HT-SELEX bHLH 3107	BAACAGCTGTYV	1	-0.5338	1	648	0.1069	2315.6	0.1077
ELF1 MethylMinus HT-SELEX ETS 4457	AATGCGGAAGTR	1	-0.5332	1	54	0.0089	196.9	0.0092
NR2F1 MethylPlus HT-SELEX Nuclear_receptor 5912	RAGGTCANTGACCTT	1	-0.5327	1	2	0.0003	7.2	0.0003
ZNF410 noCpG HT-SELEX Znf_C2H2 7467	MCATCCCATAATAH	1	-0.5327	1	2	0.0003	7.7	0.0004
GLIS2 MethylMinus Methyl-HT-SELEX Znf_C2H2 8267	ACCCCCCRCGAWGC	1	-0.5327	1	26	0.0043	95.5	0.0044
POU4F1 noCpG HT-SELEX POU 6872	ATNAATTATGCAT	1	-0.5294	1	300	0.0495	1076.4	0.0501
TGIF2 noCpG HT-SELEX MEIS 5772	DTGACAGB	1	-0.5254	1	2763	0.4557	9827.4	0.4571
TGIF2 noCpG Methyl-HT-SELEX MEIS 5767	DTGACAGB	1	-0.5208	1	2796	0.4612	9945.6	0.4626
FOXJ2 noCpG Methyl-HT-SELEX Forkhead 5107	WTTGTTGTAAAYAW	1	-0.5196	1	13	0.0021	48.8	0.0023
FIGLA noCpG HT-SELEX bHLH 3212	MCCACCTGB	1	-0.519	1	1589	0.2621	5662	0.2634
IRX3 MethylPlus Methyl-HT-SELEX Homeodomain 2317	TACGTGWWWWWWCGCGTW	1	-0.5186	1	337	0.0556	1209.9	0.0563
CREB1 MethylMinus Methyl-HT-SELEX bZIP 3282	BGTGATGTCAYV	1	-0.5147	1	110	0.0181	398	0.0185
FOXN2 MethylMinus HT-SELEX Forkhead 4892	NNGCGTCVNNDBGACGCDN	1	-0.5118	1	3	0.0005	11.7	0.0005
MAFA MethylMinus HT-SELEX bZIP 4042	NTGCTGACGTCAGCAN	1	-0.5118	1	3	0.0005	11.2	0.0005
NFAT5 MethylPlus HT-SELEX RHD_IPT 7077	RTGGAAARKTACN	1	-0.51	1	206	0.034	742.1	0.0345
DPRX noCpG Methyl-HT-SELEX Homeodomain 2297	AGATAATCCN	1	-0.5096	1	199	0.0328	717.9	0.0334
FOSL1 noCpG HT-SELEX bZIP 3632	GATGAWTCATS	1	-0.5092	1	436	0.0719	1563.6	0.0727
TCF21 noCpG HT-SELEX bHLH 2917	CAACAGCTGTTA	1	-0.5078	1	244	0.0402	878.1	0.0408
FOXB1 noCpG Methyl-HT-SELEX Forkhead 4997	YTATGTAAATATTGACATAR	1	-0.5057	1	44	0.0073	161.4	0.0075
NR2F6 MethylPlus Methyl-HT-SELEX Nuclear_receptor 5937	RAGGTCRNTGACCTY	1	-0.5037	1	14	0.0023	52.3	0.0024
POU2F2 MethylPlus HT-SELEX POU 6677	NTAATGTATGCA	1	-0.5028	1	614	0.1013	2198.9	0.1023
ZBTB12 MethylMinus HT-SELEX BTBorPOZ_Znf_C2H2 8812	GGGCCTGCCGTCGT	1	-0.4952	1	8	0.0013	30.6	0.0014
IRF7 MethylMinus Methyl-HT-SELEX IRF 5577	HNGAAAGTGAAAGTR	1	-0.4951	1	58	0.0096	212.5	0.0099
XPA noCpG HT-SELEX Znf_XPA 8427	CCACCTCACAC	1	-0.4943	1	2495	0.4115	8884	0.4132
MAFA MethylMinus Methyl-HT-SELEX bZIP 4027	NTGCTGAYGTCAGCAN	1	-0.4938	1	4	0.0007	15.6	0.0007
TGIF2 noCpG Methyl-HT-SELEX MEIS 5757	TGACABVTGTCA	1	-0.4919	1	48	0.0079	176.7	0.0082
FOXE1 noCpG HT-SELEX Forkhead 4972	CVYTAAAYAAACAAH	1	-0.4843	1	199	0.0328	719.1	0.0335
MEIS2 MethylPlus Methyl-HT-SELEX MEIS 5687	TGACAGCTGTCA	1	-0.4834	1	139	0.0229	504.9	0.0235
XPA noCpG Methyl-HT-SELEX Znf_XPA 8422	CCACCTCACAC	1	-0.481	1	33	0.0054	122.1	0.0057
PAX4 noCpG HT-SELEX PAX_homeodomain 6637	NAATTASNVNNNVCTAATTD	1	-0.4779	1	5	0.0008	19.2	0.0009
IRF9 multiple effects Methyl-HT-SELEX IRF 5587	RCGAAACTGAAACTN	1	-0.4766	1	22	0.0036	82.8	0.0038
CDX4 noCpG Methyl-HT-SELEX Homeodomain 1492	GGCMATAAAAC	1	-0.473	1	282	0.0465	1017.6	0.0473
PKNOX1 MethylPlus Methyl-HT-SELEX MEIS 5717	TGACAGCTGTCA	1	-0.4712	1	235	0.0388	849.8	0.0395
FOXI1 noCpG Methyl-HT-SELEX Forkhead 5087	DWAAYGTAAACAA	1	-0.4652	1	628	0.1036	2254	0.1048
RARB noCpG Methyl-HT-SELEX Nuclear_receptor 6182	RAGGTCAAAAGGTCAH	1	-0.4565	1	190	0.0313	689.9	0.0321
BATF3 inconclusive Methyl-HT-SELEX bZIP 3722	GRTGACGTCATC	1	-0.4444	1	98	0.0162	359.3	0.0167
CREB1 MethylMinus Methyl-HT-SELEX bZIP 3312	NRTGACGTCAYN	1	-0.4416	1	101	0.0167	370.6	0.0172
POU6F1 noCpG HT-SELEX POU 6972	RTAATGAGVN	1	-0.436	1	677	0.1117	2432.5	0.1131
LHX9 noCpG HT-SELEX Znf_LIM_Homeodomain 2097	CTAATTAR	1	-0.4332	1	241	0.0397	874.6	0.0407
SNAI2 MethylPlus HT-SELEX Znf_C2H2 8487	RACAGGTGCA	1	-0.4304	1	297	0.049	1075.6	0.05
IRF7 MethylMinus HT-SELEX IRF 5582	HCGAAAVCGAAAVTA	1	-0.4224	1	45	0.0074	168.6	0.0078
GLI3 multiple effects Methyl-HT-SELEX Znf_C2H2 8247	RGACCACCCACGWWG	1	-0.4196	1	3	0.0005	12.5	0.0006
SOX10 noCpG Methyl-HT-SELEX HMG 5357	AACAATGRNNYCATTGTT	1	-0.4171	1	2	0.0003	8.6	0.0004
RFX1 noCpG HT-SELEX RFX 6997	CGTTGCCATGGCAACG	1	-0.4171	1	2	0.0003	8.9	0.0004
ATF4 MethylMinus HT-SELEX bZIP 3877	GGATGACGTCATCC	1	-0.4171	1	2	0.0003	8.9	0.0004
HSF5 inconclusive Methyl-HT-SELEX HSF 5397	YGGAAYGYTRNGDNHSNCAACATTCCA	1	-0.4171	1	2	0.0003	8.2	0.0004
NHLH1 little effect HT-SELEX bHLH 3047	GGGNCGCAGCTGCGTCCC	1	-0.4157	1	4	0.0007	16.2	0.0008
POU6F1 noCpG HT-SELEX POU 6982	TATGCDHNGCATA	1	-0.4145	1	28	0.0046	106.3	0.0049
ELF2 MethylMinus Methyl-HT-SELEX ETS 4487	AAMCAGGAAGTR	1	-0.4121	1	333	0.0549	1206.6	0.0561
CUX2 inconclusive HT-SELEX CUT_Homeodomain 4747	CTGATCGATTRG	1	-0.4097	1	58	0.0096	216.2	0.0101
NHLH1 little effect HT-SELEX bHLH 3057	GGGNCGCAGCTGCGTCCC	1	-0.4094	1	5	0.0008	21	0.001
JUND MethylMinus HT-SELEX bZIP 3557	SRTGACGCATS	1	-0.4051	1	53	0.0087	198.5	0.0092
ETV7 MethylMinus Methyl-HT-SELEX ETS 4527	AYTTCCNGGAART	1	-0.3997	1	36	0.0059	137	0.0064
EGR1 little effect Methyl-HT-SELEX Znf_C2H2 7882	CCCGCCCACGCVC	1	-0.3965	1	2288	0.3774	8171.8	0.3801
HOXC13 MethylPlus Methyl-HT-SELEX Homeodomain 1412	GCTCGTAAAAC	1	-0.391	1	1	0.0002	4.8	0.0002
PAX7 multiple effects HT-SELEX PAX_homeodomain 6507	CGATTCGTCACGSTN	1	-0.391	1	1	0.0002	4.1	0.0002
IRF9 multiple effects HT-SELEX IRF 5592	DCGAAACCGAAACTD	1	-0.3909	1	34	0.0056	129.6	0.006
PBX1 MethylPlus Methyl-HT-SELEX Homeodomain 2407	DTGATTGACG	1	-0.3888	1	1724	0.2843	6169.1	0.287
MYOD1 little effect HT-SELEX bHLH 3122	CGWCAGCTGTTG	1	-0.3884	1	469	0.0774	1696.3	0.0789
GFI1B noCpG HT-SELEX Znf_C2H2 7497	NAAATCACTGCAHYKCACTCN	1	-0.3869	1	8	0.0013	32.2	0.0015
SNAI1 MethylPlus HT-SELEX Znf_C2H2 8477	ARCAGGTGCA	1	-0.3824	1	892	0.1471	3208.9	0.1493
ELF5 MethylMinus Methyl-HT-SELEX ETS 4127	AACVAGGAAGTR	1	-0.382	1	521	0.0859	1883.8	0.0876
POU2F2 MethylMinus HT-SELEX POU 6687	BCATTATSVTAATGM	1	-0.372	1	1264	0.2085	4536.1	0.211
ATF3 MethylMinus Methyl-HT-SELEX bZIP 3652	GATGATGTCATC	1	-0.3682	1	98	0.0162	364.5	0.017
ETV1 MethylMinus HT-SELEX ETS 4302	NACCGGAAGTD	1	-0.3657	1	56	0.0092	211.6	0.0098
NR2F1 MethylPlus HT-SELEX Nuclear_receptor 5892	RRGGTCANTGACCTY	1	-0.3647	1	11	0.0018	44.5	0.0021
ELK1 MethylMinus Methyl-HT-SELEX ETS 4357	NACCGGAAGTR	1	-0.3612	1	1047	0.1727	3765.4	0.1751
SOX14 noCpG Methyl-HT-SELEX HMG 5277	NNMACAATGN	1	-0.3531	1	2224	0.3668	7955.3	0.37
FOXA2 noCpG Methyl-HT-SELEX Forkhead 5007	NWRTGTCAATATTTRCWTAD	1	-0.3468	1	74	0.0122	278	0.0129
RARB noCpG HT-SELEX Nuclear_receptor 6197	RAGGTCAAAAGGTCAH	1	-0.3452	1	180	0.0297	663.2	0.0308
GRHL1 MethylPlus HT-SELEX CP2 4617	AAACCGGTTT	1	-0.344	1	3	0.0005	13.3	0.0006
ATF6 MethylMinus HT-SELEX bZIP 3342	GRTGACGTCAYC	1	-0.344	1	3	0.0005	13.6	0.0006
CREB5 MethylMinus Methyl-HT-SELEX bZIP 3762	RRTGATGTCATN	1	-0.3323	1	141	0.0233	523.5	0.0244
CREB5 MethylMinus HT-SELEX bZIP 3777	NATGACGTCATN	1	-0.331	1	59	0.0097	224.4	0.0104
ZBTB18 noCpG HT-SELEX BTBorPOZ_Znf_C2H2 8902	AWTCCAGATGTKB	1	-0.3307	1	136	0.0224	505.9	0.0235
MAFG noCpG Methyl-HT-SELEX bZIP 3927	DTGCTGASTCAGCAH	1	-0.3278	1	2	0.0003	9.1	0.0004
FOXA1 noCpG Methyl-HT-SELEX Forkhead 5032	YTAWGTAAATATTTGCWTAR	1	-0.3278	1	2	0.0003	9.3	0.0004
ZBTB14 MethylMinus Methyl-HT-SELEX BTBorPOZ_Znf_C2H2 8762	ATGCGCGTGCACGTGB	1	-0.3247	1	26	0.0043	102.3	0.0048
POU3F4 MethylPlus HT-SELEX POU 6782	NTAATTTATGCRY	1	-0.3122	1	84	0.0139	317.4	0.0148
KLF12 MethylPlus Methyl-HT-SELEX Znf_C2H2 8032	RGCCGACGCCCA	1	-0.3121	1	14	0.0023	57.3	0.0027
SCRT1 MethylPlus Methyl-HT-SELEX Znf_C2H2 8442	NGCAACAGGTG	1	-0.3113	1	36	0.0059	140.6	0.0065
NR1I3 MethylPlus Methyl-HT-SELEX Nuclear_receptor 5857	RCGAACTTT	1	-0.3072	1	1375	0.2268	4947.7	0.2301
IRF8 inconclusive Methyl-HT-SELEX IRF 5607	RYGAAACTGAAACTA	1	-0.3024	1	16	0.0026	65.5	0.003
ATF7 MethylMinus Methyl-HT-SELEX bZIP 3752	DATGATGTCATN	1	-0.302	1	184	0.0303	682.1	0.0317
SIX1 little effect Methyl-HT-SELEX Homeodomain 2357	VCGTATCRNN	1	-0.3013	1	2496	0.4117	8936.3	0.4157
SP1 MethylPlus HT-SELEX Znf_C2H2 7947	YAAGCCACGCCCMCH	1	-0.3002	1	8	0.0013	34.7	0.0016
HOXD13 noCpG Methyl-HT-SELEX Homeodomain 1432	VCCAATAAAAC	1	-0.2997	1	1306	0.2154	4703.5	0.2188
ATF6 MethylMinus Methyl-HT-SELEX bZIP 3332	GRTGACGTCAYC	1	-0.299	1	5	0.0008	22.8	0.0011
KLF3 MethylPlus Methyl-HT-SELEX Znf_C2H2 7992	GACCGCAGCCCR	1	-0.2982	1	9	0.0015	38.8	0.0018
TGIF2LX MethylPlus HT-SELEX MEIS 5792	TGACAGCTGTCA	1	-0.2935	1	4	0.0007	18.7	0.0009
ATF6B MethylMinus HT-SELEX bZIP 3367	GRTGACGTCAYC	1	-0.2935	1	4	0.0007	18.6	0.0009
ARGFX noCpG HT-SELEX Homeodomain 2077	TTAATYTAATTAR	1	-0.2926	1	11	0.0018	46.6	0.0022
ARGFX noCpG HT-SELEX Homeodomain 2082	KCTAATTAAA	1	-0.2848	1	580	0.0957	2111.3	0.0982
VSX2 noCpG HT-SELEX Homeodomain 1917	GCTAATTAC	1	-0.2847	1	1593	0.2627	5730.8	0.2666
OLIG2 noCpG Methyl-HT-SELEX bHLH 2792	AMCATATGKT	1	-0.2841	1	25	0.0041	100.2	0.0047
MYOG little effect Methyl-HT-SELEX bHLH 3172	CGACAGCTGTTG	1	-0.2819	1	3	0.0005	14.5	0.0007
ZBTB12 MethylMinus Methyl-HT-SELEX BTBorPOZ_Znf_C2H2 8802	TGGCCTGMCGTCGC	1	-0.2818	1	30	0.0049	119.2	0.0055
MAFF noCpG Methyl-HT-SELEX bZIP 3907	DTGCTGASTCAGCAH	1	-0.2798	1	1	0.0002	5.1	0.0002
POU1F1 MethylPlus Methyl-HT-SELEX POU 6922	DTAATGAKATGCGH	1	-0.2798	1	1	0.0002	6	0.0003
ATF6B MethylMinus HT-SELEX bZIP 3362	TGCCACGTCACC	1	-0.2798	1	1	0.0002	5.6	0.0003
ETV7 MethylMinus Methyl-HT-SELEX ETS 4522	SMGGAAGTACTTCCKS	1	-0.2798	1	1	0.0002	5	0.0002
CREB3L1 MethylMinus HT-SELEX bZIP 3397	TGCCACGTGGCA	1	-0.2798	1	1	0.0002	5.6	0.0003
POU6F1 MethylPlus Methyl-HT-SELEX POU 6952	NTAATGAKATGCRN	1	-0.2798	1	1	0.0002	5.4	0.0003
POU1F1 noCpG HT-SELEX POU 6942	DTATGCAAATKAGB	1	-0.278	1	35	0.0058	139	0.0065
FLI1 MethylMinus HT-SELEX ETS 4217	VACCGGAAGTG	1	-0.2753	1	176	0.029	656.6	0.0305
SOX30 noCpG Methyl-HT-SELEX HMG 5387	GRACAATG	1	-0.2751	1	1478	0.2438	5323.5	0.2476
ZBTB18 noCpG Methyl-HT-SELEX BTBorPOZ_Znf_C2H2 8897	DDTCCAGATGTKB	1	-0.2735	1	81	0.0134	309.1	0.0144
CREB3L4 MethylMinus Methyl-HT-SELEX bZIP 3472	GRTGACGTCAYC	1	-0.2715	1	106	0.0175	401.9	0.0187
ELF3 MethylMinus HT-SELEX ETS 4117	ACCCGGAAGTARNNNNNAAAAAW	1	-0.2649	1	38	0.0063	150.1	0.007
TLX3 noCpG Methyl-HT-SELEX Homeodomain 462	TAATTGNNHNNNWNDNDCAATTA	1	-0.2638	1	8	0.0013	36	0.0017
POU3F2 MethylPlus HT-SELEX POU 6742	NTAATGAGATGCAD	1	-0.2638	1	8	0.0013	35.2	0.0016
PAX7 MethylMinus Methyl-HT-SELEX PAX_homeodomain 6487	NTAATTGATTAD	1	-0.2597	1	12	0.002	51.6	0.0024
ESR1 MethylPlus HT-SELEX Nuclear_receptor 6412	AAGGTCACSGTGACCTT	1	-0.2582	1	2	0.0003	10.1	0.0005
POU6F1 noCpG HT-SELEX POU 6987	CATTATGCNNNGCATAATG	1	-0.2582	1	2	0.0003	10.6	0.0005
TLX3 noCpG HT-SELEX Homeodomain 477	KAATTGBNNNDNNNVVCAATTM	1	-0.2582	1	2	0.0003	10.6	0.0005
ZNF580 noCpG HT-SELEX Znf_C2H2 7432	CCTACCCTHCNMCTACCCT	1	-0.2549	1	5	0.0008	23.3	0.0011
ISX noCpG Methyl-HT-SELEX Homeodomain 1977	CTAATTAA	1	-0.2518	1	195	0.0322	728.8	0.0339
POU3F2 noCpG Methyl-HT-SELEX POU 6727	TAATKAGNTGNTAATKA	1	-0.249	1	46	0.0076	181.1	0.0084
BATF3 inconclusive Methyl-HT-SELEX bZIP 3712	GATGACGTCATC	1	-0.2477	1	75	0.0124	289.7	0.0135
MIXL1 MethylPlus Methyl-HT-SELEX Homeodomain 1882	TAATYGCRTTA	1	-0.2396	1	36	0.0059	144.5	0.0067
PAX7 MethylMinus HT-SELEX PAX_homeodomain 6502	NTAATCGATTAN	1	-0.2327	1	12	0.002	52.6	0.0024
TLX3 noCpG HT-SELEX Homeodomain 467	TAATTGBNNNNNNNNNNVSCAATTA	1	-0.2327	1	12	0.002	52.2	0.0024
DMRTC2 noCpG HT-SELEX DM 4797	AATTGATACATT	1	-0.2316	1	303	0.05	1123.6	0.0523
POU3F1 noCpG Methyl-HT-SELEX POU 6802	TTATGCWAATKAG	1	-0.2313	1	8	0.0013	36.2	0.0017
HOXA13 noCpG HT-SELEX Homeodomain 1407	NCCAATAAAAH	1	-0.2312	1	1099	0.1813	3983.7	0.1853
ZIC1 inconclusive HT-SELEX Znf_C2H2 8282	GACCCCCCGCTGYGC	1	-0.2309	1	3	0.0005	16	0.0007
SIX1 little effect HT-SELEX Homeodomain 2362	VCGTATCANN	1	-0.2249	1	2432	0.4011	8735.6	0.4063
THRB MethylPlus Methyl-HT-SELEX Nuclear_receptor 6262	NRRGGTCGTGACCTYN	1	-0.224	1	6	0.001	28.6	0.0013
SCRT2 MethylPlus Methyl-HT-SELEX Znf_C2H2 8452	WGCAACAGGTG	1	-0.2189	1	27	0.0045	111.4	0.0052
KLF12 MethylPlus HT-SELEX Znf_C2H2 8037	GRCCACGCCCW	1	-0.2187	1	208	0.0343	780.4	0.0363
POU3F2 noCpG HT-SELEX POU 6752	TAATTAGSMNNHTAATTA	1	-0.2179	1	197	0.0325	740.8	0.0345
POU3F1 MethylPlus HT-SELEX POU 6837	NTAATGAGATGCRN	1	-0.2179	1	250	0.0412	933.1	0.0434
ZNF174 MethylPlus HT-SELEX SCAN_Znf_C2H2 7777	DGSCGATCACTYGCCA	1	-0.2169	1	5	0.0008	24.9	0.0012
SPIB MethylMinus Methyl-HT-SELEX ETS 4067	AAWGRGGAAGTR	1	-0.2141	1	146	0.0241	554.3	0.0258
ELF3 MethylMinus Methyl-HT-SELEX ETS 4087	ACCAGGAAGTAAWNNNNAAAAAW	1	-0.2135	1	109	0.018	418.2	0.0195
CREB3L4 MethylMinus HT-SELEX bZIP 3487	GGTGACGTCAYC	1	-0.2107	1	30	0.0049	123.3	0.0057
RARG noCpG Methyl-HT-SELEX Nuclear_receptor 6207	RAGGTCAAAAGGTCAN	1	-0.207	1	402	0.0663	1486.5	0.0691
BATF3 inconclusive HT-SELEX bZIP 3717	GATGACGTCATC	1	-0.2069	1	10	0.0016	45.1	0.0021
FOSB inconclusive HT-SELEX bZIP 3607	GATGACGTCATC	1	-0.206	1	4	0.0007	20.4	0.0009
RARB MethylPlus HT-SELEX Nuclear_receptor 6202	RAGGTCATGACCTT	1	-0.2037	1	2	0.0003	11.2	0.0005
RARG MethylPlus Methyl-HT-SELEX Nuclear_receptor 6212	RAGGTCGTGACCTT	1	-0.2034	1	1	0.0002	6.1	0.0003
MAFF noCpG Methyl-HT-SELEX bZIP 3887	DTGCTGASTCAGCAN	1	-0.2034	1	1	0.0002	6.8	0.0003
KLF11 MethylPlus Methyl-HT-SELEX Znf_C2H2 8072	RCCACGCCCMCSCCACGCCCMC	1	-0.2034	1	1	0.0002	6	0.0003
GATA1 noCpG HT-SELEX Znf_GATA 8172	GATAATGNCATTATC	1	-0.2034	1	1	0.0002	6.3	0.0003
FOXO3 noCpG HT-SELEX Forkhead 4912	WTCCCCACACR	1	-0.2033	1	86	0.0142	334.3	0.0155
POU1F1 MethylPlus HT-SELEX POU 6937	NTAATGAGATGCRN	1	-0.1985	1	7	0.0012	33.3	0.0015
NR1I3 MethylPlus HT-SELEX Nuclear_receptor 5862	ATGAACTTT	1	-0.1956	1	818	0.1349	2987.9	0.139
ZNF282 noCpG HT-SELEX KRAB_Znf_C2H2 8667	NTTCCCACAACACG	1	-0.1941	1	300	0.0495	1119.4	0.0521
ARGFX noCpG Methyl-HT-SELEX Homeodomain 2072	TCTAATTARM	1	-0.1926	1	188	0.031	711.1	0.0331
SNAI1 MethylPlus HT-SELEX Znf_C2H2 8467	DGCAGGTGYD	1	-0.1894	1	1591	0.2624	5755	0.2677
NR2F1 noCpG HT-SELEX Nuclear_receptor 5887	GRGGTCAAAGGTCAN	1	-0.1888	1	3	0.0005	17	0.0008
ZNF174 MethylPlus Methyl-HT-SELEX SCAN_Znf_C2H2 7772	NGCCGATCACTCGCCM	1	-0.1888	1	3	0.0005	16.5	0.0008
TFE3 MethylMinus Methyl-HT-SELEX bHLH 2652	RVCATGTGACN	1	-0.1855	1	209	0.0345	789.3	0.0367
NFATC4 MethylPlus HT-SELEX RHD_IPT 7167	KTTTCCATGGAAAM	1	-0.1842	1	5	0.0008	25.1	0.0012
SRF noCpG Methyl-HT-SELEX MADS 5637	CCATGTATGG	1	-0.1828	1	87	0.0143	340.8	0.0159
CREB3L4 MethylMinus Methyl-HT-SELEX bZIP 3467	YGCCACGTCACC	1	-0.1821	1	98	0.0162	382	0.0178
ATF6B MethylMinus Methyl-HT-SELEX bZIP 3352	YGCCACGTCAYC	1	-0.1721	1	4	0.0007	21	0.001
MYOD1 little effect Methyl-HT-SELEX bHLH 3112	CGACAGCTGTYR	1	-0.1718	1	476	0.0785	1762.8	0.082
SPDEF MethylMinus Methyl-HT-SELEX ETS 4542	NAMCAGGATGTD	1	-0.1712	1	638	0.1052	2347.1	0.1092
FOS MethylMinus Methyl-HT-SELEX bZIP 3592	GATGAYGTCATC	1	-0.1678	1	14	0.0023	64	0.003
FERD3L noCpG Methyl-HT-SELEX bHLH 3017	GCAMCATATGTTAC	1	-0.1645	1	32	0.0053	134.2	0.0062
JDP2 inconclusive HT-SELEX bZIP 3672	SRTGACGTCAYS	1	-0.1641	1	11	0.0018	51.4	0.0024
ELF4 MethylMinus HT-SELEX ETS 4477	RAYGCGGAAGTG	1	-0.164	1	39	0.0064	161.1	0.0075
ARGFX noCpG Methyl-HT-SELEX Homeodomain 2067	YTAATCTAATTAG	1	-0.1617	1	10	0.0016	47.3	0.0022
FOXL2 MethylPlus Methyl-HT-SELEX Forkhead 5077	MACGTCAACAH	1	-0.1588	1	751	0.1239	2758.1	0.1283
ELF2 MethylMinus HT-SELEX ETS 4517	AATGCGGAAGTR	1	-0.1543	1	8	0.0013	39.2	0.0018
PAX9 MethylPlus Methyl-HT-SELEX PAX 6557	NSGTCACGCWTGANYGV	1	-0.1522	1	18	0.003	80.7	0.0038
FOSL1 noCpG Methyl-HT-SELEX bZIP 3622	KATGASTCAYC	1	-0.1518	1	160	0.0264	615.2	0.0286
FERD3L noCpG HT-SELEX bHLH 3027	GCRCCATATGTTAC	1	-0.1513	1	21	0.0035	92.8	0.0043
ELF3 MethylMinus HT-SELEX ETS 4102	SATKGCGGATGCV	1	-0.1495	1	1	0.0002	7.4	0.0003
RFX4 noCpG HT-SELEX RFX 7037	CGTTGCCATGGCAACG	1	-0.1495	1	1	0.0002	7.4	0.0003
LMX1B noCpG HT-SELEX Znf_LIM_Homeodomain 2192	AWTTTAATTAA	1	-0.148	1	381	0.0628	1424.4	0.0663
CUX1 MethylMinus HT-SELEX CUT_Homeodomain 4737	NTATCGATYR	1	-0.1473	1	1001	0.1651	3661.9	0.1703
ZFP42 multiple effects HT-SELEX Znf_C2H2 7507	NGGCVGCCATATTGK	1	-0.1436	1	4	0.0007	22.3	0.001
LBX2 noCpG Methyl-HT-SELEX Homeodomain 522	CTCATTAATTAT	1	-0.1436	1	4	0.0007	22.9	0.0011
RARB MethylPlus Methyl-HT-SELEX Nuclear_receptor 6187	RAGGTCRTGACCTT	1	-0.1416	1	6	0.001	31.5	0.0015
ZNF449 MethylMinus HT-SELEX SCAN_Znf_C2H2 7802	RCGCCCAACC	1	-0.1416	1	6	0.001	31.6	0.0015
ETV4 MethylMinus HT-SELEX ETS 4347	NACCGGAAGTR	1	-0.1383	1	54	0.0089	221.5	0.0103
PHOX2B noCpG HT-SELEX Homeodomain 1697	TAATTAGATTA	1	-0.1381	1	20	0.0033	89.8	0.0042
ZNF740 MethylPlus HT-SELEX Znf_C2H2 8372	CCRCCCCCCCCAC	1	-0.1373	1	23	0.0038	101.9	0.0047
CREB3 MethylMinus Methyl-HT-SELEX bZIP 3442	GRTGAYGTCAYC	1	-0.1372	1	74	0.0122	297.6	0.0138
HOXD10 noCpG HT-SELEX Homeodomain 1187	GGTAATAAAAH	1	-0.1357	1	1142	0.1884	4172.3	0.1941
POU3F1 noCpG HT-SELEX POU 6827	DTATGCWAATKAS	1	-0.1281	1	1085	0.179	3971.8	0.1848
SRF noCpG HT-SELEX MADS 5642	CCATGTAHGG	1	-0.1246	1	103	0.017	408.6	0.019
FOSB inconclusive Methyl-HT-SELEX bZIP 3602	GATGACGTCATC	1	-0.1216	1	9	0.0015	45.6	0.0021
POU4F3 noCpG HT-SELEX POU 6912	ATRAATAATGCAT	1	-0.1205	1	14	0.0023	66.1	0.0031
RXRG MethylPlus HT-SELEX Nuclear_receptor 6082	RAGGTCATGACCTY	1	-0.1195	1	4	0.0007	23.7	0.0011
ELF1 MethylMinus Methyl-HT-SELEX ETS 4447	AATGCGGAAGTG	1	-0.1168	1	69	0.0114	281.1	0.0131
HOXD9 noCpG HT-SELEX Homeodomain 1082	GCAATAAAAH	1	-0.1159	1	520	0.0858	1939.2	0.0902
PAX9 MethylPlus HT-SELEX PAX 6562	YCGTCACGCWTGANTGC	1	-0.115	1	273	0.045	1039.9	0.0484
XBP1 MethylMinus Methyl-HT-SELEX bZIP 3577	GRTGAYGTCAYS	1	-0.1147	1	630	0.1039	2338	0.1088
POU4F3 noCpG Methyl-HT-SELEX POU 6882	ATTAATTATGCAT	1	-0.1146	1	165	0.0272	641.5	0.0298
CUX2 inconclusive Methyl-HT-SELEX CUT_Homeodomain 4742	CTGATCGATYRG	1	-0.1145	1	23	0.0038	103.6	0.0048
SNAI1 MethylPlus Methyl-HT-SELEX Znf_C2H2 8472	AGCAGGTGCR	1	-0.1132	1	1169	0.1928	4280.4	0.1991
ETV4 MethylMinus HT-SELEX ETS 4332	NACCGGAAGTR	1	-0.1129	1	49	0.0081	205.5	0.0096
NEUROD1 noCpG HT-SELEX bHLH 2887	AAATANSGCGMCATATGKC	1	-0.1106	1	1	0.0002	8.5	0.0004
FOS MethylMinus HT-SELEX bZIP 3597	GATGACGTCATC	1	-0.1106	1	1	0.0002	8.3	0.0004
JUNB MethylMinus HT-SELEX bZIP 3567	GATGACGTCATC	1	-0.1106	1	1	0.0002	8.3	0.0004
IRF5 little effect HT-SELEX IRF 5542	CCGAAACCGAAACY	1	-0.1106	1	1	0.0002	8.7	0.0004
JUN MethylMinus HT-SELEX bZIP 3532	GATGACGTCATC	1	-0.1106	1	1	0.0002	8.7	0.0004
ZFP42 multiple effects Methyl-HT-SELEX Znf_C2H2 7502	TGGCGGCCATMTTGK	1	-0.1106	1	1	0.0002	8.5	0.0004
PAX8 MethylPlus Methyl-HT-SELEX PAX 6577	YSGTCACGCWTGANYGMHCN	1	-0.1106	1	1	0.0002	8.6	0.0004
ZFP1 noCpG HT-SELEX KRAB_Znf_C2H2 8687	CTTTTATACCCAGCY	1	-0.1105	1	74	0.0122	301.6	0.014
ZBTB12 little effect HT-SELEX BTBorPOZ_Znf_C2H2 8807	AGCTGRACCGCGYN	1	-0.1103	1	10	0.0016	50.5	0.0023
POU4F3 noCpG HT-SELEX POU 6917	ATGCATWATGCAT	1	-0.1082	1	407	0.0671	1531.1	0.0712
NFATC3 MethylPlus HT-SELEX RHD_IPT 7147	ATGGAAANWNNNWNTTTCCAT	1	-0.1062	1	9	0.0015	46.3	0.0022
JDP2 inconclusive Methyl-HT-SELEX bZIP 3662	GATGAYGTCATC	1	-0.1046	1	63	0.0104	261	0.0121
HOXD9 noCpG HT-SELEX Homeodomain 1107	GCAATAAAAH	1	-0.1035	1	440	0.0726	1653.4	0.0769
ZNF444 MethylPlus Methyl-HT-SELEX SCAN_Znf_C2H2 7842	CCGTCCCCCTCCCCCM	1	-0.1033	1	6	0.001	33.9	0.0016
POU4F3 noCpG Methyl-HT-SELEX POU 6902	ATNAATAATGCAT	1	-0.1022	1	257	0.0424	984.8	0.0458
RARA MethylPlus HT-SELEX Nuclear_receptor 6167	RAGGTCRTGACCTY	1	-0.1007	1	137	0.0226	540.4	0.0251
ATF3 MethylMinus HT-SELEX bZIP 3657	GATGACGTCATC	1	-0.1002	1	2	0.0003	14.5	0.0007
ATF3 MethylMinus Methyl-HT-SELEX bZIP 3642	GATGAYGTCATC	1	-0.1002	1	11	0.0018	55.5	0.0026
CREB3 MethylMinus Methyl-HT-SELEX bZIP 3437	YGCCACGTCACC	1	-0.09833	1	69	0.0114	284.1	0.0132
PAX3 MethylMinus Methyl-HT-SELEX PAX_homeodomain 6527	NTAATTGATTAD	1	-0.09781	1	15	0.0025	72.2	0.0034
BACH2 noCpG HT-SELEX bZIP 3512	AAANCATGASTCATSNTTT	1	-0.09672	1	10	0.0016	51.6	0.0024
JUND MethylMinus Methyl-HT-SELEX bZIP 3547	SATGACTCATS	1	-0.09666	1	133	0.0219	526.1	0.0245
SCRT1 MethylPlus HT-SELEX Znf_C2H2 8447	HGCAACAGGTG	1	-0.09516	1	45	0.0074	192.4	0.009
JDP2 noCpG Methyl-HT-SELEX bZIP 3687	NRTGASTCAYN	1	-0.09493	1	444	0.0732	1671.5	0.0777
NR2F1 MethylPlus Methyl-HT-SELEX Nuclear_receptor 5882	RAGGTCRNTGACCTY	1	-0.09398	1	5	0.0008	29.5	0.0014
ZNF740 MethylPlus Methyl-HT-SELEX Znf_C2H2 8367	CYGCCCCCCCCAC	1	-0.09345	1	20	0.0033	93.5	0.0044
BATF3 inconclusive HT-SELEX bZIP 3727	GRTGACGTCAYS	1	-0.09256	1	9	0.0015	47.9	0.0022
ELF3 MethylMinus HT-SELEX ETS 4092	ACCCGGAAGTAVNNNNNHWAAAW	1	-0.09256	1	9	0.0015	47.7	0.0022
IRF4 multiple effects Methyl-HT-SELEX IRF 5617	NYGAAACTGAAACTR	1	-0.09082	1	278	0.0459	1065	0.0495
POU4F3 noCpG Methyl-HT-SELEX POU 6907	ATGMATWATGCAT	1	-0.09043	1	421	0.0694	1589.4	0.0739
HOXC12 noCpG Methyl-HT-SELEX Homeodomain 1347	VGTAATAAAAH	1	-0.08991	1	151	0.0249	595.7	0.0277
SNAI3 MethylPlus Methyl-HT-SELEX Znf_C2H2 8502	RRCAGGTGCA	1	-0.0868	1	1188	0.1959	4364.6	0.203
ONECUT2 MethylMinus HT-SELEX CUT_Homeodomain 4687	NTATCGATYN	1	-0.0867	1	1047	0.1727	3857.2	0.1794
FOXB1 noCpG HT-SELEX Forkhead 5002	YWAWGTAAATATTGACATAR	1	-0.08528	1	21	0.0035	98.7	0.0046
FIGLA noCpG Methyl-HT-SELEX bHLH 3207	AMCACCTGK	1	-0.08262	1	1527	0.2519	5583.6	0.2597
FOXO3 noCpG Methyl-HT-SELEX Forkhead 4907	HTCCCCACACS	1	-0.08258	1	91	0.015	372	0.0173
GFI1 MethylMinus Methyl-HT-SELEX Znf_C2H2 7482	BMAATCACTGCAHYTCACTCN	1	-0.08226	1	1	0.0002	9.7	0.0005
POU3F4 MethylPlus HT-SELEX POU 6787	NTAATGAGATGCAT	1	-0.08226	1	1	0.0002	9.7	0.0005
ZNF524 MethylPlus Methyl-HT-SELEX Znf_C2H2 7682	MCTCGAACCCGH	1	-0.08117	1	17	0.0028	82.3	0.0038
TFAP2E MethylMinus HT-SELEX TFAP 4572	YGCCTSAGGCR	1	-0.08036	1	1275	0.2103	4681.1	0.2177
ELF3 MethylMinus Methyl-HT-SELEX ETS 4112	ACCAGGAAGTARADKCVHAAWAA	1	-0.07906	1	2	0.0003	15.4	0.0007
ZBTB14 MethylMinus HT-SELEX BTBorPOZ_Znf_C2H2 8777	RTGCGCGTGCACGTGA	1	-0.07906	1	2	0.0003	15	0.0007
PPARD noCpG Methyl-HT-SELEX Nuclear_receptor 6237	NGGGGTCAAAGGTCAN	1	-0.07906	1	2	0.0003	15.1	0.0007
PROP1 noCpG Methyl-HT-SELEX Homeodomain 1862	TAATTRSATTA	1	-0.07904	1	127	0.0209	508.7	0.0237
ELK3 MethylMinus Methyl-HT-SELEX ETS 4392	NRCCGGAAGTR	1	-0.07903	1	67	0.0111	280.4	0.013
KLF17 little effect HT-SELEX Znf_C2H2 8132	CACCACGCACCCMTT	1	-0.07896	1	60	0.0099	253.5	0.0118
FLI1 MethylMinus HT-SELEX ETS 4197	VACCGGAARTS	1	-0.07878	1	178	0.0294	699.2	0.0325
DMRT3 noCpG HT-SELEX DM 4787	AAATTGATACATT	1	-0.07764	1	710	0.1171	2646.8	0.1231
ZNF282 noCpG Methyl-HT-SELEX KRAB_Znf_C2H2 8662	TTTCCCACAACACD	1	-0.07763	1	391	0.0645	1485.4	0.0691
CREB3L1 MethylMinus Methyl-HT-SELEX bZIP 3377	TGCCACGTCAYC	1	-0.07731	1	87	0.0143	357.5	0.0166
ATF3 MethylMinus HT-SELEX bZIP 3647	GATGACGTCATC	1	-0.07568	1	8	0.0013	44.8	0.0021
JUN MethylMinus Methyl-HT-SELEX bZIP 3527	KATGACTCATM	1	-0.07568	1	8	0.0013	44.9	0.0021
MIXL1 noCpG HT-SELEX Homeodomain 1887	TAATYNRATTA	1	-0.07496	1	49	0.0081	211.8	0.0099
IRF8 inconclusive Methyl-HT-SELEX IRF 5597	NCGAAACYGAAACYR	1	-0.07369	1	68	0.0112	285.6	0.0133
SOX12 MethylMinus Methyl-HT-SELEX HMG 5367	ACCGAACAATG	1	-0.07357	1	177	0.0292	697.5	0.0324
TCF4 MethylMinus HT-SELEX bHLH 2987	VCACCTGC	1	-0.07168	1	1653	0.2726	6043.3	0.2811
GLIS2 MethylMinus HT-SELEX Znf_C2H2 8272	ACCCCCCRCGAHGC	1	-0.07058	1	22	0.0036	104.3	0.0049
KLF3 little effect HT-SELEX Znf_C2H2 8002	GRCCACGCCCW	1	-0.06853	1	264	0.0435	1022.5	0.0476
RXRG MethylPlus Methyl-HT-SELEX Nuclear_receptor 6072	RAGGTCACGACCYC	1	-0.06815	1	4	0.0007	26.3	0.0012
CREB3L1 MethylMinus Methyl-HT-SELEX bZIP 3407	TGCCACRTCAYC	1	-0.06766	1	3	0.0005	21.6	0.001
SNAI2 MethylPlus HT-SELEX Znf_C2H2 8497	RACAGGTGCA	1	-0.0676	1	1091	0.1799	4029.9	0.1875
ETV4 noCpG Methyl-HT-SELEX ETS 4342	ACAGGAAGGAAGTR	1	-0.06756	1	185	0.0305	729.7	0.0339
CDX1 MethylPlus HT-SELEX Homeodomain 1482	GGCCATAAAAC	1	-0.06756	1	298	0.0492	1148.3	0.0534
POU4F1 noCpG HT-SELEX POU 6877	ATGCATWATGCAT	1	-0.06705	1	736	0.1214	2747.5	0.1278
JUN MethylMinus Methyl-HT-SELEX bZIP 3522	KATGASTCATM	1	-0.06676	1	27	0.0045	125.6	0.0058
ZNF740 MethylPlus HT-SELEX Znf_C2H2 8362	CYGCCCCCCCCAC	1	-0.0663	1	5	0.0008	31.4	0.0015
CUX1 MethylMinus Methyl-HT-SELEX CUT_Homeodomain 4732	KTATTGATYA	1	-0.06439	1	527	0.0869	1989.1	0.0925
PHOX2B noCpG Methyl-HT-SELEX Homeodomain 1692	TAATTAGATTA	1	-0.06298	1	21	0.0035	101.2	0.0047
ZNF32 MethylPlus HT-SELEX Znf_C2H2 7527	NYGTAACMYGAYACC	1	-0.06241	1	103	0.017	423	0.0197
ELF2 MethylMinus HT-SELEX ETS 4492	RAYGCGGAAGTG	1	-0.06233	1	40	0.0066	178.2	0.0083
PAX6 MethylPlus Methyl-HT-SELEX PAX_homeodomain 6587	TYACGCATGANYGMACA	1	-0.06218	1	1431	0.236	5256	0.2445
POU2F2 noCpG HT-SELEX POU 6667	DTATGCWAATB	1	-0.06159	1	364	0.06	1394.6	0.0649
ZNF660 noCpG HT-SELEX Znf_C2H2 7657	ATTGATDVCCCACCCTAY	1	-0.0614	1	1	0.0002	10.9	0.0005
T noCpG Methyl-HT-SELEX T_box 7247	TTCACACSTASGTGTGAA	1	-0.0614	1	1	0.0002	10.2	0.0005
HOXC12 noCpG HT-SELEX Homeodomain 1357	GGTAATAAAAH	1	-0.05939	1	118	0.0195	480.9	0.0224
ZNF384 noCpG HT-SELEX Znf_C2H2 7537	TTTTTYNNNNNVNNNNRAAAAA	1	-0.05673	1	1577	0.2601	5785.4	0.2691
FOXA1 noCpG Methyl-HT-SELEX Forkhead 5027	CSYTAAGTAAACAAAC	1	-0.05659	1	16	0.0026	81.6	0.0038
HAND2 noCpG Methyl-HT-SELEX bHLH 3032	AACACCTGCR	1	-0.05639	1	590	0.0973	2224.4	0.1035
DUXA noCpG HT-SELEX Homeodomain 2012	TAAYBTAATCA	1	-0.05613	1	155	0.0256	621.5	0.0289
SIX1 little effect HT-SELEX Homeodomain 2352	MCGTATCAYN	1	-0.05521	1	1216	0.2006	4490.2	0.2089
ZNF384 noCpG Methyl-HT-SELEX Znf_C2H2 7532	TTTTTTTNNNNNNNNRAAAAAA	1	-0.05409	1	1387	0.2288	5106.7	0.2375
E2F2 MethylMinus HT-SELEX E2F 4852	GCGCGCGCGTW	1	-0.05246	1	9	0.0015	51.5	0.0024
FEV MethylMinus HT-SELEX ETS 4232	NACCGGAAGTG	1	-0.05188	1	51	0.0084	224.8	0.0105
TCF4 MethylMinus Methyl-HT-SELEX bHLH 2982	VCACCTGC	1	-0.05177	1	1705	0.2812	6249.8	0.2907
SOX4 noCpG HT-SELEX HMG 5382	GAACAAAGGV	1	-0.05176	1	2575	0.4247	9353.1	0.4351
HAND2 noCpG HT-SELEX bHLH 3037	AACACCTGCR	1	-0.04939	1	551	0.0909	2087.1	0.0971
JUND MethylMinus Methyl-HT-SELEX bZIP 3542	GATGASTCATS	1	-0.04933	1	141	0.0233	571.5	0.0266
ZNF501 MethylMinus HT-SELEX Znf_C2H2 7617	CGGCGACGCGAACAC	1	-0.04908	1	2	0.0003	17.8	0.0008
NFE2 noCpG HT-SELEX bZIP 3502	VATGASTCATB	1	-0.04881	1	37	0.0061	169.1	0.0079
ZBTB12 little effect Methyl-HT-SELEX BTBorPOZ_Znf_C2H2 8797	AGCTGGRCCGCGTS	1	-0.04823	1	8	0.0013	47.9	0.0022
SNAI2 MethylPlus Methyl-HT-SELEX Znf_C2H2 8492	RRCAGGTGCR	1	-0.04807	1	1222	0.2016	4519.4	0.2102
RARA noCpG HT-SELEX Nuclear_receptor 6162	RRGGTCANRRGGTCAN	1	-0.04773	1	520	0.0858	1975.7	0.0919
SOX3 noCpG Methyl-HT-SELEX HMG 5267	NKAACAATGG	1	-0.0467	1	1989	0.3281	7271.6	0.3382
GCM2 inconclusive HT-SELEX GCM 5172	ATGCGGGTR	1	-0.04653	1	106	0.0175	439.1	0.0204
CREB3L1 MethylMinus HT-SELEX bZIP 3392	TGCCACGTCACC	1	-0.04595	1	1	0.0002	11.7	0.0005
BBX Likely bind to stemloop HT-SELEX HMG 5182	TGAACRSYGTTCA	1	-0.04595	1	1	0.0002	11.6	0.0005
PROP1 MethylPlus Methyl-HT-SELEX Homeodomain 1867	TAATTGCRTTA	1	-0.04573	1	89	0.0147	375	0.0174
PITX2 noCpG HT-SELEX Homeodomain 1782	NTAATCCC	1	-0.04554	1	1523	0.2512	5604.6	0.2607
LMX1B noCpG Methyl-HT-SELEX Znf_LIM_Homeodomain 2182	AWTTTAATTAA	1	-0.04549	1	386	0.0637	1485.8	0.0691
ELK3 MethylMinus Methyl-HT-SELEX ETS 4407	VACCGGAAGTN	1	-0.04527	1	42	0.0069	190.3	0.0088
GABPA MethylMinus HT-SELEX ETS 4272	NACCGGAAGTR	1	-0.04518	1	65	0.0107	281.2	0.0131
SP8 little effect Methyl-HT-SELEX Znf_C2H2 7922	GCCACGCCCMCY	1	-0.044	1	526	0.0868	2000.1	0.093
HOXD10 noCpG Methyl-HT-SELEX Homeodomain 1177	GGTAATAAAAH	1	-0.04316	1	125	0.0206	513.4	0.0239
PAX4 noCpG Methyl-HT-SELEX PAX_homeodomain 6612	TAATTAGCTAATTA	1	-0.04299	1	73	0.012	313.5	0.0146
ONECUT3 MethylMinus HT-SELEX CUT_Homeodomain 4677	NYATCGATYN	1	-0.04256	1	956	0.1577	3565.5	0.1659
SNAI1 MethylPlus Methyl-HT-SELEX Znf_C2H2 8462	RGCAGGTGCR	1	-0.04154	1	1371	0.2261	5063	0.2355
FOSL1 MethylMinus Methyl-HT-SELEX bZIP 3617	GATGACGTCATC	1	-0.0391	1	173	0.0285	697.1	0.0324
ELK3 MethylMinus HT-SELEX ETS 4412	ACCGGAAGTR	1	-0.03907	1	9	0.0015	53.5	0.0025
KLF17 little effect Methyl-HT-SELEX Znf_C2H2 8122	CACCACSCACCCMTY	1	-0.03884	1	141	0.0233	576.6	0.0268
IRF5 little effect Methyl-HT-SELEX IRF 5547	VCGAAACCGAAACT	1	-0.03861	1	2	0.0003	18.2	0.0008
NFIC noCpG HT-SELEX NFI 5832	STTGGCDNNGTGCCARB	1	-0.03861	1	2	0.0003	18.6	0.0009
ATF7 MethylMinus HT-SELEX bZIP 3757	NATGACGTCATN	1	-0.03817	1	4	0.0007	29.3	0.0014
JDP2 noCpG HT-SELEX bZIP 3677	GATGASTCATS	1	-0.03767	1	27	0.0045	131.9	0.0061
SPIB MethylMinus Methyl-HT-SELEX ETS 4077	RAAWGRGGAAGTR	1	-0.03717	1	378	0.0623	1462.7	0.068
POU1F1 noCpG Methyl-HT-SELEX POU 6927	WTATGCAAATKAGN	1	-0.03582	1	3	0.0005	24.1	0.0011
SOX4 noCpG Methyl-HT-SELEX HMG 5377	RAACAAAGRV	1	-0.03579	1	2906	0.4793	10552.3	0.4908
HOXA10 noCpG Methyl-HT-SELEX Homeodomain 1197	GGTAATAAAAH	1	-0.03552	1	363	0.0599	1408.4	0.0655
YY2 multiple effects HT-SELEX Znf_C2H2 8577	DKCCGCCATTTTGA	1	-0.03446	1	1	0.0002	12.6	0.0006
KLF11 MethylPlus HT-SELEX Znf_C2H2 8077	RCCACGCCCMCGCCACGCCCMC	1	-0.03446	1	1	0.0002	12.1	0.0006
ZBTB14 MethylMinus HT-SELEX BTBorPOZ_Znf_C2H2 8767	RTGCGCGTGCACGHGV	1	-0.03443	1	11	0.0018	63.9	0.003
ELF2 MethylMinus Methyl-HT-SELEX ETS 4482	RAYGCGGAAGTR	1	-0.0344	1	36	0.0059	169.1	0.0079
DMRTC2 noCpG Methyl-HT-SELEX DM 4792	AATTGATACATT	1	-0.03428	1	632	0.1042	2397.3	0.1115
SOX8 noCpG Methyl-HT-SELEX HMG 5327	AGAACAATRV	1	-0.03371	1	2299	0.3792	8397.6	0.3906
FOXD2 noCpG HT-SELEX Forkhead 4952	AAACAATAACATTW	1	-0.03236	1	213	0.0351	852.2	0.0396
GFI1B noCpG Methyl-HT-SELEX Znf_C2H2 7492	NAAATCACTGCAHYTCACTCN	1	-0.03208	1	6	0.001	40.2	0.0019
POU1F1 MethylPlus HT-SELEX POU 6947	WTAATTTATGCRT	1	-0.03134	1	7	0.0012	46	0.0021
KLF12 MethylPlus Methyl-HT-SELEX Znf_C2H2 8027	KGCCACGCCCA	1	-0.03079	1	179	0.0295	725.8	0.0338
ZNF580 noCpG HT-SELEX Znf_C2H2 7417	CCTACCCTCDCCTACCCY	1	-0.03034	1	2	0.0003	19.6	0.0009
ZNF787 noCpG Methyl-HT-SELEX Znf_C2H2 7637	GATGCACKTAVCGTGCCTCA	1	-0.03004	1	13	0.0021	73.8	0.0034
RXRB MethylPlus Methyl-HT-SELEX Nuclear_receptor 6092	RRGGTCGTGACCTY	1	-0.02887	1	3	0.0005	26	0.0012
FOXR2 noCpG HT-SELEX Forkhead 4902	AYATAAACATAAATAWA	1	-0.02744	1	157	0.0259	644.8	0.03
MIXL1 noCpG Methyl-HT-SELEX Homeodomain 1877	TAATTNAATTA	1	-0.02699	1	39	0.0064	184.9	0.0086
SOX8 noCpG Methyl-HT-SELEX HMG 5337	ACAATGGNNCCATTGT	1	-0.02587	1	1	0.0002	13.5	0.0006
HOXC9 noCpG HT-SELEX Homeodomain 1127	GCAATAAAAH	1	-0.02364	1	374	0.0617	1461.6	0.068
SOX8 noCpG HT-SELEX HMG 5342	ACAATGGNNCCATTGT	1	-0.02324	1	3	0.0005	26.4	0.0012
SP1 MethylPlus Methyl-HT-SELEX Znf_C2H2 7942	TARGCCACGCCCMCW	1	-0.02322	1	28	0.0046	141	0.0066
ETV4 noCpG Methyl-HT-SELEX ETS 4327	ACAGGAAGGAAGTR	1	-0.023	1	414	0.0683	1610.2	0.0749
GCM1 inconclusive HT-SELEX GCM 5162	RTGCGGGTG	1	-0.02218	1	1922	0.317	7074.1	0.3291
BACH2 noCpG Methyl-HT-SELEX bZIP 3507	AAANCATGASTCATSVTTT	1	-0.0212	1	12	0.002	71.4	0.0033
ZNF740 MethylPlus Methyl-HT-SELEX Znf_C2H2 8357	CYGCCCCCCCCAC	1	-0.01891	1	7	0.0012	48.3	0.0022
JUN MethylMinus HT-SELEX bZIP 3537	GATGACKCATM	1	-0.01879	1	322	0.0531	1274.9	0.0593
EGR3 little effect Methyl-HT-SELEX Znf_C2H2 7902	HCCGCCCACGCAH	1	-0.01867	1	3	0.0005	27.8	0.0013
FOXN2 MethylMinus Methyl-HT-SELEX Forkhead 4887	WGCATCGTDACGATGCW	1	-0.01812	1	23	0.0038	121	0.0056
FOXA3 noCpG Methyl-HT-SELEX Forkhead 5047	CCTTAAGTAAACAAAC	1	-0.01812	1	9	0.0015	58.8	0.0027
TFAP2A MethylMinus Methyl-HT-SELEX TFAP 4592	DGCCTSAGGCH	1	-0.01803	1	65	0.0107	294	0.0137
CREB5 MethylMinus Methyl-HT-SELEX bZIP 3772	RATGAYGTCATN	1	-0.01787	1	57	0.0094	262.8	0.0122
TFAP2E MethylMinus Methyl-HT-SELEX TFAP 4567	TGCCCTVAGGCD	1	-0.01771	1	831	0.1371	3149.7	0.1465
FOXR2 noCpG Methyl-HT-SELEX Forkhead 4897	AYRTAAACATAAATRWA	1	-0.01751	1	96	0.0158	417.5	0.0194
NFE2 noCpG Methyl-HT-SELEX bZIP 3497	VATGASTCATB	1	-0.01735	1	25	0.0041	130.5	0.0061
XBP1 MethylMinus Methyl-HT-SELEX bZIP 3572	YGCCACRTCAYC	1	-0.01687	1	422	0.0696	1649.2	0.0767
SOX18 noCpG Methyl-HT-SELEX HMG 5297	VACAATGS	1	-0.01638	1	2100	0.3464	7727.5	0.3594
ZBTB7A MethylMinus HT-SELEX BTBorPOZ_Znf_C2H2 8342	KCGACCACCGA	1	-0.01625	1	53	0.0087	247.7	0.0115
ZNF449 MethylMinus Methyl-HT-SELEX SCAN_Znf_C2H2 7792	AMGCCCAACC	1	-0.0162	1	222	0.0366	902.2	0.042
FOXI1 noCpG Methyl-HT-SELEX Forkhead 5097	AAYGTAAACAAT	1	-0.01536	1	45	0.0074	215.1	0.01
FOSL1 MethylMinus HT-SELEX bZIP 3627	GATGACGTCATC	1	-0.01516	1	5	0.0008	39.6	0.0018
THRB MethylPlus HT-SELEX Nuclear_receptor 6272	HRRGGTCRTGACCTYK	1	-0.01497	1	3	0.0005	28.8	0.0013
EGR3 little effect HT-SELEX Znf_C2H2 7907	HMCGCCCACGCAM	1	-0.01463	1	1	0.0002	15.8	0.0007
HOXC10 noCpG HT-SELEX Homeodomain 1267	GGYAATAAAAY	1	-0.01397	1	329	0.0543	1308.1	0.0608
NR2C1 MethylPlus Methyl-HT-SELEX Nuclear_receptor 6002	RRGGTCATGACCTY	1	-0.01282	1	10	0.0016	65.1	0.003
FOXA3 noCpG Methyl-HT-SELEX Forkhead 5052	TTAWGTAAATATTTGCWTAR	1	-0.01199	1	3	0.0005	29.3	0.0014
ZSCAN5A noCpG HT-SELEX SCAN_Znf_C2H2 7727	VYGTCCCCCCCCAAAKCY	1	-0.01181	1	55	0.0091	259.4	0.0121
HOXC10 noCpG Methyl-HT-SELEX Homeodomain 1237	GGYAATAAAAC	1	-0.01129	1	327	0.0539	1306.1	0.0608
SCRT2 MethylPlus HT-SELEX Znf_C2H2 8457	HGCAACAGGTG	1	-0.01092	1	6	0.001	46.3	0.0022
RARA noCpG Methyl-HT-SELEX Nuclear_receptor 6147	RAGGTCAWRRGGTCAN	1	-0.01067	1	539	0.0889	2096.4	0.0975
DMRT3 noCpG Methyl-HT-SELEX DM 4782	AAATTGATACATT	1	-0.01061	1	67	0.0111	309.4	0.0144
PROP1 noCpG HT-SELEX Homeodomain 1872	TAATTDGATTA	1	-0.01059	1	30	0.0049	156.5	0.0073
SNAI2 MethylPlus Methyl-HT-SELEX Znf_C2H2 8482	RACAGGTGCA	1	-0.01015	1	1247	0.2057	4683.6	0.2179
ONECUT1 MethylMinus Methyl-HT-SELEX CUT_Homeodomain 4712	DTATTGATYN	1	-0.009965	1	277	0.0457	1121.6	0.0522
SNAI3 MethylPlus HT-SELEX Znf_C2H2 8507	AACAGGTGCA	1	-0.009713	1	1207	0.1991	4540.8	0.2112
ETV1 MethylMinus Methyl-HT-SELEX ETS 4297	DACCGGAAGTD	1	-0.009501	1	9	0.0015	62.6	0.0029
FOXA3 noCpG HT-SELEX Forkhead 5062	YTAWGTAAATATTTRCWTAR	1	-0.009241	1	4	0.0007	36.2	0.0017
KLF13 MethylPlus HT-SELEX Znf_C2H2 8087	NRCCACGCCCMCY	1	-0.009121	1	36	0.0059	183	0.0085
HOXA13 noCpG Methyl-HT-SELEX Homeodomain 1377	NCCAATAAAAM	1	-0.008729	1	132	0.0218	569.8	0.0265
ONECUT1 MethylMinus Methyl-HT-SELEX CUT_Homeodomain 4722	KTATTGATCCGT	1	-0.008527	1	72	0.0119	332.8	0.0155
ONECUT3 MethylMinus Methyl-HT-SELEX CUT_Homeodomain 4672	NTATTGATTN	1	-0.008464	1	276	0.0455	1122	0.0522
TFAP2E MethylMinus Methyl-HT-SELEX TFAP 4562	WGCCTSAGGCA	1	-0.008231	1	671	0.1107	2591.1	0.1205
KLF6 MethylPlus Methyl-HT-SELEX Znf_C2H2 8017	BGCCACGCCCH	1	-0.008053	1	9	0.0015	63.6	0.003
JDP2 noCpG Methyl-HT-SELEX bZIP 3667	GATGASTCATC	1	-0.007463	1	87	0.0143	394.7	0.0184
KLF13 MethylPlus Methyl-HT-SELEX Znf_C2H2 8092	NGCCACGCCCCCC	1	-0.007448	1	115	0.019	505.1	0.0235
ZSCAN5A noCpG Methyl-HT-SELEX SCAN_Znf_C2H2 7722	NYGTCCCYCCCCAAAKCY	1	-0.007105	1	31	0.0051	164.9	0.0077
POU5F1 noCpG Methyl-HT-SELEX POU 6847	NATTATGCWAATKARG	1	-0.006072	1	50	0.0082	246.5	0.0115
ELK3 MethylMinus HT-SELEX ETS 4397	NACCGGAAGTR	1	-0.00587	1	35	0.0058	183.3	0.0085
ONECUT2 MethylMinus HT-SELEX CUT_Homeodomain 4702	KTATCGATYDT	1	-0.005585	1	362	0.0597	1455.5	0.0677
JUNB MethylMinus Methyl-HT-SELEX bZIP 3562	SATGASTCATV	1	-0.005557	1	85	0.014	390.5	0.0182
SOX8 noCpG HT-SELEX HMG 5332	AGAACAATRG	1	-0.004872	1	829	0.1367	3189.5	0.1484
ALX1 noCpG HT-SELEX Homeodomain 1632	TAATTAGATTA	1	-0.004708	1	1	0.0002	19.1	0.0009
ALX1 noCpG Methyl-HT-SELEX Homeodomain 1627	TAATTAGATTA	1	-0.004708	1	1	0.0002	19.1	0.0009
PAX8 MethylPlus HT-SELEX PAX 6582	YCGTCACGCWTGASTGCNCN	1	-0.004093	1	37	0.0061	195.8	0.0091
ONECUT2 MethylMinus Methyl-HT-SELEX CUT_Homeodomain 4682	KTATTGATTN	1	-0.003666	1	251	0.0414	1044.1	0.0486
FOXC2 noCpG HT-SELEX Forkhead 4992	RYAAACAAACAM	1	-0.003608	1	450	0.0742	1796.2	0.0835
POU2F2 noCpG Methyl-HT-SELEX POU 6647	WTATGCAAATK	1	-0.003468	1	30	0.0049	166.7	0.0078
RXRB MethylPlus HT-SELEX Nuclear_receptor 6102	RRGGTCATGACCYY	1	-0.003301	1	2	0.0003	28.8	0.0013
ZNF501 MethylMinus Methyl-HT-SELEX Znf_C2H2 7612	MVGCGACGCGAACAC	1	-0.003291	1	290	0.0478	1195.4	0.0556
KLF6 MethylPlus HT-SELEX Znf_C2H2 8022	NRCCACGCCCM	1	-0.003012	1	970	0.16	3722.5	0.1732
HOXD10 noCpG Methyl-HT-SELEX Homeodomain 1157	GTAATAAAAY	1	-0.002868	1	310	0.0511	1274.2	0.0593
KLF4 little effect Methyl-HT-SELEX Znf_C2H2 8052	CVCCACGCCCW	1	-0.002636	1	1282	0.2114	4864.2	0.2263
JUND MethylMinus HT-SELEX bZIP 3552	SGTGACGTCATS	1	-0.002452	1	35	0.0058	191.1	0.0089
POU3F2 noCpG HT-SELEX POU 6732	WTATGCWAATKAG	1	-0.002435	1	90	0.0148	421.1	0.0196
ELK1 MethylMinus HT-SELEX ETS 4362	NACCGGAAGTG	1	-0.002426	1	9	0.0015	70.1	0.0033
KLF16 MethylPlus Methyl-HT-SELEX Znf_C2H2 8112	GCCACGCCCC	1	-0.002423	1	303	0.05	1251.5	0.0582
IRF5 little effect Methyl-HT-SELEX IRF 5537	VCGAAACCGAAACY	1	-0.002266	1	23	0.0038	138.9	0.0065
KLF13 MethylPlus Methyl-HT-SELEX Znf_C2H2 8082	CGCCACGCCCCCC	1	-0.002229	1	88	0.0145	414.9	0.0193
ETV5 noCpG Methyl-HT-SELEX ETS 4312	RCAGGAAGGAAGTG	1	-0.002206	1	225	0.0371	954.5	0.0444
SP3 little effect HT-SELEX Znf_C2H2 7957	NGCCACGCCCMCY	1	-0.002159	1	66	0.0109	324.2	0.0151
SP9 little effect Methyl-HT-SELEX Znf_C2H2 7932	GCCACGCCCMCC	1	-0.002078	1	288	0.0475	1197	0.0557
KLF14 MethylPlus HT-SELEX Znf_C2H2 8107	NRCCACGCCCCCY	1	-0.001859	1	962	0.1587	3709.6	0.1726
RARA MethylPlus Methyl-HT-SELEX Nuclear_receptor 6152	RAGGTCRTGACCTY	1	-0.001668	1	42	0.0069	225.4	0.0105
HOXC10 noCpG Methyl-HT-SELEX Homeodomain 1257	GGYAATAAAAC	1	-0.001482	1	275	0.0454	1154.6	0.0537
GLIS1 MethylMinus HT-SELEX Znf_C2H2 8262	BACCCCCCACGAMGC	1	-0.001452	1	59	0.0097	299.4	0.0139
HOXA10 noCpG HT-SELEX Homeodomain 1207	GGTAATAAAAH	1	-0.001327	1	300	0.0495	1252.2	0.0582
SP8 little effect HT-SELEX Znf_C2H2 7927	RCCACGCCCMCY	1	-0.001279	1	676	0.1115	2666.2	0.124
ZNF281 noCpG HT-SELEX Znf_C2H2 7477	GCCCCTCCCCCA	1	-0.000732	1	27	0.0045	165.5	0.0077
SOX9 noCpG HT-SELEX HMG 5322	MGAACAATRG	1	-0.000594	1	753	0.1242	2973.6	0.1383
KLF13 MethylPlus HT-SELEX Znf_C2H2 8097	NRCCACGCCCMCY	1	-0.000384	1	103	0.017	497.2	0.0231
EGR4 MethylPlus Methyl-HT-SELEX Znf_C2H2 7912	YCCGCCCACGCAC	1	-0.000379	1	6	0.001	63.6	0.003
ZNF281 noCpG Methyl-HT-SELEX Znf_C2H2 7472	GCCCCTCCCCCG	1	-0.000342	1	179	0.0295	805.8	0.0375
ZNF787 noCpG HT-SELEX Znf_C2H2 7647	TGCCTCAGTTTMCCC	1	-0.000313	1	17	0.0028	123.3	0.0057
SP3 little effect Methyl-HT-SELEX Znf_C2H2 7952	NGCCACGCCCMCY	1	-0.000313	1	28	0.0046	176.8	0.0082
POU5F1 noCpG HT-SELEX POU 6862	NATTATGCWAATKARG	1	-0.000301	1	113	0.0186	541.1	0.0252
KLF15 MethylPlus Methyl-HT-SELEX Znf_C2H2 7982	GCCACGCCCCCH	1	-0.000296	1	26	0.0043	167.7	0.0078
SP9 little effect HT-SELEX ZZnf_C2H2 7937	RCCACGCCCMCC	1	-0.000286	1	849	0.14	3349.3	0.1558
THRB noCpG HT-SELEX Nuclear_receptor 6267	GRGGTCAAAGGTCAN	1	-0.000244	1	10	0.0016	88.4	0.0041
ZNF524 MethylPlus HT-SELEX Znf_C2H2 7687	NCTCGAACCCKN	1	-0.000201	1	74	0.0122	383.1	0.0178
ZNF597 inconclusive HT-SELEX KRAB_Znf_C2H2 8737	SGCCGCCATTTTGN	1	-0.000154	1	2	0.0003	40.2	0.0019
EGR2 little effect Methyl-HT-SELEX Znf_C2H2 7892	HMCGCCCACGCAH	1	-0.000137	1	12	0.002	102.8	0.0048
NR2F6 noCpG HT-SELEX Nuclear_receptor 5952	GRGGTCAAAGGTCAN	1	-0.000117	1	32	0.0053	202.4	0.0094
POU3F4 noCpG HT-SELEX POU 6777	DTATGCWAATKAG	1	-0.0001	1	81	0.0134	420.2	0.0195
KLF2 little effect Methyl-HT-SELEX Znf_C2H2 8042	VRCCMCGCCCN	1	-6.6e-05	1	1154	0.1903	4515.3	0.21
YY1 inconclusive Methyl-HT-SELEX Znf_C2H2 8552	GGCGGCCATTTTGD	1	-4.9e-05	1	29	0.0048	194.5	0.009
KLF2 little effect HT-SELEX Znf_C2H2 8047	NRCCACGCCCW	1	-3.8e-05	1	1209	0.1994	4733.6	0.2202
PAX2 MethylPlus HT-SELEX PAX 6572	MCGTCACGCWYSASYGCNCN	1	-1.5e-05	1	958	0.158	3829.9	0.1782
ZNF787 noCpG Methyl-HT-SELEX Znf_C2H2 7632	TGCCTCAGTTTMCCC	1	-1.5e-05	1	12	0.002	114.4	0.0053
EGR1 little effect HT-SELEX Znf_C2H2 7887	CMCGCCCACGCVC	1	-1.2e-05	1	696	0.1148	2854.9	0.1328
ONECUT2 MethylMinus Methyl-HT-SELEX CUT_Homeodomain 4692	KTATTGATTTT	1	-1e-05	1	93	0.0153	494.8	0.023
KLF15 MethylPlus Methyl-HT-SELEX Znf_C2H2 7972	GCCACGCCCCCC	1	-8e-06	1	94	0.0155	501.9	0.0233
SREBF2 MethylMinus HT-SELEX bHLH 2637	ATCACGCCAC	1	-4e-06	1	193	0.0318	922.4	0.0429
ZNF460 MethylMinus Methyl-HT-SELEX KRAB_Znf_C2H2 8752	CAACGCCCCCCSM	1	-4e-06	1	126	0.0208	645.3	0.03
TFAP2A MethylMinus HT-SELEX TFAP 4597	HGCCTSAGGCD	1	-3e-06	1	457	0.0754	1968.8	0.0916
KLF4 little effect HT-SELEX Znf_C2H2 8057	SVCCACGCCCM	1	-2e-06	1	643	0.1061	2689.7	0.1251
SREBF2 MethylMinus Methyl-HT-SELEX bHLH 2627	ATCACACCAY	1	-1e-06	1	346	0.0571	1557.2	0.0724
TCFL5 MethylMinus Methyl-HT-SELEX bHLH 2592	KCACGCGCMC	1	-1e-06	1	105	0.0173	575.9	0.0268
YY1 inconclusive HT-SELEX Znf_C2H2 8562	SGCCGCCATTTTGN	1	0	1	3	0.0005	71.2	0.0033
TCFL5 MethylMinus HT-SELEX bHLH 2597	TCACGCGCAC	1	0	1	111	0.0183	604.8	0.0281
EGR2 little effect HT-SELEX Znf_C2H2 7897	MMCGCCCACGCAC	1	0	1	26	0.0043	211.1	0.0098
SREBF1 MethylMinus Methyl-HT-SELEX bHLH 2607	ATCACMCCAC	1	0	1	396	0.0653	1786.5	0.0831
ZBTB7A MethylMinus Methyl-HT-SELEX BTBorPOZ_Znf_C2H2 8337	RCGACCACCGA	1	0	1	205	0.0338	1034.1	0.0481
ZBTB7B MethylMinus Methyl-HT-SELEX BTBorPOZ_Znf_C2H2 8347	DCGACCACCN	1	0	1	218	0.036	1111.4	0.0517
E2F2 little effect HT-SELEX E2F 4847	RWTTTGGCGCCATTWY	1	0	1	101	0.0167	640.1	0.0298
ZBTB7B MethylMinus HT-SELEX BTBorPOZ_Znf_C2H2 8352	RCGACCACCS	1	0	1	108	0.0178	717.1	0.0334
MEF2B noCpG HT-SELEX MADS 5682	TGTTACCATATWTGG	1	0	1	0	0	0	0
ZFP41 inconclusive HT-SELEX Znf_C2H2 7517	NGCTAACTCTCCGCR	1	0	1	0	0	0	0
ZFP41 inconclusive Methyl-HT-SELEX Znf_C2H2 7512	CGCTAACTCTCCRCN	1	0	1	0	0	0	0
MEF2B noCpG Methyl-HT-SELEX MADS 5677	TGTTACCATATWTGG	1	0	1	0	0	0	0
MTF1 little effect HT-SELEX Znf_C2H2 8587	BTTTTGCACACGGCNYN	1	0	1	0	0	2.3	0.0001
MTF1 little effect Methyl-HT-SELEX Znf_C2H2 8582	STTTTGCACACGGCCYN	1	0	1	0	0	1.2	0.0001
CPSF4 Potential ssDNA binder Methyl-HT-SELEX Znf_CCCH 7872	CCCWCCWCCACCCCWCCCCCACCAD	1	0	1	0	0	0	0
ZIC1 inconclusive Methyl-HT-SELEX Znf_C2H2 8277	GACCCCCTGCTGTGC	1	0	1	0	0	4.6	0.0002
ZIC1 inconclusive Methyl-HT-SELEX Znf_C2H2 8287	KACCCCCTGCTGTGM	1	0	1	0	0	5	0.0002
ZIC3 inconclusive HT-SELEX Znf_C2H2 8302	VGACCCCCCGCTGTGM	1	0	1	0	0	0	0
ZIC3 inconclusive HT-SELEX Znf_C2H2 8312	GACCCCCCGCTGYGC	1	0	1	0	0	2.6	0.0001
ZIC3 inconclusive Methyl-HT-SELEX Znf_C2H2 8297	NGACCCCCTGCTGTGM	1	0	1	0	0	0	0
ZIC3 inconclusive Methyl-HT-SELEX Znf_C2H2 8307	GACCCCCTGCTGTGC	1	0	1	0	0	2.6	0.0001
CPSF4 Potential ssDNA binder HT-SELEX Znf_CCCH 7877	CCCWCCRCCACCCCRCCCCCACCAD	1	0	1	0	0	0	0
MYBL2 MethylMinus HT-SELEX SANTorMyb 5812	KTAACSGTTRN	1	0	1	0	0	0	0
ZIC5 inconclusive HT-SELEX Znf_C2H2 8332	VGACCCCCCGCTGYGM	1	0	1	0	0	0	0
ZIC5 inconclusive Methyl-HT-SELEX Znf_C2H2 8327	VGACCCCCTGCTGTGM	1	0	1	0	0	1.1	0.0001
ZNF12 MethylPlus HT-SELEX KRAB_Znf_C2H2 8717	GGGGCTRCTTGTTATAGCATV	1	0	1	0	0	10.8	0.0005
ZNF12 MethylPlus Methyl-HT-SELEX KRAB_Znf_C2H2 8712	GGGGMTGCTCGTTATAGCGTR	1	0	1	0	0	0	0
ZNF140 little effect HT-SELEX KRAB_Znf_C2H2 8677	WGCAATTCCGCTCA	1	0	1	0	0	0	0
ZNF140 little effect Methyl-HT-SELEX KRAB_Znf_C2H2 8672	WGCAATTCCGCTCA	1	0	1	0	0	0	0
MYBL2 MethylMinus Methyl-HT-SELEX SANTorMyb 5807	TTAACSGTTAA	1	0	1	0	0	0	0
ZNF177 inconclusive HT-SELEX KRAB_Znf_C2H2 8727	BTCGRTCGARVGGMVMAGTCATK	1	0	1	0	0	3.4	0.0002
ZNF177 inconclusive Methyl-HT-SELEX KRAB_Znf_C2H2 8722	STTGATCTARVGGMAMAGTCATK	1	0	1	0	0	0	0
ZNF23 MethylPlus HT-SELEX KRAB_Znf_C2H2 8707	BGGTCGCGGCCATGGGTGH	1	0	1	0	0	1.6	0.0001
ZNF23 MethylPlus Methyl-HT-SELEX KRAB_Znf_C2H2 8702	BGGKCGCGGCCATGGGTGW	1	0	1	0	0	5.4	0.0002
BCL6B muliple effects Methyl-HT-SELEX BTBorPOZ_Znf_C2H2 8862	RCGTAATCTAGGAATT	1	0	1	0	0	0	0
BCL6B muliple effects HT-SELEX BTBorPOZ_Znf_C2H2 8872	RCGTAATCGAGGAATD	1	0	1	0	0	0	0
BCL6B MethylMinus Methyl-HT-SELEX BTBorPOZ_Znf_C2H2 8857	NTGCTTTCTAGGAATN	1	0	1	0	0	0	0
BCL6B MethylMinus HT-SELEX BTBorPOZ_Znf_C2H2 8867	NTGCTTTCGAGGAATN	1	0	1	0	0	0	0
BCL6 multiple effects Methyl-HT-SELEX BTBorPOZ_Znf_C2H2 8882	RCGYWATCTAGGAATT	1	0	1	0	0	0	0
BCL6 multiple effects HT-SELEX BTBorPOZ_Znf_C2H2 8892	RCGTAATCGAGGAATT	1	0	1	0	0	0	0
ZNF276 noCpG HT-SELEX Znf_C2H2 7607	STTAAGGTVGTATAGWCCACCTTWA	1	0	1	0	0	1.2	0.0001
ZNF276 noCpG Methyl-HT-SELEX Znf_C2H2 7602	VTTAAGGTGGTATAGWCCACCTTAAG	1	0	1	0	0	0	0
NFATC2 MethylPlus Methyl-HT-SELEX RHD_IPT 7102	TTTTCCGCGGAAAA	1	0	1	0	0	0	0
BCL6 MethylMinus Methyl-HT-SELEX BTBorPOZ_Znf_C2H2 8877	WTGCTTTCTAGGAATT	1	0	1	0	0	0	0
BCL6 MethylMinus HT-SELEX BTBorPOZ_Znf_C2H2 8887	NTGCTTTCGAGGAATN	1	0	1	0	0	0	0
NHLH2 little effect HT-SELEX bHLH 3067	GGGNCGCAGCTGCGTCCC	1	0	1	0	0	2.3	0.0001
BCL11B little effect Methyl-HT-SELEX Znf_C2H2 7542	GTGAACGYYDHHVCTACAC	1	0	1	0	0	0	0
BCL11B little effect HT-SELEX Znf_C2H2 7547	GTGAACGCWRNNGCTACAC	1	0	1	0	0	0	0
BBX Likely bind to stemloop Methyl-HT-SELEX HMG 5177	TGAACRWYGTTCA	1	0	1	0	0	6.4	0.0003
ZNF345 multiple effects HT-SELEX Znf_C2H2 7557	TTGCAACAYGNRCAACCGTACY	1	0	1	0	0	0	0
ZNF345 multiple effects Methyl-HT-SELEX Znf_C2H2 7552	TYGCAACMCVNRCAACTGTACC	1	0	1	0	0	0	0
NHLH2 little effect Methyl-HT-SELEX bHLH 3062	GGGBMKCAGCTGCGTCCC	1	0	1	0	0	4	0.0002
NKX2-8 MethylPlus Methyl-HT-SELEX Homeodomain 372	GATGTCGTTAYTGC	1	0	1	0	0	0	0
ZNF385D little effect HT-SELEX Znf_U1 8517	MCGTCGCGACGK	1	0	1	0	0	0.5	0
ZNF385D little effect Methyl-HT-SELEX Znf_U1 8512	TCGTCGCGACGR	1	0	1	0	0	0	0
PRDM4 MethylPlus Methyl-HT-SELEX SET_Znf_C2H2 8412	CGGCGGTTTCRAGGGTTVCC	1	0	1	0	0	0	0
PRDM4 MethylPlus Methyl-HT-SELEX SET_Znf_C2H2 8407	CGGCRGTTTCRAGGCTCCCC	1	0	1	0	0	0	0
ZNF444 MethylPlus HT-SELEX SCAN_Znf_C2H2 7847	SCGTCCCCCTCCCCCC	1	0	1	0	0	1.2	0.0001
PRDM4 MethylPlus HT-SELEX SET_Znf_C2H2 8417	CRRCAGTTTCAAGGCCCCCC	1	0	1	0	0	0	0
NR5A2 MethylPlus HT-SELEX Nuclear_receptor 6342	TCAAGGTCATGACCTTGA	1	0	1	0	0	0	0
NR5A2 MethylPlus Methyl-HT-SELEX Nuclear_receptor 6327	TCAAGGTCRYGACCTTGA	1	0	1	0	0	0	0
ZNF454 little effect HT-SELEX KRAB_Znf_C2H2 8602	TGGCGCCGGCGCCN	1	0	1	0	0	0	0
ZNF454 little effect HT-SELEX KRAB_Znf_C2H2 8607	TGGCGCCWGGCGCCA	1	0	1	0	0	0	0
ZNF454 little effect Methyl-HT-SELEX KRAB_Znf_C2H2 8592	TGGCGCCGGCGCYH	1	0	1	0	0	0	0
ZNF454 little effect Methyl-HT-SELEX KRAB_Znf_C2H2 8597	TRGCGCCWGGCGCYA	1	0	1	0	0	0	0
ZNF460 MethylMinus HT-SELEX KRAB_Znf_C2H2 8757	CAACGCCCCCCGM	1	0	1	0	0	0	0
NR5A2 noCpG HT-SELEX Nuclear_receptor 6337	TGACCTTGANYCAAGGTCA	1	0	1	0	0	0.5	0
ONECUT1 MethylMinus HT-SELEX CUT_Homeodomain 4727	GTATCGATCGBN	1	0	1	0	0	0	0
ZNF580 noCpG HT-SELEX Znf_C2H2 7437	YRTTATGTTAAATWATTACCHTN	1	0	1	0	0	0	0
ZNF580 noCpG Methyl-HT-SELEX Znf_C2H2 7412	CCTACCCTYGCCTACCCT	1	0	1	0	0	0	0
BACH2 MethylMinus HT-SELEX bZIP 3517	AAANCATGACGTCATGVTTT	1	0	1	0	0	0.4	0
ZNF580 noCpG Methyl-HT-SELEX Znf_C2H2 7427	BATTATGTTAAATWATTACCHTN	1	0	1	0	0	0	0
ZNF597 inconclusive Methyl-HT-SELEX KRAB_Znf_C2H2 8732	GGCGGCCATTTTGD	1	0	1	0	0	7.9	0.0004
ZNF660 noCpG Methyl-HT-SELEX Znf_C2H2 7652	AYTGATDVCCCACCCTAC	1	0	1	0	0	3	0.0001
ZNF684 MethylPlus HT-SELEX KRAB_Znf_C2H2 8747	RTACAGTCCACCCCTTKA	1	0	1	0	0	0	0
ZNF684 MethylPlus Methyl-HT-SELEX KRAB_Znf_C2H2 8742	AYACAGTCCACCCCTTKA	1	0	1	0	0	0.8	0
ZNF713 MethylPlus HT-SELEX KRAB_Znf_C2H2 8652	NMGACGACTGCCACGAAAV	1	0	1	0	0	0	0
ZNF713 MethylPlus Methyl-HT-SELEX KRAB_Znf_C2H2 8642	TAGACGACTGCCACGAAAS	1	0	1	0	0	0	0
ZNF713 noCpG HT-SELEX KRAB_Znf_C2H2 8657	WAGAAAAAAGACWRGAAAG	1	0	1	0	0	0	0
ZNF713 noCpG Methyl-HT-SELEX KRAB_Znf_C2H2 8647	TAGAAAAAAGACWRGAAAV	1	0	1	0	0	0.9	0
PAX1 MethylPlus HT-SELEX PAX 6552	CCGTCACGCWTGACTGM	1	0	1	0	0	0	0
PAX1 MethylPlus Methyl-HT-SELEX PAX 6547	YSGTCACGCTTGASTGM	1	0	1	0	0	4.6	0.0002
ZNF75A noCpG HT-SELEX KRAB_Znf_C2H2 8637	MGCTTTTCCCACAC	1	0	1	0	0	2.6	0.0001
ZNF75A noCpG Methyl-HT-SELEX KRAB_Znf_C2H2 8622	MGCTTTTCCCACAC	1	0	1	0	0	4.2	0.0002
ZNF75A noCpG Methyl-HT-SELEX KRAB_Znf_C2H2 8632	AGCTTTTCCCACAY	1	0	1	0	0	0.7	0
ATF6 MethylMinus Methyl-HT-SELEX bZIP 3337	TGATGACGTGGCAN	1	0	1	0	0	4.5	0.0002
ZNF76 inconclusive Methyl-HT-SELEX Znf_C2H2 7592	HTTACCCAYAATGCAYTGCDV	1	0	1	0	0	2	0.0001
ZNF771 MethylPlus HT-SELEX Znf_C2H2 7577	NGCGCTAACCATTRN	1	0	1	0	0	2.3	0.0001
ATF6 MethylMinus HT-SELEX bZIP 3347	TGATGACGTGGCAN	1	0	1	0	0	1.6	0.0001
ZNF771 MethylPlus Methyl-HT-SELEX Znf_C2H2 7572	NGCGCTAACCATTGN	1	0	1	0	0	2.3	0.0001
ATF4 MethylMinus HT-SELEX bZIP 3882	GGATGACGTCATCC	1	0	1	0	0	2.4	0.0001
ZNF787 noCpG HT-SELEX Znf_C2H2 7642	GATGCACNNNNSSTGCCTCR	1	0	1	0	0	5.3	0.0002
PAX7 MethylPlus HT-SELEX PAX_homeodomain 6512	YCGTCACGCTWATTAN	1	0	1	0	0	1.3	0.0001
PAX7 MethylPlus Methyl-HT-SELEX PAX_homeodomain 6497	YSGTCACGCTWATTAN	1	0	1	0	0	0	0
PAX7 multiple effects HT-SELEX PAX_homeodomain 6477	CRATTCGTCACGGTB	1	0	1	0	0	0.8	0
ZSCAN16 noCpG HT-SELEX SCAN_Znf_C2H2 7757	AAGTGTTAACAGAGCCTCT	1	0	1	0	0	0	0
ZSCAN16 noCpG HT-SELEX SCAN_Znf_C2H2 7767	VADTGTTAACAGAGCCTCN	1	0	1	0	0	0	0
ZSCAN16 noCpG Methyl-HT-SELEX SCAN_Znf_C2H2 7752	RAGTGTTAACAGAGCCTCT	1	0	1	0	0	0	0
ZSCAN16 noCpG Methyl-HT-SELEX SCAN_Znf_C2H2 7762	AADTGTTAACAGAGCCTCH	1	0	1	0	0	0	0
ZSCAN23 noCpG HT-SELEX SCAN_Znf_C2H2 7747	NTCATGTGCTAATTACAAA	1	0	1	0	0	0	0
ZSCAN23 noCpG Methyl-HT-SELEX SCAN_Znf_C2H2 7742	NTCATGTGCTAATTACRAA	1	0	1	0	0	0	0
ZSCAN29 multiple effects HT-SELEX SCAN_Znf_C2H2 7837	CCGCGTAGACGTCTACACNG	1	0	1	0	0	0	0
ZSCAN29 multiple effects Methyl-HT-SELEX SCAN_Znf_C2H2 7832	CCGYGTAGMCGTCTACACNG	1	0	1	0	0	0	0
ZSCAN31 MethylPlus HT-SELEX SCAN_Znf_C2H2 7817	GCATAACTGCCCTGCGKCC	1	0	1	0	0	0	0
ZSCAN31 MethylPlus Methyl-HT-SELEX SCAN_Znf_C2H2 7812	GCATAAYTGCCCCGCTKCC	1	0	1	0	0	0	0
PKNOX1 MethylPlus HT-SELEX MEIS 5732	TGACAGCTGTCA	1	0	1	0	0	0	0
ZSCAN9 noCpG HT-SELEX SCAN_Znf_C2H2 7737	RAGGATAAGATAAGAATCAY	1	0	1	0	0	0	0
TBX20 MethylPlus Methyl-HT-SELEX T_box 7327	RAGGTGTGAASGYGTGAA	1	0	1	0	0	0.4	0
ZSCAN9 noCpG Methyl-HT-SELEX SCAN_Znf_C2H2 7732	AAGGATAAGATAAGAATCAN	1	0	1	0	0	0	0
TBX20 MethylPlus Methyl-HT-SELEX T_box 7347	TTCACACCTARGTGTGAA	1	0	1	0	0	0	0
TBX20 MethylPlus Methyl-HT-SELEX T_box 7322	AAGGTGTGAAWTTCACACCTT	1	0	1	0	0	0	0
HNF4A noCpG Methyl-HT-SELEX Nuclear_receptor 5967	RAGTCCAAAGTCCAH	1	0	1	0	0	3.4	0.0002
HNF4A noCpG Methyl-HT-SELEX Nuclear_receptor 5962	RRGGTCAAAGTCCAH	1	0	1	0	0	2	0.0001
HNF4A noCpG HT-SELEX Nuclear_receptor 5987	GRGTCCAAAGTCCAH	1	0	1	0	0	3.4	0.0002
HNF4A noCpG HT-SELEX Nuclear_receptor 5982	RGGGTCAAAGTCCAH	1	0	1	0	0	2	0.0001
TBX20 MethylPlus HT-SELEX T_box 7357	TTCACACCTAGGTGTGAA	1	0	1	0	0	0	0
GMEB2 MethylMinus HT-SELEX SAND 7207	CTACGTACSSTACGTAS	1	0	1	0	0	0	0
GMEB1 MethylMinus HT-SELEX SAND 7217	TTACGTAANTTACGTAA	1	0	1	0	0	0	0
TBX20 MethylPlus HT-SELEX T_box 7332	RAGGTGTGAAWTTCACACCTY	1	0	1	0	0	0	0
GLI3 multiple effects HT-SELEX Znf_C2H2 8252	VGACCACCCACGDCG	1	0	1	0	0	2.2	0.0001
GLI2 multiple effects Methyl-HT-SELEX Znf_C2H2 8237	RGACCACCCACGWTG	1	0	1	0	0	2.2	0.0001
GLI2 multiple effects HT-SELEX Znf_C2H2 8242	VGACCACCCACGWCG	1	0	1	0	0	1.2	0.0001
TCF7L1 MethylMinus HT-SELEX HMG 5257	ACATCGRGGCGCTGW	1	0	1	0	0	0	0
TCF7L1 MethylMinus Methyl-HT-SELEX HMG 5247	ACATCGGGGCGCTGW	1	0	1	0	0	0	0
HOXD3 noCpG Methyl-HT-SELEX Homeodomain 922	CTAATTAC	1	0	1	0	0	0	0
T noCpG HT-SELEX T_box 7257	TTCACACCTAGGTGTGAA	1	0	1	0	0	1.3	0.0001
HSF5 MethylMinus HT-SELEX HSF 5412	AACGTTCTAGAAYGTT	1	0	1	0	0	1.2	0.0001
HSF5 MethylMinus Methyl-HT-SELEX HSF 5402	AACATTCTAGAATGTT	1	0	1	0	0	0	0
FOXP3 MethylMinus Methyl-HT-SELEX Forkhead 5147	BATTTGTATGACAAATG	1	0	1	0	0	0	0
HSFY1 MethylMinus HT-SELEX HSF 5427	RCGTTCGAAACGTTCGAAN	1	0	1	0	0	0	0
FOXP3 MethylMinus HT-SELEX Forkhead 5152	SATTTGTATGACAAATV	1	0	1	0	0	0	0
HSFY1 MethylMinus HT-SELEX HSF 5432	RTTCGAAHSDTTCGAAY	1	0	1	0	0	0	0
HSFY1 MethylMinus Methyl-HT-SELEX HSF 5417	RCATTCYAAACATTCCAHN	1	0	1	0	0	0	0
HSFY1 MethylMinus Methyl-HT-SELEX HSF 5422	RTTCGAAYSRTTCGAAY	1	0	1	0	0	0	0
HSFY2 MethylMinus HT-SELEX HSF 5447	RCGTTCGAAACGTTCGAAH	1	0	1	0	0	0	0
HSFY2 MethylMinus HT-SELEX HSF 5452	RTTCGAAHSDTTCGAAY	1	0	1	0	0	0.6	0
HSFY2 MethylMinus Methyl-HT-SELEX HSF 5442	RTTCGAAYSRTTCGAAY	1	0	1	0	0	0	0
IRF3 inconclusive HT-SELEX IRF 5562	KCRGTTTCSNSGAAACCGAAACY	1	0	1	0	0	0	0
IRF3 inconclusive HT-SELEX IRF 5572	AGGAAACGGAAACCGAAACW	1	0	1	0	0	0.5	0
FOXA3 noCpG HT-SELEX Forkhead 5057	CCTTAAGTAAACAAAS	1	0	1	0	0	1.4	0.0001
TFCP2 MethylPlus HT-SELEX CP2 4637	AACCGGTTBDAACCGGWT	1	0	1	0	0	0.5	0
TFCP2 MethylPlus Methyl-HT-SELEX CP2 4632	AACCGGTTTRAACCGGTT	1	0	1	0	0	0	0
SP2 MethylPlus Methyl-HT-SELEX Znf_C2H2 7962	NTAAGTCCCGCCCCCTT	1	0	1	0	0	2	0.0001
SP2 MethylPlus HT-SELEX Znf_C2H2 7967	MTAAGCCCCGCCCMCTT	1	0	1	0	0	7.7	0.0004
IRF3 inconclusive Methyl-HT-SELEX IRF 5557	GCKGTTTCCWGGAAACYGAAAC	1	0	1	0	0	0.6	0
FLI1 MethylMinus Methyl-HT-SELEX ETS 4212	VACCGGATATCCGGTB	1	0	1	0	0	0	0
FLI1 MethylMinus Methyl-HT-SELEX ETS 4192	RACCGGATATCCGGTY	1	0	1	0	0	0	0
FLI1 MethylMinus HT-SELEX ETS 4222	VACCGGATATCCGGTB	1	0	1	0	0	0	0
IRF3 inconclusive Methyl-HT-SELEX IRF 5567	AGGAAAGGGAAASBGAAACD	1	0	1	0	0	3	0.0001
IRF4 multiple effects HT-SELEX IRF 5622	HCGAAACCGAAACYR	1	0	1	0	0	3.5	0.0002
IRF5 little effect HT-SELEX IRF 5552	CCGAAACCGAAACY	1	0	1	0	0	0	0
IRF6 MethylPlus HT-SELEX IRF 5532	ACCGAAACT	1	0	1	0	0	0	0
IRF8 inconclusive HT-SELEX IRF 5612	HCGAAACCGAAACTA	1	0	1	0	0	2.6	0.0001
SOX10 noCpG Methyl-HT-SELEX HMG 5347	AACAATGGSCCATTGTT	1	0	1	0	0	0.5	0
SOX10 noCpG HT-SELEX HMG 5352	AACAATGGNCCATTGTT	1	0	1	0	0	0	0
THRB MethylPlus Methyl-HT-SELEX Nuclear_receptor 6282	RTGACCTCACGTGACCTCA	1	0	1	0	0	0	0
ETV3 MethylMinus HT-SELEX ETS 4252	NACCGGATATCCGGTH	1	0	1	0	0	0	0
ETV3 MethylMinus HT-SELEX ETS 4247	ASCGGAAGTGGCACTTCCGGT	1	0	1	0	0	0	0
SMAD5 MethylPlus Methyl-HT-SELEX MAD 5627	CGTCTAGACR	1	0	1	0	0	4.5	0.0002
ETS2 MethylMinus Methyl-HT-SELEX ETS 4277	RACAGGAAGYACTTCCTGTY	1	0	1	0	0	0	0
ETS2 MethylMinus HT-SELEX ETS 4282	RACCGGAAGYRCTTCCGGTY	1	0	1	0	0	0	0
ERG MethylMinus Methyl-HT-SELEX ETS 4152	RACCGGATATCCGGTB	1	0	1	0	0	0	0
ERG MethylMinus HT-SELEX ETS 4182	NACCGGATATCCGGTN	1	0	1	0	0	0	0
KLF10 MethylPlus Methyl-HT-SELEX Znf_C2H2 8062	GCCACRCCCCCGCCACGCCCCC	1	0	1	0	0	0	0
ELF3 MethylMinus HT-SELEX ETS 4122	STGTGCGGATGCV	1	0	1	0	0	1.7	0.0001
ELF3 MethylMinus HT-SELEX ETS 4097	SATAACGGATGCN	1	0	1	0	0	1.3	0.0001
EGR4 MethylPlus HT-SELEX Znf_C2H2 7917	CMCGCCCACGCAM	1	0	1	0	0	4.2	0.0002
RUNX3 MethylMinus Methyl-HT-SELEX RUNX 7192	CWAACCACAAAAACCACGAAH	1	0	1	0	0	0	0
RUNX3 MethylMinus HT-SELEX RUNX 7197	CAAACCGCAAAAACCGCARG	1	0	1	0	0	0	0
RUNX2 MethylMinus Methyl-HT-SELEX RUNX 7182	NWAACCACAAAAACCACRAA	1	0	1	0	0	0	0
E2F7 MethylMinus Methyl-HT-SELEX E2F 4877	WTTTCCCGCCAAAA	1	0	1	0	0	0.4	0
E2F7 MethylMinus HT-SELEX E2F 4882	WTTTCCCGCCAAAA	1	0	1	0	0	0.4	0
E2F3 little effect Methyl-HT-SELEX E2F 4827	RTTTTGGCGCCAAAAY	1	0	1	0	0	0	0
E2F3 little effect HT-SELEX E2F 4832	RTTTTGGCGCCAAAAY	1	0	1	0	0	0	0
E2F2 MethylMinus Methyl-HT-SELEX E2F 4842	GCGCGCGCCCS	1	0	1	34	0.0056	402.1	0.0187
RUNX2 MethylMinus HT-SELEX RUNX 7187	CWAACCGCAAAAACCGCAAV	1	0	1	0	0	1.7	0.0001
RORC noCpG Methyl-HT-SELEX Nuclear_receptor 6442	TAGGTCATGACCTA	1	0	1	0	0	2.9	0.0001
YY2 multiple effects Methyl-HT-SELEX Znf_C2H2 8572	GGCCGCCATTTTGA	1	0	1	0	0	13.4	0.0006
ZBED1 MethylMinus HT-SELEX Znf_BED 8382	MTRTCGCGACAT	1	0	1	0	0	0.6	0
RORC noCpG Methyl-HT-SELEX Nuclear_receptor 6437	DAWBTAGGTCAGTAGGTCAN	1	0	1	0	0	0.5	0
E2F1 MethylMinus HT-SELEX E2F 4857	DTTTTGGCGCCAWTWY	1	0	1	0	0	3	0.0001
RORB noCpG Methyl-HT-SELEX Nuclear_receptor 6107	DAWGTAGGTYAGTAGGTCAN	1	0	1	0	0	1	0
RORB noCpG HT-SELEX Nuclear_receptor 6117	DAWGTAGGTCAGTAGGTCAN	1	0	1	0	0	1	0
RORB MethylPlus Methyl-HT-SELEX Nuclear_receptor 6112	DAWSTAGGTCRTGACCTASTTH	1	0	1	0	0	0	0
RORB MethylPlus HT-SELEX Nuclear_receptor 6122	WAWSTAGGTCATGACCTASWTH	1	0	1	0	0	0	0
LEF1 MethylMinus HT-SELEX HMG 5222	ACATCGGGGCGCTGA	1	0	1	0	0	0	0
LEF1 MethylMinus HT-SELEX HMG 5237	ACATCGGGGCGCTGA	1	0	1	0	0	0	0
ZBTB20 MethylPlus HT-SELEX BTBorPOZ_Znf_C2H2 8852	KYAAYGTATAGN	1	0	1	0	0	5.5	0.0003
ZBTB20 MethylPlus Methyl-HT-SELEX BTBorPOZ_Znf_C2H2 8847	TYAAYGTATAKV	1	0	1	0	0	2.5	0.0001
LEF1 MethylMinus Methyl-HT-SELEX HMG 5212	ACATCGGGGCGCTGA	1	0	1	0	0	0	0
LEF1 MethylMinus Methyl-HT-SELEX HMG 5227	ACATCGRGGCGCTGA	1	0	1	0	0	0	0
LIN28B MethylMinus HT-SELEX CSP_znf_CCHC 8437	CGCGATATRACAGCG	1	0	1	0	0	0	0
LIN28B MethylMinus Methyl-HT-SELEX CSP_znf_CCHC 8432	CGCGATATAACAGCG	1	0	1	0	0	0	0
LMX1B MethylPlus Methyl-HT-SELEX Znf_LIM_Homeodomain 2187	CTCGTTAA	1	0	1	0	0	0	0
RFX3 noCpG Methyl-HT-SELEX RFX 7017	SGTTGCCTAGCAACS	1	0	1	0	0	0.6	0
MAF MethylMinus Methyl-HT-SELEX bZIP 3992	DTGCTGAYGTCAGCAW	1	0	1	0	0	0	0
RFX3 noCpG HT-SELEX RFX 7027	CGTTGCCTAGCAACS	1	0	1	0	0	0.6	0
ZBTB37 MethylPlus Methyl-HT-SELEX BTBorPOZ_Znf_C2H2 8907	TCACCGCGHTCACCGCG	1	0	1	143	0.0236	992.4	0.0462
MAFF MethylMinus HT-SELEX bZIP 3922	NTGCTGACGTCAGCAN	1	0	1	0	0	3.7	0.0002
MAFF MethylMinus Methyl-HT-SELEX bZIP 3912	DTGCTGACGTCAGCAH	1	0	1	0	0	3.2	0.0001
MAFG MethylMinus HT-SELEX bZIP 3942	WTGCTGASTCAGCAN	1	0	1	0	0	0	0
MAFG MethylMinus HT-SELEX bZIP 3947	KTGCTGACGTCAGCAA	1	0	1	0	0	0	0
MAX MethylMinus HT-SELEX bHLH 2697	NCACGTGNNNNNCACGTGN	1	0	1	0	0	0	0
MAX MethylMinus Methyl-HT-SELEX bHLH 2692	CCATGTGCYNRCCATGTGS	1	0	1	0	0	5.3	0.0002

## Sheet: hypo_methylSELEX
Motif Name	Consensus	P-value	Log P-value	q-value (Benjamini)	# of Target Sequences with Motif(of 18961)	% of Target Sequences with Motif	# of Background Sequences with Motif(of 20814)	% of Background Sequences with Motif
JDP2 noCpG Methyl-HT-SELEX bZIP 3687	NRTGASTCAYN	1e-283	-653.9	0	2920	0.154	1579.8	0.0759
JUN MethylMinus HT-SELEX bZIP 3537	GATGACKCATM	1e-217	-499.9	0	2242	0.1182	1203.3	0.0578
JDP2 noCpG Methyl-HT-SELEX bZIP 3667	GATGASTCATC	1e-177	-408	0	955	0.0504	360.5	0.0173
JUNB MethylMinus Methyl-HT-SELEX bZIP 3562	SATGASTCATV	1e-165	-381.8	0	923	0.0487	355.5	0.0171
JDP2 noCpG HT-SELEX bZIP 3697	VATGASTCATS	1e-159	-367.1	0	8493	0.4478	7341.2	0.3528
FOXI1 noCpG HT-SELEX Forkhead 5092	NWARYGTAAACAH	1e-156	-360.5	0	6250	0.3296	5066.9	0.2435
FOXO4 noCpG Methyl-HT-SELEX Forkhead 4917	AYGTAAACAN	1e-152	-350.2	0	8610	0.454	7509.4	0.3608
FOSL1 noCpG HT-SELEX bZIP 3632	GATGAWTCATS	1e-150	-347.2	0	2365	0.1247	1478.8	0.0711
FOSL1 noCpG Methyl-HT-SELEX bZIP 3622	KATGASTCAYC	1e-150	-345.7	0	1207	0.0636	571.2	0.0274
FOXL2 MethylPlus HT-SELEX Forkhead 5082	ARCGTAAACAH	1e-140	-323.3	0	9994	0.527	9063.6	0.4355
FOXD3 noCpG Methyl-HT-SELEX Forkhead 4957	VYTAYRTAAACA	1e-138	-318.6	0	9935	0.5239	9013.2	0.4331
ELF1 MethylMinus Methyl-HT-SELEX ETS 4422	AAVCAGGAAGTR	1e-131	-303.6	0	4845	0.2555	3820.8	0.1836
FOXK1 noCpG HT-SELEX Forkhead 5132	WATGTAAACAA	1e-124	-287.7	0	12033	0.6345	11427.1	0.5491
FLI1 MethylMinus Methyl-HT-SELEX ETS 4187	RACMGGAAATS	1e-123	-284.7	0	7810	0.4118	6856.5	0.3295
JUND MethylMinus Methyl-HT-SELEX bZIP 3542	GATGASTCATS	1e-123	-284	0	1085	0.0572	535.6	0.0257
JUND MethylMinus Methyl-HT-SELEX bZIP 3547	SATGACTCATS	1e-114	-263.4	0	1001	0.0528	492.6	0.0237
FOXA1 noCpG HT-SELEX Forkhead 5022	BTRTGTAAAYAW	1e-113	-262	0	5063	0.267	4133.5	0.1986
ELF4 MethylMinus Methyl-HT-SELEX ETS 4467	RAYGCGGAAGTR	1e-112	-259	0	2930	0.1545	2114.5	0.1016
FOXJ3 MethylPlus HT-SELEX Forkhead 5122	ACGTAAACAA	1e-110	-254.5	0	3450	0.1819	2602.1	0.125
FOXD2 noCpG Methyl-HT-SELEX Forkhead 4937	GYTAYGTAAACAW	1e-109	-251.6	0	4374	0.2306	3487.4	0.1676
FOXD3 noCpG HT-SELEX Forkhead 4962	VYWAYGTAAACA	1e-105	-242.8	0	13475	0.7105	13223.9	0.6354
ETV1 MethylMinus HT-SELEX ETS 4292	NRCCGGAWGYN	1e-104	-240.2	0	8500	0.4482	7721.8	0.3711
FOXC2 noCpG HT-SELEX Forkhead 4987	NWAMRTAAACAA	1e-102	-235.2	0	13869	0.7313	13707.3	0.6587
ERG MethylMinus Methyl-HT-SELEX ETS 4147	VACAGGAARTG	1e-101	-234.8	0	4685	0.247	3832.8	0.1842
FOXC2 noCpG Methyl-HT-SELEX Forkhead 4982	RTAAACAAACAH	1e-99	-229.6	0	12127	0.6394	11728.1	0.5636
ERG MethylMinus Methyl-HT-SELEX ETS 4167	VACMGGAARTS	1e-98	-226.4	0	7576	0.3995	6793.9	0.3265
ETV5 MethylMinus HT-SELEX ETS 4317	NRCCGGAWGYR	1e-93	-214.4	0	9170	0.4835	8526.4	0.4097
ETV5 MethylMinus Methyl-HT-SELEX ETS 4307	GACCGGAAGTR	1e-91	-210.5	0	8182	0.4314	7485.4	0.3597
FOXQ1 noCpG Methyl-HT-SELEX Forkhead 4927	YTAYRTAAACAA	1e-91	-210.5	0	4758	0.2509	3970	0.1908
SOX4 noCpG HT-SELEX HMG 5382	GAACAAAGGV	1e-89	-207	0	9598	0.5061	9015.1	0.4332
FOXG1 MethylPlus Methyl-HT-SELEX Forkhead 5067	WACGTAAACAH	1e-87	-202.3	0	3428	0.1808	2700	0.1297
FOXD2 noCpG HT-SELEX Forkhead 4947	STTAAGTAAACAW	1e-87	-200.4	0	3280	0.173	2563.4	0.1232
FOXC2 noCpG Methyl-HT-SELEX Forkhead 4977	NWACGTAAACAH	1e-86	-198.9	0	14810	0.7809	14941.6	0.718
FOXA1 noCpG Methyl-HT-SELEX Forkhead 5017	YWRWGTMAAYAT	1e-85	-196.7	0	13214	0.6968	13086.1	0.6288
ELF2 MethylMinus Methyl-HT-SELEX ETS 4487	AAMCAGGAAGTR	1e-85	-196.6	0	1698	0.0895	1131.5	0.0544
SOX4 noCpG Methyl-HT-SELEX HMG 5377	RAACAAAGRV	1e-85	-196	0	10622	0.5601	10176	0.489
FOXQ1 noCpG HT-SELEX Forkhead 4932	TTATRTAAACAA	1e-84	-195.3	0	4577	0.2413	3834.9	0.1843
FOXO4 noCpG HT-SELEX Forkhead 4922	RCGTMAACAN	1e-83	-192.9	0	14096	0.7433	14122.7	0.6786
NFE2 noCpG HT-SELEX bZIP 3502	VATGASTCATB	1e-81	-188.6	0	427	0.0225	157.9	0.0076
ELK4 MethylMinus HT-SELEX ETS 4382	NRCCGGAAGYV	1e-79	-183.1	0	4844	0.2554	4136.8	0.1988
JUN MethylMinus Methyl-HT-SELEX bZIP 3522	KATGASTCATM	1e-78	-181.2	0	337	0.0178	108.7	0.0052
ETV2 MethylMinus Methyl-HT-SELEX ETS 4257	RACAGGAAGTG	1e-78	-181	0	2089	0.1102	1503	0.0722
TFCP2 MethylPlus HT-SELEX CP2 4627	AACCGGTTYRAACCGGTT	1e-78	-180.2	0	4899	0.2583	4200.3	0.2018
TEAD1 noCpG HT-SELEX TEA 7397	CRCATWCCR	1e-76	-176.9	0	6353	0.335	5691.9	0.2735
ERG MethylMinus HT-SELEX ETS 4177	NACCGGAARTS	1e-76	-176	0	3154	0.1663	2503.5	0.1203
ELF5 MethylMinus Methyl-HT-SELEX ETS 4127	AACVAGGAAGTR	1e-76	-175.4	0	2346	0.1237	1748.8	0.084
JDP2 noCpG HT-SELEX bZIP 3677	GATGASTCATS	1e-75	-174.7	0	351	0.0185	119.2	0.0057
SOX30 noCpG HT-SELEX HMG 5392	SAACAATG	1e-74	-172	0	8142	0.4293	7585.4	0.3645
ELF1 MethylMinus Methyl-HT-SELEX ETS 4427	RABSCGGAAGTG	1e-74	-172	0	6885	0.363	6261.5	0.3009
OLIG3 noCpG HT-SELEX bHLH 2827	ARCAGCTGTT	1e-74	-171.6	0	7733	0.4078	7153.7	0.3438
ZNF32 MethylPlus HT-SELEX Znf_C2H2 7527	NYGTAACMYGAYACC	1e-74	-170.5	0	765	0.0403	404	0.0194
TEAD1 noCpG Methyl-HT-SELEX TEA 7392	CRCATWCCA	1e-73	-168.7	0	6373	0.336	5741	0.2759
NANOG MethylPlus Methyl-HT-SELEX Homeodomain 327	WTAACGA	1e-73	-168.5	0	9508	0.5013	9067.8	0.4357
ELK1 MethylMinus Methyl-HT-SELEX ETS 4367	NRSCGGAAGTR	1e-72	-166.6	0	13014	0.6862	12975.9	0.6235
ELF5 MethylMinus HT-SELEX ETS 4132	NABGMGGAAGTR	1e-72	-166.3	0	9730	0.5131	9317.1	0.4477
SOX8 noCpG Methyl-HT-SELEX HMG 5327	AGAACAATRV	1e-71	-164.9	0	8536	0.4501	8034.3	0.3861
HOXD8 MethylPlus Methyl-HT-SELEX Homeodomain 832	RTCGTTAN	1e-71	-164.7	0	11303	0.596	11055.9	0.5313
UBP1 MethylPlus Methyl-HT-SELEX CP2 4642	AACCGGTTYRAACCGGTT	1e-70	-163.2	0	6839	0.3606	6246.2	0.3001
TFCP2 MethylPlus Methyl-HT-SELEX CP2 4622	AACCGGTTYRAACCGGTT	1e-70	-162.5	0	6076	0.3204	5458	0.2623
SOX14 noCpG Methyl-HT-SELEX HMG 5277	NNMACAATGN	1e-70	-162.4	0	8156	0.4301	7638.1	0.367
SPIB MethylMinus HT-SELEX ETS 4082	RAAWGMGGAAGTD	1e-69	-160.8	0	7761	0.4092	7225.4	0.3472
SOX18 noCpG Methyl-HT-SELEX HMG 5297	VACAATGS	1e-68	-157	0	7921	0.4177	7410.2	0.3561
NEUROG2 noCpG Methyl-HT-SELEX bHLH 2872	GACATATGTC	1e-68	-156.6	0	12351	0.6513	12264.3	0.5893
SOX30 noCpG Methyl-HT-SELEX HMG 5387	GRACAATG	1e-67	-154.9	0	5739	0.3026	5138.7	0.2469
CLOCK multiple effects Methyl-HT-SELEX bHLH 2447	RACATGYGTN	1e-67	-154.6	0	11683	0.616	11522.2	0.5537
NFE2 noCpG Methyl-HT-SELEX bZIP 3497	VATGASTCATB	1e-66	-154.2	0	335	0.0177	120.8	0.0058
CREB3L4 MethylMinus HT-SELEX bZIP 3492	CGCCACGTGGCM	1e-66	-154.1	0	4533	0.239	3917.9	0.1883
TFAP2C MethylMinus Methyl-HT-SELEX TFAP 4602	NSCCTNAGGSV	1e-66	-152.7	0	11560	0.6095	11393.2	0.5475
SOX3 noCpG Methyl-HT-SELEX HMG 5267	NKAACAATGG	1e-66	-152.5	0	7492	0.395	6974.9	0.3352
HOXA11 noCpG HT-SELEX Homeodomain 1327	RGYMATAAAAH	1e-65	-151.2	0	12206	0.6436	12124.8	0.5826
RFX7 noCpG HT-SELEX RFX 7067	CGTTGCTAY	1e-65	-150.5	0	9968	0.5256	9644.7	0.4635
SOX9 noCpG Methyl-HT-SELEX HMG 5317	AGAACAATRG	1e-64	-148.9	0	8158	0.4302	7696.2	0.3698
TFAP2B MethylMinus HT-SELEX TFAP 4587	YGCCBNVGGCR	1e-64	-148.3	0	9280	0.4893	8905.6	0.4279
TEAD2 noCpG HT-SELEX TEA 7407	CRCATTCCAN	1e-64	-148	0	3316	0.1748	2734.2	0.1314
HEY1 MethylMinus Methyl-HT-SELEX bHLH 2502	BGCRCGTGTB	1e-64	-147.7	0	16127	0.8504	16709.2	0.8029
FOXI1 noCpG Methyl-HT-SELEX Forkhead 5087	DWAAYGTAAACAA	1e-64	-147.5	0	2656	0.14	2102.6	0.101
HOXB8 MethylPlus Methyl-HT-SELEX Homeodomain 852	GTCGTTAW	1e-62	-144.9	0	11727	0.6183	11614.4	0.5581
NKX2-3 MethylPlus Methyl-HT-SELEX Homeodomain 392	GTCGTTGAG	1e-62	-144.7	0	6399	0.3374	5859.5	0.2816
MYOD1 noCpG Methyl-HT-SELEX bHLH 3127	BAACAGCTGTYV	1e-62	-144.3	0	6338	0.3342	5797.1	0.2786
MSGN1 noCpG HT-SELEX bHLH 2967	NRCCATATGKYN	1e-61	-142.4	0	9423	0.4969	9086.5	0.4366
MSC noCpG HT-SELEX bHLH 2932	HAACAGCTGTTN	1e-60	-139.9	0	6116	0.3225	5584.1	0.2683
GSX1 MethylPlus Methyl-HT-SELEX Homeodomain 962	VTCRTTAD	1e-59	-138.1	0	12455	0.6567	12463.9	0.5989
ELK1 MethylMinus Methyl-HT-SELEX ETS 4357	NACCGGAAGTR	1e-59	-138.1	0	4196	0.2212	3633.7	0.1746
MSGN1 noCpG Methyl-HT-SELEX bHLH 2962	NRCCATATGKYN	1e-59	-137.9	0	9734	0.5133	9445.8	0.4539
HEY2 MethylMinus Methyl-HT-SELEX bHLH 2472	BGCACGTGTV	1e-59	-135.9	0	15083	0.7953	15504.1	0.745
OLIG3 noCpG Methyl-HT-SELEX bHLH 2817	ACCATMTGTT	1e-58	-135.2	0	8163	0.4304	7761.2	0.3729
FEV MethylMinus Methyl-HT-SELEX ETS 4227	RACCGGAAGTG	1e-58	-134.1	0	2961	0.1561	2430.1	0.1168
HOXC11 noCpG HT-SELEX Homeodomain 1307	RGCMATAAAAH	1e-57	-133.3	0	11846	0.6246	11800.1	0.567
HOXA6 noCpG HT-SELEX Homeodomain 697	GGTAATTARB	1e-57	-133.3	0	12218	0.6442	12218	0.5871
HOXA10 noCpG Methyl-HT-SELEX Homeodomain 1217	BGYMATAAAAY	1e-57	-132.3	0	11395	0.6008	11301.7	0.5431
PRRX2 MethylPlus Methyl-HT-SELEX Homeodomain 1642	NKCGTTAN	1e-57	-132.3	0	10458	0.5514	10264.5	0.4932
CREB3 MethylMinus HT-SELEX bZIP 3462	YGCCACGTGKMV	1e-57	-132.3	0	4236	0.2234	3693.6	0.1775
SOX8 noCpG HT-SELEX HMG 5332	AGAACAATRG	1e-57	-131.7	0	3588	0.1892	3050.9	0.1466
DMRTA2 noCpG Methyl-HT-SELEX DM 4762	HATTGWTACAWT	1e-57	-131.3	0	11757	0.6199	11710.8	0.5627
ERG MethylMinus HT-SELEX ETS 4157	NACCGGAARTV	1e-56	-131	0	1864	0.0983	1402.8	0.0674
ISX MethylPlus Methyl-HT-SELEX Homeodomain 1997	CTCGTTAA	1e-56	-130.3	0	11231	0.5922	11128.1	0.5347
NPAS2 multiple effects Methyl-HT-SELEX bHLH 2437	RACATGYGTH	1e-56	-129.8	0	8603	0.4536	8257.8	0.3968
DLX4 MethylPlus Methyl-HT-SELEX Homeodomain 217	VTCRTTAW	1e-56	-129.8	0	12629	0.6659	12698.4	0.6102
BSX MethylMinus HT-SELEX Homeodomain 172	VTCGTTAN	1e-55	-128.9	0	9212	0.4857	8919.4	0.4286
NR3C2 MethylPlus HT-SELEX Nuclear_receptor 6432	RGNACRBNVYGTNCN	1e-54	-125.4	0	6600	0.348	6149.2	0.2955
CREB1 MethylMinus HT-SELEX bZIP 3307	RTGACGYGTCAY	1e-54	-125.2	0	11706	0.6172	11682.8	0.5614
FOXJ3 MethylPlus Methyl-HT-SELEX Forkhead 5117	ACGTAAACAA	1e-54	-124.6	0	1108	0.0584	741.8	0.0356
HOXC8 MethylPlus Methyl-HT-SELEX Homeodomain 862	GTCGTTAW	1e-54	-124.4	0	11146	0.5877	11062.4	0.5316
MYOD1 little effect HT-SELEX bHLH 3142	CGACAGCTGTTR	1e-53	-124.2	0	4974	0.2623	4470.5	0.2148
GABPA MethylMinus Methyl-HT-SELEX ETS 4267	RACCGGAAGTN	1e-53	-124.2	0	1845	0.0973	1400.1	0.0673
MBNL2 MethylMinus Methyl-HT-SELEX Znf_CCCH 7862	TYGCYTYGCTTH	1e-53	-123.9	0	3785	0.1996	3271.3	0.1572
MYOD1 noCpG HT-SELEX bHLH 3117	BAACAGCTGTTR	1e-53	-123.3	0	5943	0.3134	5472.7	0.263
BHLHA15 noCpG Methyl-HT-SELEX bHLH 2747	AACAGCTGTT	1e-53	-123.3	0	3197	0.1686	2692.6	0.1294
DLX5 MethylPlus Methyl-HT-SELEX Homeodomain 277	VTCRTTAW	1e-53	-123.2	0	12770	0.6733	12889.7	0.6194
NKX2-3 noCpG HT-SELEX Homeodomain 397	VCCACTTVAC	1e-53	-122.9	0	8120	0.4282	7771.3	0.3734
TEAD2 noCpG Methyl-HT-SELEX TEA 7402	CRCATTCCAN	1e-53	-122.7	0	2728	0.1438	2238.5	0.1076
HOXA6 MethylPlus Methyl-HT-SELEX Homeodomain 692	RTCGTTAW	1e-52	-120.8	0	11132	0.587	11064.7	0.5317
KLF5 little effect Methyl-HT-SELEX Znf_C2H2 8007	GCCACGCCCH	1e-52	-120.8	0	12892	0.6798	13039.8	0.6266
HLF MethylPlus Methyl-HT-SELEX bZIP 3852	BGTTACGTAACG	1e-52	-120.7	0	3930	0.2072	3427.6	0.1647
RFX5 little effect Methyl-HT-SELEX RFX 7047	NCGGCAACSGTTGCYAH	1e-52	-120.2	0	4231	0.2231	3731.5	0.1793
HOXD9 noCpG Methyl-HT-SELEX Homeodomain 1077	GCMATAAAAC	1e-51	-119.5	0	11845	0.6246	11865.9	0.5702
VSX1 MethylPlus Methyl-HT-SELEX Homeodomain 1927	CTCRTTAN	1e-51	-119	0	10937	0.5767	10857.6	0.5217
LHX4 MethylPlus Methyl-HT-SELEX Znf_LIM_Homeodomain 2257	HTCRTTAA	1e-51	-117.7	0	11796	0.622	11819.5	0.568
ISX MethylPlus Methyl-HT-SELEX Homeodomain 1982	CTCRTTAA	1e-50	-117.3	0	11504	0.6066	11495.4	0.5524
DMRT1 noCpG HT-SELEX DM 4777	AWTYGHTACATT	1e-50	-117.3	0	10097	0.5324	9940.8	0.4777
ALX3 MethylPlus Methyl-HT-SELEX Homeodomain 1602	MTCRTTAD	1e-50	-116.7	0	10857	0.5725	10780.8	0.518
LMX1A MethylPlus Methyl-HT-SELEX Znf_LIM_Homeodomain 2202	CTCRTTAH	1e-49	-114.6	0	10308	0.5435	10185.3	0.4894
MBNL2 MethylMinus HT-SELEX Znf_CCCH 7867	WYGCYTYGCTTC	1e-49	-114.4	0	8322	0.4388	8028.7	0.3858
FLI1 MethylMinus Methyl-HT-SELEX ETS 4207	GACCGGAAGTV	1e-49	-113.5	0	1227	0.0647	864.6	0.0415
DMRTA2 noCpG HT-SELEX DM 4767	AATTGWTACATT	1e-49	-113.3	0	10812	0.5701	10747.2	0.5164
ASCL1 noCpG HT-SELEX bHLH 3077	VGCAGCTGCN	1e-48	-111.7	0	11901	0.6275	11967.8	0.5751
BHLHA15 noCpG HT-SELEX bHLH 2757	AVCAGCTGTY	1e-48	-111.6	0	4107	0.2166	3638.7	0.1748
HEY1 MethylMinus Methyl-HT-SELEX bHLH 2492	BGCACGTGTC	1e-48	-111.4	0	9507	0.5013	9325.5	0.4481
GRHL1 MethylPlus Methyl-HT-SELEX CP2 4612	AAACCGGTTT	1e-48	-110.5	0	1575	0.083	1183.5	0.0569
TFAP4 noCpG Methyl-HT-SELEX bHLH 3262	AHCATATGDT	1e-47	-110.3	0	11148	0.5878	11135.4	0.5351
MESP2 noCpG Methyl-HT-SELEX bHLH 2972	CAMCATATGKCG	1e-47	-109.9	0	8916	0.4701	8691.5	0.4176
HOXB6 noCpG HT-SELEX Homeodomain 682	BTAATTRC	1e-47	-109.5	0	12172	0.6418	12282.8	0.5902
MSX2 MethylPlus Methyl-HT-SELEX Homeodomain 17	VTCRTTAW	1e-47	-109.5	0	12023	0.634	12115.6	0.5822
SHOX MethylPlus Methyl-HT-SELEX Homeodomain 1747	CTCRTTAR	1e-47	-109.4	0	10003	0.5274	9877.1	0.4746
ELK1 MethylMinus HT-SELEX ETS 4372	NRCCGGAAGTR	1e-47	-109.2	0	3721	0.1962	3259.1	0.1566
MYF6 MethylPlus HT-SELEX bHLH 3202	CGTCAGCTGTTV	1e-47	-108.8	0	4042	0.2131	3583.3	0.1722
MNX1 MethylPlus Methyl-HT-SELEX Homeodomain 62	VTCATTAR	1e-47	-108.5	0	12452	0.6566	12602.5	0.6056
MYF6 MethylPlus Methyl-HT-SELEX bHLH 3192	YGTCAGCTGTTR	1e-46	-108.1	0	3717	0.196	3259.4	0.1566
TFAP2B MethylMinus Methyl-HT-SELEX TFAP 4582	YSCCTSAGGSR	1e-46	-107.7	0	7470	0.3939	7150.7	0.3436
BARHL1 MethylMinus HT-SELEX Homeodomain 107	STAAACGN	1e-46	-107.5	0	5125	0.2702	4693.4	0.2255
ZNF250 noCpG HT-SELEX KRAB_Znf_C2H2 8617	CTAGGCCYAC	1e-46	-107.3	0	16244	0.8565	17008.2	0.8173
ISL1 noCpG Methyl-HT-SELEX Znf_LIM_Homeodomain 2277	SCACTTAR	1e-46	-107.2	0	6836	0.3605	6480.9	0.3114
SOX14 noCpG HT-SELEX HMG 5282	CNNACAATGN	1e-46	-106.9	0	12265	0.6467	12400.3	0.5959
DLX5 MethylPlus Methyl-HT-SELEX Homeodomain 292	VTCRTTAN	1e-46	-106.8	0	11775	0.6209	11851.4	0.5695
HMX2 noCpG HT-SELEX Homeodomain 447	SCACTTAMC	1e-46	-106.8	0	13535	0.7137	13840.1	0.6651
POU2F2 noCpG Methyl-HT-SELEX POU 6652	TTGCATATKCAW	1e-46	-106.7	0	10770	0.5679	10735.3	0.5159
TFAP4 noCpG Methyl-HT-SELEX bHLH 3242	AHCATATGDT	1e-46	-106	0	10766	0.5677	10734.1	0.5158
RAX MethylPlus Methyl-HT-SELEX Homeodomain 1957	BTCRTTAN	1e-45	-105.8	0	16293	0.8591	17073.2	0.8204
ELK4 MethylMinus Methyl-HT-SELEX ETS 4377	NACCGGAAGYN	1e-45	-105.8	0	15536	0.8192	16169.7	0.777
BSX MethylMinus Methyl-HT-SELEX Homeodomain 162	VTCRTTAW	1e-45	-105.8	0	9891	0.5215	9773.1	0.4696
FOXA2 noCpG HT-SELEX Forkhead 5012	NWNWGTCAATATTKRCNYWN	1e-45	-105.7	0	742	0.0391	462.3	0.0222
ELF1 MethylMinus HT-SELEX ETS 4452	WAMCCGGAAGTR	1e-45	-105.5	0	1669	0.088	1281.9	0.0616
MLX MethylMinus Methyl-HT-SELEX bHLH 3217	KCAYGTGA	1e-45	-104.9	0	7506	0.3958	7202.8	0.3461
ETV4 MethylMinus Methyl-HT-SELEX ETS 4337	RACCGGAAGTR	1e-45	-104.3	0	1876	0.0989	1477.7	0.071
NKX2-3 noCpG HT-SELEX Homeodomain 412	NCCACTTRAC	1e-44	-103.3	0	7370	0.3886	7065.7	0.3395
NFATC3 MethylPlus HT-SELEX RHD_IPT 7137	AATGGAAAMW	1e-44	-102.9	0	8313	0.4383	8076.8	0.3881
HOXB5 MethylPlus Methyl-HT-SELEX Homeodomain 722	GTCATTAA	1e-44	-102.5	0	11516	0.6072	11585.4	0.5567
BARHL1 noCpG HT-SELEX Homeodomain 112	STAATTGS	1e-44	-102.2	0	11494	0.6061	11562.5	0.5556
ISL1 noCpG HT-SELEX Znf_LIM_Homeodomain 2282	GCACTTAV	1e-44	-101.9	0	6606	0.3483	6263.2	0.301
MEOX1 little effect Methyl-HT-SELEX Homeodomain 1022	RTCATTAD	1e-44	-101.7	0	10365	0.5465	10315.2	0.4957
SOX9 noCpG HT-SELEX HMG 5322	MGAACAATRG	1e-44	-101.5	0	3275	0.1727	2842.2	0.1366
ISL1 noCpG Methyl-HT-SELEX Znf_LIM_Homeodomain 2267	GCACTTAA	1e-43	-100.6	0	6283	0.3313	5929.6	0.2849
POU2F2 noCpG HT-SELEX POU 6672	BTVATTATGCAN	1e-43	-100.4	0	12217	0.6442	12380.7	0.5949
NKX2-3 noCpG Methyl-HT-SELEX Homeodomain 402	NCCACTTVAC	1e-43	-100.3	0	7771	0.4098	7509	0.3608
SIX4 little effect Methyl-HT-SELEX Homeodomain 2337	CCGTATCRTN	1e-43	-99.98	0	11565	0.6098	11653.2	0.56
HSF4 multiple effects Methyl-HT-SELEX HSF 5477	RGAACRTTCYRGAAN	1e-43	-99.86	0	5350	0.2821	4959.7	0.2383
HOXA1 noCpG HT-SELEX Homeodomain 982	STAATTAS	1e-42	-98.74	0	10235	0.5397	10188.2	0.4896
VENTX noCpG HT-SELEX Homeodomain 622	NGYAATTAGC	1e-42	-98.73	0	10204	0.538	10154	0.4879
ARNTL MethylMinus Methyl-HT-SELEX bHLH 2457	GTCAYGTGMN	1e-42	-97.66	0	5858	0.3089	5499	0.2642
MAFG noCpG HT-SELEX bZIP 3967	TGCTGACGTR	1e-42	-97.47	0	3183	0.1678	2765.3	0.1329
HOXD1 MethylPlus Methyl-HT-SELEX Homeodomain 992	RTCRTTAN	1e-42	-96.78	0	10207	0.5382	10168.4	0.4886
ISL2 noCpG Methyl-HT-SELEX Znf_LIM_Homeodomain 2287	GCACTTAR	1e-41	-96.38	0	7590	0.4002	7335.9	0.3525
OLIG2 noCpG Methyl-HT-SELEX bHLH 2797	AACAKMTGTT	1e-41	-96.35	0	6344	0.3345	6014.6	0.289
HOXA6 noCpG Methyl-HT-SELEX Homeodomain 687	NGTAATTADN	1e-41	-96.17	0	12102	0.6381	12274.6	0.5898
SOX14 MethylMinus Methyl-HT-SELEX HMG 5287	CCGAACAATG	1e-41	-96.14	0	1816	0.0958	1442.2	0.0693
NFATC4 MethylPlus HT-SELEX RHD_IPT 7162	AATGGAAAMT	1e-41	-95.64	0	7708	0.4064	7466	0.3588
HOXB5 MethylPlus Methyl-HT-SELEX Homeodomain 707	RTCATTAR	1e-41	-95.04	0	11747	0.6194	11883.4	0.571
TBX3 noCpG HT-SELEX T_box 7307	RAGGTGTGAN	1e-41	-94.69	0	13976	0.7369	14407.1	0.6923
ISL2 noCpG HT-SELEX Znf_LIM_Homeodomain 2292	GCACTTAV	1e-40	-94.18	0	7553	0.3983	7307.1	0.3511
HOXB8 noCpG Methyl-HT-SELEX Homeodomain 847	GCMATTAV	1e-40	-93.67	0	12689	0.6691	12948.6	0.6222
HMX1 noCpG Methyl-HT-SELEX Homeodomain 432	SCACTTAAC	1e-40	-93.62	0	12027	0.6342	12205	0.5865
HESX1 noCpG HT-SELEX Homeodomain 2062	CTAATTAW	1e-40	-93.52	0	10297	0.5429	10285.7	0.4943
VENTX noCpG Methyl-HT-SELEX Homeodomain 612	NSYAATTAGY	1e-40	-93.38	0	10269	0.5415	10255.2	0.4928
HOXB1 noCpG Methyl-HT-SELEX Homeodomain 1002	GTAATTAN	1e-40	-92.79	0	7231	0.3813	6971.4	0.335
ISL1 noCpG HT-SELEX Znf_LIM_Homeodomain 2272	GCACTTAR	1e-40	-92.26	0	6748	0.3558	6461.7	0.3105
HOXB6 MethylPlus Methyl-HT-SELEX Homeodomain 677	GTCGTTAW	1e-40	-92.18	0	5037	0.2656	4670.6	0.2244
MAF noCpG Methyl-HT-SELEX bZIP 3977	NTGCTGACD	1e-39	-91.7	0	7126	0.3757	6865.3	0.3299
BATF noCpG HT-SELEX bZIP 3707	GMATGACACG	1e-39	-91.69	0	13345	0.7037	13702.4	0.6584
FOXK1 noCpG Methyl-HT-SELEX Forkhead 5127	NWYGTAAACAR	1e-39	-91.56	0	16336	0.8614	17186.7	0.8259
LHX1 MethylPlus Methyl-HT-SELEX Homeodomain 2212	NTCGTTAN	1e-39	-91.41	0	16109	0.8494	16915.5	0.8128
NKX3-2 noCpG Methyl-HT-SELEX Homeodomain 337	ACCACTTAAC	1e-39	-91.34	0	2468	0.1301	2082.3	0.1001
TFAP4 noCpG HT-SELEX bHLH 3272	AMCATATGKT	1e-39	-91.13	0	10027	0.5287	10002.4	0.4806
TFAP4 noCpG HT-SELEX bHLH 3252	AHCATATGDT	1e-39	-91.02	0	11176	0.5893	11270.4	0.5416
HOXA1 noCpG Methyl-HT-SELEX Homeodomain 972	STAATTAV	1e-39	-91	0	11120	0.5863	11208.3	0.5386
HOXB7 noCpG Methyl-HT-SELEX Homeodomain 642	SGTAATTADB	1e-39	-90.76	0	15324	0.808	15990	0.7684
BARHL2 noCpG HT-SELEX Homeodomain 142	CTAATTGC	1e-39	-90.51	0	11340	0.5979	11456	0.5505
NKX2-3 noCpG Methyl-HT-SELEX Homeodomain 387	NCCACTTVAC	1e-38	-89.36	0	7527	0.3969	7305.8	0.3511
SPIB MethylMinus HT-SELEX ETS 4072	DAWGCGGAAGTR	1e-38	-89.31	0	2543	0.1341	2162.5	0.1039
NKX2-5 noCpG HT-SELEX Homeodomain 427	NCCACTTRAV	1e-38	-88.42	0	7348	0.3875	7119.1	0.3421
HMBOX1 noCpG HT-SELEX Homeodomain 2432	RCTAGTTAV	1e-38	-88.21	0	1665	0.0878	1321.5	0.0635
HOXA5 MethylPlus Methyl-HT-SELEX Homeodomain 737	RTCATTAA	1e-38	-88.18	0	11488	0.6057	11633.9	0.559
BARHL1 noCpG Methyl-HT-SELEX Homeodomain 102	NTAATTGN	1e-38	-88.13	0	12573	0.663	12848.1	0.6174
LHX4 noCpG HT-SELEX Znf_LIM_Homeodomain 2247	KTAATTAS	1e-38	-88.04	0	10963	0.5781	11051.9	0.5311
MSC noCpG Methyl-HT-SELEX bHLH 2922	NAACAGCTGTTR	1e-37	-87.24	0	3198	0.1686	2818.3	0.1354
HES5 MethylMinus Methyl-HT-SELEX bHLH 2552	VCACACKT	1e-37	-87.17	0	17484	0.9219	18608.3	0.8942
NFATC3 MethylPlus Methyl-HT-SELEX RHD_IPT 7122	NACGGAAAMW	1e-37	-86.5	0	6505	0.343	6234.2	0.2996
MYOD1 little effect Methyl-HT-SELEX bHLH 3132	YGACAGCTGTTV	1e-37	-86.47	0	6414	0.3382	6139	0.295
HOXC4 noCpG Methyl-HT-SELEX Homeodomain 802	VTCATTAV	1e-37	-85.53	0	12161	0.6412	12400.7	0.5959
HOXC11 noCpG Methyl-HT-SELEX Homeodomain 1297	NGYMATAAAAH	1e-37	-85.44	0	16106	0.8492	16939.6	0.814
MSC noCpG HT-SELEX bHLH 2957	YAACAGCTGTTR	1e-36	-84.8	0	2290	0.1207	1930.6	0.0928
NFATC4 MethylPlus Methyl-HT-SELEX RHD_IPT 7152	AACGGAAAMT	1e-36	-84.77	0	6502	0.3428	6240.6	0.2999
PAX6 MethylPlus HT-SELEX PAX_homeodomain 6602	DYACGCWTSANTGCRCN	1e-36	-84.39	0	15032	0.7926	15681.5	0.7535
HOXC4 noCpG HT-SELEX Homeodomain 812	VTCATTAN	1e-36	-84.11	0	8373	0.4415	8243.2	0.3961
BATF noCpG Methyl-HT-SELEX bZIP 3702	NMATGACACG	1e-36	-84.08	0	13838	0.7297	14306.1	0.6874
HOXB6 noCpG Methyl-HT-SELEX Homeodomain 672	TTAATTRC	1e-36	-83.86	0	15790	0.8326	16572.4	0.7963
HOXD8 noCpG Methyl-HT-SELEX Homeodomain 837	GCMATTAV	1e-36	-83.45	0	12470	0.6575	12759.1	0.6131
NKX3-1 noCpG Methyl-HT-SELEX Homeodomain 352	VCCACTTAAS	1e-36	-83.33	0	2366	0.1248	2009.8	0.0966
NR2E1 noCpG HT-SELEX Nuclear_receptor 5872	MRAAGTCAM	1e-36	-83.33	0	7816	0.4121	7648.5	0.3675
FOXL2 MethylPlus Methyl-HT-SELEX Forkhead 5077	MACGTCAACAH	1e-36	-83.12	0	3043	0.1605	2679.9	0.1288
VSX1 MethylPlus Methyl-HT-SELEX Homeodomain 1942	CTCRTTAN	1e-36	-82.93	0	6347	0.3347	6086.4	0.2925
MSC noCpG HT-SELEX bHLH 2937	BACCATATGGTV	1e-35	-82.84	0	11495	0.6061	11672.2	0.5609
HOXD1 noCpG Methyl-HT-SELEX Homeodomain 987	STAATTAS	1e-35	-82.68	0	10693	0.5638	10784.7	0.5182
ZIC4 inconclusive HT-SELEX Znf_C2H2 8322	YRCCCCCCGCYGYGC	1e-35	-82.22	0	15889	0.8378	16697.9	0.8024
SOHLH2 MethylMinus Methyl-HT-SELEX bHLH 2582	HBCACGTGCA	1e-35	-82.2	0	17050	0.899	18091.5	0.8693
HOXC8 noCpG HT-SELEX Homeodomain 872	GTAATTAC	1e-35	-82.05	0	11691	0.6165	11895.8	0.5716
HOXD4 noCpG HT-SELEX Homeodomain 787	VTMATTAR	1e-35	-81.13	0	8357	0.4407	8243.9	0.3961
MSX1 MethylPlus Methyl-HT-SELEX Homeodomain 32	VTCGTTAN	1e-35	-80.61	0	15329	0.8083	16047.2	0.7711
HOXA9 MethylPlus HT-SELEX Homeodomain 1142	GTCGTWAANN	1e-34	-80.46	0	8821	0.4651	8749.6	0.4204
VSX2 MethylPlus Methyl-HT-SELEX Homeodomain 1897	YTCRTTAN	1e-34	-80.44	0	15644	0.8249	16417.6	0.7889
NKX6-2 noCpG Methyl-HT-SELEX Homeodomain 492	DYAATTAH	1e-34	-80.44	0	15885	0.8376	16701.2	0.8025
BSX noCpG HT-SELEX Homeodomain 167	SCAATTAS	1e-34	-80.37	0	10500	0.5537	10585.5	0.5087
TBX15 noCpG HT-SELEX T_box 7387	RAGGTGTGAA	1e-34	-80.2	0	13496	0.7116	13938.3	0.6698
MLX MethylMinus Methyl-HT-SELEX bHLH 3227	YMCAYGTGAYM	1e-34	-79.92	0	5860	0.309	5589.9	0.2686
EN2 MethylPlus Methyl-HT-SELEX Homeodomain 1507	VTCRTTAAY	1e-34	-79.83	0	16596	0.8751	17551.2	0.8434
FOSL1 little effect Methyl-HT-SELEX bZIP 3612	AATGACACG	1e-34	-79.15	0	11132	0.587	11291.7	0.5426
ELF5 MethylMinus HT-SELEX ETS 4142	GACCCGGAAGTD	1e-34	-79.11	0	736	0.0388	498.5	0.024
FOSL1 little effect HT-SELEX bZIP 3637	AATGACACG	1e-34	-78.63	0	6902	0.3639	6699	0.3219
TFCP2L1 MethylPlus Methyl-HT-SELEX CP2 4652	ACYRGTTYRAACYRGT	1e-33	-78	0	10718	0.5651	10840.2	0.5209
HOXB1 MethylPlus Methyl-HT-SELEX Homeodomain 1007	VTCRTTAH	1e-33	-77.89	0	15417	0.8129	16164.1	0.7767
MEOX2 little effect Methyl-HT-SELEX Homeodomain 1042	RTCATTAN	1e-33	-77.38	0	15692	0.8274	16489.9	0.7924
NFIB noCpG HT-SELEX NFI 5822	BTTGGCNNNGTGCCARN	1e-33	-77.14	0	363	0.0191	196.7	0.0095
PHOX2B noCpG HT-SELEX Homeodomain 1687	SCAATTAS	1e-33	-76.92	0	9659	0.5093	9683.8	0.4653
MYOD1 noCpG HT-SELEX bHLH 3137	BAACAGCTGTYV	1e-33	-76.39	0	3137	0.1654	2800.5	0.1346
LHX4 noCpG Methyl-HT-SELEX Znf_LIM_Homeodomain 2237	BTAATTAV	1e-33	-76.31	0	6757	0.3563	6557.8	0.3151
PDX1 noCpG Methyl-HT-SELEX Homeodomain 937	CTAATTAC	1e-33	-76.28	0	12456	0.6568	12786.2	0.6144
MAFG noCpG Methyl-HT-SELEX bZIP 3957	TGCTGACDTR	1e-33	-76.25	0	2886	0.1522	2549.4	0.1225
DLX4 MethylPlus Methyl-HT-SELEX Homeodomain 232	VTCRTTAD	1e-33	-76.12	0	16166	0.8524	17055.5	0.8196
EMX2 noCpG Methyl-HT-SELEX Homeodomain 582	CTAATTAY	1e-33	-76	0	7363	0.3882	7206	0.3463
HOXB4 noCpG Methyl-HT-SELEX Homeodomain 817	RTMATTAR	1e-32	-75.94	0	8320	0.4387	8234.6	0.3957
HMX2 noCpG Methyl-HT-SELEX Homeodomain 442	VCAMTTAAC	1e-32	-75.88	0	6937	0.3658	6751.8	0.3244
ELF4 MethylMinus Methyl-HT-SELEX ETS 4462	AAMCAGGAAGTR	1e-32	-75.78	0	664	0.035	442.6	0.0213
ALX4 MethylPlus Methyl-HT-SELEX Homeodomain 1617	HDCRTTAA	1e-32	-75.66	0	15454	0.8149	16219	0.7794
SIX2 little effect HT-SELEX Homeodomain 2372	CCGTATCRYN	1e-32	-75.62	0	8958	0.4723	8927.2	0.429
CDX2 MethylPlus HT-SELEX Homeodomain 1472	NRTCRTAAAN	1e-32	-75.55	0	16677	0.8794	17668.9	0.849
VSX2 MethylPlus Methyl-HT-SELEX Homeodomain 1912	NTCRTTAN	1e-32	-75.22	0	16039	0.8457	16909.4	0.8125
HOXB8 noCpG HT-SELEX Homeodomain 857	GYMATTAM	1e-32	-74.86	0	11292	0.5954	11495.1	0.5524
CREB1 MethylMinus Methyl-HT-SELEX bZIP 3292	BRTGACGCGTD	1e-32	-74.76	0	3703	0.1953	3380.4	0.1624
NRL noCpG Methyl-HT-SELEX bZIP 4047	NAWWNTGCTGACR	1e-32	-74.57	0	5399	0.2847	5134.1	0.2467
ALX3 MethylPlus Methyl-HT-SELEX Homeodomain 1587	NKCRTTAN	1e-32	-74.5	0	16404	0.865	17346.2	0.8335
SIX4 little effect HT-SELEX Homeodomain 2342	MCGTATCATT	1e-32	-73.88	0	15749	0.8304	16574.3	0.7964
MYOD1 noCpG Methyl-HT-SELEX bHLH 3107	BAACAGCTGTYV	1e-31	-73.53	0	2568	0.1354	2244	0.1078
TBX1 noCpG Methyl-HT-SELEX T_box 7362	KNAGGTGTGAAW	1e-31	-73.22	0	14322	0.7552	14922.9	0.7171
HOXA7 noCpG Methyl-HT-SELEX Homeodomain 657	GYAATTAV	1e-31	-72.88	0	11939	0.6295	12228.2	0.5876
LBX2 MethylPlus HT-SELEX Homeodomain 542	CTCGTTAA	1e-31	-72.56	0	6356	0.3351	6153.7	0.2957
ELF1 MethylMinus HT-SELEX ETS 4432	WACCCGGAAGTR	1e-31	-72.4	0	1374	0.0724	1090.1	0.0524
HOXA7 noCpG HT-SELEX Homeodomain 667	GYMATTAC	1e-31	-72.29	0	11743	0.6192	12013.8	0.5773
TGIF2 noCpG Methyl-HT-SELEX MEIS 5767	DTGACAGB	1e-31	-72.28	0	9572	0.5047	9617.8	0.4622
RAX noCpG Methyl-HT-SELEX Homeodomain 1952	CTAATTAN	1e-31	-71.99	0	8776	0.4627	8752.3	0.4206
NKX3-2 noCpG HT-SELEX Homeodomain 347	MCCACTTAAC	1e-31	-71.7	0	2184	0.1152	1871.8	0.0899
TFAP4 noCpG HT-SELEX bHLH 3267	AWCAGCTGWT	1e-31	-71.41	0	2300	0.1213	1987	0.0955
NEUROG2 noCpG HT-SELEX bHLH 2877	RACATATGTY	1e-30	-71.21	0	2434	0.1283	2119.3	0.1018
ASCL2 noCpG HT-SELEX bHLH 3087	VGCAGCTGCB	1e-30	-71.16	0	3460	0.1824	3149.9	0.1514
HOXB4 noCpG HT-SELEX Homeodomain 827	RTCATTAR	1e-30	-71.14	0	7432	0.3919	7308.1	0.3512
EVX1 noCpG Methyl-HT-SELEX Homeodomain 1532	STAATTAS	1e-30	-70.95	0	11266	0.594	11491.6	0.5522
TBX6 noCpG Methyl-HT-SELEX T_box 7292	DAGGTGTKAA	1e-30	-70.56	0	13170	0.6944	13626.9	0.6548
JUN MethylMinus Methyl-HT-SELEX bZIP 3527	KATGACTCATM	1e-30	-70.46	0	130	0.0069	42.4	0.002
TGIF2 noCpG HT-SELEX MEIS 5772	DTGACAGB	1e-30	-70.42	0	9454	0.4985	9500.3	0.4565
EVX1 MethylPlus Methyl-HT-SELEX Homeodomain 1537	VTCATTAD	1e-30	-69.96	0	11407	0.6015	11654.1	0.56
BSX noCpG Methyl-HT-SELEX Homeodomain 157	BCAATTAN	1e-30	-69.94	0	11769	0.6206	12057.6	0.5794
HOXD4 noCpG Methyl-HT-SELEX Homeodomain 777	VTCATTAV	1e-30	-69.52	0	12156	0.641	12492.3	0.6003
ETV1 MethylMinus Methyl-HT-SELEX ETS 4287	VRCMGGAAGTR	1e-30	-69.27	0	15902	0.8385	16778.8	0.8063
FOXA2 noCpG Methyl-HT-SELEX Forkhead 5007	NWRTGTCAATATTTRCWTAD	1e-29	-68.57	0	427	0.0225	256.5	0.0123
HMX1 noCpG HT-SELEX Homeodomain 437	SCAMTTAAC	1e-29	-68.27	0	13083	0.6898	13542.7	0.6508
HOXB5 noCpG HT-SELEX Homeodomain 712	GYAATTAV	1e-29	-67.94	0	12163	0.6413	12510.7	0.6012
HOXC10 noCpG HT-SELEX Homeodomain 1247	GGCMATAAAAC	1e-29	-67.6	0	7109	0.3748	6984.5	0.3356
HOXD4 noCpG HT-SELEX Homeodomain 772	GYMATTAV	1e-29	-67.11	0	12932	0.6819	13379.9	0.6429
LBX2 noCpG Methyl-HT-SELEX Homeodomain 532	NCTAATTAAC	1e-29	-67.07	0	10148	0.5351	10282.3	0.4941
HOXB2 noCpG Methyl-HT-SELEX Homeodomain 907	STAATTAG	1e-28	-66.75	0	7219	0.3806	7107.3	0.3415
ETV2 MethylMinus HT-SELEX ETS 4262	NACCGGAAGTR	1e-28	-66.42	0	1366	0.072	1099.8	0.0528
NKX3-1 noCpG HT-SELEX Homeodomain 362	VCCACTTAAC	1e-28	-66.25	0	2106	0.111	1814.8	0.0872
PDX1 noCpG HT-SELEX Homeodomain 947	CTAATTAC	1e-28	-66.15	0	11648	0.6142	11947.5	0.5741
KLF17 MethylPlus Methyl-HT-SELEX Znf_C2H2 8127	NGCCACGCCCTH	1e-28	-66.12	0	7318	0.3859	7217.9	0.3468
DLX3 MethylPlus Methyl-HT-SELEX Homeodomain 262	VTCRTTAN	1e-28	-66.1	0	15544	0.8196	16376.7	0.7869
POU6F1 MethylPlus HT-SELEX POU 6977	NTAATGAGATGCDN	1e-28	-65.8	0	12061	0.636	12410.8	0.5964
IRX3 MethylPlus Methyl-HT-SELEX Homeodomain 2317	TACGTGWWWWWWCGCGTW	1e-28	-65.79	0	1439	0.0759	1170.7	0.0563
HOXA2 noCpG HT-SELEX Homeodomain 887	GTAATTAS	1e-28	-65.77	0	10578	0.5578	10764.8	0.5173
HOXA5 MethylPlus Methyl-HT-SELEX Homeodomain 752	RTCATTAW	1e-28	-65.74	0	6400	0.3375	6240.1	0.2999
TBX15 noCpG Methyl-HT-SELEX T_box 7382	RAGGTGTGAA	1e-28	-65.71	0	13295	0.701	13798.6	0.6631
POU3F4 MethylPlus HT-SELEX POU 6797	DTATGCGCATAW	1e-28	-65.64	0	12437	0.6558	12832.9	0.6167
RFX7 noCpG Methyl-HT-SELEX RFX 7062	CGTTGCTAB	1e-28	-65.41	0	4803	0.2533	4561.2	0.2192
NKX3-1 MethylPlus Methyl-HT-SELEX Homeodomain 357	CTCGTTAA	1e-28	-65.35	0	15751	0.8305	16622.9	0.7988
EMX1 noCpG Methyl-HT-SELEX Homeodomain 562	BTAATTAG	1e-28	-65.3	0	6914	0.3646	6790.2	0.3263
NKX6-2 noCpG HT-SELEX Homeodomain 507	STMATTAA	1e-28	-65.21	0	6710	0.3538	6573.6	0.3159
NRL noCpG HT-SELEX bZIP 4052	NDWWNTGCTGACG	1e-28	-65.12	0	2604	0.1373	2312.1	0.1111
ATOH1 noCpG HT-SELEX bHLH 2727	AACAGCTGTC	1e-28	-65.02	0	1182	0.0623	930.5	0.0447
MAFG noCpG Methyl-HT-SELEX bZIP 3932	TTGCTGACGTCAGCAT	1e-28	-64.67	0	10613	0.5596	10810.9	0.5195
HOXD8 noCpG HT-SELEX Homeodomain 842	GCMATTAC	1e-28	-64.62	0	10906	0.5751	11134.2	0.535
HOXD1 noCpG HT-SELEX Homeodomain 997	STAATTAS	1e-27	-64.4	0	1362	0.0718	1101.2	0.0529
HOXA9 MethylPlus Methyl-HT-SELEX Homeodomain 1132	GTCGTAAANN	1e-27	-64.04	0	3680	0.194	3407.1	0.1637
DMRTC2 noCpG HT-SELEX DM 4817	AATTGMTACATT	1e-27	-63.6	0	6493	0.3424	6352.1	0.3052
HOXB7 noCpG HT-SELEX Homeodomain 652	GGTAATTARS	1e-27	-63.36	0	2233	0.1177	1950.5	0.0937
BACH2 noCpG Methyl-HT-SELEX bZIP 3507	AAANCATGASTCATSVTTT	1e-27	-63.29	0	168	0.0089	69.2	0.0033
ELF5 MethylMinus Methyl-HT-SELEX ETS 4137	AASGAGGAAGTR	1e-27	-63.13	0	732	0.0386	524.1	0.0252
SPDEF MethylMinus Methyl-HT-SELEX ETS 4552	DAMCMGGATGTR	1e-27	-62.9	0	1787	0.0942	1514.4	0.0728
HOXA2 MethylPlus Methyl-HT-SELEX Homeodomain 897	GTCATTAR	1e-27	-62.4	0	4597	0.2424	4364	0.2097
GBX2 MethylPlus Methyl-HT-SELEX Homeodomain 77	CTCGTTAD	1e-27	-62.32	0	4800	0.2531	4576	0.2199
VAX1 noCpG HT-SELEX Homeodomain 597	BTAATTAS	1e-26	-62.14	0	6751	0.356	6636.1	0.3189
DMRTA1 noCpG Methyl-HT-SELEX DM 4752	AATTGWTACATT	1e-26	-62.11	0	5948	0.3136	5783.5	0.2779
NKX3-2 MethylPlus Methyl-HT-SELEX Homeodomain 342	STCGTTAD	1e-26	-62.01	0	2625	0.1384	2346.6	0.1128
CLOCK multiple effects HT-SELEX bHLH 2452	GMCACGTGYN	1e-26	-61.9	0	1368	0.0721	1114.2	0.0535
DMRTC2 noCpG Methyl-HT-SELEX DM 4807	AATTGMTACATT	1e-26	-61.86	0	5835	0.3077	5665.1	0.2722
PAX4 little effect HT-SELEX PAX_homeodomain 6642	VATTTCACGCWTSARYGCDCM	1e-26	-61.82	0	1353	0.0713	1100.4	0.0529
GBX2 MethylPlus Methyl-HT-SELEX Homeodomain 92	VTCRTTAN	1e-26	-61.59	0	5163	0.2722	4959.5	0.2383
EN1 MethylPlus Methyl-HT-SELEX Homeodomain 1522	VTCRTTAN	1e-26	-61.59	0	5163	0.2722	4959.5	0.2383
GSX2 MethylPlus Methyl-HT-SELEX Homeodomain 952	VTCRTTAD	1e-26	-61.59	0	5163	0.2722	4959.5	0.2383
PRRX2 MethylPlus Methyl-HT-SELEX Homeodomain 1662	HTCRTTAA	1e-26	-61.25	0	16340	0.8616	17337.3	0.8331
SIX1 little effect Methyl-HT-SELEX Homeodomain 2357	VCGTATCRNN	1e-26	-61.08	0	8522	0.4494	8548.1	0.4108
HOXA2 noCpG HT-SELEX Homeodomain 902	STAATTAS	1e-26	-61.06	0	5549	0.2926	5368.8	0.258
IRF2 MethylPlus HT-SELEX IRF 5512	CGAAASYGAAAS	1e-26	-60.93	0	429	0.0226	268.3	0.0129
VSX1 noCpG Methyl-HT-SELEX Homeodomain 1922	CTAATTAB	1e-26	-60.87	0	12346	0.651	12762	0.6132
SIX3 little effect HT-SELEX Homeodomain 2392	SSGTATCAYN	1e-26	-60.83	0	9168	0.4834	9252.4	0.4446
ELF2 MethylMinus Methyl-HT-SELEX ETS 4507	AATSCGGAAGTR	1e-26	-60.78	0	228	0.012	112.9	0.0054
MEOX2 little effect HT-SELEX Homeodomain 1052	VTCATTAW	1e-26	-60.75	0	16679	0.8795	17742.7	0.8526
ASCL2 noCpG Methyl-HT-SELEX bHLH 3092	RGCAGCTGCY	1e-26	-60.68	0	3076	0.1622	2807.6	0.1349
HOXA1 MethylPlus Methyl-HT-SELEX Homeodomain 977	VTCATTAA	1e-26	-60.64	0	5131	0.2706	4931.8	0.237
MYF6 noCpG HT-SELEX bHLH 3197	BAACAGCTGWCR	1e-26	-60.37	0	2622	0.1383	2350.2	0.1129
BARHL2 noCpG HT-SELEX Homeodomain 127	CTAATTGSY	1e-26	-60.08	0	6505	0.343	6387.7	0.3069
LHX8 noCpG Methyl-HT-SELEX Znf_LIM_Homeodomain 2147	CTAATTAV	1e-26	-60.08	0	5513	0.2907	5336.4	0.2564
HOXB7 noCpG HT-SELEX Homeodomain 637	GYAATTAV	1e-26	-59.95	0	10790	0.5689	11038.7	0.5304
LHX4 MethylPlus Methyl-HT-SELEX Znf_LIM_Homeodomain 2242	YTCGTTAM	1e-26	-59.95	0	15814	0.8339	16726.4	0.8037
MEF2B noCpG HT-SELEX MADS 5672	CCWWATWTRG	1e-26	-59.91	0	10730	0.5658	10972.9	0.5273
HOXC11 noCpG Methyl-HT-SELEX Homeodomain 1277	RGYMATAAAAM	1e-25	-59.83	0	7875	0.4152	7857.8	0.3776
EVX2 MethylPlus Methyl-HT-SELEX Homeodomain 1552	VTCATTAD	1e-25	-59.82	0	5073	0.2675	4875.7	0.2343
TBX2 noCpG HT-SELEX T_box 7317	VAGGTGTSRB	1e-25	-59.76	0	18438	0.9722	19927.3	0.9576
DMRT1 noCpG Methyl-HT-SELEX DM 4772	AATYGCTACATN	1e-25	-59.51	0	15582	0.8216	16458.3	0.7909
NKX6-2 noCpG Methyl-HT-SELEX Homeodomain 502	VTMATTAA	1e-25	-59.29	0	7147	0.3769	7078.7	0.3402
ASCL2 noCpG HT-SELEX bHLH 3097	VGCAGCTGCY	1e-25	-59.2	0	3195	0.1685	2935.3	0.141
GSC2 noCpG Methyl-HT-SELEX Homeodomain 1837	CTAATCCB	1e-25	-59.14	0	13842	0.7299	14461	0.6949
MEOX1 noCpG Methyl-HT-SELEX Homeodomain 1017	BTAATTAN	1e-25	-59.05	0	14797	0.7802	15553	0.7474
TCF7 noCpG HT-SELEX HMG 5197	ACATCAAAG	1e-25	-58.96	0	7631	0.4024	7600.1	0.3652
HOXD4 noCpG Methyl-HT-SELEX Homeodomain 762	BYMATTAS	1e-25	-58.96	0	14328	0.7555	15016.6	0.7216
HOXA4 MethylPlus HT-SELEX Homeodomain 797	RTCATTAV	1e-25	-58.9	0	7730	0.4076	7707.1	0.3703
PRDM1 noCpG HT-SELEX SET_Znf_C2H2 8402	DAGKGAAAGTGN	1e-25	-58.75	0	1619	0.0854	1365.2	0.0656
VSX1 noCpG HT-SELEX Homeodomain 1932	CTAATTAB	1e-25	-58.66	0	8608	0.4539	8659	0.4161
TFAP2E MethylMinus HT-SELEX TFAP 4572	YGCCTSAGGCR	1e-25	-58.59	0	4837	0.255	4635.2	0.2227
HESX1 noCpG Methyl-HT-SELEX Homeodomain 2057	CYAATTAH	1e-25	-58.46	0	9521	0.502	9654.6	0.4639
PDX1 MethylPlus Methyl-HT-SELEX Homeodomain 942	RTCATTAR	1e-25	-58.41	0	5025	0.265	4833	0.2322
ASCL1 noCpG Methyl-HT-SELEX bHLH 3072	DGCAGCTGCY	1e-25	-58.4	0	3926	0.207	3689.1	0.1773
HOXB7 noCpG Methyl-HT-SELEX Homeodomain 627	GTAATTAM	1e-25	-58.35	0	6456	0.3404	6346.8	0.305
PRRX2 MethylPlus HT-SELEX Homeodomain 1652	NKCRTTAN	1e-25	-58.15	0	16879	0.89	17994.9	0.8647
DMRTA1 noCpG HT-SELEX DM 4757	AATTGTTACATT	1e-25	-58.1	0	6290	0.3317	6171.7	0.2966
BARHL2 noCpG Methyl-HT-SELEX Homeodomain 132	CTAATTGS	1e-25	-57.84	0	6968	0.3674	6896.5	0.3314
CRX noCpG HT-SELEX Homeodomain 1737	CTAATCCS	1e-25	-57.64	0	1519	0.0801	1272	0.0611
HOXC4 MethylPlus Methyl-HT-SELEX Homeodomain 807	RTCATTAD	1e-25	-57.63	0	5231	0.2758	5054.9	0.2429
LHX5 MethylPlus Methyl-HT-SELEX Znf_LIM_Homeodomain 2227	VTCGTTAN	1e-25	-57.62	0	4622	0.2437	4416.2	0.2122
TCF12 MethylMinus Methyl-HT-SELEX bHLH 2992	VCACCTGC	1e-24	-57.54	0	10903	0.5749	11180.4	0.5372
NKX2-3 MethylPlus Methyl-HT-SELEX Homeodomain 407	VKCGTTGAS	1e-24	-57.35	0	16182	0.8533	17172.7	0.8252
GSX2 MethylPlus HT-SELEX Homeodomain 957	STMATTAR	1e-24	-57.12	0	11583	0.6108	11937.8	0.5736
PBX1 MethylPlus HT-SELEX Homeodomain 2422	TTGATTGATG	1e-24	-56.93	0	12317	0.6495	12757.1	0.613
SOX3 noCpG HT-SELEX HMG 5272	SBSACAATGK	1e-24	-56.88	0	9214	0.4858	9330.5	0.4484
HOXA5 noCpG Methyl-HT-SELEX Homeodomain 732	GTAATTAV	1e-24	-56.82	0	10825	0.5708	11099.3	0.5334
TCF12 MethylMinus HT-SELEX bHLH 2997	VCACCTGC	1e-24	-56.74	0	9646	0.5086	9803.6	0.4711
PBX1 MethylPlus Methyl-HT-SELEX Homeodomain 2417	KTGATTGAYG	1e-24	-56.41	0	6626	0.3494	6540.6	0.3143
DPRX noCpG HT-SELEX Homeodomain 2302	AGATAATCCB	1e-24	-56.35	0	4545	0.2397	4343.5	0.2087
HOXB5 noCpG Methyl-HT-SELEX Homeodomain 702	GYMATTAV	1e-24	-56.32	0	14782	0.7794	15553.8	0.7474
PHOX2B noCpG Methyl-HT-SELEX Homeodomain 1682	SCAATTAS	1e-24	-56.27	0	5629	0.2968	5482.8	0.2635
LHX5 noCpG HT-SELEX Znf_LIM_Homeodomain 2232	STAATTAA	1e-24	-56.25	0	3126	0.1648	2879.9	0.1384
NFIC noCpG Methyl-HT-SELEX NFI 5827	NTTGGCDNNDTGCCARN	1e-24	-56.2	0	264	0.0139	143.8	0.0069
HOXA2 MethylPlus Methyl-HT-SELEX Homeodomain 882	RTCATTAR	1e-24	-56.01	0	4811	0.2537	4623.6	0.2222
HOXB2 MethylPlus Methyl-HT-SELEX Homeodomain 912	RTCATTAA	1e-24	-55.85	0	4790	0.2526	4602.9	0.2212
VAX1 noCpG Methyl-HT-SELEX Homeodomain 592	BYAATTAS	1e-24	-55.78	0	12307	0.6489	12754.9	0.6129
HOXD3 MethylPlus Methyl-HT-SELEX Homeodomain 927	GTCATTAR	1e-24	-55.75	0	4139	0.2182	3924.2	0.1886
MEOX2 noCpG HT-SELEX Homeodomain 1047	GYAATTAS	1e-24	-55.75	0	15586	0.8218	16485.5	0.7922
HOXB7 MethylPlus Methyl-HT-SELEX Homeodomain 647	GTCGTTAA	1e-24	-55.72	0	4363	0.2301	4157.3	0.1998
POU4F3 noCpG Methyl-HT-SELEX POU 6887	THATGCATRA	1e-24	-55.61	0	1968	0.1038	1718.2	0.0826
FOXA3 noCpG Methyl-HT-SELEX Forkhead 5052	TTAWGTAAATATTTGCWTAR	1e-24	-55.6	0	91	0.0048	27.8	0.0013
HOXA5 noCpG HT-SELEX Homeodomain 757	GTMATTAS	1e-24	-55.59	0	14342	0.7562	15054.7	0.7234
OLIG2 noCpG HT-SELEX bHLH 2807	AACAGCTGTT	1e-24	-55.52	0	1334	0.0703	1101.3	0.0529
MSX2 noCpG HT-SELEX Homeodomain 22	SCAATTAN	1e-24	-55.32	0	6303	0.3323	6203.3	0.2981
HOXD4 MethylPlus Methyl-HT-SELEX Homeodomain 782	RTCATTAR	1e-23	-55.03	0	5381	0.2837	5228.6	0.2512
SPDEF MethylMinus HT-SELEX ETS 4547	NAMCCGGATGTN	1e-23	-54.84	0	1248	0.0658	1021.6	0.0491
EVX2 noCpG HT-SELEX Homeodomain 1557	STAATTAS	1e-23	-54.72	0	4816	0.2539	4636.2	0.2228
KLF15 MethylPlus HT-SELEX Znf_C2H2 7977	VCCACGCCCMCC	1e-23	-54.61	0	11383	0.6002	11733.5	0.5638
MEOX1 noCpG HT-SELEX Homeodomain 1027	GYAATTAS	1e-23	-54.6	0	15173	0.8001	16014.2	0.7695
SPDEF MethylMinus Methyl-HT-SELEX ETS 4542	NAMCAGGATGTD	1e-23	-54.6	0	2545	0.1342	2298.9	0.1105
FOXE1 noCpG HT-SELEX Forkhead 4972	CVYTAAAYAAACAAH	1e-23	-54.5	0	879	0.0463	676.2	0.0325
BARHL2 noCpG Methyl-HT-SELEX Homeodomain 117	CTAATTGSY	1e-23	-54.39	0	6587	0.3473	6513	0.313
BARHL2 MethylMinus HT-SELEX Homeodomain 137	CTAAACGG	1e-23	-54.21	0	5191	0.2737	5033.5	0.2419
IRF4 multiple effects Methyl-HT-SELEX IRF 5617	NYGAAACTGAAACTR	1e-23	-54.14	0	1209	0.0637	986	0.0474
MAF noCpG HT-SELEX bZIP 3982	NTGCTGACR	1e-23	-53.97	0	2390	0.126	2145	0.1031
NOTO noCpG HT-SELEX Homeodomain 557	CYAATTAG	1e-23	-53.95	0	10777	0.5683	11067.4	0.5318
MSX1 MethylPlus Methyl-HT-SELEX Homeodomain 47	VTCRTTAN	1e-23	-53.88	0	16450	0.8674	17507.8	0.8413
HOXA5 noCpG Methyl-HT-SELEX Homeodomain 747	GTMATTAS	1e-23	-53.75	0	14340	0.7561	15064.7	0.7239
EN1 noCpG Methyl-HT-SELEX Homeodomain 1517	SCAATTAS	1e-23	-53.65	0	5786	0.3051	5665.4	0.2722
GBX2 noCpG HT-SELEX Homeodomain 82	SCAATTAG	1e-23	-53.65	0	5786	0.3051	5665.4	0.2722
EGR1 little effect Methyl-HT-SELEX Znf_C2H2 7882	CCCGCCCACGCVC	1e-23	-53.5	0	8009	0.4223	8046.4	0.3867
MNX1 noCpG HT-SELEX Homeodomain 67	GTAATTAS	1e-23	-53.42	0	5845	0.3082	5729.1	0.2753
HOXD9 noCpG Methyl-HT-SELEX Homeodomain 1097	GCAATAAAAC	1e-23	-53.35	0	4044	0.2132	3839.9	0.1845
SIX1 little effect Methyl-HT-SELEX Homeodomain 2347	VCGTATCRBN	1e-23	-53.12	0	9565	0.5044	9741.8	0.4681
HOXB2 noCpG HT-SELEX Homeodomain 917	STAATTAS	1e-23	-53.07	0	11352	0.5986	11710.1	0.5627
TFAP2C MethylMinus HT-SELEX TFAP 4607	HSCCYNMGGSN	1e-22	-52.95	0	18065	0.9525	19468.3	0.9355
MEIS3 MethylPlus Methyl-HT-SELEX MEIS 5707	TGACASSTGTCA	1e-22	-52.9	0	1486	0.0784	1256.6	0.0604
GSC2 noCpG HT-SELEX Homeodomain 1842	NTAATCCB	1e-22	-52.59	0	12933	0.6819	13479.8	0.6477
SPIB MethylMinus Methyl-HT-SELEX ETS 4077	RAAWGRGGAAGTR	1e-22	-52.59	0	1598	0.0843	1366.3	0.0657
HOXB9 noCpG HT-SELEX Homeodomain 1067	GCAATAAAAH	1e-22	-52.59	0	7402	0.3903	7398.3	0.3555
HES7 MethylMinus Methyl-HT-SELEX bHLH 2537	GGCACGYGBV	1e-22	-52.51	0	6039	0.3184	5941.4	0.2855
ESX1 noCpG HT-SELEX Homeodomain 2042	CYAATTAS	1e-22	-52.45	0	6713	0.354	6660.5	0.3201
TFAP4 noCpG Methyl-HT-SELEX bHLH 3257	AWCAGCTGWT	1e-22	-52.44	0	1918	0.1011	1681.9	0.0808
TFAP4 noCpG HT-SELEX bHLH 3247	AWCAGCTGWT	1e-22	-52.44	0	1918	0.1011	1681.9	0.0808
NKX2-8 noCpG HT-SELEX Homeodomain 382	VCCACTTGAV	1e-22	-52.04	0	3250	0.1714	3027.7	0.1455
LHX1 MethylPlus HT-SELEX Homeodomain 2217	SCAATTAN	1e-22	-51.76	0	15987	0.843	16976.8	0.8158
NR2E1 noCpG Methyl-HT-SELEX Nuclear_receptor 5867	ADAAGTCAM	1e-22	-51.45	0	4148	0.2187	3958.6	0.1902
PRRX2 noCpG Methyl-HT-SELEX Homeodomain 1637	BCAATTAB	1e-22	-51.25	0	11409	0.6016	11787.9	0.5664
TFCP2L1 MethylPlus HT-SELEX CP2 4657	ACCRGTTYRAACCGGT	1e-22	-51.15	0	11894	0.6272	12327.9	0.5924
TBX2 noCpG Methyl-HT-SELEX T_box 7312	NASGTGTBRN	1e-22	-51.06	0	18386	0.9695	19886.2	0.9556
EN1 noCpG HT-SELEX Homeodomain 1527	SCAATTAS	1e-22	-50.91	0	5495	0.2897	5375.4	0.2583
MNX1 noCpG Methyl-HT-SELEX Homeodomain 57	SYAATTAS	1e-22	-50.91	0	5495	0.2897	5375.4	0.2583
ZNF384 noCpG HT-SELEX Znf_C2H2 7537	TTTTTYNNNNNVNNNNRAAAAA	1e-22	-50.88	0	5578	0.2941	5463.5	0.2625
PAX4 little effect Methyl-HT-SELEX PAX_homeodomain 6607	TTYACGCWTGAVYGMACA	1e-22	-50.86	0	792	0.0418	605.2	0.0291
FOXC2 noCpG HT-SELEX Forkhead 4992	RYAAACAAACAM	1e-22	-50.83	0	1973	0.104	1742.3	0.0837
ELF4 MethylMinus HT-SELEX ETS 4472	NAMSCGGAAGTR	1e-22	-50.7	0	354	0.0187	221.4	0.0106
MEF2B noCpG Methyl-HT-SELEX MADS 5667	CCAWATWTRG	1e-22	-50.69	0	14992	0.7905	15831.9	0.7608
CREB5 MethylMinus HT-SELEX bZIP 3767	NRTGACGTCAYN	1e-21	-50.16	0	3766	0.1986	3569.1	0.1715
SIX2 little effect Methyl-HT-SELEX Homeodomain 2367	VSGTATCRYN	1e-21	-49.83	0	7972	0.4204	8033.8	0.386
HOXA5 noCpG HT-SELEX Homeodomain 742	GTAATTAS	1e-21	-49.74	0	10097	0.5324	10350.9	0.4974
ALX3 noCpG Methyl-HT-SELEX Homeodomain 1582	CYAATTAV	1e-21	-49.63	0	5572	0.2938	5465.6	0.2626
SIX2 little effect Methyl-HT-SELEX Homeodomain 2377	VCGTATCRYN	1e-21	-49.61	0	16077	0.8477	17094.1	0.8214
NPAS2 multiple effects HT-SELEX bHLH 2442	GMCACGTGYN	1e-21	-49.59	0	930	0.049	736.7	0.0354
EVX1 noCpG HT-SELEX Homeodomain 1542	STAATTAG	1e-21	-49.47	0	5073	0.2675	4939.6	0.2374
DLX3 noCpG Methyl-HT-SELEX Homeodomain 242	SYAATTAN	1e-21	-49.28	0	7040	0.3712	7033.5	0.338
DLX1 noCpG Methyl-HT-SELEX Homeodomain 202	SYAATTAN	1e-21	-49.28	0	7040	0.3712	7033.5	0.338
TCF21 noCpG HT-SELEX bHLH 2917	CAACAGCTGTTA	1e-21	-49.27	0	1063	0.0561	862.2	0.0414
MSX1 noCpG HT-SELEX Homeodomain 37	SCAATTAN	1e-21	-49.24	0	6001	0.3164	5923.6	0.2846
MYF6 noCpG Methyl-HT-SELEX bHLH 3187	BAACAGCTGTCR	1e-21	-49.14	0	2273	0.1199	2049.3	0.0985
GATA2 noCpG Methyl-HT-SELEX Znf_GATA 8137	NWGATAASR	1e-21	-49.06	0	11529	0.6079	11937.7	0.5736
NR4A2 noCpG HT-SELEX Nuclear_receptor 6052	NAAAGGTCAH	1e-21	-49.05	0	3865	0.2038	3678.7	0.1768
HOXB4 MethylPlus Methyl-HT-SELEX Homeodomain 822	RTCATTAR	1e-21	-48.97	0	4081	0.2152	3903.3	0.1876
MSX1 noCpG Methyl-HT-SELEX Homeodomain 42	SCAATTAN	1e-21	-48.82	0	6530	0.3443	6490.8	0.3119
DLX6 noCpG Methyl-HT-SELEX Homeodomain 177	SCAATTAB	1e-21	-48.82	0	6530	0.3443	6490.8	0.3119
MSX1 noCpG Methyl-HT-SELEX Homeodomain 27	BCAATTAN	1e-21	-48.82	0	6530	0.3443	6490.8	0.3119
MSX1 noCpG HT-SELEX Homeodomain 52	NCAATTAH	1e-21	-48.82	0	6530	0.3443	6490.8	0.3119
ZNF296 noCpG HT-SELEX Znf_C2H2 7567	BAGTGGACABT	1e-21	-48.72	0	5880	0.31	5798.4	0.2786
NKX2-8 noCpG Methyl-HT-SELEX Homeodomain 367	RSCACTTGAR	1e-21	-48.66	0	3286	0.1733	3082.9	0.1481
HOXD4 MethylPlus Methyl-HT-SELEX Homeodomain 767	RTCRTTAD	1e-21	-48.56	0	4371	0.2305	4208.9	0.2022
SIX1 little effect HT-SELEX Homeodomain 2362	VCGTATCANN	1e-21	-48.47	0	8247	0.4349	8341.3	0.4008
IRF2 MethylPlus Methyl-HT-SELEX IRF 5507	CGAAAGYGAAAS	1e-21	-48.47	0	379	0.02	245.3	0.0118
TFAP2E MethylMinus HT-SELEX TFAP 4577	TGCCCYSAGGCR	1e-20	-48.35	0	5807	0.3062	5723.9	0.275
HOXA10 noCpG HT-SELEX Homeodomain 1227	GGYMATAAAAC	1e-20	-48.17	0	4272	0.2253	4107.7	0.1974
IRF9 multiple effects Methyl-HT-SELEX IRF 5587	RCGAAACTGAAACTN	1e-20	-48.05	0	162	0.0085	76.2	0.0037
HOXA2 noCpG Methyl-HT-SELEX Homeodomain 892	STAATTAS	1e-20	-47.97	0	2552	0.1346	2336.1	0.1123
HIC1 noCpG HT-SELEX BTBorPOZ_Znf_C2H2 8922	YRTGCCMACC	1e-20	-47.92	0	10928	0.5762	11280.3	0.5421
TFAP2E MethylMinus Methyl-HT-SELEX TFAP 4562	WGCCTSAGGCA	1e-20	-47.83	0	2760	0.1455	2548.4	0.1225
HMX2 noCpG HT-SELEX Homeodomain 457	ACCACTTAAH	1e-20	-47.59	0	2692	0.1419	2480.3	0.1192
ALX4 noCpG Methyl-HT-SELEX Homeodomain 1612	CTAATTAV	1e-20	-47.51	0	5809	0.3063	5731.3	0.2754
DLX5 noCpG HT-SELEX Homeodomain 282	SCAATTAN	1e-20	-47.46	0	6717	0.3542	6700.3	0.322
TBX6 noCpG HT-SELEX T_box 7297	DAGGTGTGAA	1e-20	-47.34	0	8046	0.4243	8132.7	0.3908
GATA5 noCpG HT-SELEX Znf_GATA 8187	BWGATAASGN	1e-20	-47.22	0	4363	0.2301	4208.2	0.2022
GATA2 noCpG HT-SELEX Znf_GATA 8142	RYGATAASR	1e-20	-47.08	0	9140	0.4819	9324	0.448
KLF16 MethylPlus HT-SELEX Znf_C2H2 8117	VCCACGCCCC	1e-20	-47.03	0	7758	0.4091	7824	0.376
SIX6 little effect HT-SELEX Homeodomain 2402	VCGTATCRYN	1e-20	-47.02	0	8891	0.4688	9052.1	0.435
NKX2-5 MethylPlus Methyl-HT-SELEX Homeodomain 422	STCGTTGAG	1e-20	-46.85	0	2519	0.1328	2308.9	0.1109
PRDM1 noCpG Methyl-HT-SELEX SET_Znf_C2H2 8397	RAGTGAAAGTGR	1e-20	-46.8	0	1325	0.0699	1121.5	0.0539
BACH2 noCpG HT-SELEX bZIP 3512	AAANCATGASTCATSNTTT	1e-20	-46.73	0	122	0.0064	50.8	0.0024
NKX6-2 noCpG HT-SELEX Homeodomain 497	GTAATTAA	1e-20	-46.66	0	7456	0.3931	7500.7	0.3604
HOXB1 noCpG HT-SELEX Homeodomain 1012	GTAATTAV	1e-20	-46.62	0	2640	0.1392	2432.6	0.1169
GBX2 noCpG Methyl-HT-SELEX Homeodomain 72	SYAATTAR	1e-20	-46.59	0	7027	0.3705	7040	0.3383
MSX2 noCpG Methyl-HT-SELEX Homeodomain 12	SCAATTAN	1e-20	-46.59	0	7027	0.3705	7040	0.3383
HOXB7 MethylPlus Methyl-HT-SELEX Homeodomain 632	GTCGTTAA	1e-20	-46.57	0	3822	0.2015	3648.5	0.1753
CEBPG MethylPlus HT-SELEX bZIP 3827	CGTTGCGTAAYS	1e-20	-46.51	0	1394	0.0735	1190	0.0572
ALX3 noCpG HT-SELEX Homeodomain 1607	CTAATTAN	1e-20	-46.5	0	5791	0.3054	5719.7	0.2748
EN2 noCpG HT-SELEX Homeodomain 1512	STAATTAG	1e-20	-46.49	0	5041	0.2658	4925.6	0.2367
FOXA3 noCpG HT-SELEX Forkhead 5062	YTAWGTAAATATTTRCWTAR	1e-20	-46.48	0	96	0.0051	34.6	0.0017
NKX6-3 noCpG Methyl-HT-SELEX Homeodomain 512	STCATTAAA	1e-20	-46.42	0	6139	0.3237	6090.7	0.2927
PRRX2 noCpG HT-SELEX Homeodomain 1647	SCAATTAS	1e-20	-46.36	0	5743	0.3028	5669.2	0.2724
ATOH7 noCpG Methyl-HT-SELEX bHLH 2732	AMCATATGKY	1e-20	-46.32	0	2014	0.1062	1802.8	0.0866
GBX2 noCpG HT-SELEX Homeodomain 97	SCAATTAR	1e-19	-45.72	0	6287	0.3315	6253.8	0.3005
ELF1 MethylMinus Methyl-HT-SELEX ETS 4442	AACCCGGAAGTR	1e-19	-45.68	0	284	0.015	171.3	0.0082
FOXA1 noCpG HT-SELEX Forkhead 5042	YTAWGTAAATATTTGCTTAR	1e-19	-45.62	0	133	0.007	58.5	0.0028
POU2F3 noCpG HT-SELEX POU 6702	GNATGCTRATS	1e-19	-45.57	0	6461	0.3407	6440.7	0.3095
FOXB1 noCpG Methyl-HT-SELEX Forkhead 4997	YTATGTAAATATTGACATAR	1e-19	-45.44	0	256	0.0135	149.2	0.0072
HOXB5 noCpG HT-SELEX Homeodomain 727	STAATTAS	1e-19	-45.44	0	760	0.0401	589.6	0.0283
MEOX2 noCpG Methyl-HT-SELEX Homeodomain 1037	BYAATTAV	1e-19	-45.39	0	15873	0.837	16883.4	0.8113
HOXB5 noCpG Methyl-HT-SELEX Homeodomain 717	VTAATTAS	1e-19	-45.3	0	1817	0.0958	1610.1	0.0774
JDP2 inconclusive Methyl-HT-SELEX bZIP 3682	NRTGAYGTCAYN	1e-19	-45.24	0	2269	0.1196	2063.9	0.0992
ZNF32 MethylPlus Methyl-HT-SELEX Znf_C2H2 7522	VYGTAACCYGAYACC	1e-19	-45.17	0	125	0.0066	53.5	0.0026
POU4F3 noCpG HT-SELEX POU 6897	ATGMATWATGCAT	1e-19	-45.11	0	2761	0.1456	2563.1	0.1232
MEOX1 little effect HT-SELEX Homeodomain 1032	VTCATTAN	1e-19	-44.98	0	16719	0.8816	17875.9	0.859
GBX2 noCpG Methyl-HT-SELEX Homeodomain 87	SCAATTAN	1e-19	-44.71	0	6709	0.3538	6712.5	0.3226
NR3C2 MethylPlus Methyl-HT-SELEX Nuclear_receptor 6427	RGTACRYNRYGTACY	1e-19	-44.42	0	574	0.0303	422.9	0.0203
FOXE1 noCpG Methyl-HT-SELEX Forkhead 4967	CMYTAAAYAAACAAH	1e-19	-44.29	0	278	0.0147	168.6	0.0081
VAX2 noCpG HT-SELEX Homeodomain 607	BTAATTAG	1e-19	-44.06	0	1894	0.0999	1692.9	0.0813
HOXA2 noCpG Methyl-HT-SELEX Homeodomain 877	STAATTAS	1e-19	-44.06	0	1894	0.0999	1692.9	0.0813
LHX6 noCpG Methyl-HT-SELEX Znf_LIM_Homeodomain 2122	CTAATTAV	1e-19	-44.06	0	1894	0.0999	1692.9	0.0813
VAX2 noCpG Methyl-HT-SELEX Homeodomain 602	BTAATTAS	1e-19	-44.06	0	1894	0.0999	1692.9	0.0813
NEUROD2 noCpG Methyl-HT-SELEX bHLH 2892	RCCATATGYT	1e-19	-44.05	0	1944	0.1025	1742.5	0.0837
TLX2 noCpG HT-SELEX Homeodomain 487	BYAATTAG	1e-19	-44	0	5112	0.2695	5017.6	0.2411
ALX3 noCpG Methyl-HT-SELEX Homeodomain 1597	CTAATTAV	1e-18	-43.73	0	5487	0.2893	5416.6	0.2603
PHOX2A noCpG Methyl-HT-SELEX Homeodomain 1672	CYAATTAV	1e-18	-43.63	0	5223	0.2754	5137.6	0.2469
ALX4 noCpG HT-SELEX Homeodomain 1622	CYAATTAV	1e-18	-43.63	0	5223	0.2754	5137.6	0.2469
DLX2 noCpG HT-SELEX Homeodomain 307	SYAATTAN	1e-18	-43.41	0	6806	0.3589	6826	0.328
DLX5 noCpG HT-SELEX Homeodomain 297	GCAATTAN	1e-18	-43.41	0	6806	0.3589	6826	0.328
DLX1 noCpG HT-SELEX Homeodomain 197	SCAATTAB	1e-18	-43.41	0	6471	0.3412	6467.7	0.3108
DLX4 noCpG HT-SELEX Homeodomain 222	SCAATTAB	1e-18	-43.41	0	6471	0.3412	6467.7	0.3108
DLX5 noCpG Methyl-HT-SELEX Homeodomain 287	SCAATTAN	1e-18	-43.41	0	6471	0.3412	6467.7	0.3108
JDP2 inconclusive HT-SELEX bZIP 3692	SRTGACGTCAYN	1e-18	-43.17	0	2952	0.1557	2769.4	0.1331
CDX2 MethylPlus Methyl-HT-SELEX Homeodomain 1462	CGTCGTAAAYSB	1e-18	-43.11	0	2251	0.1187	2055.1	0.0988
TFAP2E MethylMinus Methyl-HT-SELEX TFAP 4567	TGCCCTVAGGCD	1e-18	-43.1	0	3277	0.1728	3104.6	0.1492
HOXA9 noCpG HT-SELEX Homeodomain 1147	GCMATWAMNN	1e-18	-42.95	0	17132	0.9033	18376.2	0.883
VSX2 noCpG Methyl-HT-SELEX Homeodomain 1892	CTAATTAS	1e-18	-42.7	0	5298	0.2794	5223.2	0.251
MAX MethylMinus Methyl-HT-SELEX bHLH 2702	RCCATGTGMT	1e-18	-42.69	0	4123	0.2174	3986.4	0.1916
ZNF296 noCpG Methyl-HT-SELEX Znf_C2H2 7562	TRSTGGACABT	1e-18	-42.59	0	12317	0.6495	12866.2	0.6183
CEBPG MethylPlus Methyl-HT-SELEX bZIP 3822	BRTTGCGTAAYG	1e-18	-42.39	0	1516	0.0799	1324.6	0.0636
DLX3 noCpG HT-SELEX Homeodomain 252	SCAATTAS	1e-18	-42.24	0	5698	0.3004	5651.3	0.2716
HOXC8 noCpG Methyl-HT-SELEX Homeodomain 867	DTAATTAC	1e-18	-41.95	0	17840	0.9407	19235.5	0.9243
ASCL2 noCpG Methyl-HT-SELEX bHLH 3082	RGCAGCTGCY	1e-18	-41.64	0	3259	0.1718	3094.4	0.1487
LHX9 noCpG Methyl-HT-SELEX Znf_LIM_Homeodomain 2107	CTAATTAR	1e-18	-41.57	0	5852	0.3086	5820.1	0.2797
GATA4 noCpG Methyl-HT-SELEX Znf_GATA 8217	NWGATAASRN	1e-18	-41.51	0	5320	0.2805	5255.7	0.2526
HOXA7 MethylPlus Methyl-HT-SELEX Homeodomain 662	GTCGTTAN	1e-18	-41.47	0	4230	0.223	4106.1	0.1973
NR2C2 noCpG HT-SELEX Nuclear_receptor 6022	RRGGTCAN	1e-18	-41.46	0	10226	0.5392	10559.3	0.5074
EMX2 noCpG HT-SELEX Homeodomain 587	CTAATTAC	1e-17	-41.31	0	2460	0.1297	2276.9	0.1094
HSF2 multiple effects Methyl-HT-SELEX HSF 5497	GGAABGTTCYGGAAB	1e-17	-41.29	0	1171	0.0617	991.1	0.0476
TLX2 noCpG Methyl-HT-SELEX Homeodomain 482	BYAATTAR	1e-17	-41.22	0	6127	0.3231	6116.2	0.2939
EN2 noCpG Methyl-HT-SELEX Homeodomain 1502	SYAATTAG	1e-17	-40.92	0	5282	0.2785	5219.9	0.2508
CREB3 MethylMinus Methyl-HT-SELEX bZIP 3447	YGCCACGTGKMV	1e-17	-40.75	0	2280	0.1202	2096	0.1007
LMX1B MethylPlus Methyl-HT-SELEX Znf_LIM_Homeodomain 2172	CTCGTTAA	1e-17	-40.63	0	4047	0.2134	3920.9	0.1884
LHX4 noCpG HT-SELEX Znf_LIM_Homeodomain 2262	BTAATTAV	1e-17	-40.51	0	2332	0.123	2150.4	0.1033
MEF2D noCpG Methyl-HT-SELEX MADS 5657	CCAWATTTRG	1e-17	-40.31	0	4844	0.2554	4760.6	0.2288
MSC noCpG HT-SELEX bHLH 2952	BACCATATGGTR	1e-17	-40.23	0	1131	0.0596	956.2	0.0459
DLX2 noCpG Methyl-HT-SELEX Homeodomain 312	SYAATTAN	1e-17	-40.21	0	6666	0.3515	6701.1	0.322
DLX5 noCpG Methyl-HT-SELEX Homeodomain 272	GYAATTAY	1e-17	-40.21	0	6666	0.3515	6701.1	0.322
DLX4 noCpG Methyl-HT-SELEX Homeodomain 212	GYAATTAN	1e-17	-40.21	0	6666	0.3515	6701.1	0.322
DLX1 noCpG HT-SELEX Homeodomain 207	GYAATTAN	1e-17	-40.21	0	6666	0.3515	6701.1	0.322
NKX6-3 noCpG HT-SELEX Homeodomain 517	STCATTAAA	1e-17	-40.16	0	5719	0.3016	5689.4	0.2734
GATA5 noCpG Methyl-HT-SELEX Znf_GATA 8177	NWGATAASRN	1e-17	-40.13	0	4997	0.2635	4923.9	0.2366
PHOX2A noCpG HT-SELEX Homeodomain 1677	CYAATTAV	1e-17	-39.77	0	4899	0.2583	4822.9	0.2318
HOXA11 noCpG Methyl-HT-SELEX Homeodomain 1317	DGYMATAAAAY	1e-17	-39.59	0	4336	0.2286	4230.9	0.2033
POU4F1 noCpG HT-SELEX POU 6877	ATGCATWATGCAT	1e-17	-39.5	0	2743	0.1446	2575.5	0.1238
VSX2 noCpG HT-SELEX Homeodomain 1902	CTAATTAS	1e-17	-39.49	0	564	0.0297	424.7	0.0204
ETV4 MethylMinus Methyl-HT-SELEX ETS 4322	RACCGGAAGTR	1e-17	-39.37	0	662	0.0349	514.6	0.0247
ESX1 noCpG HT-SELEX Homeodomain 2052	YYAATTAS	1e-17	-39.31	0	6172	0.3254	6179.4	0.2969
MYCN MethylMinus HT-SELEX bHLH 3277	GGCACGTGKY	1e-17	-39.31	0	1570	0.0828	1390.3	0.0668
TFAP4 noCpG Methyl-HT-SELEX bHLH 3237	ATCAGCTGAT	1e-17	-39.23	0	1115	0.0588	944.1	0.0454
DLX4 noCpG HT-SELEX Homeodomain 237	GTAATTAT	1e-16	-39.12	0	5517	0.2909	5482.8	0.2635
IRF9 multiple effects HT-SELEX IRF 5592	DCGAAACCGAAACTD	1e-16	-39.04	0	208	0.011	119.7	0.0058
DLX6 noCpG HT-SELEX Homeodomain 187	GCAATTAB	1e-16	-38.49	0	5916	0.3119	5912.5	0.2841
HEY2 MethylMinus Methyl-HT-SELEX bHLH 2482	SGCACGTGYS	1e-16	-38.43	0	4779	0.252	4705.9	0.2261
MAFA noCpG Methyl-HT-SELEX bZIP 4017	RAWWNTGCTGACD	1e-16	-38.19	0	2272	0.1198	2101.2	0.101
NOTO noCpG Methyl-HT-SELEX Homeodomain 552	BYAATTAG	1e-16	-38.14	0	16434	0.8665	17583.9	0.845
IRF8 inconclusive Methyl-HT-SELEX IRF 5607	RYGAAACTGAAACTA	1e-16	-38.12	0	129	0.0068	61.4	0.003
GATA5 noCpG Methyl-HT-SELEX Znf_GATA 8197	NWGATAAGRN	1e-16	-38	0	4777	0.2519	4706.7	0.2262
POU2F2 noCpG HT-SELEX POU 6682	WTGCATATGCAT	1e-16	-37.94	0	4383	0.2311	4291.3	0.2062
EVX2 noCpG Methyl-HT-SELEX Homeodomain 1547	STAATTAS	1e-16	-37.84	0	5518	0.291	5493.6	0.264
IRF8 inconclusive Methyl-HT-SELEX IRF 5597	NCGAAACYGAAACYR	1e-16	-37.75	0	387	0.0204	270.1	0.013
LHX5 noCpG Methyl-HT-SELEX Znf_LIM_Homeodomain 2222	STAATTAA	1e-16	-37.61	0	5630	0.2969	5614.3	0.2698
SOX12 MethylMinus Methyl-HT-SELEX HMG 5367	ACCGAACAATG	1e-16	-37.53	0	819	0.0432	666.6	0.032
PAX6 MethylPlus HT-SELEX PAX_homeodomain 6592	TCACGCATSAVTGCVCN	1e-16	-37.47	0	10277	0.5419	10650.3	0.5118
IRF7 MethylMinus Methyl-HT-SELEX IRF 5577	HNGAAAGTGAAAGTR	1e-16	-37.35	0	301	0.0159	197.9	0.0095
NFAT5 MethylPlus Methyl-HT-SELEX RHD_IPT 7072	AYGGAAARKTACN	1e-16	-37.27	0	1529	0.0806	1359	0.0653
ATF2 MethylMinus HT-SELEX bZIP 3747	NRTGACGTMAYV	1e-16	-37.25	0	1022	0.0539	861.4	0.0414
CREB1 MethylMinus Methyl-HT-SELEX bZIP 3287	BGTGACGTA	1e-16	-37.19	0	2806	0.148	2653.9	0.1275
NR2C1 MethylPlus HT-SELEX Nuclear_receptor 6012	VRGGTCATGACCYB	1e-16	-37.13	0	15237	0.8034	16209	0.7789
LHX8 noCpG HT-SELEX Znf_LIM_Homeodomain 2157	CTAATTAV	1e-16	-37.07	0	2332	0.123	2168.8	0.1042
DLX3 noCpG Methyl-HT-SELEX Homeodomain 257	SYAATTAB	1e-16	-37.01	0	6540	0.3448	6592.9	0.3168
POU2F2 MethylPlus HT-SELEX POU 6677	NTAATGTATGCA	1e-16	-36.96	0	2244	0.1183	2079.5	0.0999
NFIX noCpG HT-SELEX NFI 5842	STTGGCRBBGTGCCARB	1e-16	-36.88	0	92	0.0049	37.8	0.0018
YBX1 Potential ssDNA binder Methyl-HT-SELEX CSP 4662	YGTWCCATC	1e-16	-36.84	0	16950	0.8938	18196.6	0.8744
DLX1 noCpG Methyl-HT-SELEX Homeodomain 192	GYAATTAY	1e-15	-36.82	0	6505	0.343	6556.8	0.3151
DLX2 noCpG Methyl-HT-SELEX Homeodomain 302	SYAATTAN	1e-15	-36.82	0	6505	0.343	6556.8	0.3151
ELF3 MethylMinus Methyl-HT-SELEX ETS 4087	ACCAGGAAGTAAWNNNNAAAAAW	1e-15	-36.62	0	517	0.0273	388.3	0.0187
NR5A1 noCpG Methyl-HT-SELEX Nuclear_receptor 6307	NYCAAGGYCRN	1e-15	-36.53	0	7536	0.3974	7669.4	0.3685
FLI1 MethylMinus HT-SELEX ETS 4217	VACCGGAAGTG	1e-15	-36.45	0	768	0.0405	621.6	0.0299
ATOH7 noCpG HT-SELEX bHLH 2737	AMCATATGKY	1e-15	-36.36	0	706	0.0372	563	0.0271
GATA4 noCpG HT-SELEX Znf_GATA 8222	SHGATAACRN	1e-15	-36.28	0	4495	0.237	4421.6	0.2125
ZNF384 noCpG Methyl-HT-SELEX Znf_C2H2 7532	TTTTTTTNNNNNNNNRAAAAAA	1e-15	-36.15	0	4866	0.2566	4814.1	0.2313
GATA5 noCpG HT-SELEX Znf_GATA 8207	CWGATAASRV	1e-15	-35.99	0	4032	0.2126	3936.7	0.1892
MYOD1 little effect Methyl-HT-SELEX bHLH 3112	CGACAGCTGTYR	1e-15	-35.87	0	1900	0.1002	1736.6	0.0834
TCF7L1 noCpG Methyl-HT-SELEX HMG 5252	ASATCAAAG	1e-15	-35.85	0	1569	0.0827	1404.8	0.0675
DLX4 noCpG Methyl-HT-SELEX Homeodomain 227	GTAATTAY	1e-15	-35.82	0	5641	0.2974	5640	0.271
HOXA4 MethylPlus Methyl-HT-SELEX Homeodomain 792	RTCRTTAD	1e-15	-35.64	0	3617	0.1907	3504.7	0.1684
XBP1 MethylMinus HT-SELEX bZIP 3582	BGMCACGTCAYC	1e-15	-35.63	0	293	0.0154	193.1	0.0093
PITX1 noCpG HT-SELEX Homeodomain 1792	CTAATCCC	1e-15	-35.63	0	1690	0.0891	1526.1	0.0733
SHOX noCpG HT-SELEX Homeodomain 1752	YTAATTAV	1e-15	-35.02	0	5693	0.3002	5702.9	0.274
HOXD10 noCpG HT-SELEX Homeodomain 1167	GCAATAAAAY	1e-15	-34.92	0	3052	0.1609	2921.9	0.1404
RARG noCpG Methyl-HT-SELEX Nuclear_receptor 6227	RAGGTCAHG	1e-15	-34.86	0	8607	0.4538	8846.7	0.4251
PAX6 MethylPlus Methyl-HT-SELEX PAX_homeodomain 6587	TYACGCATGANYGMACA	1e-15	-34.75	0	5149	0.2715	5125.8	0.2463
NEUROG2 noCpG HT-SELEX bHLH 2867	RACATATGTY	1e-15	-34.74	0	1015	0.0535	863.8	0.0415
PAX6 MethylPlus Methyl-HT-SELEX PAX_homeodomain 6597	TCACGCHTCACYGCACN	1e-15	-34.65	0	10643	0.5612	11079.7	0.5324
HIC1 noCpG Methyl-HT-SELEX BTBorPOZ_Znf_C2H2 8917	YRTGCCAACC	1e-15	-34.65	0	10268	0.5414	10666.8	0.5126
IRX5 MethylPlus HT-SELEX Homeodomain 2332	DCATGTWNWACATGH	1e-15	-34.62	0	1745	0.092	1586.1	0.0762
SPIB MethylMinus Methyl-HT-SELEX ETS 4067	AAWGRGGAAGTR	1e-14	-34.26	0	657	0.0346	523.4	0.0251
MLX MethylMinus HT-SELEX bHLH 3232	HGCACGTGMYM	1e-14	-34.23	0	1298	0.0684	1142.1	0.0549
PKNOX1 MethylPlus Methyl-HT-SELEX MEIS 5717	TGACAGCTGTCA	1e-14	-33.77	0	966	0.0509	819.1	0.0394
HMX2 noCpG Methyl-HT-SELEX Homeodomain 452	ACCACTTAAC	1e-14	-33.72	0	815	0.043	674.2	0.0324
CEBPB MethylPlus HT-SELEX bZIP 3787	NRTTGCGYAAYV	1e-14	-33.68	0	330	0.0174	228.5	0.011
ELF2 MethylMinus HT-SELEX ETS 4497	NAMSCGGAAGTR	1e-14	-33.66	0	288	0.0152	192.2	0.0092
HOXA9 noCpG Methyl-HT-SELEX Homeodomain 1137	GCMATWAAVS	1e-14	-33.65	0	17913	0.9445	19364.6	0.9305
DRGX noCpG Methyl-HT-SELEX Homeodomain 1562	YYAATTAN	1e-14	-33.61	0	5770	0.3042	5797	0.2786
ATOH1 noCpG Methyl-HT-SELEX bHLH 2717	AACAGCTGTC	1e-14	-33.57	0	434	0.0229	320.2	0.0154
RAX noCpG HT-SELEX Homeodomain 1962	YTAATTAN	1e-14	-33.48	0	5985	0.3156	6027.1	0.2896
RARB noCpG Methyl-HT-SELEX Nuclear_receptor 6177	AAAAGGTCAH	1e-14	-33.32	0	3594	0.1895	3496.2	0.168
DLX2 noCpG HT-SELEX Homeodomain 317	SYAATTAN	1e-14	-33.27	0	6390	0.3369	6463.4	0.3106
DLX3 noCpG HT-SELEX Homeodomain 267	GYAATTAB	1e-14	-33.27	0	6390	0.3369	6463.4	0.3106
BHLHE23 noCpG HT-SELEX bHLH 2787	ACCATATGGT	1e-14	-32.91	0	492	0.0259	374	0.018
NFIX noCpG Methyl-HT-SELEX NFI 5837	STTGGCRNNGTGCCARS	1e-14	-32.87	0	94	0.005	41.5	0.002
LHX4 noCpG Methyl-HT-SELEX Znf_LIM_Homeodomain 2252	BTAATTAN	1e-14	-32.62	0	2162	0.114	2019.6	0.097
ZNF784 MethylPlus Methyl-HT-SELEX Znf_C2H2 7622	STACCTACCKY	1e-14	-32.57	0	1295	0.0683	1146.8	0.0551
PAX4 little effect HT-SELEX PAX_homeodomain 6632	TYACGCTAATTAR	1e-14	-32.42	0	1381	0.0728	1232	0.0592
MAFA noCpG HT-SELEX bZIP 4032	AAWWNTGCTGACD	1e-14	-32.33	0	602	0.0317	478	0.023
ISX noCpG HT-SELEX Homeodomain 2002	CTAATTAR	1e-14	-32.28	0	4182	0.2205	4121.1	0.198
POU2F3 noCpG Methyl-HT-SELEX POU 6692	DTATGCWAATN	1e-14	-32.28	0	3753	0.1979	3670.9	0.1764
HOXC9 noCpG Methyl-HT-SELEX Homeodomain 1117	GYAATAAAAH	1e-13	-32.12	0	4517	0.2382	4476.3	0.2151
ATF2 MethylMinus Methyl-HT-SELEX bZIP 3742	SRTGAYGTMATS	1e-13	-32.07	0	1871	0.0987	1726.1	0.0829
ARX noCpG Methyl-HT-SELEX Homeodomain 1572	CTAATTAN	1e-13	-32.03	0	5849	0.3084	5894.6	0.2833
KLF15 MethylPlus HT-SELEX Znf_C2H2 7987	GCCACGCCCCCC	1e-13	-31.94	0	8668	0.4571	8940.5	0.4296
SPDEF MethylMinus HT-SELEX ETS 4557	NAMCCGGATGTD	1e-13	-31.73	0	881	0.0465	744.4	0.0358
SMAD5 MethylPlus HT-SELEX MAD 5632	YGTCTAGACA	1e-13	-31.46	0	91	0.0048	40.7	0.002
IRF7 MethylMinus HT-SELEX IRF 5582	HCGAAAVCGAAAVTA	1e-13	-31.41	0	241	0.0127	156.8	0.0075
FOXB1 noCpG HT-SELEX Forkhead 5002	YWAWGTAAATATTGACATAR	1e-13	-31.36	0	158	0.0083	89.8	0.0043
MAX MethylMinus HT-SELEX bHLH 2707	RNCACGTGYN	1e-13	-31.31	0	1379	0.0727	1235.4	0.0594
POU2F2 noCpG Methyl-HT-SELEX POU 6657	CTAATTATGCAA	1e-13	-31.21	0	1276	0.0673	1133.8	0.0545
MESP2 noCpG HT-SELEX bHLH 2977	CAACATATGGCG	1e-13	-31.14	0	576	0.0304	456.8	0.022
ATF2 MethylMinus HT-SELEX bZIP 3737	NRTGACGTCAYN	1e-13	-30.83	0	829	0.0437	697.1	0.0335
SHOX noCpG Methyl-HT-SELEX Homeodomain 1742	CTAATTAV	1e-13	-30.82	0	5418	0.2857	5444.7	0.2616
ELF3 MethylMinus HT-SELEX ETS 4107	BWTRCGGAAGCV	1e-13	-30.71	0	388	0.0205	285.7	0.0137
FOXI1 noCpG HT-SELEX Forkhead 5102	AATGTAAACAAT	1e-13	-30.54	0	237	0.0125	154.2	0.0074
CREB1 MethylMinus HT-SELEX bZIP 3297	NGTGACGTA	1e-13	-30.53	0	711	0.0375	585.8	0.0281
IRF8 inconclusive HT-SELEX IRF 5602	NCGAAACCGAAACYR	1e-13	-30.39	0	209	0.011	131.8	0.0063
PAX4 little effect HT-SELEX PAX_homeodomain 6627	TTCACGCWTSAVYGCRCM	1e-13	-30.08	0	1090	0.0575	955	0.0459
SIX2 little effect HT-SELEX Homeodomain 2382	MCGTATCRYY	1e-12	-29.45	0	18354	0.9678	19926.1	0.9575
GMEB1 MethylMinus Methyl-HT-SELEX SAND 7212	KTACGTVATYACGTAA	1e-12	-29.33	0	1178	0.0621	1044.5	0.0502
HSF2 multiple effects Methyl-HT-SELEX HSF 5487	RGAAYGTTCYRGAAN	1e-12	-29.32	0	1098	0.0579	966	0.0464
DRGX noCpG HT-SELEX Homeodomain 1567	YTAATTAN	1e-12	-28.96	0	5353	0.2823	5391.8	0.2591
OTX1 noCpG Methyl-HT-SELEX Homeodomain 1722	YTAATCCYYY	1e-12	-28.81	0	2121	0.1118	1999.2	0.0961
CEBPG MethylPlus HT-SELEX bZIP 3817	NRTTGCGTAAYV	1e-12	-28.8	0	277	0.0146	191.5	0.0092
MAFG noCpG Methyl-HT-SELEX bZIP 3937	AAAWNTGCTGACT	1e-12	-28.71	0	382	0.0201	284.1	0.0137
ELF2 MethylMinus Methyl-HT-SELEX ETS 4502	AACCAGGAAGTR	1e-12	-28.59	0	141	0.0074	79.7	0.0038
KLF14 MethylPlus Methyl-HT-SELEX Znf_C2H2 8102	CRCCACGCCCMCC	1e-12	-28.49	0	7247	0.3821	7431	0.3571
LHX9 noCpG Methyl-HT-SELEX Znf_LIM_Homeodomain 2092	CTAATTAR	1e-12	-28.49	0	5246	0.2766	5281.2	0.2538
POU2F3 MethylPlus Methyl-HT-SELEX POU 6697	DTATGCGCATAH	1e-12	-28.45	0	2229	0.1175	2113	0.1015
TLX3 noCpG Methyl-HT-SELEX Homeodomain 472	TAATTGNWNNNNNNNCAATTR	1e-12	-28.38	0	8774	0.4626	9091.7	0.4369
ELF1 MethylMinus Methyl-HT-SELEX ETS 4447	AATGCGGAAGTG	1e-12	-28.09	0	366	0.0193	271.2	0.013
MYOD1 little effect HT-SELEX bHLH 3122	CGWCAGCTGTTG	1e-12	-27.99	0	1808	0.0953	1684.3	0.0809
ARNTL MethylMinus HT-SELEX bHLH 2462	GTCACGTGMN	1e-12	-27.95	0	1077	0.0568	950.4	0.0457
UNCX MethylPlus HT-SELEX Homeodomain 1972	KYAATTAG	1e-12	-27.91	0	17991	0.9486	19488.6	0.9365
ATOH1 noCpG Methyl-HT-SELEX bHLH 2712	AMCATATGKC	1e-11	-27.63	0	457	0.0241	355	0.0171
LBX2 MethylPlus Methyl-HT-SELEX Homeodomain 527	CTCGTTAA	1e-11	-27.59	0	1943	0.1025	1824.8	0.0877
LMX1A noCpG Methyl-HT-SELEX Znf_LIM_Homeodomain 2197	YTAATTAC	1e-11	-27.55	0	3696	0.1949	3646.4	0.1752
CEBPE MethylPlus HT-SELEX bZIP 3797	BRTTGCGYAAYV	1e-11	-27.49	0	182	0.0096	113.5	0.0055
HES1 MethylMinus Methyl-HT-SELEX bHLH 2512	GGYRCGTGBG	1e-11	-27.43	0	18902	0.9967	20660.9	0.9928
NR2C2 noCpG Methyl-HT-SELEX Nuclear_receptor 6017	RRGGTCAN	1e-11	-27.36	0	14235	0.7506	15153.4	0.7282
NEUROG2 noCpG Methyl-HT-SELEX bHLH 2862	GACATATGTY	1e-11	-27.16	0	687	0.0362	573.8	0.0276
SOX18 noCpG HT-SELEX HMG 5302	VACAATGC	1e-11	-27.11	0	17362	0.9155	18743	0.9007
GCM2 inconclusive Methyl-HT-SELEX GCM 5167	ATGCGGGTA	1e-11	-27	0	6749	0.3559	6908.4	0.332
NR3C1 MethylPlus Methyl-HT-SELEX Nuclear_receptor 6417	RGWACATWATGTWCY	1e-11	-26.95	0	192	0.0101	122.7	0.0059
OLIG3 noCpG HT-SELEX bHLH 2837	ACCATATGTT	1e-11	-26.79	0	886	0.0467	767.6	0.0369
ESRRG noCpG Methyl-HT-SELEX Nuclear_receptor 6387	BTCAAGGTCAH	1e-11	-26.79	0	2831	0.1493	2746.6	0.132
GSC noCpG HT-SELEX Homeodomain 1832	CTAATCCS	1e-11	-26.76	0	2515	0.1326	2418.9	0.1162
HOXC11 noCpG HT-SELEX Homeodomain 1287	RGYMATAAAAH	1e-11	-26.75	0	4541	0.2394	4546.5	0.2185
CREM MethylMinus Methyl-HT-SELEX bZIP 3322	NGTGATGTCAYV	1e-11	-26.72	0	651	0.0343	540.4	0.026
MEF2C noCpG Methyl-HT-SELEX MADS 5647	CCAWATWTRG	1e-11	-26.69	0	6217	0.3278	6338.5	0.3046
PAX3 multiple effects Methyl-HT-SELEX PAX_homeodomain 6517	NCRATTAGTCACGSTN	1e-11	-26.62	0	50	0.0026	17	0.0008
RFX2 noCpG HT-SELEX RFX 7007	SGTTRCCATGGYAACV	1e-11	-26.35	0	538	0.0284	434.2	0.0209
ELF3 MethylMinus HT-SELEX ETS 4117	ACCCGGAAGTARNNNNNAAAAAW	1e-11	-26.32	0	210	0.0111	138.2	0.0066
ZNF784 MethylPlus HT-SELEX Znf_C2H2 7627	GTACCTACCGY	1e-11	-26.29	0	803	0.0423	688.1	0.0331
MEF2D noCpG HT-SELEX MADS 5662	CCAAATWTGG	1e-11	-26.09	0	4543	0.2395	4554.2	0.2188
BHLHE23 noCpG Methyl-HT-SELEX bHLH 2772	ACCATATGKT	1e-11	-26.02	0	433	0.0228	337.6	0.0162
BHLHE22 noCpG Methyl-HT-SELEX bHLH 2762	AMCATATGKT	1e-11	-26.02	0	433	0.0228	337.6	0.0162
ATF3 MethylMinus Methyl-HT-SELEX bZIP 3652	GATGATGTCATC	1e-11	-25.83	0	453	0.0239	356.7	0.0171
MEF2C noCpG HT-SELEX MADS 5652	CCAWATTTGG	1e-11	-25.73	0	4346	0.2292	4348.4	0.209
PRRX2 noCpG HT-SELEX Homeodomain 1667	CTAATTAD	1e-11	-25.67	0	4874	0.257	4910.8	0.236
ETV4 noCpG Methyl-HT-SELEX ETS 4327	ACAGGAAGGAAGTR	1e-10	-25.15	0	1641	0.0865	1530.6	0.0735
LMX1B noCpG Methyl-HT-SELEX Znf_LIM_Homeodomain 2167	VNKTTAATTAN	1e-10	-25.15	0	3384	0.1784	3337.5	0.1604
ESRRG noCpG Methyl-HT-SELEX Nuclear_receptor 6377	STCAAGGTCAH	1e-10	-25.11	0	2827	0.1491	2754.6	0.1324
CREB5 MethylMinus Methyl-HT-SELEX bZIP 3762	RRTGATGTCATN	1e-10	-24.93	0	603	0.0318	500.4	0.024
OLIG3 noCpG Methyl-HT-SELEX bHLH 2812	ACCATATGTT	1e-10	-24.89	0	917	0.0484	805.4	0.0387
MEIS3 MethylPlus HT-SELEX MEIS 5712	TGACAGCTGTCA	1e-10	-24.89	0	219	0.0115	148.1	0.0071
EMX1 noCpG Methyl-HT-SELEX Homeodomain 572	STAATTAG	1e-10	-24.61	0	1333	0.0703	1221.1	0.0587
EMX1 noCpG HT-SELEX Homeodomain 577	STAATTAG	1e-10	-24.61	0	1333	0.0703	1221.1	0.0587
HOXD3 noCpG HT-SELEX Homeodomain 932	CTAATTAC	1e-10	-24.59	0	367	0.0194	281	0.0135
NRL noCpG HT-SELEX bZIP 4062	AAAWNTGCTGACG	1e-10	-24.22	0	459	0.0242	366.6	0.0176
SIX3 little effect Methyl-HT-SELEX Homeodomain 2387	RCGTATCRHN	1e-10	-24.21	0	8613	0.4542	8960.6	0.4306
NFIB noCpG Methyl-HT-SELEX NFI 5817	NTTGGCRNNDTGCCAAN	1e-10	-24.2	0	87	0.0046	44	0.0021
UBP1 MethylPlus HT-SELEX CP2 4647	AACCGGTTYRAACCGGTT	1e-10	-24.18	0	9697	0.5113	10146.7	0.4876
NEUROG1 noCpG HT-SELEX bHLH 2857	RACATATGTY	1e-10	-24	0	604	0.0318	504.6	0.0242
NEUROG1 noCpG Methyl-HT-SELEX bHLH 2842	RACATATGTY	1e-10	-24	0	604	0.0318	504.6	0.0242
NEUROG1 noCpG Methyl-HT-SELEX bHLH 2852	RACATATGTY	1e-10	-24	0	604	0.0318	504.6	0.0242
NR2C1 noCpG HT-SELEX Nuclear_receptor 6007	NRRGGTCAN	1e-10	-23.91	0	8399	0.4429	8730.5	0.4195
PITX1 noCpG HT-SELEX Homeodomain 1802	YTAATCCC	1e-10	-23.76	0	2467	0.1301	2389.4	0.1148
DMBX1 noCpG Methyl-HT-SELEX Homeodomain 1807	CTAATCCS	1e-10	-23.76	0	2467	0.1301	2389.4	0.1148
PITX3 noCpG Methyl-HT-SELEX Homeodomain 1757	CTAATCCC	1e-10	-23.76	0	2467	0.1301	2389.4	0.1148
CRX noCpG Methyl-HT-SELEX Homeodomain 1732	CTAATCCC	1e-10	-23.76	0	2467	0.1301	2389.4	0.1148
RHOXF2 noCpG Methyl-HT-SELEX Homeodomain 2017	CTAATCCC	1e-10	-23.76	0	2467	0.1301	2389.4	0.1148
PITX1 noCpG Methyl-HT-SELEX Homeodomain 1797	CTAATCCC	1e-10	-23.76	0	2467	0.1301	2389.4	0.1148
PITX2 noCpG Methyl-HT-SELEX Homeodomain 1767	CTAATCCC	1e-10	-23.76	0	2467	0.1301	2389.4	0.1148
HOXD12 MethylPlus HT-SELEX Homeodomain 1367	SGTCGTAAAH	1e-10	-23.74	0	1527	0.0805	1422.7	0.0684
MEIS2 MethylPlus Methyl-HT-SELEX MEIS 5687	TGACAGCTGTCA	1e-10	-23.7	0	581	0.0306	483.7	0.0232
ESRRA noCpG Methyl-HT-SELEX Nuclear_receptor 6347	BYCAAGGTCAH	1e-10	-23.67	0	2810	0.1482	2747.8	0.132
FLI1 MethylMinus HT-SELEX ETS 4197	VACCGGAARTS	1e-10	-23.63	0	767	0.0404	664	0.0319
KLF5 little effect HT-SELEX Znf_C2H2 8012	VCCACRCCCH	1e-10	-23.63	0	5490	0.2895	5588.7	0.2686
SIX6 little effect Methyl-HT-SELEX Homeodomain 2397	VSGTATCRYN	1e-10	-23.56	0	18513	0.9762	20150.7	0.9683
NR5A1 noCpG HT-SELEX Nuclear_receptor 6312	NYCAAGGTCAN	1e-10	-23.28	0	3003	0.1583	2952.6	0.1419
RARG noCpG HT-SELEX Nuclear_receptor 6232	RAGGTCAHG	1e-10	-23.21	0	7983	0.4209	8285.9	0.3982
HMBOX1 noCpG Methyl-HT-SELEX Homeodomain 2427	MCTAGTTAV	1e-10	-23.16	0	553	0.0292	458.5	0.022
MSC noCpG Methyl-HT-SELEX bHLH 2942	CACCATATGGTG	1e-10	-23.03	0	483	0.0255	392.7	0.0189
TBX21 noCpG Methyl-HT-SELEX T_box 7282	RAGGTGTGAA	1e-09	-22.87	0	2328	0.1228	2251.6	0.1082
HOXA10 MethylPlus HT-SELEX Homeodomain 1222	KGTCGTAAAHY	1e-09	-22.86	0	1628	0.0858	1530.9	0.0736
CREB1 MethylMinus HT-SELEX bZIP 3317	NRTGACGTCAYN	1e-09	-22.84	0	398	0.021	313.3	0.0151
ALX3 noCpG HT-SELEX Homeodomain 1592	CTAATTAA	1e-09	-22.84	0	5237	0.2761	5325.1	0.2559
ESX1 noCpG Methyl-HT-SELEX Homeodomain 2037	YTAATTAN	1e-09	-22.67	0	5171	0.2727	5256.3	0.2526
ESX1 noCpG Methyl-HT-SELEX Homeodomain 2047	YYAATTAN	1e-09	-22.67	0	5171	0.2727	5256.3	0.2526
XBP1 MethylMinus Methyl-HT-SELEX bZIP 3577	GRTGAYGTCAYS	1e-09	-22.62	0	2334	0.1231	2259.3	0.1086
EGR1 little effect HT-SELEX Znf_C2H2 7887	CMCGCCCACGCVC	1e-09	-22.59	0	2909	0.1534	2859.6	0.1374
PAX7 multiple effects Methyl-HT-SELEX PAX_homeodomain 6492	CRATTAGTCACGCTW	1e-09	-22.4	0	43	0.0023	16	0.0008
ATF2 MethylMinus Methyl-HT-SELEX bZIP 3732	GRTGAYGTCATN	1e-09	-22.4	0	1273	0.0671	1172.4	0.0563
DLX6 MethylPlus Methyl-HT-SELEX Homeodomain 182	VTCRTTAN	1e-09	-22.35	0	18057	0.9521	19598.2	0.9417
BHLHE23 noCpG Methyl-HT-SELEX bHLH 2782	ACCATATGGT	1e-09	-22.34	0	433	0.0228	347.7	0.0167
EMX1 noCpG HT-SELEX Homeodomain 567	STAATTAG	1e-09	-22.14	0	1816	0.0958	1727.6	0.083
POU3F1 MethylPlus HT-SELEX POU 6837	NTAATGAGATGCRN	1e-09	-22	0	992	0.0523	892.2	0.0429
TGIF2 noCpG Methyl-HT-SELEX MEIS 5757	TGACABVTGTCA	1e-09	-21.96	0	229	0.0121	162.9	0.0078
HEY1 MethylMinus HT-SELEX bHLH 2497	GGCACGTGTC	1e-09	-21.92	0	1316	0.0694	1218.8	0.0586
ZSCAN1 inconclusive HT-SELEX SCAN_Znf_C2H2 7707	VTGCACACMCTGAAAAH	1e-09	-21.85	0	113	0.006	65.4	0.0031
ESRRG noCpG HT-SELEX Nuclear_receptor 6382	SBCAAGGTCAH	1e-09	-21.81	0	1263	0.0666	1165.4	0.056
ELF3 MethylMinus HT-SELEX ETS 4092	ACCCGGAAGTAVNNNNNHWAAAW	1e-09	-21.76	0	88	0.0046	46.7	0.0022
PROP1 noCpG HT-SELEX Homeodomain 1857	TAATTDSATTA	1e-09	-21.69	0	8993	0.4742	9404.9	0.4519
BHLHE22 noCpG HT-SELEX bHLH 2767	AMCATATGKT	1e-09	-21.57	0	405	0.0214	323.2	0.0155
USF2 MethylMinus Methyl-HT-SELEX bHLH 2682	RCCATGTGACM	1e-09	-21.5	0	797	0.042	701.1	0.0337
JDP2 inconclusive Methyl-HT-SELEX bZIP 3662	GATGAYGTCATC	1e-09	-21.46	0	328	0.0173	252	0.0121
TFEC MethylMinus Methyl-HT-SELEX bHLH 2642	AHCATGTGACY	1e-09	-21.38	0	969	0.0511	872.7	0.0419
VSX1 noCpG Methyl-HT-SELEX Homeodomain 1937	CTAATTAN	1e-09	-21.32	0	4532	0.239	4587.7	0.2204
VSX1 noCpG HT-SELEX Homeodomain 1947	CTAATTAN	1e-09	-21.32	0	4532	0.239	4587.7	0.2204
NFKB2 noCpG Methyl-HT-SELEX RHD_IPT 7172	AGGGGAAGYACCT	1e-09	-21.26	0	1460	0.077	1368.2	0.0657
NRL noCpG Methyl-HT-SELEX bZIP 4057	AAAWNTGCTGACD	1e-09	-20.91	0	1183	0.0624	1089.9	0.0524
GATA3 noCpG HT-SELEX Znf_GATA 8162	AGATAAGATCT	1e-09	-20.84	0	124	0.0065	75.4	0.0036
MAFG noCpG HT-SELEX bZIP 3952	AAAWNTGCTGACK	1e-09	-20.83	0	231	0.0122	167	0.008
POU6F1 noCpG HT-SELEX POU 6972	RTAATGAGVN	1e-09	-20.79	0	2325	0.1226	2263.5	0.1088
USF1 MethylMinus Methyl-HT-SELEX bHLH 2672	ACCATGTGACV	1e-08	-20.68	0	837	0.0441	744.9	0.0358
SREBF1 MethylMinus HT-SELEX bHLH 2617	RTCACGCCAC	1e-08	-20.66	0	12628	0.6659	13425.6	0.6451
ESRRB noCpG Methyl-HT-SELEX Nuclear_receptor 6367	BTCAAGGTCAH	1e-08	-20.59	0	1088	0.0574	995.7	0.0478
CREB1 MethylMinus Methyl-HT-SELEX bZIP 3282	BGTGATGTCAYV	1e-08	-20.24	0	477	0.0252	395.7	0.019
GSC noCpG Methyl-HT-SELEX Homeodomain 1817	CTAATCCS	1e-08	-20.23	0	2221	0.1171	2159	0.1037
SIX1 little effect HT-SELEX Homeodomain 2352	MCGTATCAYN	1e-08	-20.17	0	4250	0.2241	4298.3	0.2065
OVOL2 MethylMinus HT-SELEX Znf_C2H2 8537	DWWCCGTTAYNYN	1e-08	-20.13	0	375	0.0198	299.2	0.0144
EOMES noCpG Methyl-HT-SELEX T_box 7272	DAGGTGTGAW	1e-08	-20.07	0	7480	0.3944	7775.2	0.3736
NR2C1 noCpG Methyl-HT-SELEX Nuclear_receptor 5997	AAAGGTCAH	1e-08	-19.91	0	8053	0.4246	8400.7	0.4037
CEBPD little effect Methyl-HT-SELEX bZIP 3802	NRTTGCGYAAYN	1e-08	-19.83	0	101	0.0053	58.9	0.0028
TCF7 noCpG Methyl-HT-SELEX HMG 5187	ACATCAAAG	1e-08	-19.57	0	3006	0.1585	2986.1	0.1435
TGIF2 noCpG HT-SELEX MEIS 5762	TGACAGCTGTCA	1e-08	-19.45	0	239	0.0126	176.5	0.0085
CREB1 MethylMinus Methyl-HT-SELEX bZIP 3312	NRTGACGTCAYN	1e-08	-19.28	0	437	0.023	360.6	0.0173
CREM MethylMinus HT-SELEX bZIP 3327	SRTGACGTCABN	1e-08	-19.22	0	485	0.0256	406.8	0.0196
OSR2 inconclusive HT-SELEX Znf_C2H2 7447	TGCTACTGTD	1e-08	-19.04	0	1853	0.0977	1786.9	0.0859
OTX1 noCpG HT-SELEX Homeodomain 1727	HTAATCCSYH	1e-08	-18.92	0	1969	0.1038	1907.8	0.0917
POU3F4 noCpG HT-SELEX POU 6792	MATTATGCAAGC	1e-08	-18.83	0	1063	0.0561	979.2	0.0471
ESRRA noCpG HT-SELEX Nuclear_receptor 6352	NTCAAGGTCAH	1e-08	-18.79	0	1140	0.0601	1057.3	0.0508
FOXG1 MethylPlus HT-SELEX Forkhead 5072	VACRCAAACAC	1e-08	-18.73	0	17986	0.9484	19535.4	0.9387
TFEB MethylMinus Methyl-HT-SELEX bHLH 2662	ANCATGTGACN	1e-08	-18.68	0	899	0.0474	815.3	0.0392
HOXD13 noCpG Methyl-HT-SELEX Homeodomain 1432	VCCAATAAAAC	1e-08	-18.63	0	4375	0.2307	4447.6	0.2137
HOXC13 MethylPlus HT-SELEX Homeodomain 1422	VCCAATAAAAC	1e-08	-18.51	0	2193	0.1156	2143.7	0.103
OTX2 noCpG HT-SELEX Homeodomain 1707	HTAATCCN	1e-08	-18.5	0	2144	0.1131	2092	0.1005
ARNT2 MethylMinus HT-SELEX bHLH 2467	GTCACGTGMN	1e-08	-18.5	0	824	0.0434	741.9	0.0357
HOXD10 noCpG HT-SELEX Homeodomain 1187	GGTAATAAAAH	1e-07	-18.38	0	3892	0.2052	3935.9	0.1891
LHX9 noCpG HT-SELEX Znf_LIM_Homeodomain 2112	CTAATTAR	1e-07	-18.28	0	3923	0.2069	3969.3	0.1907
LHX6 noCpG HT-SELEX Znf_LIM_Homeodomain 2132	CTAATTAV	1e-07	-18.28	0	1151	0.0607	1071.4	0.0515
LEF1 noCpG HT-SELEX HMG 5217	ASATCAAAG	1e-07	-18.24	0	3275	0.1727	3282.8	0.1577
MAFG noCpG HT-SELEX bZIP 3972	TGCTGACNDWGCA	1e-07	-17.94	0	664	0.035	585.9	0.0282
OLIG3 noCpG Methyl-HT-SELEX bHLH 2832	ACCATATGTT	1e-07	-17.92	0	446	0.0235	373.4	0.0179
CDX1 MethylPlus Methyl-HT-SELEX Homeodomain 1477	KGTCGTAAAAC	1e-07	-17.92	0	27	0.0014	8.9	0.0004
TGIF2LY MethylPlus Methyl-HT-SELEX MEIS 5777	TGACAGCTGTCA	1e-07	-17.88	0	137	0.0072	91	0.0044
POU4F1 noCpG HT-SELEX POU 6872	ATNAATTATGCAT	1e-07	-17.79	0	1094	0.0577	1016.7	0.0489
ARX noCpG HT-SELEX Homeodomain 1577	CTAATTAA	1e-07	-17.71	0	4820	0.2542	4933	0.237
NEUROG1 noCpG HT-SELEX bHLH 2847	RVCATATGBY	1e-07	-17.66	0	817	0.0431	738.1	0.0355
BHLHA15 noCpG Methyl-HT-SELEX bHLH 2742	ACCATATGGT	1e-07	-17.66	0	1033	0.0545	955.5	0.0459
OLIG2 noCpG HT-SELEX bHLH 2802	AMCATATGGT	1e-07	-17.61	0	275	0.0145	213.1	0.0102
GATA3 noCpG Methyl-HT-SELEX Znf_GATA 8152	AGATAAGATCT	1e-07	-17.4	0	96	0.0051	57.8	0.0028
CREB3 MethylMinus HT-SELEX bZIP 3452	YGCCACGTCACC	1e-07	-17.35	0	197	0.0104	143.6	0.0069
PRRX2 noCpG Methyl-HT-SELEX Homeodomain 1657	CTAATTAR	1e-07	-17.33	0	4433	0.2337	4523.1	0.2173
HOXC10 MethylPlus HT-SELEX Homeodomain 1242	SGTCGTAAAAY	1e-07	-17.16	0	210	0.0111	155.6	0.0075
TBX21 noCpG HT-SELEX T_box 7287	DAGGTGTGAA	1e-07	-17.14	0	948	0.05	872.4	0.0419
SREBF1 MethylMinus Methyl-HT-SELEX bHLH 2602	ATCAGGTGAT	1e-07	-17.05	0	233	0.0123	176.5	0.0085
ETV4 noCpG Methyl-HT-SELEX ETS 4342	ACAGGAAGGAAGTR	1e-07	-16.85	0	761	0.0401	686.7	0.033
BHLHE23 noCpG HT-SELEX bHLH 2777	AMCATATGKY	1e-07	-16.81	0	1121	0.0591	1049.3	0.0504
CREB3L1 multiple effects HT-SELEX bZIP 3402	NTGCCACGTGTACA	1e-07	-16.66	0	232	0.0122	176.6	0.0085
BHLHA15 noCpG HT-SELEX bHLH 2752	RCCATATGGY	1e-07	-16.44	0	1338	0.0706	1273.7	0.0612
MAFG noCpG Methyl-HT-SELEX bZIP 3962	TGCTGACBDWGCR	1e-07	-16.37	0	576	0.0304	505.4	0.0243
ISX noCpG Methyl-HT-SELEX Homeodomain 1992	CTAATTAA	1e-07	-16.31	0	2526	0.1332	2510.3	0.1206
EGR2 little effect Methyl-HT-SELEX Znf_C2H2 7892	HMCGCCCACGCAH	1e-07	-16.29	0	156	0.0082	109.1	0.0052
OTX1 noCpG HT-SELEX Homeodomain 1717	NTAATCCS	1e-07	-16.22	0	1558	0.0822	1501.1	0.0721
BARHL2 MethylMinus HT-SELEX Homeodomain 122	CTAAACGGT	1e-07	-16.21	0	1144	0.0603	1076.2	0.0517
HOXC11 MethylPlus HT-SELEX Homeodomain 1302	GGTCGTAAAAH	1e-07	-16.13	0	193	0.0102	142.9	0.0069
ESRRA noCpG Methyl-HT-SELEX Nuclear_receptor 6357	BTCAAGGTCAH	1e-07	-16.12	0	1061	0.0559	992.3	0.0477
XBP1 MethylMinus HT-SELEX bZIP 3587	SRTGACGTCAYS	1e-07	-16.12	0	356	0.0188	293.5	0.0141
SREBF1 MethylMinus HT-SELEX bHLH 2612	RTCACGTGAY	1e-06	-15.97	0	4356	0.2297	4456	0.2141
MSC noCpG Methyl-HT-SELEX bHLH 2927	YACCATATGGTR	1e-06	-15.94	0	1163	0.0613	1097.6	0.0527
LEF1 noCpG Methyl-HT-SELEX HMG 5232	ASATCAAAG	1e-06	-15.93	0	1327	0.07	1265.5	0.0608
HEY2 MethylMinus HT-SELEX bHLH 2477	GGCACGTGTS	1e-06	-15.9	0	1457	0.0768	1399.7	0.0673
GCM1 inconclusive HT-SELEX GCM 5162	RTGCGGGTG	1e-06	-15.87	0	6627	0.3494	6903.8	0.3317
CREB5 MethylMinus HT-SELEX bZIP 3777	NATGACGTCATN	1e-06	-15.79	0	272	0.0143	215.3	0.0103
NR4A1 noCpG Methyl-HT-SELEX Nuclear_receptor 6037	KAAAGGTCAN	1e-06	-15.78	0	303	0.016	244.9	0.0118
ESRRA noCpG HT-SELEX Nuclear_receptor 6362	GTCAAGGTCAH	1e-06	-15.73	0	1097	0.0578	1031.4	0.0496
HES2 MethylMinus Methyl-HT-SELEX bHLH 2522	NKNAYGTGNS	1e-06	-15.72	0	18926	0.9979	20721.9	0.9957
POU3F1 noCpG Methyl-HT-SELEX POU 6822	TAATTANVNNNTMATTA	1e-06	-15.62	0	9480	0.4999	10016.7	0.4813
NANOG noCpG HT-SELEX Homeodomain 332	BTRATBGB	1e-06	-15.62	0	18852	0.994	20616.2	0.9907
OSR1 little effect HT-SELEX Znf_C2H2 7457	YGCTACYGTD	1e-06	-15.55	0	494	0.026	428.1	0.0206
CREB3L4 MethylMinus Methyl-HT-SELEX bZIP 3472	GRTGACGTCAYC	1e-06	-15.54	0	459	0.0242	394.9	0.019
NKX2-8 MethylPlus Methyl-HT-SELEX Homeodomain 377	STCGTTGAV	1e-06	-15.41	0	519	0.0274	453.4	0.0218
OLIG3 noCpG HT-SELEX bHLH 2822	ACCATATGTT	1e-06	-15.34	0	1175	0.062	1113.9	0.0535
PITX2 noCpG HT-SELEX Homeodomain 1772	STAATCCN	1e-06	-15.26	0	8749	0.4613	9221.1	0.4431
CREB3 MethylMinus Methyl-HT-SELEX bZIP 3442	GRTGAYGTCAYC	1e-06	-15.23	0	353	0.0186	293	0.0141
DBP inconclusive Methyl-HT-SELEX bZIP 3832	NRTTATGTAAYN	1e-06	-15.21	0	567	0.0299	501.1	0.0241
BATF3 inconclusive Methyl-HT-SELEX bZIP 3722	GRTGACGTCATC	1e-06	-15.12	0	413	0.0218	351.7	0.0169
TCF21 noCpG HT-SELEX bHLH 2912	CACCATATGGYR	1e-06	-15.07	0	450	0.0237	387.5	0.0186
PAX3 multiple effects HT-SELEX PAX_homeodomain 6532	NCRATTMGTCACGSTN	1e-06	-14.94	0	17	0.0009	4.3	0.0002
ZBTB26 noCpG HT-SELEX Znf_C2H2 7697	DATCYAGAAAAN	1e-06	-14.89	0	3235	0.1706	3273.3	0.1573
BATF3 inconclusive Methyl-HT-SELEX bZIP 3712	GATGACGTCATC	1e-06	-14.88	0	335	0.0177	277.7	0.0133
LMX1B noCpG HT-SELEX Znf_LIM_Homeodomain 2177	VHTTTAATTAH	1e-06	-14.85	0	2928	0.1544	2948.8	0.1417
ZBTB26 noCpG Methyl-HT-SELEX Znf_C2H2 7692	VMTCYAGAAAAN	1e-06	-14.77	0	3342	0.1762	3388	0.1628
CEBPB MethylPlus Methyl-HT-SELEX bZIP 3782	NRTTGCGYAAYN	1e-06	-14.69	0	69	0.0036	39.6	0.0019
OTX2 noCpG Methyl-HT-SELEX Homeodomain 1702	CTAATCCC	1e-06	-14.58	0	2118	0.1117	2097.3	0.1008
GSC noCpG Methyl-HT-SELEX Homeodomain 1827	CTAATCCC	1e-06	-14.58	0	2118	0.1117	2097.3	0.1008
ATOH1 noCpG HT-SELEX bHLH 2722	AVCATATGKC	1e-06	-14.56	0	988	0.0521	927.3	0.0446
OVOL2 MethylMinus Methyl-HT-SELEX Znf_C2H2 8532	WWWCCGTTATNTN	1e-06	-14.36	0	328	0.0173	272.6	0.0131
MAF noCpG HT-SELEX bZIP 4012	WTGCTGACDHWGCA	1e-06	-14.34	0	910	0.048	849.7	0.0408
LMX1A noCpG HT-SELEX Znf_LIM_Homeodomain 2207	TTAATTAM	1e-06	-14.3	0	2677	0.1412	2688.2	0.1292
DMRTC2 MethylMinus HT-SELEX DM 4802	GAAYGATACA	1e-06	-14.22	0	462	0.0244	402.2	0.0193
IRX5 MethylPlus Methyl-HT-SELEX Homeodomain 2327	ACGYGTWNWACGCGT	1e-06	-14.2	0	18726	0.9874	20457.6	0.983
CDX4 noCpG Methyl-HT-SELEX Homeodomain 1492	GGCMATAAAAC	1e-06	-14.19	0	1027	0.0542	969.5	0.0466
PTF1A little effect Methyl-HT-SELEX bHLH 3002	GYGTCAGCTGTT	1e-06	-14.16	0	187	0.0099	141.9	0.0068
RHOXF2 noCpG HT-SELEX Homeodomain 2022	YTAATCCC	1e-06	-14.14	0	3454	0.1821	3514.3	0.1689
HOXD10 MethylPlus Methyl-HT-SELEX Homeodomain 1152	GTCGTAAAAY	1e-06	-14.05	0	29	0.0015	11.1	0.0005
OSR2 inconclusive Methyl-HT-SELEX Znf_C2H2 7442	TGCTACTGTD	1e-06	-14.01	0	728	0.0384	667.6	0.0321
PITX2 noCpG Methyl-HT-SELEX Homeodomain 1777	YTAATCCC	1e-06	-13.94	0	2082	0.1098	2065.5	0.0993
NFAT5 MethylPlus HT-SELEX RHD_IPT 7077	RTGGAAARKTACN	1e-06	-13.87	0	768	0.0405	708.5	0.034
NFIC noCpG HT-SELEX NFI 5832	STTGGCDNNGTGCCARB	1e-06	-13.82	0	35	0.0018	15.6	0.0007
CREB1 MethylMinus HT-SELEX bZIP 3302	SGTGACGTCAYS	1e-05	-13.82	0	323	0.017	269.9	0.013
HSF2 multiple effects HT-SELEX HSF 5492	VGAAYGTTCTAGAAB	1e-05	-13.78	0	650	0.0343	590.6	0.0284
MAF MethylMinus HT-SELEX bZIP 4007	NTGCTGAYGTCAGCAH	1e-05	-13.66	0	110	0.0058	74.1	0.0036
MSC noCpG Methyl-HT-SELEX bHLH 2947	YAACAGCTGTTR	1e-05	-13.66	0	178	0.0094	135	0.0065
POU2F2 noCpG HT-SELEX POU 6667	DTATGCWAATB	1e-05	-13.38	0	1391	0.0733	1349.3	0.0648
PITX1 noCpG Methyl-HT-SELEX Homeodomain 1787	BTAATCCN	1e-05	-13.27	0	2237	0.118	2234.5	0.1074
HOXC11 MethylPlus Methyl-HT-SELEX Homeodomain 1272	SGTCGTAAAAN	1e-05	-13.27	0	130	0.0069	92.3	0.0044
HSF5 inconclusive HT-SELEX HSF 5407	TVGAACGYNVNBNNMSNCAACGTTCBA	1e-05	-13.23	0	25	0.0013	9.9	0.0005
NFKB2 noCpG HT-SELEX RHD_IPT 7177	VGGGGAAGYACCK	1e-05	-13.23	0	549	0.0289	492.8	0.0237
BARX2 noCpG Methyl-HT-SELEX Homeodomain 147	NWAAAYCATTAN	1e-05	-13.12	0	7633	0.4025	8035.1	0.3861
TFE3 MethylMinus Methyl-HT-SELEX bHLH 2652	RVCATGTGACN	1e-05	-13.07	0	815	0.043	760.2	0.0365
IRX1 MethylPlus HT-SELEX Homeodomain 2312	WACATGNNWHNDCATGTH	1e-05	-13.03	0	18670	0.9844	20393	0.9799
RARB noCpG HT-SELEX Nuclear_receptor 6192	AAAAGGTCAH	1e-05	-12.98	0	999	0.0527	948.9	0.0456
ELK4 MethylMinus HT-SELEX ETS 4387	GTCGTAAATGCA	1e-05	-12.97	0	163	0.0086	122.2	0.0059
NR5A2 noCpG Methyl-HT-SELEX Nuclear_receptor 6317	NTCAAGGTCAY	1e-05	-12.96	0	1074	0.0566	1025.7	0.0493
ZSCAN1 inconclusive Methyl-HT-SELEX SCAN_Znf_C2H2 7702	VTGCACACCCTGAMAAH	1e-05	-12.93	0	37	0.002	17.8	0.0009
HOXB9 MethylPlus Methyl-HT-SELEX Homeodomain 1057	GTCGTAAAMY	1e-05	-12.86	0	31	0.0016	13.1	0.0006
HEY2 MethylMinus HT-SELEX bHLH 2487	GGCACGTGYC	1e-05	-12.81	0	1239	0.0653	1196.7	0.0575
SOHLH2 MethylMinus HT-SELEX bHLH 2587	YGCACGTGCN	1e-05	-12.73	0	743	0.0392	689.3	0.0331
GSC noCpG HT-SELEX Homeodomain 1822	HTAATCCS	1e-05	-12.72	0	1836	0.0968	1818.8	0.0874
XBP1 MethylMinus Methyl-HT-SELEX bZIP 3572	YGCCACRTCAYC	1e-05	-12.68	0	1652	0.0871	1626.5	0.0782
GSX1 MethylPlus HT-SELEX Homeodomain 967	YTAATKAM	1e-05	-12.67	0	18284	0.9641	19928.5	0.9576
POU3F1 noCpG HT-SELEX POU 6827	DTATGCWAATKAS	1e-05	-12.66	0	3703	0.1953	3798	0.1825
TBX1 noCpG HT-SELEX T_box 7367	KDAGGTGTGAAR	1e-05	-12.6	0	887	0.0468	836.6	0.0402
NR4A1 noCpG HT-SELEX Nuclear_receptor 6042	NAAAGGTCAN	1e-05	-12.58	0	260	0.0137	213.1	0.0102
SKOR2 noCpG Methyl-HT-SELEX SAND 7222	NAACTGTAATTAAB	1e-05	-12.52	0	863	0.0455	812.3	0.039
MLX MethylMinus HT-SELEX bHLH 3222	NCACGTGV	1e-05	-12.47	0	847	0.0447	796.9	0.0383
EOMES noCpG HT-SELEX T_box 7277	DAGGTGTGAA	1e-05	-12.45	0	3752	0.1978	3852.6	0.1851
POU6F1 noCpG Methyl-HT-SELEX POU 6962	DTAATGAGAW	1e-05	-12.38	0	1040	0.0548	994.4	0.0478
PAX4 little effect Methyl-HT-SELEX PAX_homeodomain 6622	RATTTCACGCWTSAMYGMACA	1e-05	-12.36	0	54	0.0028	30.7	0.0015
HLF MethylPlus HT-SELEX bZIP 3857	BGTTACGTAACV	1e-05	-12.35	0	392	0.0207	341.9	0.0164
POU4F3 noCpG Methyl-HT-SELEX POU 6907	ATGMATWATGCAT	1e-05	-12.32	0	1513	0.0798	1484.6	0.0713
NR1I2 MethylPlus Methyl-HT-SELEX Nuclear_receptor 5847	RYGAACTCAAYGAACTC	1e-05	-12.31	0	3955	0.2085	4071.2	0.1956
CEBPE MethylPlus Methyl-HT-SELEX bZIP 3792	BRTTGCGYAAYN	1e-05	-12.25	0	59	0.0031	34.3	0.0016
ATF6B MethylMinus HT-SELEX bZIP 3362	TGCCACGTCACC	1e-05	-12.22	0	19	0.001	6	0.0003
EGR3 little effect Methyl-HT-SELEX Znf_C2H2 7902	HCCGCCCACGCAH	1e-05	-12.08	0	51	0.0027	28.6	0.0014
PAX4 little effect Methyl-HT-SELEX PAX_homeodomain 6617	TYACGCTAATTAR	1e-05	-11.95	0	2053	0.1083	2053.3	0.0987
ZNF250 noCpG Methyl-HT-SELEX KRAB_Znf_C2H2 8612	DTAGGCCTAH	1e-05	-11.94	0	1198	0.0632	1160.5	0.0558
CDX4 MethylPlus Methyl-HT-SELEX Homeodomain 1487	GGTCGTAAAAS	1e-05	-11.89	0	15	0.0008	4.4	0.0002
ATF6 MethylMinus HT-SELEX bZIP 3342	GRTGACGTCAYC	1e-05	-11.88	0	30	0.0016	13.9	0.0007
HOXC11 MethylPlus HT-SELEX Homeodomain 1282	GGTCGTAAAAN	1e-05	-11.87	0	1182	0.0623	1144.6	0.055
SKOR1 noCpG HT-SELEX SAND 7237	NADCKGTAATTAAB	1e-05	-11.84	0	650	0.0343	600.6	0.0289
MAF noCpG Methyl-HT-SELEX bZIP 3997	NTGCTGACDCDGCA	1e-05	-11.82	0	171	0.009	132.3	0.0064
DLX3 MethylPlus Methyl-HT-SELEX Homeodomain 247	VTCATTAW	1e-05	-11.81	0	18684	0.9852	20415.3	0.981
ASCL2 MethylMinus HT-SELEX bHLH 3102	ACACGACGCD	1e-05	-11.77	0	516	0.0272	466.6	0.0224
POU4F3 noCpG HT-SELEX POU 6892	ATKAATWATGCAT	1e-05	-11.74	0	366	0.0193	318.1	0.0153
ZNF396 MethylMinus HT-SELEX SCAN_Znf_C2H2 7827	VTGTMCGAAAS	1e-05	-11.69	0	22	0.0012	8.8	0.0004
ESRRG noCpG HT-SELEX Nuclear_receptor 6392	NNCAAGGTCAH	1e-05	-11.69	0	1506	0.0794	1482.4	0.0712
RFX5 MethylPlus Methyl-HT-SELEX RFX 7042	BGTTGCTRKGCGTTGCYRK	1e-05	-11.68	0	279	0.0147	234.3	0.0113
PBX1 MethylPlus Methyl-HT-SELEX Homeodomain 2407	DTGATTGACG	1e-05	-11.63	0	5743	0.3028	6006.1	0.2886
ATF7 MethylMinus Methyl-HT-SELEX bZIP 3752	DATGATGTCATN	1e-05	-11.57	0	699	0.0369	651.9	0.0313
NR4A2 noCpG Methyl-HT-SELEX Nuclear_receptor 6047	BAAAGGTCAN	1e-05	-11.53	0	805	0.0424	759.9	0.0365
ELF1 MethylMinus HT-SELEX ETS 4437	RAYGCGGAAGTR	0.0001	-11.42	0	233	0.0123	191.1	0.0092
ETV3 MethylMinus Methyl-HT-SELEX ETS 4237	ACAGGAAGTRNYACTTCCTGT	0.0001	-11.39	0	28	0.0015	12.6	0.0006
OVOL2 MethylMinus Methyl-HT-SELEX Znf_C2H2 8542	DWACCGTTAYNYN	0.0001	-11.38	0	484	0.0255	436.5	0.021
SOX12 MethylMinus HT-SELEX HMG 5372	ACCGAACAATV	0.0001	-11.3	0	42	0.0022	22.4	0.0011
TBX3 noCpG Methyl-HT-SELEX T_box 7302	RAGGTGTGAA	0.0001	-11.29	0	915	0.0482	873.8	0.042
DBP inconclusive HT-SELEX bZIP 3837	BGTTACGTAAYV	0.0001	-11.23	0	439	0.0231	392.2	0.0188
CREB5 MethylMinus Methyl-HT-SELEX bZIP 3772	RATGAYGTCATN	0.0001	-11.2	0	297	0.0157	253	0.0122
HOXD9 MethylPlus Methyl-HT-SELEX Homeodomain 1072	GTCGTAAAAY	0.0001	-11.18	0	143	0.0075	109	0.0052
PAX9 MethylPlus Methyl-HT-SELEX PAX 6557	NSGTCACGCWTGANYGV	0.0001	-11.16	0	106	0.0056	75.2	0.0036
NEUROD2 noCpG HT-SELEX bHLH 2897	RCCATATGTY	0.0001	-11.11	0	1135	0.0598	1101.5	0.0529
HES6 MethylMinus HT-SELEX bHLH 2532	GGCACGTGTY	0.0001	-11.06	0	39	0.0021	20.7	0.001
FOXA1 noCpG Methyl-HT-SELEX Forkhead 5032	YTAWGTAAATATTTGCWTAR	0.0001	-11.01	0	23	0.0012	9.1	0.0004
CEBPG MethylPlus Methyl-HT-SELEX bZIP 3812	NRTTGCGTAAYN	0.0001	-10.96	0	118	0.0062	86.9	0.0042
ELF2 MethylMinus HT-SELEX ETS 4512	AACCCGGAAGTR	0.0001	-10.95	0	18	0.0009	7	0.0003
NFATC4 MethylPlus Methyl-HT-SELEX RHD_IPT 7157	KTTTCCATGGAAAM	0.0001	-10.82	0	141	0.0074	107.8	0.0052
CREB3L1 multiple effects Methyl-HT-SELEX bZIP 3417	TGCCACGCGTACA	0.0001	-10.78	0	75	0.004	49	0.0024
NR1I3 MethylPlus HT-SELEX Nuclear_receptor 5862	ATGAACTTT	0.0001	-10.77	0	2772	0.1462	2827	0.1358
HSF4 multiple effects HT-SELEX HSF 5482	VGAAYRTTCTAGAAN	0.0001	-10.67	0	295	0.0156	253.6	0.0122
HOXC10 MethylPlus Methyl-HT-SELEX Homeodomain 1252	SGTCGTAAAAY	0.0001	-10.56	0	21	0.0011	8.6	0.0004
FOXA1 noCpG HT-SELEX Forkhead 5037	CCYTAAGTAAACAAAS	0.0001	-10.46	0	14	0.0007	5	0.0002
TBX19 noCpG HT-SELEX T_box 7267	NABGTGTGAAWTTCACACCTH	0.0001	-10.46	0	14	0.0007	4.6	0.0002
HOXD9 MethylPlus Methyl-HT-SELEX Homeodomain 1092	GTCGTAAAAY	0.0001	-10.24	0	134	0.0071	102.1	0.0049
HOXA10 MethylPlus Methyl-HT-SELEX Homeodomain 1212	NGTCGTAAAHN	0.0001	-10.2	0	160	0.0084	126.5	0.0061
CREB3L4 MethylMinus HT-SELEX bZIP 3482	YGCCACGTCACC	0.0001	-10.1	0	90	0.0047	63.5	0.0031
NR4A1 noCpG Methyl-HT-SELEX Nuclear_receptor 6027	KAAAGGTCAN	0.0001	-9.977	0	806	0.0425	770.1	0.037
HNF4A noCpG HT-SELEX Nuclear_receptor 5977	GGGGTCAAAGGTCAH	0.0001	-9.968	0	7	0.0004	0.7	0
ATF6 MethylMinus HT-SELEX bZIP 3347	TGATGACGTGGCAN	0.0001	-9.968	0	7	0.0004	1.7	0.0001
MAF noCpG HT-SELEX bZIP 4002	DTGCTGASTCAGCAH	0.0001	-9.968	0	7	0.0004	1.3	0.0001
HOXC12 MethylPlus Methyl-HT-SELEX Homeodomain 1342	VGTCGTAAAAH	0.0001	-9.964	0	92	0.0049	65.3	0.0031
ELF1 MethylMinus HT-SELEX ETS 4457	AATGCGGAAGTR	0.0001	-9.956	0	226	0.0119	189.5	0.0091
HOXC12 MethylPlus HT-SELEX Homeodomain 1352	GGTCGTAAAAH	0.0001	-9.836	0	86	0.0045	60.7	0.0029
HSF1 inconclusive Methyl-HT-SELEX HSF 5457	RGAAYRTTCTAGAAN	0.0001	-9.752	0	408	0.0215	368.8	0.0177
CDX4 noCpG HT-SELEX Homeodomain 1497	GGCMATAAAAC	0.0001	-9.747	0	2309	0.1218	2347.3	0.1128
RORC noCpG HT-SELEX Nuclear_receptor 6447	NAWBTAGGTCAGTAGGTCAN	0.0001	-9.742	0	17	0.0009	6.1	0.0003
MYOG noCpG Methyl-HT-SELEX bHLH 3167	BAACAGCTGTYV	0.0001	-9.725	0	80	0.0042	55.3	0.0027
PTF1A little effect HT-SELEX bHLH 3007	GCGTCAGCTGTT	0.0001	-9.665	0	152	0.008	120.6	0.0058
CDX2 noCpG HT-SELEX Homeodomain 1467	GCCATAAAB	0.0001	-9.627	0	18703	0.9862	20449.5	0.9827
MYOG noCpG HT-SELEX bHLH 3177	NAACAGCTGTYV	0.0001	-9.573	0	82	0.0043	57.5	0.0028
HEY1 MethylMinus HT-SELEX bHLH 2507	GGCACGTGYC	0.0001	-9.528	0	1264	0.0666	1248.4	0.06
HOXB13 noCpG HT-SELEX Homeodomain 1457	CCCAATAAAAC	0.0001	-9.503	0	320	0.0169	282.4	0.0136
POU2F2 MethylMinus HT-SELEX POU 6687	BCATTATSVTAATGM	0.0001	-9.471	0	4139	0.2182	4308.4	0.207
ATF7 MethylMinus HT-SELEX bZIP 3757	NATGACGTCATN	0.0001	-9.386	0	42	0.0022	24.9	0.0012
NR1I2 MethylPlus HT-SELEX Nuclear_receptor 5852	RTGAACTCRATGAACTC	0.0001	-9.377	0	294	0.0155	257.3	0.0124
FOSL1 MethylMinus Methyl-HT-SELEX bZIP 3617	GATGACGTCATC	0.0001	-9.318	0	711	0.0375	677.4	0.0326
ELF2 MethylMinus Methyl-HT-SELEX ETS 4482	RAYGCGGAAGTR	0.001	-9.198	0	192	0.0101	160	0.0077
MYOG little effect HT-SELEX bHLH 3182	CGACAGCTGTTG	0.001	-9.18	0	284	0.015	248.7	0.012
NR5A2 noCpG HT-SELEX Nuclear_receptor 6332	NTCAAGGTCAY	0.001	-9.043	0	507	0.0267	471.6	0.0227
ZSCAN4 inconclusive Methyl-HT-SELEX SCAN_Znf_C2H2 7712	VYGCACACCCTGAMAAH	0.001	-9.019	0	31	0.0016	17	0.0008
PAX9 MethylPlus HT-SELEX PAX 6562	YCGTCACGCWTGANTGC	0.001	-9.016	0	1016	0.0536	994.2	0.0478
FERD3L noCpG Methyl-HT-SELEX bHLH 3017	GCAMCATATGTTAC	0.001	-9.003	0	149	0.0079	119.7	0.0058
ATF4 MethylMinus HT-SELEX bZIP 3877	GGATGACGTCATCC	0.001	-8.941	0	21	0.0011	10	0.0005
HSF1 inconclusive Methyl-HT-SELEX HSF 5467	RGAAYGTTCYRGAAN	0.001	-8.927	0	401	0.0211	365.6	0.0176
PAX7 multiple effects Methyl-HT-SELEX PAX_homeodomain 6462	CRATTAGTCACGSTD	0.001	-8.922	0	11	0.0006	3.2	0.0002
POU4F3 noCpG HT-SELEX POU 6917	ATGCATWATGCAT	0.001	-8.903	0	1438	0.0758	1436.6	0.069
HOXA13 MethylPlus HT-SELEX Homeodomain 1382	SCTCGTAAAAY	0.001	-8.892	0	40	0.0021	23.7	0.0011
HOXC11 MethylPlus Methyl-HT-SELEX Homeodomain 1292	SGTCGTAAAAN	0.001	-8.889	0	677	0.0357	645.6	0.031
HOXA13 noCpG HT-SELEX Homeodomain 1407	NCCAATAAAAH	0.001	-8.839	0	3640	0.1919	3781.8	0.1817
FERD3L noCpG HT-SELEX bHLH 3027	GCRCCATATGTTAC	0.001	-8.836	0	104	0.0055	78.9	0.0038
ATF3 MethylMinus HT-SELEX bZIP 3657	GATGACGTCATC	0.001	-8.799	0	28	0.0015	14.7	0.0007
ATF6 MethylMinus Methyl-HT-SELEX bZIP 3332	GRTGACGTCAYC	0.001	-8.794	0	36	0.0019	20.6	0.001
POU6F1 noCpG HT-SELEX POU 6982	TATGCDHNGCATA	0.001	-8.752	0	130	0.0069	102.5	0.0049
POU3F2 MethylPlus HT-SELEX POU 6747	WTATGCGCATAA	0.001	-8.747	0	531	0.028	497.2	0.0239
HOXA13 noCpG Methyl-HT-SELEX Homeodomain 1397	NCCAATAAAAY	0.001	-8.678	0	1696	0.0894	1711	0.0822
ESRRB noCpG HT-SELEX Nuclear_receptor 6372	BTCAAGGTCAY	0.001	-8.589	0	1750	0.0923	1768.5	0.085
CREB3 MethylMinus Methyl-HT-SELEX bZIP 3437	YGCCACGTCACC	0.001	-8.582	0	318	0.0168	284.8	0.0137
LHX8 MethylPlus Methyl-HT-SELEX Znf_LIM_Homeodomain 2142	CTCGTTAD	0.001	-8.534	0	411	0.0217	377.2	0.0181
ATF6B MethylMinus HT-SELEX bZIP 3367	GRTGACGTCAYC	0.001	-8.51	0	33	0.0017	18	0.0009
PPARD MethylPlus HT-SELEX Nuclear_receptor 6252	ARAGGTCATGACCTYT	0.001	-8.435	0	48	0.0025	30.5	0.0015
HOXD9 MethylPlus HT-SELEX Homeodomain 1102	GTCGTAAAAH	0.001	-8.428	0	290	0.0153	257.2	0.0124
RORC noCpG HT-SELEX Nuclear_receptor 6452	TAGGTCATGACCTA	0.001	-8.418	0	93	0.0049	69.7	0.0033
MYOG noCpG HT-SELEX bHLH 3157	BAACAGCTGTYR	0.001	-8.361	0	76	0.004	54.9	0.0026
LEF1 noCpG Methyl-HT-SELEX HMG 5207	ASATCAAAG	0.001	-8.334	0	403	0.0212	370.9	0.0178
LEF1 noCpG HT-SELEX HMG 5242	ASATCAAAG	0.001	-8.334	0	403	0.0212	370.9	0.0178
E2F8 little effect HT-SELEX E2F 4872	NTTTCCCGCCAAAA	0.001	-8.31	0	55	0.0029	36.3	0.0017
VENTX MethylMinus HT-SELEX Homeodomain 617	CGATTADCG	0.001	-8.29	0	34	0.0018	19.2	0.0009
DMRT3 noCpG HT-SELEX DM 4787	AAATTGATACATT	0.001	-8.251	0	2444	0.1289	2510	0.1206
HOXD9 noCpG HT-SELEX Homeodomain 1082	GCAATAAAAH	0.001	-8.246	0	1822	0.0961	1848.3	0.0888
ZBTB43 Likely bind to stemloop Methyl-HT-SELEX BTBorPOZ_Znf_C2H2 8817	WGTGCCATANNRGCAGCACT	0.001	-8.122	0	545	0.0287	515.4	0.0248
POU3F1 MethylPlus HT-SELEX POU 6832	NTAATTWATGCRN	0.001	-8.105	0	18619	0.9818	20356.6	0.9782
HSF1 inconclusive HT-SELEX HSF 5462	VGAAYGTTCTAGAAN	0.001	-8.053	0	262	0.0138	231.3	0.0111
TEF MethylMinus Methyl-HT-SELEX bZIP 3862	BGTTAYGTAAYN	0.001	-8.012	0	438	0.0231	407.5	0.0196
ZIC4 inconclusive Methyl-HT-SELEX Znf_C2H2 8317	BACCMCCYGCTGTGM	0.001	-7.998	0	1159	0.0611	1152.6	0.0554
NR2F6 noCpG Methyl-HT-SELEX Nuclear_receptor 5922	GAGGTCAAAGGTCAN	0.001	-7.911	0	6	0.0003	0.7	0
NR2F1 noCpG HT-SELEX Nuclear_receptor 5907	RAGGTCAAAGGTCAN	0.001	-7.911	0	6	0.0003	0.7	0
ZBTB43 Likely bind to stemloop HT-SELEX BTBorPOZ_Znf_C2H2 8822	AGTGCCAYANHNRCAGCACT	0.001	-7.814	0	429	0.0226	399.9	0.0192
HOXC10 MethylPlus HT-SELEX Homeodomain 1262	GGTCGTAAAAH	0.001	-7.813	0	158	0.0083	131.1	0.0063
RFX1 noCpG Methyl-HT-SELEX RFX 6992	CGTTRCCATGGYAACG	0.001	-7.804	0	97	0.0051	74.6	0.0036
FOSB inconclusive HT-SELEX bZIP 3607	GATGACGTCATC	0.001	-7.785	0	32	0.0017	19	0.0009
CREB3 MethylMinus HT-SELEX bZIP 3457	GRTGACGTCAYS	0.001	-7.731	0	37	0.002	22.4	0.0011
TFAP2A MethylMinus HT-SELEX TFAP 4597	HGCCTSAGGCD	0.001	-7.704	0	1915	0.101	1953.6	0.0939
HOXC9 MethylPlus Methyl-HT-SELEX Homeodomain 1112	GTCGTAAAAH	0.001	-7.576	0	21	0.0011	10.4	0.0005
HSF2 multiple effects HT-SELEX HSF 5502	VGAABRTTCTAGAAN	0.001	-7.552	0	274	0.0144	245.9	0.0118
KLF6 MethylPlus HT-SELEX Znf_C2H2 8022	NRCCACGCCCM	0.001	-7.533	0	3516	0.1854	3668.2	0.1763
PAX1 MethylPlus Methyl-HT-SELEX PAX 6547	YSGTCACGCTTGASTGM	0.001	-7.504	0	10	0.0005	3.5	0.0002
HSF5 inconclusive Methyl-HT-SELEX HSF 5397	YGGAAYGYTRNGDNHSNCAACATTCCA	0.001	-7.481	0	15	0.0008	6.8	0.0003
SOX10 noCpG HT-SELEX HMG 5362	AACAATGGNNCCATTGTT	0.001	-7.481	0	15	0.0008	6.9	0.0003
PAX8 MethylPlus Methyl-HT-SELEX PAX 6577	YSGTCACGCWTGANYGMHCN	0.001	-7.463	0	18	0.0009	8.7	0.0004
NFATC1 MethylPlus Methyl-HT-SELEX RHD_IPT 7082	TTTTCCGTTAACGGAAAA	0.001	-7.405	0	8	0.0004	2.4	0.0001
PAX2 MethylPlus Methyl-HT-SELEX PAX 6567	NCGTCACGCWTGANYGMHCW	0.001	-7.405	0	8	0.0004	2.4	0.0001
NFATC2 MethylPlus Methyl-HT-SELEX RHD_IPT 7107	TTTTCCGTTAACGGAAAA	0.001	-7.405	0	8	0.0004	2.4	0.0001
USF1 MethylMinus HT-SELEX bHLH 2677	HCCACGTGACV	0.001	-7.379	0	390	0.0206	362.2	0.0174
GCM1 inconclusive Methyl-HT-SELEX GCM 5157	ATGNGGGTR	0.001	-7.274	0	13598	0.717	14701.1	0.7064
HOXA10 MethylPlus Methyl-HT-SELEX Homeodomain 1192	GGTCGTAAAAH	0.001	-7.237	0	22	0.0012	11.9	0.0006
CREB3L1 MethylMinus HT-SELEX bZIP 3427	TGCCACGTGGCA	0.001	-7.218	0	511	0.0269	486.8	0.0234
NR1I3 MethylPlus Methyl-HT-SELEX Nuclear_receptor 5857	RCGAACTTT	0.001	-7.183	0	4433	0.2337	4663.3	0.2241
HOXD9 MethylPlus HT-SELEX Homeodomain 1087	GTCGTAAAAH	0.001	-7.173	0	1350	0.0712	1362	0.0654
HOXB9 MethylPlus HT-SELEX Homeodomain 1062	GTCGTAAAAY	0.001	-7.169	0	375	0.0198	348.8	0.0168
ISX noCpG HT-SELEX Homeodomain 1987	CTAATTAA	0.001	-7.145	0	2853	0.1504	2962.1	0.1423
ZSCAN4 inconclusive HT-SELEX SCAN_Znf_C2H2 7717	VYGCACACVCTGAMAAH	0.001	-7.088	0	31	0.0016	18.3	0.0009
HOXD13 MethylPlus Methyl-HT-SELEX Homeodomain 1427	GCTCGTAAAAH	0.001	-7.088	0	31	0.0016	18.1	0.0009
MAFF MethylMinus HT-SELEX bZIP 3902	DTGCTGACGTCAGCAW	0.001	-7.015	0	13	0.0007	5.4	0.0003
POU3F2 MethylPlus HT-SELEX POU 6742	NTAATGAGATGCAD	0.001	-6.987	0	49	0.0026	34	0.0016
HOXC9 MethylPlus HT-SELEX Homeodomain 1122	GTCGTAAAAH	0.001	-6.978	0	27	0.0014	15.2	0.0007
TCF7L1 noCpG HT-SELEX HMG 5262	ASATCAAAG	0.001	-6.975	0	1041	0.0549	1038.8	0.0499
FOXA1 noCpG Methyl-HT-SELEX Forkhead 5027	CSYTAAGTAAACAAAC	0.001	-6.954	0	98	0.0052	77.5	0.0037
SOX10 noCpG Methyl-HT-SELEX HMG 5357	AACAATGRNNYCATTGTT	0.001	-6.951	0	16	0.0008	7.7	0.0004
NR4A1 noCpG HT-SELEX Nuclear_receptor 6032	TAAAGGTCAH	0.01	-6.833	0	165	0.0087	141.4	0.0068
HOXB13 MethylPlus HT-SELEX Homeodomain 1452	SCTCGTAAAAC	0.01	-6.82	0	38	0.002	24.9	0.0012
RFX5 little effect HT-SELEX RFX 7057	HYRGCAACSGTTGCYAT	0.01	-6.795	0	104	0.0055	83.3	0.004
HOXC10 MethylPlus Methyl-HT-SELEX Homeodomain 1232	SGTCGTAAAAY	0.01	-6.766	0	79	0.0042	60.9	0.0029
RHOXF1 noCpG HT-SELEX Homeodomain 2032	GGGATCAR	0.01	-6.714	0	9935	0.5239	10672.9	0.5129
CREB3L1 multiple effects Methyl-HT-SELEX bZIP 3387	VTGCCACGYGTACA	0.01	-6.69	0	81	0.0043	62.9	0.003
CREB3L1 multiple effects HT-SELEX bZIP 3432	TGCCACGTGKRCV	0.01	-6.689	0	291	0.0153	266.6	0.0128
HOXD10 MethylPlus HT-SELEX Homeodomain 1162	GTCGTAAAAY	0.01	-6.683	0	185	0.0098	161.3	0.0077
NKX2-5 noCpG Methyl-HT-SELEX Homeodomain 417	MCCACTTGAV	0.01	-6.636	0	821	0.0433	811.5	0.039
DPRX noCpG Methyl-HT-SELEX Homeodomain 2297	AGATAATCCN	0.01	-6.589	0	688	0.0363	673.1	0.0323
ATF6 MethylMinus Methyl-HT-SELEX bZIP 3337	TGATGACGTGGCAN	0.01	-6.572	0	11	0.0006	4.5	0.0002
POU6F1 MethylPlus Methyl-HT-SELEX POU 6952	NTAATGAKATGCRN	0.01	-6.572	0	11	0.0006	5	0.0002
OVOL2 MethylMinus HT-SELEX Znf_C2H2 8547	DDACCGTTAYNYN	0.01	-6.549	0	216	0.0114	192.4	0.0092
SKOR2 noCpG HT-SELEX SAND 7227	NARCKGTAATTAAG	0.01	-6.482	0	275	0.0145	251.1	0.0121
NEUROD1 noCpG Methyl-HT-SELEX bHLH 2882	AAATAVSGYGACATATGBY	0.01	-6.481	0	41	0.0022	27.8	0.0013
PBX1 MethylPlus HT-SELEX Homeodomain 2412	KTGATTGAYR	0.01	-6.428	0	869	0.0458	863.8	0.0415
NR1D2 noCpG Methyl-HT-SELEX Nuclear_receptor 6137	DAWGTRGGTYAGTRGGTCRN	0.01	-6.335	0	577	0.0304	560.8	0.0269
LBX2 noCpG HT-SELEX Homeodomain 547	SCYAATTAAC	0.01	-6.33	0	934	0.0492	932.2	0.0448
LHX9 MethylPlus Methyl-HT-SELEX Znf_LIM_Homeodomain 2087	CTCGTTAD	0.01	-6.279	0	463	0.0244	443.9	0.0213
LHX9 MethylPlus Methyl-HT-SELEX Znf_LIM_Homeodomain 2102	CTCGTTAD	0.01	-6.279	0	463	0.0244	443.9	0.0213
ATF6B MethylMinus Methyl-HT-SELEX bZIP 3352	YGCCACGTCAYC	0.01	-6.269	0	31	0.0016	19.8	0.001
SRF noCpG HT-SELEX MADS 5642	CCATGTAHGG	0.01	-6.244	0	411	0.0217	390.7	0.0188
CREB3L4 MethylMinus Methyl-HT-SELEX bZIP 3477	CGCCACGTGGCA	0.01	-6.217	0	891	0.047	888.6	0.0427
JUN MethylMinus HT-SELEX bZIP 3532	GATGACGTCATC	0.01	-6.18	0	18	0.0009	9.2	0.0004
IRF6 MethylPlus Methyl-HT-SELEX IRF 5527	ACCGATACC	0.01	-6.18	0	18	0.0009	9.5	0.0005
HOXD10 MethylPlus HT-SELEX Homeodomain 1182	GGTCGTAAAAH	0.01	-6.177	0	9	0.0005	3.4	0.0002
YY1 MethylMinus HT-SELEX Znf_C2H2 8567	CGCCATYTTKGRCWWWWCGTGCT	0.01	-6.177	0	9	0.0005	3.3	0.0002
HOXA10 MethylPlus HT-SELEX Homeodomain 1202	GGTCGTAAAAH	0.01	-6.177	0	9	0.0005	3.4	0.0002
HOXD10 MethylPlus Methyl-HT-SELEX Homeodomain 1172	RGTCGTAAAAH	0.01	-6.177	0	9	0.0005	3.4	0.0002
E2F8 little effect Methyl-HT-SELEX E2F 4867	NTTTCCCGCCAAAW	0.01	-6.168	0	22	0.0012	12.3	0.0006
FIGLA noCpG HT-SELEX bHLH 3212	MCCACCTGB	0.01	-6.15	0	5210	0.2747	5525.4	0.2655
IRX1 MethylPlus Methyl-HT-SELEX Homeodomain 2307	DACGCRYNNNNABGCGTH	0.01	-6.129	0	18868	0.9949	20669	0.9932
NR3C1 MethylPlus HT-SELEX Nuclear_receptor 6422	RGWACATWATGTWCY	0.01	-6.062	0	54	0.0028	39.3	0.0019
MYOG little effect HT-SELEX bHLH 3162	CGACAGCTGTTG	0.01	-6.061	0	127	0.0067	107.7	0.0052
HNF4A noCpG HT-SELEX Nuclear_receptor 5982	RGGGTCAAAGTCCAH	0.01	-6.003	0	5	0.0003	0	0
ZNF76 inconclusive HT-SELEX Znf_C2H2 7597	NHTWCCCAYAATGCAYYGCGC	0.01	-6.003	0	5	0.0003	1.9	0.0001
T noCpG HT-SELEX T_box 7257	TTCACACCTAGGTGTGAA	0.01	-6.003	0	5	0.0003	1.3	0.0001
FOXA3 noCpG HT-SELEX Forkhead 5057	CCTTAAGTAAACAAAS	0.01	-6.003	0	5	0.0003	1.3	0.0001
HNF4A noCpG Methyl-HT-SELEX Nuclear_receptor 5957	GGGGTCAAAGGTCAN	0.01	-6.003	0	5	0.0003	0.7	0
THRB noCpG Methyl-HT-SELEX Nuclear_receptor 6277	GTGACCTYANTRAGGTCAC	0.01	-5.998	0	15	0.0008	7.5	0.0004
LHX9 noCpG HT-SELEX Znf_LIM_Homeodomain 2097	CTAATTAR	0.01	-5.991	0	825	0.0435	821.3	0.0395
FIGLA noCpG Methyl-HT-SELEX bHLH 3207	AMCACCTGK	0.01	-5.973	0	5131	0.2706	5443.4	0.2616
YY1 MethylMinus Methyl-HT-SELEX Znf_C2H2 8557	CGCCATYTTTGRCDWWWHGTGCT	0.01	-5.932	0	12	0.0006	5.4	0.0003
NR6A1 noCpG HT-SELEX Nuclear_receptor 6302	BTCAAGKTCAAGGTCAN	0.01	-5.906	0	285	0.015	264.3	0.0127
HOXC13 MethylPlus HT-SELEX Homeodomain 1417	SCTCGTAAAAC	0.01	-5.887	0	34	0.0018	23	0.0011
HOXC12 noCpG HT-SELEX Homeodomain 1357	GGTAATAAAAH	0.01	-5.832	0	461	0.0243	444.9	0.0214
CREB3L1 MethylMinus HT-SELEX bZIP 3422	TGCCACGTCACC	0.01	-5.652	0	140	0.0074	121.9	0.0059
MAFA noCpG Methyl-HT-SELEX bZIP 4022	NTGCTGASTCAGCAN	0.01	-5.644	0	20	0.0011	11.2	0.0005
VSX2 noCpG Methyl-HT-SELEX Homeodomain 1907	GCTAATTAC	0.01	-5.508	0	10673	0.5628	11512.4	0.5532
JUND MethylMinus HT-SELEX bZIP 3552	SGTGACGTCATS	0.01	-5.447	0	205	0.0108	186	0.0089
NFATC1 MethylPlus HT-SELEX RHD_IPT 7092	KTTTCCATYRATGGAAAM	0.01	-5.431	0	10	0.0005	4.1	0.0002
YBX1 Potential ssDNA binder HT-SELEX CSP 4667	YGTACCATC	0.01	-5.424	0	2769	0.146	2901	0.1394
POU3F4 MethylPlus HT-SELEX POU 6787	NTAATGAGATGCAT	0.01	-5.356	0	17	0.0009	9.5	0.0005
POU1F1 noCpG HT-SELEX POU 6942	DTATGCAAATKAGB	0.01	-5.342	0	148	0.0078	130.3	0.0063
MAFA noCpG HT-SELEX bZIP 4037	NTGCTGASTCAGCAN	0.01	-5.265	0	75	0.004	61	0.0029
GRHL1 MethylPlus HT-SELEX CP2 4617	AAACCGGTTT	0.01	-5.249	0	22	0.0012	13.1	0.0006
TCF21 noCpG Methyl-HT-SELEX bHLH 2907	CAACAGCTGTTR	0.01	-5.174	0	64	0.0034	50.3	0.0024
HOXD13 MethylPlus HT-SELEX Homeodomain 1437	SCTCGTAAAAC	0.01	-5.146	0	35	0.0018	24	0.0012
ZBTB33 MethylPlus Methyl-HT-SELEX BTBorPOZ_Znf_C2H2 8792	ARCGCMAWTTTAACATAAYA	0.01	-5.103	0	14	0.0007	7.5	0.0004
POU1F1 MethylPlus HT-SELEX POU 6937	NTAATGAGATGCRN	0.01	-5.092	0	44	0.0023	33	0.0016
CREB3L1 MethylMinus HT-SELEX bZIP 3392	TGCCACGTCACC	0.01	-5.088	0	23	0.0012	14	0.0007
TFEB MethylMinus HT-SELEX bHLH 2667	CGCACGTGACN	0.01	-5.068	0	156	0.0082	139.6	0.0067
HOXA13 MethylPlus HT-SELEX Homeodomain 1402	BCTCGTAAAAH	0.01	-5.067	0	36	0.0019	25.1	0.0012
ETV5 noCpG Methyl-HT-SELEX ETS 4312	RCAGGAAGGAAGTG	0.01	-5.065	0	898	0.0474	907.6	0.0436
ELK3 MethylMinus Methyl-HT-SELEX ETS 4407	VACCGGAAGTN	0.01	-5.03	0	203	0.0107	186.7	0.009
XPA noCpG HT-SELEX Znf_XPA 8427	CCACCTCACAC	0.01	-5.026	0	8074	0.4257	8674	0.4168
ATF3 MethylMinus HT-SELEX bZIP 3647	GATGACGTCATC	0.01	-5.021	0	56	0.003	43.2	0.0021
HOXA10 noCpG Methyl-HT-SELEX Homeodomain 1197	GGTAATAAAAH	0.01	-5.018	0	1309	0.069	1343.4	0.0646
ATF6B MethylMinus Methyl-HT-SELEX bZIP 3357	GRTGACGTCAYC	0.01	-5.009	0	70	0.0037	57	0.0027
MYOG little effect Methyl-HT-SELEX bHLH 3152	CGACAGCTGTTG	0.01	-4.994	0	37	0.002	26.8	0.0013
TFEC MethylMinus HT-SELEX bHLH 2647	MVCACGTGACV	0.01	-4.983	0	119	0.0063	103.8	0.005
FOS MethylMinus Methyl-HT-SELEX bZIP 3592	GATGAYGTCATC	0.01	-4.963	0	72	0.0038	59	0.0028
ATF4 MethylMinus Methyl-HT-SELEX bZIP 3872	GGATGATGTCATCC	0.01	-4.947	0	8	0.0004	3.4	0.0002
TBX18 noCpG HT-SELEX T_box 7377	RRAGGTGTGAAR	0.01	-4.883	0	372	0.0196	359	0.0173
ZNF274 MethylPlus Methyl-HT-SELEX KRAB_SCAN_Znf_C2H2 7852	NGTATGAGTTCTCRYD	0.01	-4.83	0	62	0.0033	49.1	0.0024
POU1F1 noCpG Methyl-HT-SELEX POU 6927	WTATGCAAATKAGN	0.01	-4.788	0	32	0.0017	22.8	0.0011
HOXC12 noCpG Methyl-HT-SELEX Homeodomain 1347	VGTAATAAAAH	0.01	-4.76	0	558	0.0294	553.5	0.0266
ATF3 MethylMinus Methyl-HT-SELEX bZIP 3642	GATGAYGTCATC	0.01	-4.752	0	65	0.0034	52.5	0.0025
BATF3 inconclusive HT-SELEX bZIP 3717	GATGACGTCATC	0.01	-4.696	0	53	0.0028	41.4	0.002
USF2 MethylMinus HT-SELEX bHLH 2687	CCCACGTGACM	0.01	-4.689	0	391	0.0206	380.4	0.0183
FOXA3 noCpG Methyl-HT-SELEX Forkhead 5047	CCTTAAGTAAACAAAC	0.01	-4.662	0	69	0.0036	56.3	0.0027
FOXD2 noCpG Methyl-HT-SELEX Forkhead 4942	YAACAATAACATTA	0.01	-4.649	0	274	0.0144	260.4	0.0125
BATF3 inconclusive HT-SELEX bZIP 3727	GRTGACGTCAYS	0.01	-4.631	0	55	0.0029	43.9	0.0021
HSF1 inconclusive HT-SELEX HSF 5472	VGAAYGTTCTAGAAN	0.01	-4.608	0	181	0.0095	166.4	0.008
TBX20 MethylPlus Methyl-HT-SELEX T_box 7342	RAGGTGTGARGGYGTGAN	0.1	-4.588	0	21	0.0011	13.8	0.0007
NR6A1 noCpG Methyl-HT-SELEX Nuclear_receptor 6297	GTCAAGKTCAAGGTCRN	0.1	-4.572	0	35	0.0018	25	0.0012
MAF noCpG Methyl-HT-SELEX bZIP 3987	NTGCTGASTCAGCAN	0.1	-4.554	0	12	0.0006	6.7	0.0003
TBX19 noCpG Methyl-HT-SELEX T_box 7262	DABGTGTKAAWTTMACACCTH	0.1	-4.554	0	12	0.0006	7	0.0003
HES1 MethylMinus HT-SELEX bHLH 2517	GGCRCGTGBC	0.1	-4.517	0	2435	0.1284	2558	0.1229
DMRTC2 MethylMinus HT-SELEX DM 4822	GAACGATACA	0.1	-4.512	0	6	0.0003	2.9	0.0001
NFATC3 MethylPlus Methyl-HT-SELEX RHD_IPT 7132	ACGGAAAMWNNNWKTTTCCGT	0.1	-4.512	0	6	0.0003	2.7	0.0001
POU3F4 MethylPlus HT-SELEX POU 6782	NTAATTTATGCRY	0.1	-4.475	0	310	0.0163	298	0.0143
ZBTB18 noCpG HT-SELEX BTBorPOZ_Znf_C2H2 8902	AWTCCAGATGTKB	0.1	-4.464	0	499	0.0263	494.7	0.0238
SRF noCpG Methyl-HT-SELEX MADS 5637	CCATGTATGG	0.1	-4.459	0	340	0.0179	329.3	0.0158
ELF3 MethylMinus Methyl-HT-SELEX ETS 4112	ACCAGGAAGTARADKCVHAAWAA	0.1	-4.456	0	22	0.0012	14.1	0.0007
ZNF274 MethylPlus HT-SELEX KRAB_SCAN_Znf_C2H2 7857	NGTRTGAGTTCTCGYN	0.1	-4.405	0	137	0.0072	123.1	0.0059
NFATC2 MethylPlus HT-SELEX RHD_IPT 7117	TTTTCCATTAATGGAAAA	0.1	-4.378	0	9	0.0005	4.1	0.0002
HOXA13 MethylPlus Methyl-HT-SELEX Homeodomain 1392	GCTCGTAAAAH	0.1	-4.28	0	31	0.0016	22.3	0.0011
RXRA noCpG Methyl-HT-SELEX Nuclear_receptor 6057	RAGGTCAAAGGTCAH	0.1	-4.267	0	4	0.0002	0.4	0
POU1F1 MethylPlus Methyl-HT-SELEX POU 6932	TTAATTTATGCGT	0.1	-4.267	0	4	0.0002	0.9	0
ZNF449 little effect Methyl-HT-SELEX SCAN_Znf_C2H2 7797	RTCGCGAGCCAGCAK	0.1	-4.267	0	4	0.0002	0.9	0
ZNF713 noCpG Methyl-HT-SELEX KRAB_Znf_C2H2 8647	TAGAAAAAAGACWRGAAAV	0.1	-4.267	0	4	0.0002	0.8	0
RXRG noCpG HT-SELEX Nuclear_receptor 6077	RRGGTCAAAGGTCAN	0.1	-4.267	0	4	0.0002	0.7	0
CREB3L1 MethylMinus Methyl-HT-SELEX bZIP 3382	TGCCACGTGGCA	0.1	-4.267	0	4	0.0002	0.6	0
RXRB noCpG HT-SELEX Nuclear_receptor 6097	GRGGTCAAAGGTCAN	0.1	-4.267	0	4	0.0002	0.4	0
ZNF76 inconclusive Methyl-HT-SELEX Znf_C2H2 7592	HTTACCCAYAATGCAYTGCDV	0.1	-4.267	0	4	0.0002	1.9	0.0001
RUNX2 MethylMinus HT-SELEX RUNX 7187	CWAACCGCAAAAACCGCAAV	0.1	-4.267	0	4	0.0002	1.6	0.0001
POU3F1 MethylPlus Methyl-HT-SELEX POU 6812	WTAATGAKATGCGY	0.1	-4.267	0	4	0.0002	0.4	0
PPARD noCpG HT-SELEX Nuclear_receptor 6247	HGRGGTCAAAGGTCAN	0.1	-4.267	0	4	0.0002	0.4	0
RFX5 MethylPlus HT-SELEX RFX 7052	SGTTGCTAKGCGTTGCTAK	0.1	-4.267	0	4	0.0002	0.9	0
DMRTC2 noCpG Methyl-HT-SELEX DM 4792	AATTGATACATT	0.1	-4.259	0	2189	0.1154	2297.5	0.1104
OLIG2 noCpG Methyl-HT-SELEX bHLH 2792	AMCATATGKT	0.1	-4.238	0	110	0.0058	97.6	0.0047
DBP inconclusive HT-SELEX bZIP 3847	BGTTACGTAACV	0.1	-4.229	0	18	0.0009	11.9	0.0006
JDP2 inconclusive HT-SELEX bZIP 3672	SRTGACGTCAYS	0.1	-4.207	0	56	0.003	45.6	0.0022
HOXC9 noCpG HT-SELEX Homeodomain 1127	GCAATAAAAH	0.1	-4.198	0	1348	0.0711	1396.8	0.0671
ZBTB14 MethylMinus Methyl-HT-SELEX BTBorPOZ_Znf_C2H2 8762	ATGCGCGTGCACGTGB	0.1	-4.195	0	124	0.0065	111.2	0.0053
HOXA13 MethylPlus Methyl-HT-SELEX Homeodomain 1372	GCTCGTAAAAH	0.1	-4.156	0	33	0.0017	24.9	0.0012
TEF MethylMinus HT-SELEX bZIP 3867	NGTTACGTAACN	0.1	-4.144	0	25	0.0013	17.1	0.0008
HOXD9 noCpG HT-SELEX Homeodomain 1107	GCAATAAAAH	0.1	-4.139	0	1522	0.0803	1583.2	0.0761
ETV1 MethylMinus HT-SELEX ETS 4302	NACCGGAAGTD	0.1	-4.124	0	217	0.0114	205.9	0.0099
FOXI1 noCpG Methyl-HT-SELEX Forkhead 5097	AAYGTAAACAAT	0.1	-4.111	0	213	0.0112	201.5	0.0097
SOX7 noCpG HT-SELEX HMG 5312	ACAATGNCATTGT	0.1	-4.048	0	14	0.0007	8.7	0.0004
NEUROD1 noCpG HT-SELEX bHLH 2887	AAATANSGCGMCATATGKC	0.1	-4.048	0	14	0.0007	8.3	0.0004
EGR2 little effect HT-SELEX Znf_C2H2 7897	MMCGCCCACGCAC	0.1	-3.998	0	229	0.0121	218.6	0.0105
ZBTB14 MethylMinus Methyl-HT-SELEX BTBorPOZ_Znf_C2H2 8772	GTGCGCGTGCACGTGA	0.1	-3.994	0	10	0.0005	5.1	0.0002
POU1F1 MethylPlus Methyl-HT-SELEX POU 6922	DTAATGAKATGCGH	0.1	-3.994	0	10	0.0005	5.5	0.0003
GMEB2 MethylMinus Methyl-HT-SELEX SAND 7202	TTACGTNVCKTACGTAM	0.1	-3.994	0	10	0.0005	5.5	0.0003
ZNF410 noCpG HT-SELEX Znf_C2H2 7467	MCATCCCATAATAH	0.1	-3.994	0	10	0.0005	5.9	0.0003
IRX3 MethylPlus HT-SELEX Homeodomain 2322	TACATGAWWWWTCATGTA	0.1	-3.988	0	165	0.0087	153.2	0.0074
ZBTB2 MethylMinus HT-SELEX BTBorPOZ_Znf_C2H2 8932	DTTTCCGGTAAC	0.1	-3.969	0	20	0.0011	13.6	0.0007
SP8 little effect Methyl-HT-SELEX Znf_C2H2 7922	GCCACGCCCMCY	0.1	-3.962	0	1892	0.0998	1983.3	0.0953
UNCX MethylPlus Methyl-HT-SELEX Homeodomain 1967	NDCGTTAR	0.1	-3.932	0	18908	0.997	20728.4	0.9961
HOXA11 MethylPlus HT-SELEX Homeodomain 1322	GGTCGTAAAAH	0.1	-3.918	0	28	0.0015	20.1	0.001
MYOG noCpG Methyl-HT-SELEX bHLH 3147	BAACAGCTGTYV	0.1	-3.878	0	54	0.0028	45	0.0022
PAX7 MethylPlus Methyl-HT-SELEX PAX_homeodomain 6467	BBGTCACGSTTATTAD	0.1	-3.867	0	15	0.0008	9.9	0.0005
NR1D2 noCpG HT-SELEX Nuclear_receptor 6142	KATDTRGGTTAGTRGGTCAD	0.1	-3.847	0	326	0.0172	319.1	0.0153
PROX1 MethylMinus Methyl-HT-SELEX Homeodomain 2	YAAGRCGTCTTG	0.1	-3.816	0	439	0.0231	437.8	0.021
ZBTB14 MethylMinus HT-SELEX BTBorPOZ_Znf_C2H2 8777	RTGCGCGTGCACGTGA	0.1	-3.772	0	22	0.0012	15.7	0.0008
OSR1 little effect Methyl-HT-SELEX Znf_C2H2 7452	TGCTACTGTD	0.1	-3.771	0	250	0.0132	241.8	0.0116
POU3F2 noCpG HT-SELEX POU 6732	WTATGCWAATKAG	0.1	-3.759	0	406	0.0214	403.7	0.0194
DMRTC2 noCpG HT-SELEX DM 4797	AATTGATACATT	0.1	-3.738	0	1026	0.0541	1059.6	0.0509
MAFA MethylMinus HT-SELEX bZIP 4042	NTGCTGACGTCAGCAN	0.1	-3.718	0	16	0.0008	10.9	0.0005
POU4F3 noCpG Methyl-HT-SELEX POU 6902	ATNAATAATGCAT	0.1	-3.697	0	894	0.0471	919.6	0.0442
DPF1 noCpG Methyl-HT-SELEX Znf_PHD 8387	KCTATAGGTGA	0.1	-3.691	0	346	0.0182	341	0.0164
HES5 MethylMinus HT-SELEX bHLH 2557	GGCACGTGYC	0.1	-3.651	0	256	0.0135	248	0.0119
LHX6 MethylPlus Methyl-HT-SELEX Znf_LIM_Homeodomain 2117	CTCGTTAR	0.1	-3.644	0	176	0.0093	166.7	0.008
IRF5 little effect Methyl-HT-SELEX IRF 5537	VCGAAACCGAAACY	0.1	-3.557	0	144	0.0076	134.5	0.0065
ELK3 MethylMinus HT-SELEX ETS 4402	STCGTAAATGCA	0.1	-3.557	0	52	0.0027	43.6	0.0021
ELF4 MethylMinus HT-SELEX ETS 4477	RAYGCGGAAGTG	0.1	-3.432	0	165	0.0087	156.5	0.0075
PAX3 MethylPlus HT-SELEX PAX_homeodomain 6537	YCGTCACGCYWATTAN	0.1	-3.419	0	8	0.0004	4.8	0.0002
POU3F2 MethylPlus HT-SELEX POU 6737	NTAATTTATGCAY	0.1	-3.393	0	19	0.001	13.9	0.0007
DMRTC2 MethylMinus Methyl-HT-SELEX DM 4812	RAACGATACA	0.1	-3.39	0	152	0.008	143.3	0.0069
ZBTB18 noCpG Methyl-HT-SELEX BTBorPOZ_Znf_C2H2 8897	DDTCCAGATGTKB	0.1	-3.352	0	304	0.016	300.3	0.0144
THRB noCpG HT-SELEX Nuclear_receptor 6287	GTGACCTYANTVAGGTCAC	0.1	-3.313	0	20	0.0011	14.7	0.0007
HOXD12 MethylPlus Methyl-HT-SELEX Homeodomain 1362	NGTCGTAAAH	0.1	-3.293	0	101	0.0053	92.5	0.0044
PAX4 noCpG Methyl-HT-SELEX PAX_homeodomain 6612	TAATTAGCTAATTA	0.1	-3.279	0	290	0.0153	287	0.0138
NR5A2 noCpG Methyl-HT-SELEX Nuclear_receptor 6322	TGACCTTGRNYCAAGGTCA	0.1	-3.269	0	5	0.0003	2.8	0.0001
FOSB inconclusive Methyl-HT-SELEX bZIP 3602	GATGACGTCATC	0.1	-3.258	0	49	0.0026	41.7	0.002
JUND MethylMinus HT-SELEX bZIP 3557	SRTGACGCATS	0.1	-3.255	0	202	0.0107	195.2	0.0094
PROX1 MethylMinus HT-SELEX Homeodomain 7	KAAGGCGTCTTG	0.1	-3.251	0	163	0.0086	155.8	0.0075
SREBF2 MethylMinus Methyl-HT-SELEX bHLH 2622	ATCAGGTGAT	0.1	-3.244	0	50	0.0026	42.3	0.002
MAFA MethylMinus Methyl-HT-SELEX bZIP 4027	NTGCTGAYGTCAGCAN	0.1	-3.242	0	21	0.0011	15.7	0.0008
ONECUT2 MethylMinus HT-SELEX CUT_Homeodomain 4687	NTATCGATYN	0.1	-3.237	0	3422	0.1804	3653.1	0.1755
ONECUT1 MethylMinus HT-SELEX CUT_Homeodomain 4717	NYATCGATYN	0.1	-3.218	0	302	0.0159	299	0.0144
NR2F6 noCpG Methyl-HT-SELEX Nuclear_receptor 5942	RRGGTCAAAGGTCRN	0.1	-3.202	0	1600	0.0844	1683.9	0.0809
GATA1 noCpG Methyl-HT-SELEX Znf_GATA 8167	GATAABRNYVTTATC	0.1	-3.148	0	9	0.0005	5.7	0.0003
ARGFX noCpG Methyl-HT-SELEX Homeodomain 2072	TCTAATTARM	0.1	-3.13	0	652	0.0344	669.4	0.0322
HOXA13 noCpG HT-SELEX Homeodomain 1387	VCCAATAAAAC	0.1	-3.098	0	69	0.0036	61.7	0.003
T noCpG Methyl-HT-SELEX T_box 7247	TTCACACSTASGTGTGAA	0.1	-3.096	0	15	0.0008	10.2	0.0005
RARB MethylPlus HT-SELEX Nuclear_receptor 6202	RAGGTCATGACCTT	0.1	-3.096	0	15	0.0008	10.9	0.0005
GLIS2 MethylMinus Methyl-HT-SELEX Znf_C2H2 8267	ACCCCCCRCGAWGC	0.1	-3.083	0	107	0.0056	99.7	0.0048
HOXD10 noCpG Methyl-HT-SELEX Homeodomain 1177	GGTAATAAAAH	0.1	-3.047	0	468	0.0247	475.5	0.0229
TFE3 MethylMinus HT-SELEX bHLH 2657	YGCACGTGACV	0.1	-3.028	0	289	0.0152	287.5	0.0138
PROP1 noCpG Methyl-HT-SELEX Homeodomain 1847	TAATTRSATTA	0.1	-3.017	0	3248	0.1713	3470.1	0.1667
MAFF noCpG HT-SELEX bZIP 3917	NTGCTGASTCAGCAN	0.1	-3.005	0	16	0.0008	11	0.0005
POU3F4 noCpG Methyl-HT-SELEX POU 6757	TTATGCWAATKAG	0.1	-2.993	0	26	0.0014	20.3	0.001
POU3F2 noCpG Methyl-HT-SELEX POU 6707	TTATGCWAATGAG	0.1	-2.993	0	26	0.0014	20.3	0.001
HOXD11 MethylPlus HT-SELEX Homeodomain 1337	GGTCGTAAAANKTWAH	0.1	-2.964	0	398	0.021	402.2	0.0193
ZNF410 noCpG Methyl-HT-SELEX Znf_C2H2 7462	VCATCCCATAATAN	0.1	-2.927	0	17	0.0009	12.1	0.0006
TCF21 noCpG Methyl-HT-SELEX bHLH 2902	CACCATATGGYR	0.1	-2.883	0	108	0.0057	101.9	0.0049
POU3F4 noCpG HT-SELEX POU 6777	DTATGCWAATKAG	0.1	-2.87	0	399	0.021	404.1	0.0194
CREB3L4 MethylMinus Methyl-HT-SELEX bZIP 3467	YGCCACGTCACC	0.1	-2.861	0	379	0.02	383.8	0.0184
MYOG little effect Methyl-HT-SELEX bHLH 3172	CGACAGCTGTTG	0.1	-2.86	0	18	0.0009	13.8	0.0007
CEBPD little effect HT-SELEX bZIP 3807	NRTTGCGYAAYN	0.1	-2.832	0	479	0.0253	489.2	0.0235
ZNF821 MethylPlus Methyl-HT-SELEX Znf_C2H2 7672	NGGACAGACGGACRN	0.1	-2.808	0	11	0.0006	7.4	0.0004
FEV MethylMinus HT-SELEX ETS 4232	NACCGGAAGTG	0.1	-2.803	0	224	0.0118	221.1	0.0106
ZBTB45 noCpG HT-SELEX BTBorPOZ_Znf_C2H2 8832	KCRCCTATAKM	0.1	-2.781	0	990	0.0522	1035.9	0.0498
ETV7 MethylMinus Methyl-HT-SELEX ETS 4527	AYTTCCNGGAART	0.1	-2.78	0	131	0.0069	125.7	0.006
ZNF771 MethylPlus Methyl-HT-SELEX Znf_C2H2 7582	NGCGCTAACCACTGM	0.1	-2.753	0	20	0.0011	15.3	0.0007
GLI2 multiple effects HT-SELEX Znf_C2H2 8242	VGACCACCCACGWCG	0.1	-2.737	0	3	0.0002	1.1	0.0001
RARG MethylPlus HT-SELEX Nuclear_receptor 6222	AAGGTCATGACCTT	0.1	-2.737	0	3	0.0002	0.7	0
RXRA noCpG HT-SELEX Nuclear_receptor 6062	GGGGTCAAAGGTCAH	0.1	-2.737	0	3	0.0002	0.4	0
ZNF444 MethylPlus HT-SELEX SCAN_Znf_C2H2 7847	SCGTCCCCCTCCCCCC	0.1	-2.737	0	3	0.0002	1.2	0.0001
HNF4A noCpG Methyl-HT-SELEX Nuclear_receptor 5962	RRGGTCAAAGTCCAH	0.1	-2.737	0	3	0.0002	0	0
MAFG MethylMinus HT-SELEX bZIP 3942	WTGCTGASTCAGCAN	0.1	-2.737	0	3	0.0002	0	0
ZBTB22 noCpG HT-SELEX BTBorPOZ_Znf_C2H2 8842	TTCACTAYWRTAGTGAA	0.1	-2.736	0	37	0.002	31.9	0.0015
MAFF noCpG HT-SELEX bZIP 3897	NTGCTGASTCAGCAN	0.1	-2.709	0	21	0.0011	16.8	0.0008
ELF2 MethylMinus HT-SELEX ETS 4517	AATGCGGAAGTR	0.1	-2.679	0	42	0.0022	36.3	0.0017
PAX7 MethylMinus HT-SELEX PAX_homeodomain 6472	NTAATTGATTAN	0.1	-2.675	0	482	0.0254	494.9	0.0238
GATA5 MethylPlus HT-SELEX Znf_GATA 8212	AGATAACGATCT	0.1	-2.668	0	1540	0.0812	1629.5	0.0783
FOXJ2 noCpG Methyl-HT-SELEX Forkhead 5107	WTTGTTGTAAAYAW	0.1	-2.622	0	51	0.0027	45.7	0.0022
ELK3 MethylMinus Methyl-HT-SELEX ETS 4392	NRCCGGAAGTR	0.1	-2.61	0	276	0.0146	277.9	0.0134
KLF17 little effect HT-SELEX Znf_C2H2 8132	CACCACGCACCCMTT	0.1	-2.606	0	255	0.0134	255.7	0.0123
GABPA MethylMinus HT-SELEX ETS 4272	NACCGGAAGTR	0.1	-2.605	0	275	0.0145	276.3	0.0133
ZBTB22 noCpG Methyl-HT-SELEX BTBorPOZ_Znf_C2H2 8837	HTCACTAYWRTAGTGAD	0.1	-2.578	0	25	0.0013	20	0.001
CUX2 inconclusive HT-SELEX CUT_Homeodomain 4747	CTGATCGATTRG	0.1	-2.564	0	204	0.0108	202.9	0.0098
HOXC13 MethylPlus Methyl-HT-SELEX Homeodomain 1412	GCTCGTAAAAC	0.1	-2.563	0	7	0.0004	4.6	0.0002
HNF4A noCpG Methyl-HT-SELEX Nuclear_receptor 5972	GRGTCCAAAGGTCAN	0.1	-2.563	0	7	0.0004	4.9	0.0002
CREB3L4 MethylMinus HT-SELEX bZIP 3487	GGTGACGTCAYC	0.1	-2.56	0	120	0.0063	115.8	0.0056
HOXA11 MethylPlus Methyl-HT-SELEX Homeodomain 1312	VGTCGTAAAAH	0.1	-2.532	0	27	0.0014	22.7	0.0011
POU6F1 noCpG Methyl-HT-SELEX POU 6967	TCATTACVBCTCATTA	0.1	-2.501	0	383	0.0202	391.3	0.0188
TBX20 MethylPlus HT-SELEX T_box 7352	DAGGTGTKARGGTGTGAW	0.1	-2.479	0	30	0.0016	25.5	0.0012
BARX2 noCpG HT-SELEX Homeodomain 152	NAAAACCATTAN	0.1	-2.476	0	5626	0.2967	6078.6	0.2921
DPF1 noCpG HT-SELEX Znf_PHD 8392	KCTATAGGTGA	0.1	-2.474	0	378	0.0199	386	0.0185
HOXD11 MethylPlus Methyl-HT-SELEX Homeodomain 1332	NGTCGTAAAANTTWAY	0.1	-2.47	0	99	0.0052	94.2	0.0045
TFAP2A MethylMinus Methyl-HT-SELEX TFAP 4592	DGCCTSAGGCH	0.1	-2.439	0	284	0.015	287.4	0.0138
PROP1 MethylPlus Methyl-HT-SELEX Homeodomain 1852	TAATNKCRTTA	0.1	-2.432	0	301	0.0159	305.9	0.0147
ELF2 MethylMinus HT-SELEX ETS 4492	RAYGCGGAAGTG	0.1	-2.401	0	175	0.0092	173.3	0.0083
POU3F1 noCpG Methyl-HT-SELEX POU 6802	TTATGCWAATKAG	0.1	-2.395	0	38	0.002	33.1	0.0016
MAFF noCpG Methyl-HT-SELEX bZIP 3907	DTGCTGASTCAGCAH	0.1	-2.394	0	8	0.0004	5.2	0.0003
POU4F3 noCpG HT-SELEX POU 6912	ATRAATAATGCAT	0.1	-2.367	0	68	0.0036	63.8	0.0031
DMBX1 noCpG HT-SELEX Homeodomain 1812	STAATCCS	0.1	-2.339	0	7510	0.396	8144.3	0.3914
HOXA13 noCpG Methyl-HT-SELEX Homeodomain 1377	NCCAATAAAAM	0.1	-2.32	0	521	0.0275	540.6	0.026
CUX2 inconclusive Methyl-HT-SELEX CUT_Homeodomain 4742	CTGATCGATYRG	0.1	-2.304	0	102	0.0054	98.3	0.0047
NR2F1 noCpG Methyl-HT-SELEX Nuclear_receptor 5897	RAGGTCAAAGGTCAN	1	-2.274	0	9	0.0005	6.8	0.0003
MTF1 little effect HT-SELEX Znf_C2H2 8587	BTTTTGCACACGGCNYN	1	-2.186	0	4	0.0002	2.2	0.0001
ONECUT2 MethylMinus HT-SELEX CUT_Homeodomain 4707	KTATCGATCGGB	1	-2.186	0	4	0.0002	2.7	0.0001
ZNF787 noCpG Methyl-HT-SELEX Znf_C2H2 7637	GATGCACKTAVCGTGCCTCA	1	-2.181	0	75	0.004	71.8	0.0034
KLF6 MethylPlus Methyl-HT-SELEX Znf_C2H2 8017	BGCCACGCCCH	1	-2.161	0	70	0.0037	66	0.0032
PAX3 MethylPlus Methyl-HT-SELEX PAX_homeodomain 6522	YSGTCACGCTWATTAN	1	-2.117	0	11	0.0006	8.7	0.0004
NHLH1 little effect Methyl-HT-SELEX bHLH 3042	GGGBMKCAGCTGCGYCCC	1	-2.098	0	39	0.0021	36	0.0017
POU1F1 MethylPlus HT-SELEX POU 6947	WTAATTTATGCRT	1	-2.096	0	44	0.0023	40.6	0.002
ARGFX noCpG HT-SELEX Homeodomain 2082	KCTAATTAAA	1	-2.069	0	1842	0.0971	1970.9	0.0947
FOS MethylMinus HT-SELEX bZIP 3597	GATGACGTCATC	1	-2.063	0	12	0.0006	9.2	0.0004
E2F4 MethylMinus HT-SELEX E2F 4862	TTTTGGCGCCATTW	1	-2.063	0	12	0.0006	9.9	0.0005
JUNB MethylMinus HT-SELEX bZIP 3567	GATGACGTCATC	1	-2.063	0	12	0.0006	9.2	0.0004
POU5F1 noCpG Methyl-HT-SELEX POU 6847	NATTATGCWAATKARG	1	-2.03	0	231	0.0122	235.4	0.0113
NANOG noCpG Methyl-HT-SELEX Homeodomain 322	TTAAKTGB	1	-1.989	0	18642	0.983	20433.3	0.9819
SCRT1 MethylPlus HT-SELEX Znf_C2H2 8447	HGCAACAGGTG	1	-1.956	0	183	0.0096	185.8	0.0089
IRF3 inconclusive Methyl-HT-SELEX IRF 5567	AGGAAAGGGAAASBGAAACD	1	-1.951	0	5	0.0003	3.2	0.0002
NR1D1 noCpG Methyl-HT-SELEX Nuclear_receptor 6127	DAWGTRGGTYAGTRGGTCAN	1	-1.951	0	5	0.0003	3.3	0.0002
ZNF263 noCpG HT-SELEX SCAN_KRAB_Znf_C2H2 7787	VGTGCTCCCB	1	-1.934	0	675	0.0356	711.9	0.0342
CDX1 MethylPlus HT-SELEX Homeodomain 1482	GGCCATAAAAC	1	-1.892	0	1045	0.0551	1111.8	0.0534
HOXC10 noCpG HT-SELEX Homeodomain 1267	GGYAATAAAAY	1	-1.88	0	1176	0.062	1253.9	0.0603
TBX18 noCpG Methyl-HT-SELEX T_box 7372	NRAGGTGTGAAA	1	-1.848	0	81	0.0043	79.4	0.0038
FOSL1 MethylMinus HT-SELEX bZIP 3627	GATGACGTCATC	1	-1.838	0	40	0.0021	37	0.0018
FOXP1 noCpG HT-SELEX Forkhead 5142	NTGTTTRCBATNVNNNNYSAYGVACAACAH	1	-1.826	0	34	0.0018	31.8	0.0015
THRB MethylPlus Methyl-HT-SELEX Nuclear_receptor 6262	NRRGGTCGTGACCTYN	1	-1.825	0	30	0.0016	28	0.0013
NR1D1 noCpG HT-SELEX Nuclear_receptor 6132	DAWGTRGGTCAGTRGGTCAN	1	-1.819	0	6	0.0003	4.1	0.0002
KLF14 MethylPlus HT-SELEX Znf_C2H2 8107	NRCCACGCCCCCY	1	-1.809	0	3391	0.1788	3664.7	0.1761
POU4F1 noCpG Methyl-HT-SELEX POU 6867	ATYAATTATGCAT	1	-1.783	0	386	0.0204	403.7	0.0194
SKOR1 noCpG Methyl-HT-SELEX SAND 7232	NAACTGTAATTAAB	1	-1.762	0	114	0.006	114.9	0.0055
SP2 MethylPlus HT-SELEX Znf_C2H2 7967	MTAAGCCCCGCCCMCTT	1	-1.736	0	7	0.0004	5.8	0.0003
GATA1 noCpG HT-SELEX Znf_GATA 8172	GATAATGNCATTATC	1	-1.736	0	7	0.0004	6	0.0003
DBP inconclusive Methyl-HT-SELEX bZIP 3842	BGTTAYGTAAYV	1	-1.717	0	196	0.0103	201.8	0.0097
ETV4 MethylMinus HT-SELEX ETS 4332	NACCGGAAGTR	1	-1.705	0	194	0.0102	199.4	0.0096
DUXA noCpG Methyl-HT-SELEX Homeodomain 2007	TAATYTAATCA	1	-1.688	0	1287	0.0679	1378.6	0.0662
MAFF noCpG Methyl-HT-SELEX bZIP 3887	DTGCTGASTCAGCAN	1	-1.639	0	9	0.0005	7.1	0.0003
HOXB13 MethylPlus Methyl-HT-SELEX Homeodomain 1447	GCTCGTAAAAH	1	-1.639	0	9	0.0005	7.5	0.0004
SOX7 noCpG Methyl-HT-SELEX HMG 5307	ACAATGNCATTGT	1	-1.639	0	9	0.0005	7.7	0.0004
HOXA10 noCpG HT-SELEX Homeodomain 1207	GGTAATAAAAH	1	-1.636	0	1118	0.059	1196.4	0.0575
SCRT1 MethylPlus Methyl-HT-SELEX Znf_C2H2 8442	NGCAACAGGTG	1	-1.629	0	132	0.007	134.7	0.0065
ZBTB45 noCpG Methyl-HT-SELEX BTBorPOZ_Znf_C2H2 8827	TCACCTATAGM	1	-1.622	0	923	0.0487	985.6	0.0474
POU4F3 noCpG Methyl-HT-SELEX POU 6882	ATTAATTATGCAT	1	-1.622	0	565	0.0298	598.7	0.0288
FOXJ2 noCpG HT-SELEX Forkhead 5112	WTTGTTGTAAAYAN	1	-1.62	0	43	0.0023	41	0.002
POU2F2 noCpG Methyl-HT-SELEX POU 6647	WTATGCAAATK	1	-1.598	0	161	0.0085	165.8	0.008
PAX7 MethylMinus Methyl-HT-SELEX PAX_homeodomain 6457	NTAATTGATTAN	1	-1.592	0	671	0.0354	714	0.0343
MAFG noCpG Methyl-HT-SELEX bZIP 3927	DTGCTGASTCAGCAH	1	-1.587	0	11	0.0006	9.2	0.0004
GFI1 MethylMinus Methyl-HT-SELEX Znf_C2H2 7482	BMAATCACTGCAHYTCACTCN	1	-1.587	0	11	0.0006	9.2	0.0004
SNAI2 MethylPlus HT-SELEX Znf_C2H2 8487	RACAGGTGCA	1	-1.541	0	972	0.0513	1040.2	0.05
TGIF2LX MethylPlus HT-SELEX MEIS 5802	TGACAGCTGTCA	1	-1.535	0	16	0.0008	14.7	0.0007
TGIF2LY MethylPlus HT-SELEX MEIS 5782	TGACAGCTGTCA	1	-1.535	0	16	0.0008	14.7	0.0007
ZNF75A noCpG HT-SELEX KRAB_Znf_C2H2 8627	MGCTTTTCCCACAM	1	-1.528	0	20	0.0011	18.1	0.0009
FOXD2 noCpG HT-SELEX Forkhead 4952	AAACAATAACATTW	1	-1.47	0	750	0.0395	801.2	0.0385
PRDM4 MethylPlus Methyl-HT-SELEX SET_Znf_C2H2 8407	CGGCRGTTTCRAGGCTCCCC	1	-1.462	0	2	0.0001	0	0
POU3F4 MethylPlus Methyl-HT-SELEX POU 6772	WTATGCGCATAW	1	-1.462	0	2	0.0001	0.9	0
NR5A2 MethylPlus HT-SELEX Nuclear_receptor 6342	TCAAGGTCATGACCTTGA	1	-1.462	0	2	0.0001	0	0
ZBED1 MethylMinus Methyl-HT-SELEX Znf_BED 8377	ATRTCGCGAYAT	1	-1.462	0	2	0.0001	1.7	0.0001
POU2F2 MethylPlus Methyl-HT-SELEX POU 6662	WTATGCGCATAH	1	-1.462	0	2	0.0001	0.9	0
TCF7L1 MethylMinus HT-SELEX HMG 5257	ACATCGRGGCGCTGW	1	-1.462	0	2	0.0001	0	0
TCF7L1 MethylMinus Methyl-HT-SELEX HMG 5247	ACATCGGGGCGCTGW	1	-1.462	0	2	0.0001	0	0
LEF1 MethylMinus HT-SELEX HMG 5222	ACATCGGGGCGCTGA	1	-1.462	0	2	0.0001	0	0
POU3F2 MethylPlus Methyl-HT-SELEX POU 6717	WTAATGAGATGCGY	1	-1.462	0	2	0.0001	0.4	0
ELF3 MethylMinus HT-SELEX ETS 4097	SATAACGGATGCN	1	-1.462	0	2	0.0001	1.3	0.0001
POU5F1 MethylPlus Methyl-HT-SELEX POU 6857	WTATGCGCATAW	1	-1.462	0	2	0.0001	0.9	0
PAX1 MethylPlus HT-SELEX PAX 6552	CCGTCACGCWTGACTGM	1	-1.462	0	2	0.0001	0	0
ZNF75A noCpG Methyl-HT-SELEX KRAB_Znf_C2H2 8632	AGCTTTTCCCACAY	1	-1.462	0	2	0.0001	0.6	0
ZNF343 multiple effects Methyl-HT-SELEX KRAB_Znf_C2H2 8692	SCGCTTCACCGCGGYAV	1	-1.461	0	49	0.0026	48.6	0.0023
ZBTB14 MethylMinus HT-SELEX BTBorPOZ_Znf_C2H2 8767	RTGCGCGTGCACGHGV	1	-1.422	0	66	0.0035	66.3	0.0032
HOXD10 noCpG Methyl-HT-SELEX Homeodomain 1157	GTAATAAAAY	1	-1.42	0	1134	0.0598	1219.6	0.0586
HOXC10 noCpG Methyl-HT-SELEX Homeodomain 1237	GGYAATAAAAC	1	-1.295	0	1162	0.0613	1253.2	0.0602
TLX3 noCpG HT-SELEX Homeodomain 467	TAATTGBNNNNNNNNNNVSCAATTA	1	-1.293	0	50	0.0026	50.4	0.0024
PAX7 MethylPlus HT-SELEX PAX_homeodomain 6482	YCGTCACGSTTATTAD	1	-1.289	0	3	0.0002	2.3	0.0001
GLI2 multiple effects Methyl-HT-SELEX Znf_C2H2 8237	RGACCACCCACGWTG	1	-1.289	0	3	0.0002	2	0.0001
T noCpG Methyl-HT-SELEX T_box 7242	NASGTGTGAAATKTCACACCTH	1	-1.289	0	3	0.0002	2.8	0.0001
FOXP1 noCpG Methyl-HT-SELEX Forkhead 5137	TTGTTTACYATBVNNNNYVAYRVACAACAW	1	-1.289	0	3	0.0002	2.4	0.0001
ZNF343 multiple effects HT-SELEX KRAB_Znf_C2H2 8697	CCGCTTCACCDCGGCAV	1	-1.289	0	3	0.0002	2.7	0.0001
TCF7 MethylMinus Methyl-HT-SELEX HMG 5192	ACATCGRGACGCTGW	1	-1.289	0	3	0.0002	2.6	0.0001
ATF4 MethylMinus HT-SELEX bZIP 3882	GGATGACGTCATCC	1	-1.289	0	3	0.0002	2.7	0.0001
GLI3 multiple effects HT-SELEX Znf_C2H2 8252	VGACCACCCACGDCG	1	-1.289	0	3	0.0002	2	0.0001
FERD3L noCpG HT-SELEX bHLH 3022	GCRACAGCTGTTAC	1	-1.277	0	25	0.0013	24.1	0.0012
ZNF282 noCpG Methyl-HT-SELEX KRAB_Znf_C2H2 8662	TTTCCCACAACACD	1	-1.272	0	1345	0.0709	1453.1	0.0698
RHOXF1 noCpG Methyl-HT-SELEX Homeodomain 2027	GGGATCAR	1	-1.255	0	9307	0.4907	10169.7	0.4887
NHLH1 little effect HT-SELEX bHLH 3057	GGGNCGCAGCTGCGTCCC	1	-1.246	0	21	0.0011	20.5	0.001
T noCpG HT-SELEX T_box 7252	NASGTGTGAAATTTCACACCTH	1	-1.226	0	4	0.0002	3.2	0.0002
ETV7 MethylMinus HT-SELEX ETS 4532	SCGGAAGTACTTCCGS	1	-1.226	0	4	0.0002	3.8	0.0002
ZNF75A noCpG Methyl-HT-SELEX KRAB_Znf_C2H2 8622	MGCTTTTCCCACAC	1	-1.226	0	4	0.0002	3.9	0.0002
ZBTB2 MethylMinus Methyl-HT-SELEX BTBorPOZ_Znf_C2H2 8927	GTTTCCGGTAAT	1	-1.224	0	18	0.0009	17.2	0.0008
PKNOX1 MethylPlus HT-SELEX MEIS 5722	TGACAGCTGTCA	1	-1.209	0	16	0.0008	15.2	0.0007
ELK3 MethylMinus HT-SELEX ETS 4397	NACCGGAAGTR	1	-1.207	0	173	0.0091	182.1	0.0088
SCRT2 MethylPlus Methyl-HT-SELEX Znf_C2H2 8452	WGCAACAGGTG	1	-1.205	0	104	0.0055	108.2	0.0052
HES7 MethylMinus HT-SELEX bHLH 2542	GGCACGTGYB	1	-1.203	0	1120	0.0591	1210.2	0.0582
SMAD5 MethylPlus Methyl-HT-SELEX MAD 5627	CGTCTAGACR	1	-1.196	0	5	0.0003	4.6	0.0002
MAFF MethylMinus Methyl-HT-SELEX bZIP 3892	WTGCTGACGTCAGCAW	1	-1.196	0	5	0.0003	4	0.0002
KLF11 MethylPlus Methyl-HT-SELEX Znf_C2H2 8072	RCCACGCCCMCSCCACGCCCMC	1	-1.196	0	5	0.0003	4.1	0.0002
E2F1 MethylMinus HT-SELEX E2F 4857	DTTTTGGCGCCAWTWY	1	-1.196	0	5	0.0003	4	0.0002
MAFF MethylMinus HT-SELEX bZIP 3922	NTGCTGACGTCAGCAN	1	-1.196	0	5	0.0003	4	0.0002
PPARD MethylPlus Methyl-HT-SELEX Nuclear_receptor 6242	AGRGGTCGTGACCYCK	1	-1.196	0	14	0.0007	13.4	0.0006
POU3F2 noCpG Methyl-HT-SELEX POU 6727	TAATKAGNTGNTAATKA	1	-1.183	0	156	0.0082	164.9	0.0079
IRF6 MethylPlus Methyl-HT-SELEX IRF 5517	AGTWTCGVTWWWGYGAWACT	1	-1.182	0	6	0.0003	5.7	0.0003
CREB3L1 MethylMinus HT-SELEX bZIP 3397	TGCCACGTGGCA	1	-1.182	0	6	0.0003	5.8	0.0003
POU6F1 noCpG HT-SELEX POU 6987	CATTATGCNNNGCATAATG	1	-1.179	0	11	0.0006	10.5	0.0005
NR2F1 noCpG Methyl-HT-SELEX Nuclear_receptor 5877	RAGGTCAAAGGTCAN	1	-1.179	0	11	0.0006	10.4	0.0005
GLI3 multiple effects Methyl-HT-SELEX Znf_C2H2 8247	RGACCACCCACGWWG	1	-1.175	0	10	0.0005	9.6	0.0005
TLX3 noCpG HT-SELEX Homeodomain 477	KAATTGBNNNDNNNVVCAATTM	1	-1.173	0	9	0.0005	8.7	0.0004
ONECUT2 MethylMinus Methyl-HT-SELEX CUT_Homeodomain 4697	TTATTGATCCGT	1	-1.172	0	8	0.0004	7.5	0.0004
MIXL1 MethylPlus Methyl-HT-SELEX Homeodomain 1882	TAATYGCRTTA	1	-1.169	0	127	0.0067	133.6	0.0064
FOXO3 noCpG Methyl-HT-SELEX Forkhead 4907	HTCCCCACACS	1	-1.125	0	344	0.0181	368.9	0.0177
KLF3 little effect Methyl-HT-SELEX Znf_C2H2 7997	GRCCACGCCCW	1	-1.124	0	198	0.0104	211	0.0101
POU6F1 noCpG Methyl-HT-SELEX POU 6957	WTATGTTAATGAGS	1	-1.122	0	79	0.0042	82	0.0039
ZBTB12 MethylMinus HT-SELEX BTBorPOZ_Znf_C2H2 8812	GGGCCTGCCGTCGT	1	-1.119	0	31	0.0016	31.5	0.0015
RARA noCpG HT-SELEX Nuclear_receptor 6172	WRAGGTCAMG	1	-1.116	0	5343	0.2817	5832.3	0.2803
ISX noCpG Methyl-HT-SELEX Homeodomain 1977	CTAATTAA	1	-1.092	0	636	0.0335	686.8	0.033
ETV4 MethylMinus HT-SELEX ETS 4347	NACCGGAAGTR	1	-1.075	0	202	0.0107	215.2	0.0103
RXRG MethylPlus HT-SELEX Nuclear_receptor 6082	RAGGTCATGACCTY	1	-1.044	0	24	0.0013	24.4	0.0012
RARB noCpG Methyl-HT-SELEX Nuclear_receptor 6182	RAGGTCAAAAGGTCAH	1	-0.9864	0	606	0.032	656.3	0.0315
ONECUT3 MethylMinus HT-SELEX CUT_Homeodomain 4677	NYATCGATYN	1	-0.9808	0	3096	0.1632	3379.5	0.1624
SOX14 MethylMinus HT-SELEX HMG 5292	CCGAACAATG	1	-0.9708	1	18	0.0009	18.5	0.0009
ETV7 MethylMinus HT-SELEX ETS 4537	AYTTCCSGGAART	1	-0.9202	1	43	0.0023	45.9	0.0022
ZNF396 MethylMinus Methyl-HT-SELEX SCAN_Znf_C2H2 7822	CTGTCCAAAAA	1	-0.9104	1	208	0.011	224.9	0.0108
ZNF263 noCpG Methyl-HT-SELEX SCAN_KRAB_Znf_C2H2 7782	CGTGCTCCCH	1	-0.8867	1	631	0.0333	686.1	0.033
POU3F2 MethylPlus Methyl-HT-SELEX POU 6722	DTATGCGCATAH	1	-0.8841	1	12	0.0006	12.3	0.0006
POU3F1 MethylPlus Methyl-HT-SELEX POU 6817	DTATGCGCATAA	1	-0.8841	1	12	0.0006	12.6	0.0006
PAX3 MethylMinus HT-SELEX PAX_homeodomain 6542	NTAATYGATTAN	1	-0.8461	1	295	0.0156	320.1	0.0154
GFI1B noCpG Methyl-HT-SELEX Znf_C2H2 7492	NAAATCACTGCAHYTCACTCN	1	-0.8315	1	35	0.0018	37.6	0.0018
DMRT3 noCpG Methyl-HT-SELEX DM 4782	AAATTGATACATT	1	-0.8266	1	269	0.0142	292.7	0.0141
GATA5 MethylPlus Methyl-HT-SELEX Znf_GATA 8182	WGATAACGATCT	1	-0.8107	1	8	0.0004	8	0.0004
ZBTB32 noCpG HT-SELEX BTBorPOZ_Znf_C2H2 8787	TGTACAGTAWTACTGTACA	1	-0.8107	1	8	0.0004	9	0.0004
NR2F1 MethylPlus Methyl-HT-SELEX Nuclear_receptor 5902	RAGGTCANTGACCTY	1	-0.8104	1	45	0.0024	48.8	0.0023
RXRG noCpG Methyl-HT-SELEX Nuclear_receptor 6067	RRGGTCAAAGGTCAN	1	-0.8088	1	1668	0.088	1824.5	0.0877
ZBTB37 MethylPlus HT-SELEX BTBorPOZ_Znf_C2H2 8912	NTGCCGTVTTAGCCGAY	1	-0.798	1	100	0.0053	108.5	0.0052
FERD3L noCpG Methyl-HT-SELEX bHLH 3012	GCAACAGCTGTTAC	1	-0.7787	1	19	0.001	21	0.001
LMX1B noCpG HT-SELEX Znf_LIM_Homeodomain 2192	AWTTTAATTAA	1	-0.7744	1	1213	0.064	1327	0.0638
LMX1B noCpG Methyl-HT-SELEX Znf_LIM_Homeodomain 2182	AWTTTAATTAA	1	-0.7719	1	1264	0.0666	1383.6	0.0665
RARG MethylPlus Methyl-HT-SELEX Nuclear_receptor 6212	RAGGTCGTGACCTT	1	-0.7644	1	6	0.0003	6.1	0.0003
HES5 MethylMinus Methyl-HT-SELEX bHLH 2547	GGCACGTGYC	1	-0.746	1	409	0.0216	447	0.0215
ZBTB20 MethylPlus HT-SELEX BTBorPOZ_Znf_C2H2 8852	KYAAYGTATAGN	1	-0.7368	1	5	0.0003	5.1	0.0002
EGR3 little effect HT-SELEX Znf_C2H2 7907	HMCGCCCACGCAM	1	-0.7114	1	15	0.0008	16.9	0.0008
PAX7 multiple effects HT-SELEX PAX_homeodomain 6507	CGATTCGTCACGSTN	1	-0.7044	1	4	0.0002	4.1	0.0002
EGR4 MethylPlus HT-SELEX Znf_C2H2 7917	CMCGCCCACGCAM	1	-0.7044	1	4	0.0002	4.8	0.0002
RFX3 noCpG Methyl-HT-SELEX RFX 7012	SGTTGCCATGGCAACG	1	-0.6859	1	34	0.0018	37.2	0.0018
TCF4 MethylMinus Methyl-HT-SELEX bHLH 2982	VCACCTGC	1	-0.6759	1	5571	0.2938	6114.2	0.2938
MAX MethylMinus Methyl-HT-SELEX bHLH 2692	CCATGTGCYNRCCATGTGS	1	-0.6642	1	3	0.0002	3.8	0.0002
ZNF821 MethylPlus HT-SELEX Znf_C2H2 7677	HGGACAGACRGACAN	1	-0.6611	1	32	0.0017	35.4	0.0017
SP8 little effect HT-SELEX Znf_C2H2 7927	RCCACGCCCMCY	1	-0.6555	1	2395	0.1263	2630.6	0.1264
SREBF2 MethylMinus HT-SELEX bHLH 2632	ATCACGTGAY	1	-0.6431	1	21	0.0011	23.9	0.0012
NFATC3 MethylPlus HT-SELEX RHD_IPT 7147	ATGGAAANWNNNWNTTTCCAT	1	-0.6399	1	40	0.0021	45	0.0022
CREB3L1 MethylMinus Methyl-HT-SELEX bZIP 3377	TGCCACGTCAYC	1	-0.6357	1	328	0.0173	361.7	0.0174
TGIF2LX MethylPlus Methyl-HT-SELEX MEIS 5797	TGACAGCTGTCA	1	-0.6302	1	11	0.0006	12.6	0.0006
ZIC1 inconclusive HT-SELEX Znf_C2H2 8292	GACCCCCCGCTGYGC	1	-0.627	1	20	0.0011	22.7	0.0011
CREB3L1 MethylMinus Methyl-HT-SELEX bZIP 3407	TGCCACRTCAYC	1	-0.6104	1	19	0.001	21.2	0.001
HNF4A noCpG HT-SELEX Nuclear_receptor 5992	GRGTCCAAAGGTCAH	1	-0.609	1	2	0.0001	2.3	0.0001
NHLH2 little effect HT-SELEX bHLH 3067	GGGNCGCAGCTGCGTCCC	1	-0.609	1	2	0.0001	2.6	0.0001
IRF6 MethylPlus HT-SELEX IRF 5522	AGTWTCGRTNNDNCGAWACT	1	-0.609	1	2	0.0001	2.8	0.0001
ZNF660 noCpG Methyl-HT-SELEX Znf_C2H2 7652	AYTGATDVCCCACCCTAC	1	-0.609	1	2	0.0001	2.4	0.0001
ZNF771 MethylPlus HT-SELEX Znf_C2H2 7587	DGCGCTAACCATTRN	1	-0.609	1	2	0.0001	2.9	0.0001
RARB MethylPlus Methyl-HT-SELEX Nuclear_receptor 6187	RAGGTCRTGACCTT	1	-0.6088	1	28	0.0015	31.8	0.0015
KLF17 little effect Methyl-HT-SELEX Znf_C2H2 8122	CACCACSCACCCMTY	1	-0.5615	1	524	0.0276	579.8	0.0279
OVOL1 MethylMinus Methyl-HT-SELEX Znf_C2H2 8522	AADACCGTTATNYN	1	-0.56	1	42	0.0022	47.2	0.0023
IRF5 little effect HT-SELEX IRF 5542	CCGAAACCGAAACY	1	-0.5535	1	8	0.0004	9.3	0.0004
ZNF660 noCpG HT-SELEX Znf_C2H2 7657	ATTGATDVCCCACCCTAY	1	-0.5535	1	8	0.0004	9.5	0.0005
PAX2 MethylPlus HT-SELEX PAX 6572	MCGTCACGCWYSASYGCNCN	1	-0.5533	1	3407	0.1796	3749.4	0.1802
RARB noCpG HT-SELEX Nuclear_receptor 6197	RAGGTCAAAAGGTCAH	1	-0.5319	1	572	0.0302	633.4	0.0304
NHLH1 little effect Methyl-HT-SELEX bHLH 3052	GGGBMGCAGCTGCGTCCC	1	-0.5231	1	7	0.0004	8.9	0.0004
ZBTB32 noCpG Methyl-HT-SELEX BTBorPOZ_Znf_C2H2 8782	TGTACAGTAWTACTGTACA	1	-0.5231	1	7	0.0004	8.1	0.0004
FOXO3 noCpG HT-SELEX Forkhead 4912	WTCCCCACACR	1	-0.5154	1	305	0.0161	339.6	0.0163
POU5F1 MethylPlus Methyl-HT-SELEX POU 6852	RTTAATTATGCGYRD	1	-0.5141	1	1	0.0001	0.8	0
ELF3 MethylMinus HT-SELEX ETS 4122	STGTGCGGATGCV	1	-0.5141	1	1	0.0001	1.8	0.0001
NR5A2 MethylPlus Methyl-HT-SELEX Nuclear_receptor 6327	TCAAGGTCRYGACCTTGA	1	-0.5141	1	1	0.0001	0	0
ZNF140 little effect Methyl-HT-SELEX KRAB_Znf_C2H2 8672	WGCAATTCCGCTCA	1	-0.5141	1	1	0.0001	0	0
BCL6B muliple effects Methyl-HT-SELEX BTBorPOZ_Znf_C2H2 8862	RCGTAATCTAGGAATT	1	-0.5141	1	1	0.0001	0	0
PAX7 MethylPlus HT-SELEX PAX_homeodomain 6512	YCGTCACGCTWATTAN	1	-0.5141	1	1	0.0001	1.2	0.0001
ETV3 MethylMinus Methyl-HT-SELEX ETS 4242	NACCGGATATCCGGTN	1	-0.5141	1	1	0.0001	0	0
PAX7 multiple effects HT-SELEX PAX_homeodomain 6477	CRATTCGTCACGGTB	1	-0.5141	1	1	0.0001	1	0
ZNF140 little effect HT-SELEX KRAB_Znf_C2H2 8677	WGCAATTCCGCTCA	1	-0.5141	1	1	0.0001	0	0
ZIC5 inconclusive HT-SELEX Znf_C2H2 8332	VGACCCCCCGCTGYGM	1	-0.5141	1	1	0.0001	0	0
THRB MethylPlus HT-SELEX Nuclear_receptor 6292	RTGACCTBACGTGACCTYA	1	-0.5141	1	1	0.0001	0.5	0
IRF3 inconclusive HT-SELEX IRF 5572	AGGAAACGGAAACCGAAACW	1	-0.5141	1	1	0.0001	0.4	0
PRDM4 MethylPlus HT-SELEX SET_Znf_C2H2 8417	CRRCAGTTTCAAGGCCCCCC	1	-0.5141	1	1	0.0001	0	0
IRF3 inconclusive Methyl-HT-SELEX IRF 5557	GCKGTTTCCWGGAAACYGAAAC	1	-0.5141	1	1	0.0001	0.5	0
BACH2 MethylMinus HT-SELEX bZIP 3517	AAANCATGACGTCATGVTTT	1	-0.5141	1	1	0.0001	0	0
ZNF713 noCpG HT-SELEX KRAB_Znf_C2H2 8657	WAGAAAAAAGACWRGAAAG	1	-0.5141	1	1	0.0001	0	0
SP2 MethylPlus Methyl-HT-SELEX Znf_C2H2 7962	NTAAGTCCCGCCCCCTT	1	-0.5141	1	1	0.0001	1.9	0.0001
RORB MethylPlus HT-SELEX Nuclear_receptor 6122	WAWSTAGGTCATGACCTASWTH	1	-0.5141	1	1	0.0001	0	0
IRF5 little effect HT-SELEX IRF 5552	CCGAAACCGAAACY	1	-0.5141	1	1	0.0001	0	0
TBX20 MethylPlus Methyl-HT-SELEX T_box 7327	RAGGTGTGAASGYGTGAA	1	-0.5141	1	1	0.0001	0.4	0
TBX20 MethylPlus HT-SELEX T_box 7337	RAGGTGTGAAGGTGTGAA	1	-0.5141	1	1	0.0001	0.6	0
MTF1 little effect Methyl-HT-SELEX Znf_C2H2 8582	STTTTGCACACGGCCYN	1	-0.5141	1	1	0.0001	1.1	0.0001
RFX3 noCpG HT-SELEX RFX 7027	CGTTGCCTAGCAACS	1	-0.5141	1	1	0.0001	0.5	0
RFX3 noCpG Methyl-HT-SELEX RFX 7017	SGTTGCCTAGCAACS	1	-0.5141	1	1	0.0001	0.5	0
MEF2B noCpG Methyl-HT-SELEX MADS 5677	TGTTACCATATWTGG	1	-0.5141	1	1	0.0001	0	0
NR2F6 noCpG HT-SELEX Nuclear_receptor 5932	RAGGTCAAAGGTCAN	1	-0.5141	1	1	0.0001	0.4	0
HSF5 MethylMinus HT-SELEX HSF 5412	AACGTTCTAGAAYGTT	1	-0.5141	1	1	0.0001	1.2	0.0001
MEF2B noCpG HT-SELEX MADS 5682	TGTTACCATATWTGG	1	-0.5141	1	1	0.0001	0	0
RORB MethylPlus Methyl-HT-SELEX Nuclear_receptor 6112	DAWSTAGGTCRTGACCTASTTH	1	-0.5141	1	1	0.0001	0	0
RORB noCpG HT-SELEX Nuclear_receptor 6117	DAWGTAGGTCAGTAGGTCAN	1	-0.5141	1	1	0.0001	1	0
GMEB1 MethylMinus HT-SELEX SAND 7217	TTACGTAANTTACGTAA	1	-0.5141	1	1	0.0001	0	0
POU5F1 noCpG HT-SELEX POU 6862	NATTATGCWAATKARG	1	-0.4998	1	463	0.0244	514.2	0.0247
ELF3 MethylMinus HT-SELEX ETS 4102	SATKGCGGATGCV	1	-0.489	1	6	0.0003	7.1	0.0003
PROP1 noCpG Methyl-HT-SELEX Homeodomain 1862	TAATTRSATTA	1	-0.4679	1	423	0.0223	471.8	0.0227
MEIS2 MethylPlus Methyl-HT-SELEX MEIS 5697	TGACAGCTGTCA	1	-0.4516	1	11	0.0006	13.1	0.0006
PKNOX1 MethylPlus Methyl-HT-SELEX MEIS 5727	TGACAGCTGTCA	1	-0.4516	1	11	0.0006	13.1	0.0006
PKNOX2 MethylPlus Methyl-HT-SELEX MEIS 5737	TGACAGCTGTCA	1	-0.4516	1	11	0.0006	13.1	0.0006
POU3F1 noCpG HT-SELEX POU 6842	TAATTARSNNYTAATTA	1	-0.4496	1	222	0.0117	250	0.012
OVOL1 MethylMinus HT-SELEX Znf_C2H2 8527	AAWACCGTTATNYN	1	-0.4319	1	46	0.0024	53.5	0.0026
RARA noCpG Methyl-HT-SELEX Nuclear_receptor 6157	NRAGGTCAHG	1	-0.4289	1	4769	0.2515	5258.8	0.2527
MEIS2 MethylPlus HT-SELEX MEIS 5692	TGACAGCTGTCA	1	-0.4268	1	10	0.0005	12.6	0.0006
TGIF1 noCpG HT-SELEX MEIS 5752	TGACAGCTGTCA	1	-0.4268	1	10	0.0005	12.6	0.0006
ZNF580 noCpG Methyl-HT-SELEX Znf_C2H2 7422	CCTACCCTHCNMCTACCCT	1	-0.4268	1	10	0.0005	12.9	0.0006
TGIF1 noCpG Methyl-HT-SELEX MEIS 5747	TGACAGCTGTCA	1	-0.4268	1	10	0.0005	12.6	0.0006
HOXD13 MethylPlus HT-SELEX Homeodomain 1442	SSCAATAAAAC	1	-0.4151	1	294	0.0155	330.3	0.0159
ZNF787 noCpG HT-SELEX Znf_C2H2 7642	GATGCACNNNNSSTGCCTCR	1	-0.4046	1	4	0.0002	5.5	0.0003
KLF10 MethylPlus HT-SELEX Znf_C2H2 8067	GCCACACCCCCGCCACRCCCMC	1	-0.4046	1	4	0.0002	5.4	0.0003
ALX1 noCpG HT-SELEX Homeodomain 1632	TAATTAGATTA	1	-0.4017	1	15	0.0008	18.6	0.0009
ALX1 noCpG Methyl-HT-SELEX Homeodomain 1627	TAATTAGATTA	1	-0.4017	1	15	0.0008	18.6	0.0009
IRF5 little effect Methyl-HT-SELEX IRF 5547	VCGAAACCGAAACT	1	-0.4017	1	15	0.0008	18	0.0009
BBX Likely bind to stemloop HT-SELEX HMG 5182	TGAACRSYGTTCA	1	-0.4004	1	9	0.0005	11.4	0.0005
FOXN2 MethylMinus HT-SELEX Forkhead 4892	NNGCGTCVNNDBGACGCDN	1	-0.4004	1	9	0.0005	11.7	0.0006
NHLH1 little effect HT-SELEX bHLH 3047	GGGNCGCAGCTGCGTCCC	1	-0.3822	1	14	0.0007	17.8	0.0009
SP9 little effect HT-SELEX ZZnf_C2H2 7937	RCCACGCCCMCC	1	-0.376	1	2997	0.158	3315.2	0.1593
RARA MethylPlus HT-SELEX Nuclear_receptor 6167	RAGGTCRTGACCTY	1	-0.3716	1	497	0.0262	557.3	0.0268
LBX2 noCpG HT-SELEX Homeodomain 537	CTAATTAATTAS	1	-0.3704	1	236	0.0124	267.4	0.0129
GATA3 MethylPlus HT-SELEX Znf_GATA 8157	AGATAACGATCT	1	-0.3631	1	19	0.001	23.8	0.0011
RFX3 noCpG HT-SELEX RFX 7022	SGTTGCCATGGCAACS	1	-0.3584	1	25	0.0013	30.5	0.0015
GLIS1 MethylMinus Methyl-HT-SELEX Znf_C2H2 8257	KACCCCCCACGRAGC	1	-0.3415	1	7	0.0004	9.8	0.0005
CUX1 MethylMinus HT-SELEX CUT_Homeodomain 4737	NTATCGATYR	1	-0.3399	1	3135	0.1653	3471.4	0.1668
ZBTB12 MethylMinus Methyl-HT-SELEX BTBorPOZ_Znf_C2H2 8802	TGGCCTGMCGTCGC	1	-0.3329	1	102	0.0054	118.1	0.0057
THRB MethylPlus HT-SELEX Nuclear_receptor 6272	HRRGGTCRTGACCTYK	1	-0.3315	1	23	0.0012	28	0.0013
GATA5 MethylPlus Methyl-HT-SELEX Znf_GATA 8202	AGATAACGATCT	1	-0.3297	1	125	0.0066	144.1	0.0069
KLF2 little effect HT-SELEX Znf_C2H2 8047	NRCCACGCCCW	1	-0.3211	1	4232	0.2231	4681.9	0.225
RXRB noCpG Methyl-HT-SELEX Nuclear_receptor 6087	GRGGTCAAAGGTCAN	1	-0.3187	1	11	0.0006	14.3	0.0007
TCF4 MethylMinus HT-SELEX bHLH 2987	VCACCTGC	1	-0.3051	1	5348	0.282	5912	0.2841
KLF16 MethylPlus Methyl-HT-SELEX Znf_C2H2 8112	GCCACGCCCC	1	-0.3044	1	1098	0.0579	1227.9	0.059
MEIS2 MethylPlus HT-SELEX MEIS 5702	TGACAGCTGTCA	1	-0.2956	1	10	0.0005	13.1	0.0006
SOX8 noCpG Methyl-HT-SELEX HMG 5337	ACAATGGNNCCATTGT	1	-0.2956	1	10	0.0005	13.1	0.0006
PKNOX2 MethylPlus HT-SELEX MEIS 5742	TGACAGCTGTCA	1	-0.2956	1	10	0.0005	13.1	0.0006
TLX3 noCpG Methyl-HT-SELEX Homeodomain 462	TAATTGNNHNNNWNDNDCAATTA	1	-0.2929	1	26	0.0014	32.5	0.0016
GATA6 little effect Methyl-HT-SELEX Znf_GATA 8227	WGATAACGATCW	1	-0.2908	1	338	0.0178	384.6	0.0185
ZNF174 MethylPlus HT-SELEX SCAN_Znf_C2H2 7777	DGSCGATCACTYGCCA	1	-0.2896	1	20	0.0011	25.8	0.0012
RORC noCpG Methyl-HT-SELEX Nuclear_receptor 6442	TAGGTCATGACCTA	1	-0.2778	1	2	0.0001	3.3	0.0002
ZNF177 inconclusive HT-SELEX KRAB_Znf_C2H2 8727	BTCGRTCGARVGGMVMAGTCATK	1	-0.2778	1	2	0.0001	3.2	0.0002
IRF4 multiple effects HT-SELEX IRF 5622	HCGAAACCGAAACYR	1	-0.2778	1	2	0.0001	3.2	0.0002
GFI1 MethylMinus HT-SELEX Znf_C2H2 7487	BAAATCACTGCAMCBCACTCM	1	-0.2778	1	2	0.0001	3	0.0001
HNF4A noCpG HT-SELEX Nuclear_receptor 5987	GRGTCCAAAGTCCAH	1	-0.2778	1	2	0.0001	3.4	0.0002
HNF4A noCpG Methyl-HT-SELEX Nuclear_receptor 5967	RAGTCCAAAGTCCAH	1	-0.2778	1	2	0.0001	3.4	0.0002
HES2 MethylMinus HT-SELEX bHLH 2527	GGCACGTGYC	1	-0.2733	1	425	0.0224	482.9	0.0232
XPA noCpG Methyl-HT-SELEX Znf_XPA 8422	CCACCTCACAC	1	-0.2721	1	105	0.0055	123.2	0.0059
RFX4 noCpG HT-SELEX RFX 7037	CGTTGCCATGGCAACG	1	-0.2711	1	5	0.0003	7.8	0.0004
PROP1 MethylPlus Methyl-HT-SELEX Homeodomain 1867	TAATTGCRTTA	1	-0.2648	1	302	0.0159	345	0.0166
GATA3 MethylPlus Methyl-HT-SELEX Znf_GATA 8147	AGATAACGATCT	1	-0.2607	1	29	0.0015	36.6	0.0018
SNAI1 MethylPlus HT-SELEX Znf_C2H2 8477	ARCAGGTGCA	1	-0.2561	1	2815	0.1484	3129.9	0.1504
ZNF580 noCpG HT-SELEX Znf_C2H2 7432	CCTACCCTHCNMCTACCCT	1	-0.2456	1	17	0.0009	22.8	0.0011
ZNF580 noCpG HT-SELEX Znf_C2H2 7417	CCTACCCTCDCCTACCCY	1	-0.2407	1	12	0.0006	16.3	0.0008
PAX7 MethylMinus Methyl-HT-SELEX PAX_homeodomain 6487	NTAATTGATTAD	1	-0.2353	1	38	0.002	47	0.0023
PAX7 MethylMinus HT-SELEX PAX_homeodomain 6502	NTAATCGATTAN	1	-0.2353	1	38	0.002	48	0.0023
BBX Likely bind to stemloop Methyl-HT-SELEX HMG 5177	TGAACRWYGTTCA	1	-0.2298	1	4	0.0002	6.6	0.0003
KLF13 MethylPlus Methyl-HT-SELEX Znf_C2H2 8092	NGCCACGCCCCCC	1	-0.2222	1	441	0.0233	503.9	0.0242
YY1 inconclusive Methyl-HT-SELEX Znf_C2H2 8552	GGCGGCCATTTTGD	1	-0.22	1	166	0.0088	194.3	0.0093
ZNF12 MethylPlus HT-SELEX KRAB_Znf_C2H2 8717	GGGGCTRCTTGTTATAGCATV	1	-0.2189	1	7	0.0004	11	0.0005
RXRG MethylPlus Methyl-HT-SELEX Nuclear_receptor 6072	RAGGTCACGACCYC	1	-0.2187	1	20	0.0011	26	0.0012
GATA6 little effect HT-SELEX Znf_GATA 8232	HGATAACGATCW	1	-0.2147	1	79	0.0042	95.2	0.0046
HOXC10 noCpG Methyl-HT-SELEX Homeodomain 1257	GGYAATAAAAC	1	-0.213	1	986	0.052	1111.2	0.0534
KLF13 MethylPlus HT-SELEX Znf_C2H2 8097	NRCCACGCCCMCY	1	-0.2065	1	432	0.0228	494.3	0.0238
GFI1B noCpG HT-SELEX Znf_C2H2 7497	NAAATCACTGCAHYKCACTCN	1	-0.1961	1	23	0.0012	30.5	0.0015
NFATC4 MethylPlus HT-SELEX RHD_IPT 7167	KTTTCCATGGAAAM	1	-0.1931	1	18	0.0009	24.1	0.0012
E2F2 little effect Methyl-HT-SELEX E2F 4837	DTTTTGGCGCCAWWWT	1	-0.1904	1	6	0.0003	9.3	0.0004
LHX8 noCpG Methyl-HT-SELEX Znf_LIM_Homeodomain 2152	TRATTGCAATYA	1	-0.1904	1	6	0.0003	9.9	0.0005
LHX8 noCpG HT-SELEX Znf_LIM_Homeodomain 2162	TRATTGCAATTA	1	-0.1904	1	6	0.0003	9.9	0.0005
LHX6 noCpG Methyl-HT-SELEX Znf_LIM_Homeodomain 2127	TRATTGCAATYA	1	-0.1904	1	6	0.0003	9.9	0.0005
LHX6 noCpG HT-SELEX Znf_LIM_Homeodomain 2137	TRATTGCAATYA	1	-0.1904	1	6	0.0003	9.9	0.0005
RFX1 noCpG HT-SELEX RFX 6997	CGTTGCCATGGCAACG	1	-0.1904	1	6	0.0003	9.1	0.0004
ETV4 MethylMinus HT-SELEX ETS 4352	STCGTAAATGCA	1	-0.1904	1	6	0.0003	9.2	0.0004
NFATC3 MethylPlus HT-SELEX RHD_IPT 7142	KTTTCCATGGAAAH	1	-0.183	1	3	0.0002	5.3	0.0003
NFATC1 MethylPlus HT-SELEX RHD_IPT 7097	TTTTCCATGGAAAM	1	-0.183	1	3	0.0002	5.3	0.0003
ETV7 MethylMinus Methyl-HT-SELEX ETS 4522	SMGGAAGTACTTCCKS	1	-0.183	1	3	0.0002	5.5	0.0003
ETV1 MethylMinus Methyl-HT-SELEX ETS 4297	DACCGGAAGTD	1	-0.181	1	48	0.0025	60.1	0.0029
GATA5 MethylPlus HT-SELEX Znf_GATA 8192	AGATAACGATCT	1	-0.1776	1	97	0.0051	117.4	0.0056
ZNF771 MethylPlus Methyl-HT-SELEX Znf_C2H2 7572	NGCGCTAACCATTGN	1	-0.1762	1	1	0.0001	2.5	0.0001
ZNF771 MethylPlus HT-SELEX Znf_C2H2 7577	NGCGCTAACCATTRN	1	-0.1762	1	1	0.0001	2.5	0.0001
ZIC3 inconclusive HT-SELEX Znf_C2H2 8312	GACCCCCCGCTGYGC	1	-0.1762	1	1	0.0001	2.9	0.0001
IRF8 inconclusive HT-SELEX IRF 5612	HCGAAACCGAAACTA	1	-0.1762	1	1	0.0001	2.5	0.0001
ZNF75A noCpG HT-SELEX KRAB_Znf_C2H2 8637	MGCTTTTCCCACAC	1	-0.1762	1	1	0.0001	2.5	0.0001
ZBTB20 MethylPlus Methyl-HT-SELEX BTBorPOZ_Znf_C2H2 8847	TYAAYGTATAKV	1	-0.1762	1	1	0.0001	2.3	0.0001
HAND2 noCpG HT-SELEX bHLH 3037	AACACCTGCR	1	-0.1762	1	1793	0.0945	2011.7	0.0967
TGIF2LX MethylPlus Methyl-HT-SELEX MEIS 5787	TGACAGCTGTCA	1	-0.1673	1	12	0.0006	17.4	0.0008
ZFP42 multiple effects Methyl-HT-SELEX Znf_C2H2 7502	TGGCGGCCATMTTGK	1	-0.1602	1	5	0.0003	9	0.0004
CUX1 MethylMinus Methyl-HT-SELEX CUT_Homeodomain 4732	KTATTGATYA	1	-0.1589	1	1676	0.0884	1884.1	0.0905
ZNF740 MethylPlus HT-SELEX Znf_C2H2 8372	CCRCCCCCCCCAC	1	-0.1559	1	85	0.0045	104.9	0.005
ZNF174 MethylPlus Methyl-HT-SELEX SCAN_Znf_C2H2 7772	NGCCGATCACTCGCCM	1	-0.151	1	11	0.0006	16.6	0.0008
HAND2 noCpG Methyl-HT-SELEX bHLH 3032	AACACCTGCR	1	-0.1398	1	1911	0.1008	2148.8	0.1033
PAX8 MethylPlus HT-SELEX PAX 6582	YCGTCACGCWTGASTGCNCN	1	-0.1378	1	158	0.0083	189.4	0.0091
NR2C1 MethylPlus Methyl-HT-SELEX Nuclear_receptor 6002	RRGGTCATGACCTY	1	-0.1299	1	50	0.0026	64.1	0.0031
ZIC1 inconclusive Methyl-HT-SELEX Znf_C2H2 8277	GACCCCCTGCTGTGC	1	-0.1293	1	2	0.0001	4.8	0.0002
NFATC2 MethylPlus HT-SELEX RHD_IPT 7112	TTTTCCATGGAAAA	1	-0.1293	1	2	0.0001	5	0.0002
ESR1 MethylPlus Methyl-HT-SELEX Nuclear_receptor 6407	RAGGTCACSGYGACCTN	1	-0.1276	1	13	0.0007	19.1	0.0009
ELK3 MethylMinus HT-SELEX ETS 4412	ACCGGAAGTR	1	-0.1261	1	39	0.0021	51.6	0.0025
NR2F6 MethylPlus Methyl-HT-SELEX Nuclear_receptor 5937	RAGGTCRNTGACCTY	1	-0.1203	1	38	0.002	50.7	0.0024
RXRB MethylPlus HT-SELEX Nuclear_receptor 6102	RRGGTCATGACCYY	1	-0.1202	1	20	0.0011	28.3	0.0014
GCM2 inconclusive HT-SELEX GCM 5172	ATGCGGGTR	1	-0.1182	1	373	0.0197	435.6	0.0209
TGIF2LX MethylPlus HT-SELEX MEIS 5792	TGACAGCTGTCA	1	-0.1144	1	12	0.0006	18.4	0.0009
NR2F1 MethylPlus HT-SELEX Nuclear_receptor 5892	RRGGTCANTGACCTY	1	-0.1063	1	31	0.0016	42.7	0.0021
ZNF501 MethylMinus Methyl-HT-SELEX Znf_C2H2 7612	MVGCGACGCGAACAC	1	-0.1027	1	1058	0.0558	1206.6	0.058
PAX4 noCpG HT-SELEX PAX_homeodomain 6637	NAATTASNVNNNVCTAATTD	1	-0.1013	1	11	0.0006	17.7	0.0009
ZNF449 MethylMinus Methyl-HT-SELEX SCAN_Znf_C2H2 7792	AMGCCCAACC	1	-0.08703	1	783	0.0413	901.5	0.0433
KLF3 MethylPlus Methyl-HT-SELEX Znf_C2H2 7992	GACCGCAGCCCR	1	-0.07608	1	30	0.0016	42.9	0.0021
PPARD noCpG Methyl-HT-SELEX Nuclear_receptor 6237	NGGGGTCAAAGGTCAN	1	-0.07554	1	9	0.0005	15.1	0.0007
ZNF282 noCpG HT-SELEX KRAB_Znf_C2H2 8667	NTTCCCACAACACG	1	-0.07411	1	958	0.0505	1100.3	0.0529
BHLHE41 MethylMinus Methyl-HT-SELEX bHLH 2562	GTCACGTGAC	1	-0.07369	1	38	0.002	52.2	0.0025
KLF4 little effect Methyl-HT-SELEX Znf_C2H2 8052	CVCCACGCCCW	1	-0.07351	1	4307	0.2271	4819.2	0.2316
GLIS2 MethylMinus HT-SELEX Znf_C2H2 8272	ACCCCCCRCGAHGC	1	-0.07266	1	82	0.0043	105.3	0.0051
SCRT2 MethylPlus HT-SELEX Znf_C2H2 8457	HGCAACAGGTG	1	-0.07051	1	33	0.0017	46.2	0.0022
RARG noCpG HT-SELEX Nuclear_receptor 6217	AAGGTCAAAAGGTCAH	1	-0.06715	1	1	0.0001	3.9	0.0002
NR2F6 MethylPlus Methyl-HT-SELEX Nuclear_receptor 5917	AAGGTCANTGACCTT	1	-0.06715	1	1	0.0001	3.3	0.0002
MAFF MethylMinus Methyl-HT-SELEX bZIP 3912	DTGCTGACGTCAGCAH	1	-0.06715	1	1	0.0001	3.6	0.0002
ZIC1 inconclusive Methyl-HT-SELEX Znf_C2H2 8287	KACCCCCTGCTGTGM	1	-0.06008	1	2	0.0001	5	0.0002
RXRB MethylPlus Methyl-HT-SELEX Nuclear_receptor 6092	RRGGTCGTGACCTY	1	-0.05826	1	16	0.0008	25.6	0.0012
FOXR2 noCpG HT-SELEX Forkhead 4902	AYATAAACATAAATAWA	1	-0.05448	1	535	0.0282	628.7	0.0302
ESR1 MethylPlus HT-SELEX Nuclear_receptor 6412	AAGGTCACSGTGACCTT	1	-0.05257	1	5	0.0003	10	0.0005
RFX2 noCpG Methyl-HT-SELEX RFX 7002	CGTTGCCATGGCAACG	1	-0.05257	1	5	0.0003	10.8	0.0005
ZNF449 MethylMinus HT-SELEX SCAN_Znf_C2H2 7802	RCGCCCAACC	1	-0.04927	1	21	0.0011	32.4	0.0016
EGR4 MethylPlus Methyl-HT-SELEX Znf_C2H2 7912	YCCGCCCACGCAC	1	-0.04821	1	48	0.0025	66.7	0.0032
SNAI1 MethylPlus HT-SELEX Znf_C2H2 8467	DGCAGGTGYD	1	-0.04543	1	5012	0.2643	5614	0.2698
BHLHE40 MethylMinus Methyl-HT-SELEX bHLH 2572	GTCACGTGAC	1	-0.04231	1	50	0.0026	69.4	0.0033
BHLHE40 MethylMinus HT-SELEX bHLH 2577	GTCACGTGAC	1	-0.04231	1	50	0.0026	69.4	0.0033
NR2F1 MethylPlus Methyl-HT-SELEX Nuclear_receptor 5882	RAGGTCRNTGACCTY	1	-0.03965	1	19	0.001	30.5	0.0015
TCF7 MethylMinus HT-SELEX HMG 5202	ACATCGRGACGCTGW	1	-0.02974	1	26	0.0014	40.1	0.0019
NR2F1 noCpG HT-SELEX Nuclear_receptor 5887	GRGGTCAAAGGTCAN	1	-0.02927	1	9	0.0005	17.5	0.0008
ZIC1 inconclusive HT-SELEX Znf_C2H2 8282	GACCCCCCGCTGYGC	1	-0.02927	1	9	0.0005	17.1	0.0008
MIXL1 noCpG HT-SELEX Homeodomain 1887	TAATYNRATTA	1	-0.02764	1	154	0.0081	196.1	0.0094
ELK1 MethylMinus HT-SELEX ETS 4362	NACCGGAAGTG	1	-0.02739	1	47	0.0025	67.1	0.0032
ZNF444 MethylPlus Methyl-HT-SELEX SCAN_Znf_C2H2 7842	CCGTCCCCCTCCCCCM	1	-0.02426	1	21	0.0011	34.3	0.0016
NFATC1 MethylPlus Methyl-HT-SELEX RHD_IPT 7087	TTTTCCGCGGAAAA	1	-0.02404	1	3	0.0002	8.1	0.0004
ZNF449 little effect HT-SELEX SCAN_Znf_C2H2 7807	RTCGCGAGCCAGCAK	1	-0.02404	1	3	0.0002	8.3	0.0004
KLF11 MethylPlus HT-SELEX Znf_C2H2 8077	RCCACGCCCMCGCCACGCCCMC	1	-0.01976	1	4	0.0002	10.9	0.0005
ARGFX noCpG HT-SELEX Homeodomain 2077	TTAATYTAATTAR	1	-0.01874	1	28	0.0015	44.1	0.0021
ZNF740 MethylPlus HT-SELEX Znf_C2H2 8362	CYGCCCCCCCCAC	1	-0.01865	1	19	0.001	32.8	0.0016
RFX4 noCpG Methyl-HT-SELEX RFX 7032	CGTTGCCATGGCAACG	1	-0.01865	1	19	0.001	32.9	0.0016
NR2F6 MethylPlus HT-SELEX Nuclear_receptor 5947	RAGGTCRNTGACCTY	1	-0.01865	1	19	0.001	32.4	0.0016
PAX3 MethylMinus Methyl-HT-SELEX PAX_homeodomain 6527	NTAATTGATTAD	1	-0.01817	1	45	0.0024	66.5	0.0032
LBX2 noCpG Methyl-HT-SELEX Homeodomain 522	CTCATTAATTAT	1	-0.01716	1	11	0.0006	21.6	0.001
POU3F2 noCpG HT-SELEX POU 6752	TAATTAGSMNNHTAATTA	1	-0.01695	1	567	0.0299	678.9	0.0326
SNAI3 MethylPlus Methyl-HT-SELEX Znf_C2H2 8502	RRCAGGTGCA	1	-0.01519	1	3760	0.1983	4257.9	0.2046
KLF12 MethylPlus Methyl-HT-SELEX Znf_C2H2 8032	RGCCGACGCCCA	1	-0.01498	1	39	0.0021	59.1	0.0028
SP1 MethylPlus HT-SELEX Znf_C2H2 7947	YAAGCCACGCCCMCH	1	-0.01455	1	20	0.0011	34.6	0.0017
ONECUT2 MethylMinus HT-SELEX CUT_Homeodomain 4702	KTATCGATYDT	1	-0.01433	1	1173	0.0619	1368.8	0.0658
PROP1 noCpG HT-SELEX Homeodomain 1872	TAATTDGATTA	1	-0.01312	1	107	0.0056	144.4	0.0069
YY2 multiple effects Methyl-HT-SELEX Znf_C2H2 8572	GGCCGCCATTTTGA	1	-0.01261	1	6	0.0003	14.5	0.0007
ZNF787 noCpG Methyl-HT-SELEX Znf_C2H2 7632	TGCCTCAGTTTMCCC	1	-0.01221	1	83	0.0044	115.8	0.0056
ARGFX noCpG Methyl-HT-SELEX Homeodomain 2067	YTAATCTAATTAG	1	-0.01185	1	27	0.0014	44.5	0.0021
KLF13 MethylPlus Methyl-HT-SELEX Znf_C2H2 8082	CGCCACGCCCCCC	1	-0.01081	1	336	0.0177	416.3	0.02
KLF12 MethylPlus HT-SELEX Znf_C2H2 8037	GRCCACGCCCW	1	-0.01033	1	620	0.0327	744.2	0.0358
SOX8 noCpG HT-SELEX HMG 5342	ACAATGGNNCCATTGT	1	-0.01021	1	13	0.0007	25.5	0.0012
ZNF787 noCpG HT-SELEX Znf_C2H2 7647	TGCCTCAGTTTMCCC	1	-0.008975	1	90	0.0047	125.9	0.0061
PITX3 noCpG HT-SELEX Homeodomain 1762	YTAATCCC	1	-0.008805	1	5177	0.273	5841	0.2807
YY2 multiple effects HT-SELEX Znf_C2H2 8577	DKCCGCCATTTTGA	1	-0.008474	1	5	0.0003	13.1	0.0006
RARA noCpG HT-SELEX Nuclear_receptor 6162	RRGGTCANRRGGTCAN	1	-0.008457	1	1629	0.0859	1890.9	0.0909
ONECUT3 MethylMinus Methyl-HT-SELEX CUT_Homeodomain 4672	NTATTGATTN	1	-0.007783	1	901	0.0475	1068.9	0.0514
FOXR2 noCpG Methyl-HT-SELEX Forkhead 4897	AYRTAAACATAAATRWA	1	-0.007244	1	329	0.0173	411.1	0.0198
BHLHE41 MethylMinus HT-SELEX bHLH 2567	GTCACGTGAC	1	-0.006517	1	28	0.0015	47.5	0.0023
ZFP42 multiple effects HT-SELEX Znf_C2H2 7507	NGGCVGCCATATTGK	1	-0.004849	1	10	0.0005	22.1	0.0011
DUXA noCpG HT-SELEX Homeodomain 2012	TAAYBTAATCA	1	-0.003378	1	479	0.0253	592.6	0.0285
RARG noCpG Methyl-HT-SELEX Nuclear_receptor 6207	RAGGTCAAAAGGTCAN	1	-0.003292	1	1195	0.063	1413.3	0.0679
SNAI1 MethylPlus Methyl-HT-SELEX Znf_C2H2 8472	AGCAGGTGCR	1	-0.003268	1	3647	0.1923	4165.1	0.2001
SNAI1 MethylPlus Methyl-HT-SELEX Znf_C2H2 8462	RGCAGGTGCR	1	-0.0032	1	4337	0.2287	4933.7	0.2371
MIXL1 noCpG Methyl-HT-SELEX Homeodomain 1877	TAATTNAATTA	1	-0.002786	1	123	0.0065	171.3	0.0082
ZNF740 MethylPlus Methyl-HT-SELEX Znf_C2H2 8367	CYGCCCCCCCCAC	1	-0.002744	1	64	0.0034	97.6	0.0047
SNAI2 MethylPlus Methyl-HT-SELEX Znf_C2H2 8492	RRCAGGTGCR	1	-0.002137	1	3854	0.2032	4404.5	0.2116
[truncated: 190 more rows]
