# Supplementary material for: Epigenetic dysregulation of IRF9 drives excessive interferon signaling in COPD
Source: EMBO Mol Med. 2026 Feb 23;18(4):1202–34. doi: 10.1038/s44321-026-00386-9 (PMC13083945; doi:10.1038/s44321-026-00386-9)
Supplement: Supplementary file 9 — Datset EV6 [file 44321_2026_386_MOESM9_ESM.xlsx]

## Sheet: Legend
Dataset EV6:
Results of differential gene expression analysis (no COPD vs COPD II-IV and no COPD vs COPD I )
Column #1:
Ensembl gene ID (version GRCh37.70)
Column #2-3:
human gene symbols and gene biotypes retrieved with biomaRt
Column #4:
mean expression across all samples (DESeq2 output)
Column #5-15:
normalized counts for all samples
Column #16-18:
Differential gene expression analysis between no COPD (n=3) and COPD II-VII (n=5) (DESeq2 output)
detected differentialy expressed genes; cutoffs: log2(fold-change) > 0.5 and adjusted p-value (padj)< 0.1
Column #19-21:
Differential gene expression analysis between no COPD (n=3) and COPD I (n=3) (DESeq2 output)
detected differentialy expressed genes; cutoffs: log2(fold-change) > 0.5 and adjusted p-value (padj)< 0.1
Column #22-23:
Cluster analysis of differentialy expressed genes from both analysis (COPD II-IV vs. no COPD AND COPD I vs. no COPD). SOM clustering was performed and 6 clusters were defined
Column #24-28:
Annotation of epigenetic player

## Sheet: RNA-seq DEG analysis
ensembl_gene_id	hgnc_symbol	gene_biotype	baseMean	HLD14	HLD27	HLD33	HLD34	HLD39	HLD3	HLD40	HLD4	HLD53	HLD58	HLD9	signif_COPD_II-IV	log2FC_COPD_II-IV_vs_no_COPD	padj_COPD_II-IV_vs_no_COPD	signif_COPD_I_vs_no_COPD	log2FC_COPD_I_vs_no_COPD	padj_COPD_I_vs_no_COPD	clustering	cluster_description	EpiPlyr.HGNC.approved.symbol	EpiPlyr.HGNC.approved.name	EpiPlyr.Function	EpiPlyr.Protein.complex	EpiPlyr.Target.entity	EpiPlyr.Product
ENSG00000183486	MX2	protein_coding	125.543	222.84	23.2869	112.45	103.394	192.201	20.9466	136.381	154.016	225.529	153.027	36.8967	TRUE	2.5096	2.23132e-16	TRUE	1.93194	1.65595e-07	1	gradual_up	NA	NA	NA	NA	NA	NA
ENSG00000101445	PPP1R16B	protein_coding	104.765	182.324	11.6435	77.6438	35.3373	196.233	14.3319	111.815	96.4812	260.981	139.72	25.9062	TRUE	2.78654	2.75474e-11	TRUE	1.57035	0.00560849	1	gradual_up	NA	NA	NA	NA	NA	NA
ENSG00000088836	SLC4A11	protein_coding	264.61	396.482	39.4087	273.092	44.4989	442.197	22.0491	573.478	358.485	312.272	420.491	28.2613	TRUE	2.90396	1.74544e-10	TRUE	2.07173	0.000241185	1	gradual_up	NA	NA	NA	NA	NA	NA
ENSG00000142303	ADAMTS10	protein_coding	178.204	393.588	8.95652	79.4287	36.6461	283.597	16.5368	502.322	263.774	134.262	226.214	14.9157	TRUE	3.06687	2.1145e-10	TRUE	1.98118	0.000801547	1	gradual_up	NA	NA	NA	NA	NA	NA
ENSG00000198959	TGM2	protein_coding	995.059	2273.74	319.748	1145.91	596.808	1481.16	165.368	924.172	1299.4	1275.49	1236.19	227.66	TRUE	2.27482	2.1145e-10	TRUE	1.78902	9.47236e-05	1	gradual_up	NA	NA	NA	NA	NA	NA
ENSG00000232629	HLA-DQB2	protein_coding	57.8954	63.6687	0.895652	111.557	28.7934	119.622	2.20491	67.7669	79.6633	97.302	59.8801	5.49525	TRUE	3.18653	4.20993e-10	TRUE	2.97922	1.25983e-07	1	gradual_up	NA	NA	NA	NA	NA	NA
ENSG00000115507	OTX1	protein_coding	49.3116	75.2448	9.85217	33.9134	10.4703	90.0522	7.71718	91.4854	35.4059	122.193	55.8881	10.2055	TRUE	2.66501	1.4703e-09	TRUE	1.15576	0.0941691	2	gradual_up_high_HLD3	NA	NA	NA	NA	NA	NA
ENSG00000154553	PDLIM3	protein_coding	282.848	135.055	784.591	65.1494	209.406	111.557	555.637	178.735	156.671	122.947	125.083	666.496	TRUE	-2.07071	2.0802e-09	TRUE	-1.95807	3.70948e-06	4	gradual_down	NA	NA	NA	NA	NA	NA
ENSG00000160255	ITGB2	protein_coding	167.073	272.039	25.0782	189.201	350.756	194.889	37.4835	132.993	295.639	122.947	178.309	38.4668	TRUE	2.09943	2.0802e-09	TRUE	2.63557	5.18805e-12	6	up_high_HLD34	NA	NA	NA	NA	NA	NA
ENSG00000131746	TNS4	protein_coding	146.505	299.05	10.7478	83.891	37.9549	420.692	18.7417	180.429	185.881	142.559	204.923	26.6912	TRUE	2.79129	2.58256e-09	TRUE	1.6898	0.00678209	1	gradual_up	NA	NA	NA	NA	NA	NA
ENSG00000103460	TOX3	protein_coding	207.279	382.012	53.7391	261.49	154.437	205.642	90.4013	264.291	244.301	328.866	232.867	62.0179	TRUE	1.86685	2.58256e-09	TRUE	1.51179	0.000193633	1	gradual_up	NA	NA	NA	NA	NA	NA
ENSG00000173702	MUC13	protein_coding	42.5607	63.6687	4.47826	33.9134	7.85274	145.159	3.30736	51.6723	29.2099	56.5709	69.1947	3.14014	TRUE	3.08591	4.24305e-09	TRUE	1.64658	0.0137253	1	gradual_up	NA	NA	NA	NA	NA	NA
ENSG00000182853	VMO1	protein_coding	117.132	254.675	27.7652	73.1815	51.0428	223.114	8.81964	88.9441	100.022	187.061	240.851	32.9715	TRUE	2.52833	4.69795e-09	TRUE	1.28566	0.0509755	1	gradual_up	NA	NA	NA	NA	NA	NA
ENSG00000090104	RGS1	protein_coding	91.0377	122.514	17.0174	45.5153	109.938	106.181	13.2295	226.172	146.935	101.073	97.1388	15.7007	TRUE	2.47217	8.73011e-09	TRUE	2.09203	8.24719e-05	2	gradual_up_high_HLD3	NA	NA	NA	NA	NA	NA
ENSG00000130303	BST2	protein_coding	160.353	413.847	29.5565	128.514	146.585	239.243	36.381	189.747	226.598	173.484	134.397	45.5321	TRUE	2.2298	1.25941e-08	TRUE	1.78403	0.000375878	1	gradual_up	NA	NA	NA	NA	NA	NA
ENSG00000072818	ACAP1	protein_coding	44.4079	74.2802	15.2261	48.1927	47.1164	71.2353	14.3319	45.7427	46.9129	67.8851	46.5734	10.9905	TRUE	1.94173	3.1001e-08	TRUE	1.57651	0.00037102	1	gradual_up	NA	NA	NA	NA	NA	NA
ENSG00000148735	PLEKHS1	protein_coding	1029.69	1798.16	247.2	820.168	340.285	1451.59	368.22	1633.18	1462.26	1390.89	1542.24	272.408	TRUE	2.08996	3.17733e-08	TRUE	1.31752	0.0156209	1	gradual_up	NA	NA	NA	NA	NA	NA
ENSG00000162073	PAQR4	protein_coding	219.299	479.445	59.113	219.544	90.3065	373.649	83.7865	262.597	238.105	294.169	244.843	66.7281	TRUE	1.98213	6.57192e-08	TRUE	1.19077	0.0292863	1	gradual_up	NA	NA	NA	NA	NA	NA
ENSG00000132386	SERPINF1	protein_coding	644.171	955.031	309.895	606.871	505.193	872.297	332.941	702.235	897.54	755.033	958.081	190.764	TRUE	1.50619	7.16078e-08	TRUE	1.17392	0.00186379	1	gradual_up	NA	NA	NA	NA	NA	NA
ENSG00000172794	RAB37	protein_coding	39.7182	90.6797	8.06087	31.236	26.1758	37.6338	8.81964	41.5073	52.2237	75.4279	61.2107	3.92518	TRUE	2.47776	9.03343e-08	TRUE	1.78594	0.00223599	1	gradual_up	NA	NA	NA	NA	NA	NA
ENSG00000115468	EFHD1	protein_coding	112.389	371.401	12.5391	107.987	43.1901	111.557	22.0491	206.689	147.82	113.142	90.4854	9.42043	TRUE	2.5881	9.03343e-08	TRUE	1.84501	0.00271222	1	gradual_up	NA	NA	NA	NA	NA	NA
ENSG00000141968	VAV1	protein_coding	89.0114	125.408	12.5391	58.9022	47.1164	169.352	28.6638	127.91	145.164	157.644	89.1547	17.2708	TRUE	2.286	9.03343e-08	TRUE	1.66096	0.0031691	1	gradual_up	NA	NA	NA	NA	NA	NA
ENSG00000134780	DAGLA	protein_coding	66.8263	109.973	8.06087	79.4287	18.3231	69.8913	14.3319	166.029	89.4	107.862	67.8641	3.92518	TRUE	2.5561	2.33673e-07	TRUE	1.89041	0.0020716	2	gradual_up_high_HLD3	NA	NA	NA	NA	NA	NA
ENSG00000117507	FMO6P	protein_coding	47.6292	162.066	3.58261	42.8379	7.85274	33.6016	3.30736	84.7087	50.4534	89.0049	42.5814	3.92518	TRUE	2.76238	3.66444e-07	TRUE	1.70649	0.00959762	1	gradual_up	NA	NA	NA	NA	NA	NA
ENSG00000005238	FAM214B	protein_coding	151.95	169.783	74.3391	173.137	202.862	225.803	67.2497	215.16	142.509	180.273	141.051	79.2887	TRUE	1.26737	4.64509e-07	TRUE	1.14826	0.000342449	1	gradual_up	NA	NA	NA	NA	NA	NA
ENSG00000151474	FRMD4A	protein_coding	121.625	227.664	32.2435	139.223	85.0714	165.32	61.7375	167.723	151.36	163.679	121.091	22.766	TRUE	1.87221	5.16804e-07	TRUE	1.45675	0.00318048	1	gradual_up	NA	NA	NA	NA	NA	NA
ENSG00000127946	HIP1	protein_coding	640.719	341.496	1265.56	436.411	528.751	541.657	768.411	393.895	586.853	369.597	469.726	1345.55	TRUE	-1.33524	7.28365e-07	TRUE	-1.0489	0.00436639	4	gradual_down	NA	NA	NA	NA	NA	NA
ENSG00000122694	GLIPR2	protein_coding	202.279	355.001	30.4522	142.793	198.936	267.468	92.6062	240.573	350.519	248.912	251.496	46.3171	TRUE	1.94585	8.64821e-07	TRUE	1.69795	0.000801547	1	gradual_up	NA	NA	NA	NA	NA	NA
ENSG00000143157	POGK	protein_coding	617.904	567.23	904.608	554.216	636.072	442.197	746.362	503.17	564.725	500.087	485.694	892.586	TRUE	-0.748889	8.64821e-07	TRUE	-0.527603	0.0171781	4	gradual_down	NA	NA	NA	NA	NA	NA
ENSG00000054598	FOXC1	protein_coding	338.581	355.966	50.1565	419.455	104.703	794.341	94.8111	494.699	433.723	579.286	314.038	83.2138	TRUE	2.19574	8.7843e-07	TRUE	1.58691	0.00898743	1	gradual_up	NA	NA	NA	NA	NA	NA
ENSG00000128567	PODXL	protein_coding	509.389	914.514	214.061	364.122	298.404	713.697	179.7	534.512	667.402	506.876	1015.3	194.689	TRUE	1.71638	8.96824e-07	TRUE	1.03228	0.0569062	1	gradual_up	NA	NA	NA	NA	NA	NA
ENSG00000034053	APBA2	protein_coding	30.6059	91.6443	6.26956	18.7416	5.23516	65.8591	6.61473	42.3543	14.1624	29.4169	53.2267	3.14014	TRUE	2.57734	1.04582e-06	FALSE	0.820153	0.41693	1	gradual_up	NA	NA	NA	NA	NA	NA
ENSG00000155846	PPARGC1B	protein_coding	53.7702	58.8453	13.4348	58.9022	58.8956	49.7303	22.0491	71.1553	91.1703	69.3937	79.8401	18.0558	TRUE	1.68521	1.11124e-06	TRUE	1.74546	2.32063e-05	1	gradual_up	NA	NA	NA	NA	NA	NA
ENSG00000182704	TSKU	protein_coding	71.2537	137.949	8.95652	77.6438	22.2494	77.9556	13.2295	71.1553	126.576	131.245	101.131	15.7007	TRUE	2.29655	1.39031e-06	TRUE	1.86082	0.0018859	1	gradual_up	NA	NA	NA	NA	NA	NA
ENSG00000120875	DUSP4	protein_coding	558.747	836.375	98.5217	613.118	175.378	1131.7	198.442	929.254	867.445	645.663	565.534	84.7839	TRUE	2.15209	1.54801e-06	TRUE	1.62257	0.00680183	1	gradual_up	NA	NA	NA	NA	NA	NA
ENSG00000236824	BCYRN1	lincRNA	24.268	29.905	2.68696	7.13966	11.7791	24.1931	6.61473	62.6844	17.703	50.5367	50.5654	3.14014	TRUE	2.56656	1.67825e-06	FALSE	1.00235	0.260128	2	gradual_up_high_HLD3	NA	NA	NA	NA	NA	NA
ENSG00000166448	TMEM130	protein_coding	47.3367	102.256	1.7913	56.2248	17.0143	33.6016	5.51227	71.1553	107.988	93.5306	29.2747	2.35511	TRUE	2.50899	1.68558e-06	TRUE	2.31392	0.000147113	1	gradual_up	NA	NA	NA	NA	NA	NA
ENSG00000107731	UNC5B	protein_coding	119.277	164.96	46.5739	88.3532	129.57	206.986	59.5325	132.993	174.374	144.067	127.744	36.8967	TRUE	1.5552	2.09629e-06	TRUE	1.30953	0.00223599	1	gradual_up	NA	NA	NA	NA	NA	NA
ENSG00000001617	SEMA3F	protein_coding	220.928	451.469	51.9478	254.35	60.2044	431.444	61.7375	257.514	279.707	290.397	230.206	61.2328	TRUE	2.06134	2.51044e-06	TRUE	1.38862	0.0254672	1	gradual_up	NA	NA	NA	NA	NA	NA
ENSG00000134258	VTCN1	protein_coding	181.976	464.974	39.4087	182.954	79.8362	249.996	33.0736	310.034	311.572	101.073	194.278	34.5416	TRUE	2.20825	2.51044e-06	TRUE	1.77051	0.00345143	1	gradual_up	NA	NA	NA	NA	NA	NA
ENSG00000132470	ITGB4	protein_coding	634.006	1096.84	113.748	582.774	147.893	1143.8	202.852	833.533	971.893	1068.06	666.665	146.017	TRUE	2.12124	2.54547e-06	TRUE	1.43951	0.0233654	2	gradual_up_high_HLD3	NA	NA	NA	NA	NA	NA
ENSG00000115107	STEAP3	protein_coding	707.232	940.56	444.243	761.266	571.941	786.277	460.826	855.558	890.459	959.443	765.134	343.846	TRUE	1.01373	2.8146e-06	TRUE	0.800081	0.00833928	1	gradual_up	NA	NA	NA	NA	NA	NA
ENSG00000198286	CARD11	protein_coding	48.1229	121.549	8.06087	61.5795	17.0143	40.3219	4.40982	44.0485	81.4336	74.6736	69.1947	7.06533	TRUE	2.37598	2.8146e-06	TRUE	1.99488	0.00143297	1	gradual_up	NA	NA	NA	NA	NA	NA
ENSG00000152669	CCNO	protein_coding	304.263	579.771	43.8869	358.768	78.5274	380.37	111.348	516.723	423.986	457.847	344.643	51.0274	TRUE	2.15084	2.92258e-06	TRUE	1.54834	0.0139997	2	gradual_up_high_HLD3	NA	NA	NA	NA	NA	NA
ENSG00000137203	TFAP2A	protein_coding	158.577	253.71	25.9739	172.244	23.5582	280.909	45.2006	243.114	215.091	248.158	208.915	27.4763	TRUE	2.22153	3.60956e-06	TRUE	1.47915	0.0271713	1	gradual_up	NA	NA	NA	NA	NA	NA
ENSG00000168961	LGALS9	protein_coding	196.408	472.692	43.8869	226.684	138.732	196.233	69.4546	283.774	318.653	142.559	226.214	41.6069	TRUE	1.95405	3.60956e-06	TRUE	1.72946	0.00143297	1	gradual_up	NA	NA	NA	NA	NA	NA
ENSG00000077585	GPR137B	protein_coding	27.8204	54.0219	3.58261	23.2039	23.5582	59.1388	5.51227	38.1189	35.4059	31.6797	23.952	7.85036	TRUE	2.22397	3.60956e-06	TRUE	1.66928	0.00678209	1	gradual_up	NA	NA	NA	NA	NA	NA
ENSG00000111885	MAN1A1	protein_coding	576.662	323.167	888.486	505.131	924.006	298.382	713.288	367.636	528.433	202.147	345.974	1246.64	TRUE	-1.50166	3.80767e-06	FALSE	-0.492246	0.529242	4	gradual_down	NA	NA	NA	NA	NA	NA
ENSG00000141574	SECTM1	protein_coding	74.3548	177.501	16.1217	70.5041	94.2329	71.2353	15.4344	60.9902	153.131	75.4279	69.1947	14.1307	TRUE	2.04098	3.81328e-06	TRUE	2.18089	3.07382e-05	1	gradual_up	NA	NA	NA	NA	NA	NA
ENSG00000139629	GALNT6	protein_coding	250.031	629.934	40.3043	153.503	68.0571	275.533	54.0203	219.395	412.479	315.289	522.952	58.8777	TRUE	2.22724	3.85314e-06	TRUE	1.45322	0.0330061	1	gradual_up	NA	NA	NA	NA	NA	NA
ENSG00000101194	SLC17A9	protein_coding	74.2483	111.903	47.4695	66.9343	39.2637	110.213	40.7908	117.745	52.2237	93.5306	113.107	23.5511	TRUE	1.44864	3.95134e-06	FALSE	0.472917	0.538365	2	gradual_up_high_HLD3	NA	NA	NA	NA	NA	NA
ENSG00000051523	CYBA	protein_coding	299.567	466.904	147.783	302.543	298.404	392.466	209.466	344.764	347.863	297.186	364.603	123.251	TRUE	1.16364	3.95134e-06	TRUE	0.929719	0.00833928	1	gradual_up	NA	NA	NA	NA	NA	NA
ENSG00000167513	CDT1	protein_coding	52.9502	117.691	9.85217	48.1927	11.7791	92.7403	22.0491	72.8495	47.798	82.2164	67.8641	9.42043	TRUE	2.15214	3.95134e-06	FALSE	1.05672	0.174774	2	gradual_up_high_HLD3	NA	NA	NA	NA	NA	NA
ENSG00000134398	ERN2	protein_coding	579.8	1271.44	80.6087	714.858	138.732	698.913	207.261	1029.21	755.917	613.983	793.078	73.7934	TRUE	2.18551	4.18354e-06	TRUE	1.54989	0.0176194	1	gradual_up	NA	NA	NA	NA	NA	NA
ENSG00000162458	FBLIM1	protein_coding	108.18	254.675	21.4956	113.342	32.7198	192.201	26.4589	116.051	171.719	125.21	111.776	24.3361	TRUE	2.13365	4.18618e-06	TRUE	1.59292	0.0116338	1	gradual_up	NA	NA	NA	NA	NA	NA
ENSG00000118308	LRMP	protein_coding	35.9761	68.4921	1.7913	21.419	14.3967	61.8269	11.0245	56.7548	45.1426	71.6565	34.5974	8.6354	TRUE	2.30554	4.18618e-06	TRUE	1.33636	0.0621827	1	gradual_up	NA	NA	NA	NA	NA	NA
ENSG00000171444	MCC	protein_coding	86.6196	173.642	8.95652	71.3966	32.7198	131.718	29.7663	142.311	116.84	141.05	78.5094	25.9062	TRUE	2.10836	4.19282e-06	TRUE	1.34739	0.0438551	1	gradual_up	NA	NA	NA	NA	NA	NA
ENSG00000126709	IFI6	protein_coding	215.049	378.154	60.9043	174.029	201.554	245.963	109.143	246.502	312.457	292.66	238.19	105.98	TRUE	1.47172	4.60297e-06	TRUE	1.18722	0.00720572	1	gradual_up	NA	NA	NA	NA	NA	NA
ENSG00000150556	LYPD6B	protein_coding	78.1106	105.15	25.9739	65.1494	13.0879	133.062	17.6393	123.675	92.9406	153.119	118.429	10.9905	TRUE	2.18856	4.6683e-06	FALSE	1.20334	0.104921	2	gradual_up_high_HLD3	NA	NA	NA	NA	NA	NA
ENSG00000168918	INPP5D	protein_coding	99.3948	196.794	6.26956	131.191	64.1307	133.062	34.1761	101.65	147.82	168.204	86.4934	23.5511	TRUE	2.09707	4.74859e-06	TRUE	1.82469	0.00186379	1	gradual_up	NA	NA	NA	NA	NA	NA
ENSG00000133216	EPHB2	protein_coding	48.8128	114.797	11.6435	65.1494	23.5582	64.515	12.127	60.1432	78.7782	52.0453	47.904	6.28029	TRUE	2.12625	6.60039e-06	TRUE	1.84354	0.0018859	1	gradual_up	NA	NA	NA	NA	NA	NA
ENSG00000148908	RGS10	protein_coding	24.3411	48.2339	6.26956	31.236	15.7055	34.9456	4.40982	27.9539	35.4059	26.3998	33.2667	3.92518	TRUE	2.16337	6.79497e-06	TRUE	1.86518	0.00163006	1	gradual_up	NA	NA	NA	NA	NA	NA
ENSG00000157103	SLC6A1	protein_coding	88.9708	308.697	3.58261	56.2248	19.6319	104.837	14.3319	95.7208	48.6831	310.763	14.6373	1.57007	TRUE	2.40372	6.87784e-06	FALSE	1.02804	0.130415	1	gradual_up	NA	NA	NA	NA	NA	NA
ENSG00000175928	LRRN1	protein_coding	107.502	253.71	14.3304	94.6004	13.0879	212.362	18.7417	113.51	161.982	148.593	130.405	21.196	TRUE	2.28439	6.87784e-06	TRUE	1.49702	0.0329391	1	gradual_up	NA	NA	NA	NA	NA	NA
ENSG00000205336	GPR56	protein_coding	567.606	838.305	241.826	664.88	345.521	909.93	334.044	653.951	696.612	673.571	626.745	258.277	TRUE	1.31795	6.87784e-06	TRUE	0.952453	0.0271713	1	gradual_up	NA	NA	NA	NA	NA	NA
ENSG00000165949	IFI27	protein_coding	246.286	363.683	125.391	199.018	222.494	345.424	125.68	289.704	338.127	371.86	211.576	116.185	TRUE	1.28367	7.07607e-06	TRUE	0.969491	0.0181027	1	gradual_up	NA	NA	NA	NA	NA	NA
ENSG00000171931	FBXW10	protein_coding	39.2893	24.1169	0.895652	16.9567	5.23516	71.2353	11.0245	107.58	22.1287	89.0049	78.5094	5.49525	TRUE	2.51032	7.98725e-06	FALSE	0.751356	0.482435	2	gradual_up_high_HLD3	NA	NA	NA	NA	NA	NA
ENSG00000100379	KCTD17	protein_coding	53.3829	89.715	12.5391	73.1815	28.7934	80.6438	25.3565	66.0728	70.8119	63.3594	66.5334	10.2055	TRUE	1.86051	7.98725e-06	TRUE	1.53343	0.00527966	1	gradual_up	NA	NA	NA	NA	NA	NA
ENSG00000108244	KRT23	protein_coding	73.0878	106.115	2.68696	42.8379	2.61758	220.426	7.71718	126.216	87.6297	140.296	57.2187	10.2055	TRUE	2.41104	7.98725e-06	TRUE	1.26002	0.0744927	1	gradual_up	NA	NA	NA	NA	NA	NA
ENSG00000107738	C10orf54	protein_coding	214.135	316.414	60.0087	209.727	130.879	409.939	91.5037	260.056	391.235	249.666	188.955	47.1022	TRUE	1.79249	9.05408e-06	TRUE	1.56422	0.0031691	1	gradual_up	NA	NA	NA	NA	NA	NA
ENSG00000165238	WNK2	protein_coding	502.262	1338.01	66.2782	448.013	171.452	525.528	170.88	843.698	870.101	421.642	604.123	65.158	TRUE	2.14487	9.16801e-06	TRUE	1.61416	0.0139997	1	gradual_up	NA	NA	NA	NA	NA	NA
ENSG00000169992	NLGN2	protein_coding	176.808	296.156	100.313	165.997	94.2329	283.597	113.553	225.325	158.442	236.844	194.278	76.1485	TRUE	1.27725	9.16801e-06	FALSE	0.499475	0.445351	1	gradual_up	NA	NA	NA	NA	NA	NA
ENSG00000179913	B3GNT3	protein_coding	100.544	279.756	21.4956	140.116	37.9549	137.094	19.8442	105.886	158.442	61.0966	131.736	12.5606	TRUE	2.16423	9.98427e-06	TRUE	1.82078	0.00371533	1	gradual_up	NA	NA	NA	NA	NA	NA
ENSG00000121898	CPXM2	protein_coding	36.5365	100.326	2.68696	14.2793	10.4703	90.0522	9.92209	52.5194	40.7168	48.2739	27.944	4.71022	TRUE	2.39398	1.06413e-05	FALSE	1.15235	0.162974	1	gradual_up	NA	NA	NA	NA	NA	NA
ENSG00000146192	FGD2	protein_coding	31.6636	46.3045	2.68696	49.9776	62.8219	44.3541	9.92209	41.5073	32.7505	36.2054	18.6294	3.14014	TRUE	2.12256	1.06413e-05	TRUE	2.37969	2.32063e-05	1	gradual_up	NA	NA	NA	NA	NA	NA
ENSG00000145990	GFOD1	protein_coding	69.9123	81.9976	11.6435	75.8588	27.4846	127.686	19.8442	77.932	80.5485	162.17	77.1787	26.6912	TRUE	1.9815	1.17277e-05	TRUE	1.28307	0.0560654	2	gradual_up_high_HLD3	NA	NA	NA	NA	NA	NA
ENSG00000144045	DQX1	protein_coding	16.9632	22.1876	1.7913	12.4944	2.61758	32.2575	3.30736	28.8009	8.85148	43.7482	26.6134	3.92518	TRUE	2.46411	1.20205e-05	FALSE	0.867319	0.392659	2	gradual_up_high_HLD3	NA	NA	NA	NA	NA	NA
ENSG00000203963	C1orf141	protein_coding	80.9994	88.7503	10.7478	77.6438	7.85274	53.7625	1.10245	210.078	167.293	187.815	85.1627	0.785036	TRUE	2.09774	1.20205e-05	TRUE	1.62107	0.00372909	2	gradual_up_high_HLD3	NA	NA	NA	NA	NA	NA
ENSG00000180155	LYNX1	protein_coding	238.053	536.361	130.765	154.395	149.202	349.456	61.7375	370.177	272.626	187.815	339.32	66.7281	TRUE	1.76535	1.22091e-05	FALSE	0.957235	0.168738	1	gradual_up	NA	NA	NA	NA	NA	NA
ENSG00000093072	CECR1	protein_coding	361.02	491.021	41.2	499.776	251.288	279.565	109.143	441.332	886.033	563.446	308.715	99.6996	TRUE	1.87206	1.24514e-05	TRUE	2.15337	3.03036e-05	1	gradual_up	NA	NA	NA	NA	NA	NA
ENSG00000011347	SYT7	protein_coding	44.1847	104.185	12.5391	62.472	11.7791	76.6116	11.0245	46.5898	28.3247	67.1308	59.8801	5.49525	TRUE	2.17562	1.30809e-05	TRUE	1.27872	0.0826642	1	gradual_up	NA	NA	NA	NA	NA	NA
ENSG00000138316	ADAMTS14	protein_coding	88.5101	66.5627	2.68696	28.5586	5.23516	98.1166	17.6393	328.67	92.9406	181.027	149.035	3.14014	TRUE	2.36258	1.31195e-05	FALSE	1.00371	0.17419	2	gradual_up_high_HLD3	NA	NA	NA	NA	NA	NA
ENSG00000137573	SULF1	protein_coding	106.311	256.604	32.2435	101.74	41.8813	249.996	38.5859	88.9441	69.0416	158.399	99.8001	32.1865	TRUE	1.93076	1.31195e-05	FALSE	0.82531	0.348844	1	gradual_up	NA	NA	NA	NA	NA	NA
ENSG00000150687	PRSS23	protein_coding	328.703	777.53	37.6174	234.716	83.7626	897.834	73.8645	245.655	358.485	361.3	431.136	113.83	TRUE	2.15552	1.3292e-05	FALSE	1.10338	0.179711	1	gradual_up	NA	NA	NA	NA	NA	NA
ENSG00000163013	FBXO41	protein_coding	49.4189	106.115	7.16521	72.289	24.867	28.2253	13.2295	99.1092	51.3386	65.6223	63.8721	11.7755	TRUE	2.10346	1.3613e-05	TRUE	1.5946	0.0139997	1	gradual_up	NA	NA	NA	NA	NA	NA
ENSG00000134215	VAV3	protein_coding	61.4171	101.291	8.06087	32.1284	11.7791	111.557	8.81964	80.4732	92.0554	125.965	83.8321	19.6259	TRUE	2.21963	1.3613e-05	FALSE	1.25998	0.101146	1	gradual_up	NA	NA	NA	NA	NA	NA
ENSG00000165071	TMEM71	protein_coding	46.0133	129.267	6.26956	28.5586	7.85274	124.998	6.61473	45.7427	63.7307	49.0281	38.5894	5.49525	TRUE	2.35223	1.3613e-05	TRUE	1.38107	0.0608982	1	gradual_up	NA	NA	NA	NA	NA	NA
ENSG00000149090	PAMR1	protein_coding	20.3203	30.8697	0.895652	1.78491	6.54395	43.01	0	44.8956	21.2436	35.4511	37.2587	1.57007	TRUE	2.9664	1.51415e-05	TRUE	1.41572	0.0637282	2	gradual_up_high_HLD3	NA	NA	NA	NA	NA	NA
ENSG00000182782	HCAR2	protein_coding	244.224	364.648	44.7826	311.467	112.556	418.003	124.577	334.599	318.653	391.471	224.883	40.8219	TRUE	1.89376	1.52269e-05	TRUE	1.44125	0.0183198	1	gradual_up	NA	NA	NA	NA	NA	NA
ENSG00000023892	DEF6	protein_coding	128.647	212.229	63.5913	143.686	134.805	155.911	84.889	178.735	127.461	140.296	126.413	47.1022	TRUE	1.24508	1.53234e-05	TRUE	0.980755	0.0166006	1	gradual_up	NA	NA	NA	NA	NA	NA
ENSG00000147689	FAM83A	protein_coding	115.438	308.697	4.47826	182.061	26.1758	119.622	23.1515	97.415	169.063	119.93	199.6	19.6259	TRUE	2.19567	1.63288e-05	TRUE	1.7956	0.00611466	1	gradual_up	NA	NA	NA	NA	NA	NA
ENSG00000007062	PROM1	protein_coding	571.392	837.34	101.209	455.153	136.114	755.363	280.023	940.266	704.578	930.026	1008.65	136.596	TRUE	1.94236	1.63288e-05	FALSE	1.02668	0.184395	2	gradual_up_high_HLD3	NA	NA	NA	NA	NA	NA
ENSG00000164199	GPR98	protein_coding	1161.92	817.082	1459.91	955.821	1191	939.5	1500.44	1057.16	999.332	939.832	947.436	1973.58	TRUE	-0.78696	1.64534e-05	TRUE	-0.631751	0.0162762	4	gradual_down	NA	NA	NA	NA	NA	NA
ENSG00000116991	SIPA1L2	protein_coding	214.883	485.233	29.5565	241.856	60.2044	407.251	71.6595	268.527	369.107	189.324	218.23	22.766	TRUE	2.1153	1.64534e-05	TRUE	1.66686	0.0117146	1	gradual_up	NA	NA	NA	NA	NA	NA
ENSG00000189337	KAZN	protein_coding	186.635	164.96	39.4087	156.18	100.777	286.285	108.041	341.376	212.436	368.088	227.544	47.8872	TRUE	1.78912	1.64534e-05	FALSE	1.04159	0.125098	2	gradual_up_high_HLD3	NA	NA	NA	NA	NA	NA
ENSG00000062524	LTK	protein_coding	87.4046	103.22	18.8087	32.1284	5.23516	163.976	25.3565	245.655	69.0416	145.576	134.397	18.0558	TRUE	2.23117	1.70056e-05	FALSE	0.522523	0.669757	2	gradual_up_high_HLD3	NA	NA	NA	NA	NA	NA
ENSG00000130340	SNX9	protein_coding	169.297	353.072	43.8869	157.072	75.9098	389.778	57.3276	201.607	246.956	165.187	129.075	42.392	TRUE	1.92327	1.70056e-05	TRUE	1.353	0.0377455	1	gradual_up	NA	NA	NA	NA	NA	NA
ENSG00000166173	LARP6	protein_coding	48.1258	81.0329	0.895652	27.6662	6.54395	99.4606	7.71718	87.2499	84.9742	75.4279	50.5654	7.85036	TRUE	2.31456	1.70056e-05	TRUE	1.51854	0.0303244	2	gradual_up_high_HLD3	NA	NA	NA	NA	NA	NA
ENSG00000174306	ZHX3	protein_coding	375.561	246.957	532.913	339.134	429.283	264.78	486.182	239.726	284.133	276.82	341.982	689.262	TRUE	-1.01483	1.80651e-05	TRUE	-0.668754	0.0747851	4	gradual_down	NA	NA	NA	NA	NA	NA
ENSG00000006210	CX3CL1	protein_coding	604.544	1139.28	157.635	771.975	154.437	1212.34	173.085	758.99	905.507	707.514	521.622	147.587	TRUE	1.94472	1.92694e-05	TRUE	1.47683	0.0200826	1	gradual_up	NA	NA	NA	NA	NA	NA
ENSG00000176454	LPCAT4	protein_coding	190.012	312.555	101.209	224.899	158.364	219.082	119.065	191.442	220.402	217.987	226.214	98.9146	TRUE	1.07935	2.21769e-05	TRUE	0.87219	0.0159871	1	gradual_up	NA	NA	NA	NA	NA	NA
ENSG00000111412	C12orf49	protein_coding	422.998	324.132	589.339	339.134	494.723	356.177	571.071	326.975	371.762	360.545	349.966	569.151	TRUE	-0.731252	2.23504e-05	TRUE	-0.513206	0.0569062	4	gradual_down	NA	NA	NA	NA	NA	NA
ENSG00000155363	MOV10	protein_coding	543.609	701.32	365.426	622.935	451.533	591.388	394.679	778.473	510.73	626.806	585.494	350.911	TRUE	0.80727	2.23504e-05	FALSE	0.499438	0.119599	1	gradual_up	MOV10	Mov10 RISC complex RNA helicase	#	#	#	#
ENSG00000118849	RARRES1	protein_coding	236.599	517.067	45.6782	103.525	37.9549	549.722	23.1515	194.83	385.925	335.654	348.635	60.4478	TRUE	2.19557	2.2538e-05	FALSE	1.26736	0.102491	1	gradual_up	NA	NA	NA	NA	NA	NA
ENSG00000100321	SYNGR1	protein_coding	66.6177	179.43	8.06087	87.4608	19.6319	65.8591	17.6393	100.803	99.1366	70.9022	70.5254	13.3456	TRUE	2.10885	2.2595e-05	TRUE	1.64746	0.0137253	1	gradual_up	NA	NA	NA	NA	NA	NA
ENSG00000172716	SLFN11	protein_coding	209.397	254.675	20.6	223.114	86.3802	397.843	90.4013	253.279	253.152	520.453	165.003	38.4668	TRUE	2.03923	2.5006e-05	TRUE	1.37239	0.0530641	1	gradual_up	NA	NA	NA	NA	NA	NA
ENSG00000116039	ATP6V1B1	protein_coding	50.4821	110.938	9.85217	55.3323	28.7934	106.181	23.1515	69.4611	47.798	56.5709	38.5894	8.6354	TRUE	1.97201	2.52087e-05	TRUE	1.26665	0.0663505	1	gradual_up	NA	NA	NA	NA	NA	NA
ENSG00000165188	RNF183	protein_coding	22.0632	39.5518	4.47826	17.8491	9.16153	16.1288	6.61473	45.7427	17.703	33.9426	45.2427	6.28029	TRUE	2.08716	2.85125e-05	FALSE	0.980211	0.264694	2	gradual_up_high_HLD3	NA	NA	NA	NA	NA	NA
ENSG00000135362	PRR5L	protein_coding	72.4076	160.136	7.16521	46.4078	14.3967	88.7081	20.9466	96.5679	122.15	92.0221	133.067	14.9157	TRUE	2.14173	2.88892e-05	TRUE	1.38003	0.0602228	1	gradual_up	NA	NA	NA	NA	NA	NA
ENSG00000145113	MUC4	protein_coding	1796.36	2749.33	670.843	1505.57	391.328	2689.47	424.445	2717.45	3013.04	2096.14	3079.17	423.135	TRUE	1.91775	2.88892e-05	TRUE	1.29031	0.0602228	1	gradual_up	NA	NA	NA	NA	NA	NA
ENSG00000137648	TMPRSS4	protein_coding	285.775	678.168	56.4261	248.103	35.3373	600.796	57.3276	302.41	435.493	273.803	395.208	60.4478	TRUE	2.11547	2.98866e-05	TRUE	1.35253	0.0650629	1	gradual_up	NA	NA	NA	NA	NA	NA
ENSG00000151623	NR3C2	protein_coding	569.241	376.224	753.243	509.593	725.07	452.949	748.567	387.966	472.669	440.499	476.379	918.492	TRUE	-0.890611	3.05076e-05	FALSE	-0.487361	0.21746	4	gradual_down	NA	NA	NA	NA	NA	NA
ENSG00000115641	FHL2	protein_coding	120.469	355.966	24.1826	99.9552	28.7934	302.414	20.9466	150.781	168.178	69.3937	86.4934	18.0558	TRUE	2.16614	3.31785e-05	TRUE	1.37498	0.0633359	1	gradual_up	NA	NA	NA	NA	NA	NA
ENSG00000161798	AQP5	protein_coding	350.774	758.236	73.4434	380.187	74.601	611.548	110.245	280.386	462.932	330.374	697.27	79.2887	TRUE	2.00254	3.38177e-05	TRUE	1.30218	0.06892	1	gradual_up	NA	NA	NA	NA	NA	NA
ENSG00000117298	ECE1	protein_coding	723.247	1444.12	231.974	738.954	193.701	1482.5	232.618	646.327	1036.51	816.13	942.113	190.764	TRUE	1.85794	3.92321e-05	TRUE	1.23225	0.0700536	1	gradual_up	NA	NA	NA	NA	NA	NA
ENSG00000140937	CDH11	protein_coding	112.511	374.295	32.2435	83.891	52.3516	112.901	28.6638	199.912	148.705	85.2335	99.8001	19.6259	TRUE	2.03381	4.19906e-05	TRUE	1.28055	0.0840197	1	gradual_up	NA	NA	NA	NA	NA	NA
ENSG00000198125	MB	protein_coding	52.6159	98.3971	10.7478	31.236	11.7791	71.2353	9.92209	80.4732	93.8257	72.4108	83.8321	14.9157	TRUE	2.06111	4.25864e-05	TRUE	1.3458	0.0633428	1	gradual_up	NA	NA	NA	NA	NA	NA
ENSG00000066248	NGEF	protein_coding	43.0776	49.1985	5.37391	26.7737	9.16153	98.1166	23.1515	69.4611	23.899	68.6394	85.1627	14.9157	TRUE	1.95141	4.25864e-05	FALSE	0.370651	0.778669	1	gradual_up	NA	NA	NA	NA	NA	NA
ENSG00000173542	MOB1B	protein_coding	508.622	275.898	765.782	431.949	544.457	325.263	649.346	387.119	408.053	432.202	448.435	926.343	TRUE	-1.01462	4.25864e-05	TRUE	-0.720077	0.060251	4	gradual_down	NA	NA	NA	NA	NA	NA
ENSG00000135447	PPP1R1A	protein_coding	36.8539	144.702	3.58261	46.4078	9.16153	41.6659	1.10245	56.7548	48.6831	42.9939	7.98401	2.35511	TRUE	2.1944	4.53104e-05	TRUE	1.58307	0.0139997	1	gradual_up	NA	NA	NA	NA	NA	NA
ENSG00000133321	RARRES3	protein_coding	283.099	372.365	195.252	250.78	303.639	307.79	184.11	293.939	367.336	321.323	356.619	160.932	TRUE	0.847398	4.67572e-05	TRUE	0.742836	0.0107781	1	gradual_up	NA	NA	NA	NA	NA	NA
ENSG00000103657	HERC1	protein_coding	992.789	696.497	1248.54	935.295	1117.71	786.277	1190.65	773.39	816.992	773.89	827.675	1753.77	TRUE	-0.832511	4.94051e-05	FALSE	-0.52912	0.122353	4	gradual_down	NA	NA	NA	NA	NA	NA
ENSG00000104140	RHOV	protein_coding	364.913	735.084	95.8347	321.284	125.644	541.657	146.626	397.284	659.435	365.071	542.912	83.2138	TRUE	1.82377	5.16048e-05	TRUE	1.37553	0.0329391	1	gradual_up	NA	NA	NA	NA	NA	NA
ENSG00000248771		lincRNA	76.0914	186.183	11.6435	63.3644	22.2494	72.5794	16.5368	109.274	165.523	65.6223	109.115	14.9157	TRUE	2.05079	5.17202e-05	TRUE	1.6938	0.0117146	1	gradual_up	NA	NA	NA	NA	NA	NA
ENSG00000064655	EYA2	protein_coding	173.544	400.341	17.0174	210.62	22.2494	270.157	49.6105	215.16	221.287	278.329	184.963	39.2518	TRUE	2.07675	5.17202e-05	TRUE	1.3741	0.0621827	1	gradual_up	EYA2	EYA transcriptional coactivator and phosphatase 2	Histone modification erase	#	H2AXT142	#
ENSG00000047457	CP	protein_coding	1698.46	3426.53	769.365	1576.08	1027.4	1873.62	808.099	2026.23	2694.39	1666.96	2377.9	436.48	TRUE	1.54503	5.17202e-05	TRUE	1.19555	0.0308833	1	gradual_up	NA	NA	NA	NA	NA	NA
ENSG00000171793	CTPS1	protein_coding	311.379	165.925	493.504	313.252	387.402	241.931	479.568	221.09	218.632	193.095	268.795	441.975	TRUE	-1.06084	5.28253e-05	FALSE	-0.5888	0.220718	4	gradual_down	NA	NA	NA	NA	NA	NA
ENSG00000012223	LTF	protein_coding	987.064	1473.06	416.478	652.386	908.3	807.782	326.327	1375.67	1571.14	748.999	2315.36	262.202	TRUE	1.69093	5.28818e-05	TRUE	1.34193	0.0233388	1	gradual_up	NA	NA	NA	NA	NA	NA
ENSG00000141756	FKBP10	protein_coding	52.5423	154.348	13.4348	61.5795	19.6319	110.213	8.81964	32.1893	43.3723	51.291	70.5254	12.5606	TRUE	2.08075	5.28818e-05	FALSE	1.23334	0.116219	1	gradual_up	NA	NA	NA	NA	NA	NA
ENSG00000166825	ANPEP	protein_coding	504.212	1130.6	127.183	609.548	287.934	239.243	127.885	629.385	1188.75	462.373	671.987	71.4383	TRUE	1.8992	5.32622e-05	TRUE	1.95997	0.000952284	1	gradual_up	NA	NA	NA	NA	NA	NA
ENSG00000233901		lincRNA	25.7255	39.5518	11.6435	26.7737	9.16153	43.01	6.61473	38.966	23.0139	35.4511	38.5894	10.2055	TRUE	1.72561	6.09237e-05	FALSE	0.854691	0.292023	1	gradual_up	NA	NA	NA	NA	NA	NA
ENSG00000110492	MDK	protein_coding	314.132	600.994	109.27	302.543	183.231	387.09	184.11	394.742	438.148	290.397	451.096	113.83	TRUE	1.46882	6.29606e-05	TRUE	1.03262	0.0637282	1	gradual_up	NA	NA	NA	NA	NA	NA
ENSG00000129116	PALLD	protein_coding	293.744	552.76	95.8347	249.888	121.717	467.734	133.397	363.4	508.075	331.129	332.667	74.5784	TRUE	1.69796	6.30996e-05	TRUE	1.25108	0.0456648	1	gradual_up	NA	NA	NA	NA	NA	NA
ENSG00000160932	LY6E	protein_coding	569.746	803.576	407.522	652.386	488.179	727.138	246.95	595.502	666.517	552.887	798.401	328.145	TRUE	1.02866	6.52844e-05	TRUE	0.826365	0.0277939	1	gradual_up	NA	NA	NA	NA	NA	NA
ENSG00000167080	B4GALNT2	protein_coding	15.8706	41.4811	1.7913	9.81703	9.16153	21.505	3.30736	19.483	15.0475	12.8227	38.5894	1.57007	TRUE	2.36578	6.60912e-05	TRUE	1.33213	0.0941691	1	gradual_up	NA	NA	NA	NA	NA	NA
ENSG00000104783	KCNN4	protein_coding	41.1876	81.9976	6.26956	45.5153	7.85274	129.03	11.0245	50.8252	30.9802	49.7824	31.936	7.85036	TRUE	2.13994	6.83211e-05	FALSE	1.10263	0.203903	1	gradual_up	NA	NA	NA	NA	NA	NA
ENSG00000139679	LPAR6	protein_coding	85.9714	115.761	18.8087	83.891	44.4989	180.104	34.1761	113.51	100.907	125.21	82.5014	46.3171	TRUE	1.6299	7.36253e-05	FALSE	1.00333	0.137728	1	gradual_up	NA	NA	NA	NA	NA	NA
ENSG00000257335	MGAM	protein_coding	18.5198	33.7637	2.68696	8.92457	5.23516	29.5694	5.51227	32.1893	27.4396	24.8912	31.936	1.57007	TRUE	2.23614	7.38783e-05	FALSE	1.2952	0.101964	1	gradual_up	NA	NA	NA	NA	NA	NA
ENSG00000144476	ACKR3	protein_coding	218.799	522.855	14.3304	315.93	99.4681	481.174	81.5816	238.878	260.234	215.724	139.72	36.8967	TRUE	2.01058	7.38783e-05	TRUE	1.55482	0.0246375	1	gradual_up	NA	NA	NA	NA	NA	NA
ENSG00000038295	TLL1	protein_coding	94.4364	410.953	4.47826	59.7946	17.0143	86.02	18.7417	151.629	146.049	62.6052	70.5254	10.9905	TRUE	2.1178	7.95546e-05	TRUE	1.30253	0.0685706	1	gradual_up	NA	NA	NA	NA	NA	NA
ENSG00000128585	MKLN1	protein_coding	770.108	688.78	1048.81	656.848	645.234	680.096	876.451	733.577	694.841	720.337	698.601	1027.61	FALSE	-0.478024	7.95546e-05	TRUE	-0.557798	0.000253244	4	gradual_down	NA	NA	NA	NA	NA	NA
ENSG00000109062	SLC9A3R1	protein_coding	412.193	605.817	224.809	375.724	257.832	534.937	256.872	451.497	554.103	498.578	541.582	232.371	TRUE	1.0814	8.60014e-05	FALSE	0.687958	0.138717	1	gradual_up	NA	NA	NA	NA	NA	NA
ENSG00000106278	PTPRZ1	protein_coding	97.1121	275.898	4.47826	91.0306	14.3967	91.3963	26.4589	169.417	165.523	92.7763	125.083	11.7755	TRUE	2.08715	8.60014e-05	TRUE	1.47603	0.0387964	2	gradual_up_high_HLD3	NA	NA	NA	NA	NA	NA
ENSG00000185567	AHNAK2	protein_coding	191.145	174.607	18.8087	99.0627	23.5582	387.09	79.3767	352.388	134.543	594.372	195.608	43.177	TRUE	2.10453	8.68881e-05	FALSE	0.558584	0.649948	2	gradual_up_high_HLD3	NA	NA	NA	NA	NA	NA
ENSG00000102879	CORO1A	protein_coding	47.224	107.079	8.06087	56.2248	56.278	48.3863	15.4344	33.0364	82.3188	58.8338	41.2507	12.5606	TRUE	1.79124	8.74139e-05	TRUE	1.89205	0.000801547	1	gradual_up	NA	NA	NA	NA	NA	NA
ENSG00000198663	C6orf89	protein_coding	286.954	234.417	357.365	277.554	307.566	206.986	343.966	225.325	272.626	245.895	264.803	419.994	TRUE	-0.655631	8.77156e-05	FALSE	-0.38307	0.206715	4	gradual_down	NA	NA	NA	NA	NA	NA
ENSG00000133816	MICAL2	protein_coding	1239.99	468.833	2425.42	991.52	1349.36	908.586	1556.67	844.545	932.061	669.046	1123.08	2370.81	TRUE	-1.28774	8.7808e-05	FALSE	-0.866294	0.101139	4	gradual_down	NA	NA	NA	NA	NA	NA
ENSG00000165304	MELK	protein_coding	13.5107	17.3642	1.7913	9.81703	3.92637	17.4728	4.40982	30.4951	10.6218	21.8741	29.2747	1.57007	TRUE	2.28515	8.7808e-05	FALSE	1.02527	0.273165	2	gradual_up_high_HLD3	NA	NA	NA	NA	NA	NA
ENSG00000197838	CYP2A13	protein_coding	47.199	174.607	3.58261	29.4511	6.54395	61.8269	7.71718	61.8373	84.9742	57.3252	26.6134	4.71022	TRUE	2.13092	9.1198e-05	TRUE	1.40806	0.0484634	1	gradual_up	NA	NA	NA	NA	NA	NA
ENSG00000183826	BTBD9	protein_coding	879.184	642.475	1382.89	756.803	976.358	634.398	1057.25	588.725	768.309	719.582	862.273	1281.96	TRUE	-0.822253	9.15685e-05	FALSE	-0.553572	0.107983	4	gradual_down	NA	NA	NA	NA	NA	NA
ENSG00000163520	FBLN2	protein_coding	55.1186	83.9269	2.68696	66.0418	62.8219	220.426	9.92209	20.3301	57.5346	36.9597	38.5894	7.06533	TRUE	2.06174	9.57451e-05	TRUE	1.71441	0.0112523	1	gradual_up	NA	NA	NA	NA	NA	NA
ENSG00000001084	GCLC	protein_coding	310.409	451.469	68.9652	321.284	73.2923	518.808	133.397	522.653	450.54	467.653	315.368	91.0642	TRUE	1.79436	9.57451e-05	TRUE	1.17865	0.0987489	2	gradual_up_high_HLD3	NA	NA	NA	NA	NA	NA
ENSG00000243811	APOBEC3D	protein_coding	39.9482	64.6334	4.47826	35.6983	15.7055	44.3541	14.3319	77.0849	65.501	69.3937	37.2587	10.9905	TRUE	1.94409	9.57451e-05	TRUE	1.41611	0.0440809	2	gradual_up_high_HLD3	APOBEC3D	apolipoprotein B mRNA editing enzyme, catalytic polypeptide-like 3D	DNA modification, RNA modification	#	ssDNA, mRNA, mC	dhU
ENSG00000160055	TMEM234	protein_coding	273.938	350.178	125.391	289.156	153.128	322.575	195.134	531.123	253.152	357.528	343.312	92.6343	TRUE	1.34277	9.57533e-05	FALSE	0.67465	0.327233	2	gradual_up_high_HLD3	NA	NA	NA	NA	NA	NA
ENSG00000132746	ALDH3B2	protein_coding	68.4306	135.055	17.0174	62.472	37.9549	68.5472	28.6638	85.5558	78.7782	52.7995	162.341	23.5511	TRUE	1.754	9.57953e-05	FALSE	1.08407	0.137127	1	gradual_up	NA	NA	NA	NA	NA	NA
ENSG00000205436	EXOC3L4	protein_coding	21.3326	30.8697	5.37391	16.9567	6.54395	57.7947	7.71718	30.4951	19.4733	34.6968	23.952	0.785036	TRUE	2.13634	9.57953e-05	FALSE	1.06298	0.230403	1	gradual_up	NA	NA	NA	NA	NA	NA
ENSG00000138696	BMPR1B	protein_coding	348.502	945.384	46.5739	369.477	79.8362	334.672	130.09	537.053	583.313	348.477	417.83	40.8219	TRUE	1.99094	9.57953e-05	TRUE	1.47636	0.0387964	1	gradual_up	NA	NA	NA	NA	NA	NA
ENSG00000110881	ASIC1	protein_coding	43.8652	35.6931	1.7913	26.7737	9.16153	127.686	15.4344	86.4028	39.8317	60.3423	69.1947	10.2055	TRUE	2.13559	9.75219e-05	FALSE	0.897001	0.36829	1	gradual_up	NA	NA	NA	NA	NA	NA
ENSG00000134873	CLDN10	protein_coding	45.0648	120.585	4.47826	15.1718	1.30879	49.7303	6.61473	23.7184	52.2237	77.6907	141.051	3.14014	TRUE	2.20938	9.76109e-05	FALSE	0.937364	0.253947	1	gradual_up	NA	NA	NA	NA	NA	NA
ENSG00000094755	GABRP	protein_coding	97.4111	312.555	4.47826	92.8155	5.23516	206.986	18.7417	99.9562	125.691	84.4793	106.453	14.1307	TRUE	2.09803	0.000101144	TRUE	1.25528	0.0904485	1	gradual_up	NA	NA	NA	NA	NA	NA
ENSG00000137959	IFI44L	protein_coding	78.287	201.618	5.37391	34.8058	34.0285	65.8591	27.5614	116.051	131.002	164.433	67.8641	12.5606	TRUE	2.05748	0.000102716	TRUE	1.32279	0.083294	1	gradual_up	NA	NA	NA	NA	NA	NA
ENSG00000127324	TSPAN8	protein_coding	271.682	552.76	77.9217	307.898	90.3065	396.498	93.7086	263.444	468.243	245.141	412.507	80.0737	TRUE	1.74728	0.000105673	TRUE	1.39482	0.0289607	1	gradual_up	NA	NA	NA	NA	NA	NA
ENSG00000139626	ITGB7	protein_coding	41.944	80.0682	17.913	49.0851	45.8077	65.8591	15.4344	65.2257	41.602	42.2396	27.944	10.2055	TRUE	1.65094	0.000105673	TRUE	1.34599	0.0220162	1	gradual_up	NA	NA	NA	NA	NA	NA
ENSG00000172578	KLHL6	protein_coding	189.91	177.501	15.2261	110.665	71.9835	172.04	85.9914	487.922	206.24	334.146	373.918	53.3825	TRUE	1.96329	0.000106337	FALSE	0.928618	0.329281	2	gradual_up_high_HLD3	NA	NA	NA	NA	NA	NA
ENSG00000146674	IGFBP3	protein_coding	546.611	1551.2	91.3565	225.792	87.6889	1585.99	74.9669	478.604	639.077	732.405	361.942	183.698	TRUE	2.08602	0.000112985	FALSE	0.877151	0.391775	1	gradual_up	NA	NA	NA	NA	NA	NA
ENSG00000178031	ADAMTSL1	protein_coding	34.7793	181.359	3.58261	22.3114	9.16153	61.8269	2.20491	31.3422	35.4059	27.154	6.65334	1.57007	TRUE	2.13317	0.000113071	TRUE	1.11979	0.0964052	1	gradual_up	NA	NA	NA	NA	NA	NA
ENSG00000131620	ANO1	protein_coding	101.009	279.756	18.8087	66.9343	19.6319	84.6759	9.92209	180.429	180.57	61.8509	184.963	23.5511	TRUE	2.05862	0.000113919	TRUE	1.37852	0.0642613	1	gradual_up	NA	NA	NA	NA	NA	NA
ENSG00000180901	KCTD2	protein_coding	350.189	281.686	532.913	308.79	410.96	276.877	420.035	227.866	296.525	312.272	275.448	508.703	TRUE	-0.801732	0.000115326	FALSE	-0.510951	0.153941	4	gradual_down	NA	NA	NA	NA	NA	NA
ENSG00000129595	EPB41L4A	protein_coding	241.305	375.259	71.6521	261.49	102.086	313.167	110.245	370.177	401.857	334.9	220.891	92.6343	TRUE	1.56352	0.000117681	TRUE	1.23908	0.0347192	1	gradual_up	NA	NA	NA	NA	NA	NA
ENSG00000065320	NTN1	protein_coding	461.237	1109.38	50.1565	475.68	116.482	595.42	194.032	625.15	795.748	526.487	513.638	71.4383	TRUE	1.93885	0.000117681	TRUE	1.45514	0.0416917	2	gradual_up_high_HLD3	NA	NA	NA	NA	NA	NA
ENSG00000196628	TCF4	protein_coding	314.952	632.828	66.2782	233.824	88.9977	809.126	132.295	319.352	381.499	478.213	230.206	91.8492	TRUE	1.85771	0.000121697	FALSE	0.946079	0.291181	1	gradual_up	NA	NA	NA	NA	NA	NA
ENSG00000175893	ZDHHC21	protein_coding	399.442	348.249	650.243	393.574	367.77	331.983	454.211	293.939	332.816	334.146	349.966	536.965	TRUE	-0.707237	0.000124825	TRUE	-0.569926	0.0386672	4	gradual_down	NA	NA	NA	NA	NA	NA
ENSG00000137033	IL33	protein_coding	161.821	325.096	62.6956	139.223	49.734	217.738	52.9178	323.587	226.598	229.301	113.107	40.0368	TRUE	1.78982	0.000124985	FALSE	1.08463	0.159615	2	gradual_up_high_HLD3	NA	NA	NA	NA	NA	NA
ENSG00000158747	NBL1	protein_coding	174.573	208.37	55.5304	92.8155	57.5868	383.058	72.762	176.194	263.774	267.769	291.416	51.0274	TRUE	1.76045	0.000125491	FALSE	0.940211	0.260942	2	gradual_up_high_HLD3	NA	NA	NA	NA	NA	NA
ENSG00000255398	HCAR3	protein_coding	106.157	96.4677	26.8696	101.74	30.1022	264.78	34.1761	143.158	121.265	178.01	126.413	44.7471	TRUE	1.78151	0.000128297	FALSE	0.967708	0.244532	1	gradual_up	NA	NA	NA	NA	NA	NA
ENSG00000137707	BTG4	protein_coding	25.137	24.1169	0.895652	11.6019	0	43.01	5.51227	62.6844	20.3584	76.9365	30.6054	0.785036	TRUE	2.28897	0.00013315	FALSE	0.83069	0.33288	2	gradual_up_high_HLD3	NA	NA	NA	NA	NA	NA
ENSG00000155744	FAM126B	protein_coding	147.43	118.655	190.774	124.944	103.394	107.525	210.569	115.204	148.705	128.982	130.405	242.576	TRUE	-0.809638	0.000135574	TRUE	-0.735305	0.0139997	4	gradual_down	NA	NA	NA	NA	NA	NA
ENSG00000159259	CHAF1B	protein_coding	57.973	88.7503	33.1391	58.9022	30.1022	71.2353	24.254	77.0849	59.3049	82.9707	75.8481	36.1117	TRUE	1.23453	0.000135574	FALSE	0.607104	0.362537	2	gradual_up_high_HLD3	CHAF1B	chromatin assembly factor 1, subunit B (p60)	Chromatin remodelling	WINAC, CAF-1	H3, H4	#
ENSG00000185507	IRF7	protein_coding	352.792	413.847	210.478	339.134	286.625	551.066	259.077	393.048	400.972	494.807	339.32	192.334	TRUE	0.948719	0.000137543	FALSE	0.603409	0.160773	1	gradual_up	NA	NA	NA	NA	NA	NA
ENSG00000123104	ITPR2	protein_coding	569.083	225.734	918.939	482.819	628.219	474.454	675.805	330.364	434.608	426.922	413.838	1248.21	TRUE	-1.23765	0.000137543	FALSE	-0.799716	0.144645	4	gradual_down	NA	NA	NA	NA	NA	NA
ENSG00000166105	GLB1L3	protein_coding	19.8749	42.4458	2.68696	32.1284	2.61758	33.6016	2.20491	18.6359	8.85148	52.0453	22.6214	0.785036	TRUE	2.27361	0.000140538	TRUE	1.33399	0.0753724	1	gradual_up	NA	NA	NA	NA	NA	NA
ENSG00000134121	CHL1	protein_coding	200.732	534.431	44.7826	136.546	14.3967	268.813	17.6393	138.922	393.006	332.637	299.4	27.4763	TRUE	2.01852	0.000150135	TRUE	1.38088	0.0602228	1	gradual_up	NA	NA	NA	NA	NA	NA
ENSG00000132530	XAF1	protein_coding	351.162	664.663	64.4869	367.692	170.143	379.026	201.749	608.208	445.23	622.28	291.416	47.8872	TRUE	1.80636	0.000150135	TRUE	1.23217	0.0899384	1	gradual_up	NA	NA	NA	NA	NA	NA
ENSG00000105639	JAK3	protein_coding	29.4986	74.2802	7.16521	19.6341	15.7055	77.9556	8.81964	19.483	31.8653	29.4169	38.5894	1.57007	TRUE	2.08062	0.000150135	FALSE	1.18849	0.154183	1	gradual_up	NA	NA	NA	NA	NA	NA
ENSG00000149260	CAPN5	protein_coding	244.712	456.292	89.5652	213.297	65.4395	349.456	130.09	389.66	300.065	321.323	302.062	74.5784	TRUE	1.61579	0.000152089	FALSE	0.802363	0.338408	2	gradual_up_high_HLD3	NA	NA	NA	NA	NA	NA
ENSG00000162949	CAPN13	protein_coding	649.176	1369.84	214.956	582.774	130.879	924.715	314.2	1114.77	565.61	587.583	1250.83	84.7839	TRUE	1.85945	0.000154974	FALSE	0.774952	0.453962	1	gradual_up	NA	NA	NA	NA	NA	NA
ENSG00000164287	CDC20B	protein_coding	88.3539	106.115	4.47826	48.1927	7.85274	240.587	6.61473	71.1553	203.584	178.764	86.4934	18.0558	TRUE	1.98432	0.000155198	TRUE	1.45353	0.0330061	2	gradual_up_high_HLD3	NA	NA	NA	NA	NA	NA
ENSG00000153071	DAB2	protein_coding	403.522	104.185	794.443	414.1	854.64	189.513	349.478	156.711	215.976	206.672	175.648	977.37	TRUE	-1.7452	0.00015738	FALSE	-0.419748	0.744561	4	gradual_down	NA	NA	NA	NA	NA	NA
ENSG00000163430	FSTL1	protein_coding	417.684	494.879	124.496	488.174	146.585	844.071	179.7	604.82	574.461	599.652	371.256	166.428	TRUE	1.60309	0.000157645	TRUE	1.11466	0.0904579	1	gradual_up	NA	NA	NA	NA	NA	NA
ENSG00000176920	FUT2	protein_coding	114.311	197.759	20.6	73.1815	40.5725	190.857	34.1761	123.675	178.8	122.193	222.222	53.3825	TRUE	1.78814	0.000166311	FALSE	1.08196	0.169341	1	gradual_up	NA	NA	NA	NA	NA	NA
ENSG00000166086	JAM3	protein_coding	51.1857	53.0573	6.26956	48.1927	14.3967	174.728	14.3319	39.8131	62.8455	104.845	35.928	8.6354	TRUE	2.03872	0.000170959	FALSE	1.25913	0.115469	1	gradual_up	NA	NA	NA	NA	NA	NA
ENSG00000181458	TMEM45A	protein_coding	483.566	1090.09	139.722	459.615	221.186	559.13	229.311	514.182	856.823	454.83	681.302	113.045	TRUE	1.67207	0.000173428	TRUE	1.32645	0.0387964	1	gradual_up	NA	NA	NA	NA	NA	NA
ENSG00000155561	NUP205	protein_coding	503.227	399.376	665.469	473.002	533.986	426.068	574.379	431.167	431.067	466.144	433.798	701.037	TRUE	-0.576041	0.000178941	FALSE	-0.429107	0.073836	4	gradual_down	NA	NA	NA	NA	NA	NA
ENSG00000186832	KRT16	protein_coding	55.3647	88.7503	9.85217	91.0306	20.9406	127.686	17.6393	112.663	15.9327	79.9536	35.928	8.6354	TRUE	2.00668	0.000193339	FALSE	1.1449	0.177088	1	gradual_up	NA	NA	NA	NA	NA	NA
ENSG00000169432	SCN9A	protein_coding	249.169	98.3971	294.669	224.899	265.684	108.869	445.392	155.017	166.408	226.284	174.317	580.927	TRUE	-1.37182	0.000193339	FALSE	-0.89054	0.150701	4	gradual_down	NA	NA	NA	NA	NA	NA
ENSG00000070526	ST6GALNAC1	protein_coding	577.438	989.759	167.487	647.924	231.656	663.967	323.019	842.851	913.473	649.434	755.819	166.428	TRUE	1.55946	0.000199254	TRUE	1.19647	0.0556265	2	gradual_up_high_HLD3	NA	NA	NA	NA	NA	NA
ENSG00000172869	DMXL1	protein_coding	569.269	496.809	742.495	530.119	499.958	442.197	625.092	459.968	536.4	492.544	485.694	950.679	TRUE	-0.685131	0.000201686	TRUE	-0.55059	0.0485562	4	gradual_down	NA	NA	NA	NA	NA	NA
ENSG00000155324	GRAMD3	protein_coding	724.978	1253.12	221.226	884.425	401.799	947.564	446.494	1089.35	962.156	746.736	721.222	300.669	TRUE	1.38623	0.000201907	TRUE	1.05696	0.0602228	1	gradual_up	NA	NA	NA	NA	NA	NA
ENSG00000172197	MBOAT1	protein_coding	291.163	417.705	99.4173	276.662	128.261	391.122	200.647	546.371	333.701	401.276	308.715	98.9146	TRUE	1.44719	0.000204428	FALSE	0.765078	0.311833	2	gradual_up_high_HLD3	NA	NA	NA	NA	NA	NA
ENSG00000139445	FOXN4	protein_coding	30.6718	29.905	2.68696	22.3114	1.30879	84.6759	5.51227	49.9781	48.6831	63.3594	26.6134	2.35511	TRUE	2.0948	0.000207224	TRUE	1.28119	0.084086	2	gradual_up_high_HLD3	NA	NA	NA	NA	NA	NA
ENSG00000124126	PREX1	protein_coding	121.659	208.37	14.3304	105.31	81.145	201.609	78.2743	257.514	85.8594	127.473	134.397	43.962	TRUE	1.69032	0.000209476	FALSE	0.786071	0.395468	2	gradual_up_high_HLD3	NA	NA	NA	NA	NA	NA
ENSG00000117983	MUC5B	protein_coding	2719.7	6471.06	901.026	1676.03	735.54	3376.29	209.466	2109.25	5321.51	1668.47	7027.26	420.779	TRUE	1.95811	0.000210013	TRUE	1.38936	0.0627802	1	gradual_up	NA	NA	NA	NA	NA	NA
ENSG00000140548	ZNF710	protein_coding	487.851	355.001	695.921	387.326	509.119	385.746	676.907	402.366	406.283	457.847	465.734	624.104	TRUE	-0.670738	0.000214415	TRUE	-0.602649	0.0192306	4	gradual_down	NA	NA	NA	NA	NA	NA
ENSG00000111335	OAS2	protein_coding	161.595	313.52	18.8087	104.417	69.3659	165.32	60.635	163.488	372.647	323.586	154.357	31.4014	TRUE	1.86901	0.000215205	TRUE	1.57351	0.0218005	1	gradual_up	NA	NA	NA	NA	NA	NA
ENSG00000167653	PSCA	protein_coding	156.493	251.781	8.95652	204.373	14.3967	240.587	17.6393	264.291	82.3188	369.597	206.254	61.2328	TRUE	2.04678	0.000217168	FALSE	0.984884	0.297543	1	gradual_up	NA	NA	NA	NA	NA	NA
ENSG00000165821	SALL2	protein_coding	169.125	55.9513	330.495	95.4929	266.993	43.01	219.388	83.8616	91.1703	110.125	107.784	456.106	TRUE	-1.71458	0.000217168	FALSE	-0.933644	0.290655	4	gradual_down	NA	NA	NA	NA	NA	NA
ENSG00000237541	HLA-DQA2	protein_coding	60.7958	104.185	2.68696	182.061	0	49.7303	2.20491	127.063	8.85148	129.736	59.8801	2.35511	TRUE	1.5835	0.000218113	TRUE	1.17183	0.0176194	2	gradual_up_high_HLD3	NA	NA	NA	NA	NA	NA
ENSG00000127152	BCL11B	protein_coding	28.244	65.5981	0.895652	28.5586	7.85274	29.5694	6.61473	16.0946	50.4534	68.6394	33.2667	3.14014	TRUE	2.05268	0.000219436	TRUE	1.57048	0.0277942	1	gradual_up	NA	NA	NA	NA	NA	NA
ENSG00000251664	PCDHA12	protein_coding	32.021	21.2229	54.6348	27.6662	28.7934	14.7847	56.2252	20.3301	19.4733	13.577	31.936	63.5879	TRUE	-1.37662	0.000219436	TRUE	-1.07067	0.0569062	4	gradual_down	NA	NA	NA	NA	NA	NA
ENSG00000085662	AKR1B1	protein_coding	99.691	151.454	17.913	101.74	70.6747	119.622	62.8399	135.534	154.901	158.399	94.4774	29.0463	TRUE	1.57001	0.000219436	TRUE	1.30182	0.0308833	2	gradual_up_high_HLD3	NA	NA	NA	NA	NA	NA
ENSG00000184956	MUC6	protein_coding	114.829	48.2339	0	8.03211	0	374.993	1.10245	10.165	23.0139	90.5135	703.923	3.14014	TRUE	1.40202	0.000223764	FALSE	0.0942861	0.559915	1	gradual_up	NA	NA	NA	NA	NA	NA
ENSG00000159079	C21orf59	protein_coding	83.2229	101.291	42.9913	90.1382	36.6461	96.7725	46.3031	139.769	85.8594	129.736	105.123	40.8219	TRUE	1.28263	0.000226623	FALSE	0.643686	0.363706	2	gradual_up_high_HLD3	NA	NA	NA	NA	NA	NA
ENSG00000176532	PRR15	protein_coding	194.896	275.898	26.8696	106.202	15.7055	396.498	62.8399	271.915	310.687	386.191	254.158	36.8967	TRUE	1.98314	0.000228723	FALSE	1.08459	0.220348	2	gradual_up_high_HLD3	NA	NA	NA	NA	NA	NA
ENSG00000086570	FAT2	protein_coding	66.7236	113.832	2.68696	84.7834	5.23516	102.149	15.4344	154.17	72.5822	104.845	62.5414	15.7007	TRUE	2.01708	0.000239125	FALSE	1.24214	0.119599	1	gradual_up	NA	NA	NA	NA	NA	NA
ENSG00000184828	ZBTB7C	protein_coding	230.311	326.061	51.0521	298.973	133.497	181.448	131.192	310.881	385.925	310.763	335.328	68.2981	TRUE	1.5337	0.000244837	TRUE	1.41418	0.0137253	1	gradual_up	ZBTB7C	zinc finger and BTB domain containing 7C	Histone modification cofactor	#	#	#
ENSG00000111817	DSE	protein_coding	93.204	117.691	34.0348	63.3644	65.4395	154.567	67.2497	135.534	108.873	124.456	103.792	50.2423	TRUE	1.23035	0.000244837	FALSE	0.592886	0.404384	2	gradual_up_high_HLD3	NA	NA	NA	NA	NA	NA
ENSG00000117228	GBP1	protein_coding	347.892	589.418	73.4434	212.405	128.261	489.239	144.422	656.492	657.665	533.275	244.843	97.3445	TRUE	1.7658	0.000244837	TRUE	1.23622	0.0906742	2	gradual_up_high_HLD3	NA	NA	NA	NA	NA	NA
ENSG00000140263	SORD	protein_coding	153.366	381.048	68.9652	121.374	57.5868	158.599	67.2497	167.723	182.341	235.335	190.286	56.5226	TRUE	1.55972	0.00025199	FALSE	0.747754	0.392659	1	gradual_up	NA	NA	NA	NA	NA	NA
ENSG00000111199	TRPV4	protein_coding	260.763	331.849	25.9739	199.018	28.7934	541.657	95.9135	412.531	432.837	467.653	287.424	44.7471	TRUE	1.94947	0.00025199	FALSE	1.22594	0.130684	2	gradual_up_high_HLD3	NA	NA	NA	NA	NA	NA
ENSG00000182871	COL18A1	protein_coding	318.3	702.285	37.6174	390.004	60.2044	1194.87	103.631	240.573	269.085	224.021	238.19	40.8219	TRUE	1.98924	0.000256229	FALSE	1.12558	0.186647	1	gradual_up	NA	NA	NA	NA	NA	NA
ENSG00000169851	PCDH7	protein_coding	56.3605	113.832	10.7478	28.5586	20.9406	83.3319	15.4344	124.522	88.5148	53.5538	58.5494	21.981	TRUE	1.8499	0.000262329	FALSE	1.07324	0.207345	1	gradual_up	NA	NA	NA	NA	NA	NA
ENSG00000128284	APOL3	protein_coding	143.025	203.547	58.2174	190.093	106.012	150.535	71.6595	148.24	227.483	227.792	123.752	65.943	TRUE	1.2568	0.000262329	TRUE	1.27001	0.00521189	1	gradual_up	NA	NA	NA	NA	NA	NA
ENSG00000170571	EMB	protein_coding	162.89	264.322	30.4522	158.857	41.8813	98.1166	68.3522	232.102	175.259	476.704	204.923	40.8219	TRUE	1.85779	0.000264275	FALSE	1.00147	0.27003	2	gradual_up_high_HLD3	NA	NA	NA	NA	NA	NA
ENSG00000086696	HSD17B2	protein_coding	71.2259	183.289	15.2261	51.7625	18.3231	90.0522	24.254	74.5436	96.4812	47.5196	166.333	15.7007	TRUE	1.90823	0.000264275	FALSE	1.0723	0.220716	1	gradual_up	NA	NA	NA	NA	NA	NA
ENSG00000184985	SORCS2	protein_coding	579.219	271.074	893.86	570.28	743.393	424.724	921.652	418.461	452.311	299.449	549.566	826.643	TRUE	-1.09374	0.000266813	FALSE	-0.537885	0.394878	4	gradual_down	NA	NA	NA	NA	NA	NA
ENSG00000116539	ASH1L	protein_coding	1084.91	873.998	1379.3	971.886	1022.17	981.166	1201.68	850.475	1022.35	1003.19	923.483	1704.31	TRUE	-0.613372	0.000267804	FALSE	-0.495791	0.0534824	4	gradual_down	ASH1L	ash1 (absent, small, or homeotic)-like (Drosophila)	Histone modification write	#	H3K36	H3K36me
ENSG00000128422	KRT17	protein_coding	141.569	229.593	23.2869	148.148	24.867	349.456	62.8399	266.832	115.954	181.027	114.437	40.8219	TRUE	1.859	0.000271468	FALSE	0.836086	0.411666	1	gradual_up	NA	NA	NA	NA	NA	NA
ENSG00000156804	FBXO32	protein_coding	461.629	721.579	234.661	353.413	175.378	1235.19	199.544	653.951	481.521	527.995	365.934	128.746	TRUE	1.60679	0.000271468	FALSE	0.679745	0.486412	1	gradual_up	NA	NA	NA	NA	NA	NA
ENSG00000186204	CYP4F12	protein_coding	60.8986	84.8916	19.7043	25.8813	28.7934	126.342	37.4835	122.828	56.6495	67.8851	93.1468	6.28029	TRUE	1.79591	0.000271468	FALSE	0.610486	0.586185	2	gradual_up_high_HLD3	NA	NA	NA	NA	NA	NA
ENSG00000137831	UACA	protein_coding	201.726	193.9	33.1391	99.9552	39.2637	452.949	99.2209	454.886	220.402	403.539	176.979	44.7471	TRUE	1.89784	0.000272752	FALSE	0.700851	0.535072	2	gradual_up_high_HLD3	NA	NA	NA	NA	NA	NA
ENSG00000064309	CDON	protein_coding	629.194	576.877	1377.51	406.068	497.34	360.209	561.149	415.92	514.271	435.973	379.24	1396.58	TRUE	-1.23825	0.000272887	TRUE	-1.10912	0.0204055	4	gradual_down	NA	NA	NA	NA	NA	NA
ENSG00000100697	DICER1	protein_coding	971.868	778.495	1500.22	953.144	939.711	821.222	1031.9	839.463	775.39	776.153	864.934	1409.92	TRUE	-0.671907	0.000279451	TRUE	-0.548382	0.0509755	4	gradual_down	NA	NA	NA	NA	NA	NA
ENSG00000230937	MIR205HG	lincRNA	52.2484	90.6797	6.26956	58.9022	10.4703	88.7081	23.1515	146.546	42.4871	57.3252	43.912	6.28029	TRUE	1.97778	0.000279564	FALSE	1.02692	0.26987	1	gradual_up	NA	NA	NA	NA	NA	NA
ENSG00000130598	TNNI2	protein_coding	113.787	81.9976	28.6609	185.631	41.8813	206.986	44.0982	151.629	79.6633	212.707	212.907	5.49525	TRUE	1.90991	0.000279564	FALSE	1.27444	0.106155	2	gradual_up_high_HLD3	NA	NA	NA	NA	NA	NA
ENSG00000154122	ANKH	protein_coding	387.119	278.792	690.547	322.177	348.138	322.575	407.908	241.42	253.152	270.786	356.619	766.195	TRUE	-1.02038	0.000279564	TRUE	-0.947559	0.0158656	4	gradual_down	NA	NA	NA	NA	NA	NA
ENSG00000114541	FRMD4B	protein_coding	1200.17	520.926	2231.96	987.057	1598.03	903.21	1515.87	916.548	856.823	863.65	887.555	1920.2	TRUE	-1.12408	0.000283374	FALSE	-0.661205	0.251672	4	gradual_down	NA	NA	NA	NA	NA	NA
ENSG00000171522	PTGER4	protein_coding	126.983	116.726	24.1826	68.7192	143.967	346.768	31.9712	200.76	188.537	188.57	46.5734	40.0368	TRUE	1.82589	0.000289626	TRUE	1.43075	0.0466065	5	gradual_up_high_HLD39	NA	NA	NA	NA	NA	NA
ENSG00000259207	ITGB3	protein_coding	43.5754	148.56	12.5391	35.6983	15.7055	51.0744	3.30736	55.0606	74.3524	52.7995	23.952	6.28029	TRUE	1.98097	0.000289626	TRUE	1.42407	0.059852	1	gradual_up	NA	NA	NA	NA	NA	NA
ENSG00000150054	MPP7	protein_coding	772.637	501.632	1324.67	582.774	1010.39	600.796	861.017	472.674	710.774	576.269	646.705	1211.31	TRUE	-0.967346	0.000291267	FALSE	-0.528415	0.321559	4	gradual_down	NA	NA	NA	NA	NA	NA
ENSG00000197045	GMFB	protein_coding	398.357	337.637	715.626	378.402	438.445	272.845	443.187	271.915	336.356	322.831	333.998	530.684	TRUE	-0.839196	0.000291267	FALSE	-0.529189	0.202998	4	gradual_down	NA	NA	NA	NA	NA	NA
ENSG00000181652	ATG9B	protein_coding	114.103	115.761	37.6174	91.9231	17.0143	143.815	47.4055	387.119	53.994	211.952	134.397	14.1307	TRUE	1.94181	0.000295503	FALSE	0.478476	0.715663	2	gradual_up_high_HLD3	NA	NA	NA	NA	NA	NA
ENSG00000070081	NUCB2	protein_coding	650.445	815.152	369.008	584.559	492.105	748.643	467.441	734.424	853.283	764.085	875.579	450.611	TRUE	0.842375	0.000295503	FALSE	0.559501	0.164042	1	gradual_up	NA	NA	NA	NA	NA	NA
ENSG00000198807	PAX9	protein_coding	248.56	439.893	32.2435	257.028	47.1164	387.09	123.475	449.803	282.362	383.928	262.142	69.0832	TRUE	1.81192	0.000295503	FALSE	0.991058	0.271783	2	gradual_up_high_HLD3	NA	NA	NA	NA	NA	NA
ENSG00000229474	PATL2	protein_coding	92.3262	101.291	17.913	79.4287	58.8956	76.6116	48.508	158.405	123.036	245.141	85.1627	21.196	TRUE	1.73601	0.000299816	FALSE	1.18569	0.112215	2	gradual_up_high_HLD3	NA	NA	NA	NA	NA	NA
ENSG00000187239	FNBP1	protein_coding	339.051	518.032	96.7304	428.379	171.452	479.83	198.442	548.912	490.372	371.86	300.731	124.821	TRUE	1.44446	0.000300789	TRUE	1.16595	0.0485562	1	gradual_up	NA	NA	NA	NA	NA	NA
ENSG00000075673	ATP12A	protein_coding	315.594	599.065	111.956	376.617	86.3802	639.774	42.9957	376.107	555.873	142.559	475.048	65.158	TRUE	1.84536	0.000302349	TRUE	1.47968	0.0390259	1	gradual_up	NA	NA	NA	NA	NA	NA
ENSG00000069011	PITX1	protein_coding	64.6611	103.22	3.58261	24.0963	1.30879	224.458	5.51227	98.2621	64.6158	123.702	45.2427	17.2708	TRUE	2.0817	0.000309558	FALSE	0.748724	0.450666	1	gradual_up	NA	NA	NA	NA	NA	NA
ENSG00000132837	DMGDH	protein_coding	15.1091	13.5055	0.895652	11.6019	1.30879	22.8491	4.40982	48.2839	9.73663	29.4169	22.6214	1.57007	TRUE	2.22987	0.000309558	FALSE	0.85227	0.399552	2	gradual_up_high_HLD3	NA	NA	NA	NA	NA	NA
ENSG00000086102	NFX1	protein_coding	817.48	732.19	1144.64	729.137	850.714	771.492	908.422	688.682	768.309	702.234	671.987	1024.47	TRUE	-0.518042	0.000328228	FALSE	-0.386182	0.0942676	4	gradual_down	NA	NA	NA	NA	NA	NA
ENSG00000120471	TP53AIP1	protein_coding	36.9228	27.011	17.0174	24.9888	19.6319	53.7625	9.92209	73.6965	29.2099	76.1822	55.8881	18.8409	TRUE	1.61089	0.000329724	FALSE	0.537942	0.614342	2	gradual_up_high_HLD3	NA	NA	NA	NA	NA	NA
ENSG00000183615	FAM167B	protein_coding	20.4362	18.3289	7.16521	17.8491	10.4703	43.01	7.71718	30.4951	22.1287	29.4169	31.936	6.28029	TRUE	1.71429	0.00033729	FALSE	0.967188	0.247281	1	gradual_up	NA	NA	NA	NA	NA	NA
ENSG00000124875	CXCL6	protein_coding	264.569	491.021	72.5478	222.222	20.9406	888.425	35.2785	245.655	232.794	270.786	351.296	79.2887	TRUE	1.96578	0.000341643	FALSE	0.815454	0.451875	1	gradual_up	NA	NA	NA	NA	NA	NA
ENSG00000123124	WWP1	protein_coding	610.347	495.844	756.826	550.646	797.053	434.132	758.489	423.543	597.475	483.493	553.558	862.755	TRUE	-0.711378	0.000345481	FALSE	-0.283832	0.554362	4	gradual_down	NA	NA	NA	NA	NA	NA
ENSG00000171150	SOCS5	protein_coding	340.726	243.099	515.895	289.156	321.962	282.253	433.265	266.832	279.707	346.214	312.707	456.891	TRUE	-0.673655	0.000345481	TRUE	-0.641934	0.0153355	4	gradual_down	NA	NA	NA	NA	NA	NA
ENSG00000188910	GJB3	protein_coding	56.3572	92.609	19.7043	46.4078	14.3967	212.362	13.2295	65.2257	49.5683	42.9939	53.2267	10.2055	TRUE	1.93125	0.000358343	FALSE	0.869423	0.400525	1	gradual_up	NA	NA	NA	NA	NA	NA
ENSG00000140022	STON2	protein_coding	24.7984	38.5871	5.37391	16.0642	5.23516	72.5794	7.71718	27.9539	18.5881	32.434	37.2587	10.9905	TRUE	1.85196	0.000368939	FALSE	0.516909	0.67602	1	gradual_up	NA	NA	NA	NA	NA	NA
ENSG00000109956	B3GAT1	protein_coding	29.0289	57.8806	8.95652	32.1284	9.16153	40.3219	4.40982	42.3543	46.9129	16.5941	55.8881	4.71022	TRUE	1.91939	0.000369884	TRUE	1.45656	0.0527008	1	gradual_up	NA	NA	NA	NA	NA	NA
ENSG00000122863	CHST3	protein_coding	70.8282	178.465	13.4348	53.5474	14.3967	119.622	31.9712	64.3786	92.0554	105.599	89.1547	16.4858	TRUE	1.83642	0.000371439	FALSE	0.95762	0.308872	1	gradual_up	NA	NA	NA	NA	NA	NA
ENSG00000196139	AKR1C3	protein_coding	124.086	218.017	17.913	99.9552	54.9692	209.674	57.3276	133.84	213.321	179.518	131.736	48.6722	TRUE	1.66733	0.000372834	TRUE	1.20827	0.0902131	1	gradual_up	NA	NA	NA	NA	NA	NA
ENSG00000164855	TMEM184A	protein_coding	263.879	441.822	89.5652	389.111	137.423	342.736	165.368	471.827	243.416	267.769	303.392	50.2423	TRUE	1.55072	0.000383344	FALSE	1.08388	0.118017	1	gradual_up	NA	NA	NA	NA	NA	NA
ENSG00000187608	ISG15	protein_coding	71.0126	104.185	34.0348	69.6116	51.0428	116.933	36.381	76.2378	115.069	85.9878	66.5334	25.1212	TRUE	1.33043	0.000389412	TRUE	1.144	0.0329391	1	gradual_up	NA	NA	NA	NA	NA	NA
ENSG00000171940	ZNF217	protein_coding	350.925	548.901	62.6956	371.262	112.556	643.806	183.007	484.534	613.408	456.339	315.368	68.2981	TRUE	1.72056	0.000390615	TRUE	1.33256	0.0602228	1	gradual_up	ZNF217	zinc finger protein 217	Histone modification erase cofactor, TF	BHC, LSD-CoREST	#	#
ENSG00000020633	RUNX3	protein_coding	53.0287	89.715	6.26956	66.0418	62.8219	51.0744	6.61473	26.2597	74.3524	115.405	61.2107	23.5511	TRUE	1.79086	0.000400509	TRUE	1.71239	0.0103055	1	gradual_up	NA	NA	NA	NA	NA	NA
ENSG00000110777	POU2AF1	protein_coding	219.154	304.838	15.2261	172.244	15.7055	362.897	87.0939	566.701	179.685	532.521	142.381	31.4014	TRUE	1.99387	0.00040914	FALSE	0.794465	0.459084	2	gradual_up_high_HLD3	NA	NA	NA	NA	NA	NA
ENSG00000117394	SLC2A1	protein_coding	328.232	587.488	87.7739	183.846	75.9098	795.685	123.475	393.048	574.461	457.093	263.472	68.2981	TRUE	1.8066	0.00041026	FALSE	1.0962	0.199124	1	gradual_up	NA	NA	NA	NA	NA	NA
ENSG00000019186	CYP24A1	protein_coding	125.493	466.904	26.8696	132.976	3.92637	162.632	2.20491	107.58	144.279	98.8106	220.891	13.3456	TRUE	1.88376	0.000413739	FALSE	1.072	0.144645	1	gradual_up	NA	NA	NA	NA	NA	NA
ENSG00000137868	STRA6	protein_coding	28.5841	109.973	2.68696	16.9567	2.61758	49.7303	5.51227	25.4126	35.4059	15.0856	47.904	3.14014	TRUE	2.04866	0.000413739	FALSE	1.02153	0.232444	1	gradual_up	NA	NA	NA	NA	NA	NA
ENSG00000124151	NCOA3	protein_coding	657.526	513.208	976.26	558.678	637.381	584.667	704.468	527.735	609.867	618.509	561.542	940.473	TRUE	-0.626068	0.000413914	TRUE	-0.525841	0.0500796	4	gradual_down	NCOA3	nuclear receptor coactivator 3	Histone modification write	#	#	#
ENSG00000198846	TOX	protein_coding	445.693	136.984	921.626	371.262	585.029	344.08	593.121	239.726	255.808	337.163	292.747	825.073	TRUE	-1.36149	0.00041895	FALSE	-0.827665	0.239694	4	gradual_down	NA	NA	NA	NA	NA	NA
ENSG00000254470	AP5B1	protein_coding	117.684	82.9623	242.722	85.6759	116.482	91.3963	117.963	78.7791	116.84	69.3937	94.4774	197.829	TRUE	-1.08853	0.000419237	FALSE	-0.74948	0.148538	4	gradual_down	NA	NA	NA	NA	NA	NA
ENSG00000177335	C8orf31	protein_coding	12.6935	26.0463	1.7913	12.4944	6.54395	14.7847	2.20491	33.0364	16.8178	16.5941	9.31468	0	TRUE	2.23202	0.000422259	TRUE	1.58821	0.0430789	1	gradual_up	NA	NA	NA	NA	NA	NA
ENSG00000234602	MCIDAS	protein_coding	64.3255	120.585	3.58261	94.6004	5.23516	61.8269	18.7417	122.828	78.7782	125.21	65.2027	10.9905	TRUE	1.92374	0.000428527	TRUE	1.3276	0.0840197	2	gradual_up_high_HLD3	NA	NA	NA	NA	NA	NA
ENSG00000130038	EFCAB4B	protein_coding	103.622	249.851	22.3913	89.2457	39.2637	103.493	49.6105	110.968	181.455	125.21	146.373	21.981	TRUE	1.72594	0.000428527	TRUE	1.26854	0.0823384	1	gradual_up	NA	NA	NA	NA	NA	NA
ENSG00000255160		lincRNA	59.9253	47.2692	6.26956	30.3435	5.23516	149.191	30.8687	163.488	25.6693	122.947	73.1867	4.71022	TRUE	2.0576	0.000430887	FALSE	0.315615	0.836308	2	gradual_up_high_HLD3	NA	NA	NA	NA	NA	NA
ENSG00000147526	TACC1	protein_coding	1842.3	866.28	3309.43	1450.24	2709.2	1295.68	2059.38	1206.25	1198.49	1306.41	1322.68	3541.3	TRUE	-1.19902	0.000434851	FALSE	-0.661033	0.329281	4	gradual_down	NA	NA	NA	NA	NA	NA
ENSG00000142611	PRDM16	protein_coding	491.588	454.363	634.121	472.11	501.267	388.434	640.526	460.815	413.364	389.962	455.088	597.413	TRUE	-0.528895	0.000435321	FALSE	-0.426922	0.0633428	4	gradual_down	PRDM16	PR domain containing 16	Histone modification write cofactor, TF	#	H3K9, DNA motif	H3K9me
ENSG00000171631	P2RY6	protein_coding	53.1187	161.101	11.6435	70.5041	5.23516	104.837	6.61473	71.1553	56.6495	42.9939	42.5814	10.9905	TRUE	1.94793	0.00044094	FALSE	1.21052	0.144645	1	gradual_up	NA	NA	NA	NA	NA	NA
ENSG00000124664	SPDEF	protein_coding	171.369	294.227	70.7565	242.748	124.335	307.79	80.4792	154.17	163.752	135.016	226.214	85.5689	TRUE	1.32689	0.00044261	TRUE	1.01044	0.0807015	1	gradual_up	NA	NA	NA	NA	NA	NA
ENSG00000006118	TMEM132A	protein_coding	122.059	372.365	17.0174	190.986	18.3231	184.137	45.2006	157.558	112.414	99.5648	131.736	13.3456	TRUE	1.89963	0.000443036	FALSE	1.23841	0.12592	1	gradual_up	NA	NA	NA	NA	NA	NA
ENSG00000065357	DGKA	protein_coding	138.78	232.487	69.8608	178.491	95.5417	196.233	61.7375	141.463	138.968	185.553	134.397	91.8492	TRUE	1.15136	0.00044579	FALSE	0.800427	0.14276	1	gradual_up	NA	NA	NA	NA	NA	NA
ENSG00000164211	STARD4	protein_coding	566.861	322.202	633.226	559.57	742.084	377.682	800.382	375.259	474.439	433.71	513.638	1003.28	TRUE	-0.955727	0.000456187	FALSE	-0.429984	0.491903	4	gradual_down	NA	NA	NA	NA	NA	NA
ENSG00000070540	WIPI1	protein_coding	389.924	622.217	229.287	392.681	289.243	405.907	221.593	457.427	494.798	554.395	367.264	254.352	TRUE	0.976644	0.00046393	FALSE	0.689865	0.137728	1	gradual_up	NA	NA	NA	NA	NA	NA
ENSG00000187164	KIAA1598	protein_coding	351.615	290.368	482.756	381.079	362.535	279.565	377.039	306.645	299.18	281.346	295.408	511.844	TRUE	-0.640802	0.00046393	FALSE	-0.388518	0.262218	4	gradual_down	NA	NA	NA	NA	NA	NA
ENSG00000152784	PRDM8	protein_coding	199.644	528.643	36.7217	290.049	41.8813	176.072	71.6595	421.002	268.2	192.341	153.027	16.4858	TRUE	1.86015	0.00046393	TRUE	1.38113	0.0666829	1	gradual_up	PRDM8	PR domain containing 8	Histone modification write	#	#	#
ENSG00000042980	ADAM28	protein_coding	472.416	1466.31	97.626	438.196	134.805	353.488	221.593	819.98	608.097	537.801	455.088	63.5879	TRUE	1.82413	0.00046393	FALSE	1.09164	0.211428	1	gradual_up	NA	NA	NA	NA	NA	NA
ENSG00000144834	TAGLN3	protein_coding	19.2969	33.7637	1.7913	6.2472	3.92637	48.3863	7.71718	38.1189	19.4733	18.857	29.2747	4.71022	TRUE	2.00896	0.000478287	FALSE	0.649338	0.582933	1	gradual_up	NA	NA	NA	NA	NA	NA
ENSG00000115353	TACR1	protein_coding	24.9393	43.4105	2.68696	24.0963	5.23516	34.9456	3.30736	22.0243	72.5822	25.6455	37.2587	3.14014	TRUE	1.91728	0.000480981	TRUE	1.88881	0.00638349	1	gradual_up	NA	NA	NA	NA	NA	NA
ENSG00000179627	ZBTB42	protein_coding	342.019	288.439	481.861	274.877	424.048	193.545	511.539	255.82	291.214	264.752	311.376	464.741	TRUE	-0.849221	0.000480981	FALSE	-0.534974	0.226769	4	gradual_down	NA	NA	NA	NA	NA	NA
ENSG00000143995	MEIS1	protein_coding	122.37	178.465	22.3913	168.674	35.3373	169.352	59.5325	219.395	142.509	188.57	117.099	44.7471	TRUE	1.6459	0.000483356	FALSE	1.11574	0.141751	1	gradual_up	NA	NA	NA	NA	NA	NA
ENSG00000152894	PTPRK	protein_coding	1206.45	1047.64	1765.33	1062.92	1320.57	1077.94	1313.02	904.689	1151.58	948.883	1087.16	1591.27	TRUE	-0.608174	0.000484022	FALSE	-0.393153	0.212059	4	gradual_down	NA	NA	NA	NA	NA	NA
ENSG00000198885	ITPRIPL1	protein_coding	22.6104	55.9513	2.68696	33.0209	2.61758	17.4728	1.10245	29.648	47.798	28.6626	26.6134	3.14014	TRUE	1.94967	0.000513843	TRUE	1.73368	0.0139997	1	gradual_up	NA	NA	NA	NA	NA	NA
ENSG00000196711	FAM150A	protein_coding	12.3447	19.2935	0	12.4944	13.0879	13.4406	3.30736	22.0243	23.899	12.8227	14.6373	0.785036	TRUE	2.15206	0.000513843	TRUE	2.08983	0.00523589	1	gradual_up	NA	NA	NA	NA	NA	NA
ENSG00000158258	CLSTN2	protein_coding	17.9548	27.9756	1.7913	8.03211	3.92637	29.5694	0	17.7888	30.9802	53.5538	19.96	3.92518	TRUE	2.08218	0.000521201	FALSE	1.27334	0.110398	2	gradual_up_high_HLD3	NA	NA	NA	NA	NA	NA
ENSG00000085719	CPNE3	protein_coding	821.053	656.945	1035.37	760.373	943.638	598.108	941.496	553.995	818.762	749.753	739.851	1233.29	TRUE	-0.680416	0.000526747	FALSE	-0.338639	0.428876	4	gradual_down	NA	NA	NA	NA	NA	NA
ENSG00000196074	SYCP2	protein_coding	90.7371	188.112	30.4522	111.557	27.4846	139.783	50.7129	171.112	63.7307	119.93	77.1787	18.0558	TRUE	1.67285	0.000569661	FALSE	0.78506	0.43159	1	gradual_up	NA	NA	NA	NA	NA	NA
ENSG00000086159	AQP6	protein_coding	24.4484	40.5164	3.58261	31.236	1.30879	88.7081	3.30736	22.8713	25.6693	29.4169	19.96	2.35511	TRUE	1.98847	0.000569661	FALSE	1.20687	0.125098	1	gradual_up	NA	NA	NA	NA	NA	NA
ENSG00000168781	PPIP5K1	protein_coding	153.734	242.134	74.3391	165.997	90.3065	168.008	123.475	220.243	145.164	201.393	182.301	77.7186	TRUE	1.07385	0.000569661	FALSE	0.509091	0.460807	2	gradual_up_high_HLD3	NA	NA	NA	NA	NA	NA
ENSG00000128602	SMO	protein_coding	51.0097	161.101	7.16521	38.3756	18.3231	28.2253	16.5368	87.2499	92.0554	61.0966	43.912	7.06533	TRUE	1.87794	0.000569661	TRUE	1.35095	0.080433	1	gradual_up	NA	NA	NA	NA	NA	NA
ENSG00000182667	NTM	protein_coding	125.326	592.312	0.895652	253.458	20.9406	59.1388	12.127	218.548	120.38	69.3937	30.6054	0.785036	TRUE	1.24643	0.000569661	TRUE	0.888791	0.0330061	1	gradual_up	NA	NA	NA	NA	NA	NA
ENSG00000106617	PRKAG2	protein_coding	417.931	303.873	571.426	463.185	392.637	391.122	468.543	333.752	365.566	331.883	373.918	601.338	TRUE	-0.646525	0.000572228	FALSE	-0.415	0.222041	4	gradual_down	PRKAG2	protein kinase, AMP-activated, gamma 2 non-catalytic subunit	Histone modification write cofactor	#	#	#
ENSG00000081479	LRP2	protein_coding	1316.49	265.286	2929.68	1005.8	1742	744.611	1478.39	721.718	874.526	804.062	1036.59	2878.73	TRUE	-1.50915	0.000572228	FALSE	-0.837841	0.329281	4	gradual_down	NA	NA	NA	NA	NA	NA
ENSG00000085117	CD82	protein_coding	500.903	896.185	248.096	544.399	328.506	635.742	305.38	528.582	709.004	452.567	626.745	234.726	TRUE	1.15017	0.000578906	TRUE	0.906682	0.0753724	1	gradual_up	NA	NA	NA	NA	NA	NA
ENSG00000162639	HENMT1	protein_coding	19.3145	44.3752	9.85217	13.3869	18.3231	20.1609	2.20491	21.1772	14.1624	41.4854	22.6214	4.71022	TRUE	1.82383	0.000578906	FALSE	0.964188	0.307286	1	gradual_up	NA	NA	NA	NA	NA	NA
ENSG00000105696	TMEM59L	protein_coding	34.7866	53.0573	5.37391	30.3435	6.54395	37.6338	18.7417	72.8495	36.2911	72.4108	43.912	5.49525	TRUE	1.85324	0.000579772	FALSE	0.88196	0.3836	2	gradual_up_high_HLD3	NA	NA	NA	NA	NA	NA
ENSG00000163281	GNPDA2	protein_coding	136.903	122.514	173.756	139.223	154.437	96.7725	155.446	99.9562	150.475	110.879	107.784	194.689	TRUE	-0.681815	0.000580942	FALSE	-0.237905	0.627889	4	gradual_down	NA	NA	NA	NA	NA	NA
ENSG00000103222	ABCC1	protein_coding	401.335	653.087	210.478	482.819	248.67	504.023	224.901	440.485	484.176	554.395	365.934	245.716	TRUE	1.06782	0.000580942	FALSE	0.766846	0.134174	1	gradual_up	NA	NA	NA	NA	NA	NA
ENSG00000158815	FGF17	protein_coding	12.7608	25.0816	2.68696	9.81703	2.61758	21.505	6.61473	26.2597	6.19604	23.3827	14.6373	1.57007	TRUE	1.98383	0.000584999	FALSE	0.529662	0.673618	2	gradual_up_high_HLD3	NA	NA	NA	NA	NA	NA
ENSG00000135930	EIF4E2	protein_coding	557.786	398.412	818.626	589.022	613.823	370.961	653.756	399.825	473.554	472.179	558.881	786.606	TRUE	-0.751166	0.000584999	FALSE	-0.415255	0.348844	4	gradual_down	NA	NA	NA	NA	NA	NA
ENSG00000159267	HLCS	protein_coding	305.304	294.227	381.548	262.382	273.537	279.565	377.039	254.126	314.228	248.912	266.134	406.649	TRUE	-0.527077	0.000593903	FALSE	-0.445403	0.0569062	4	gradual_down	HLCS	holocarboxylase synthetase (biotin-(proprionyl-CoA-carboxylase (ATP-hydrolysing)) ligase)	Histone modification write	#	H1, H2A, H2B, H4	#
ENSG00000204261	TAPSAR1	lincRNA	82.0275	109.009	42.9913	70.5041	71.9835	81.9878	35.2785	110.968	145.164	127.473	73.1867	33.7566	TRUE	1.27369	0.000603958	TRUE	1.19109	0.020042	1	gradual_up	NA	NA	NA	NA	NA	NA
ENSG00000165449	SLC16A9	protein_coding	32.3226	60.7747	5.37391	33.9134	5.23516	43.01	3.30736	49.131	59.3049	33.9426	50.5654	10.9905	TRUE	1.87605	0.000603958	TRUE	1.41753	0.0633359	1	gradual_up	NA	NA	NA	NA	NA	NA
ENSG00000168077	SCARA3	protein_coding	236.624	596.171	24.1826	254.35	75.9098	284.941	105.836	291.398	439.919	314.534	171.656	43.962	TRUE	1.77442	0.000603958	TRUE	1.42966	0.0534824	1	gradual_up	NA	NA	NA	NA	NA	NA
ENSG00000064195	DLX3	protein_coding	42.7615	50.1632	23.2869	48.1927	24.867	69.8913	18.7417	45.7427	60.1901	59.588	53.2267	16.4858	TRUE	1.32903	0.000605444	TRUE	1.03608	0.0750752	2	gradual_up_high_HLD3	NA	NA	NA	NA	NA	NA
ENSG00000091073	DTX2	protein_coding	364.536	574.948	194.356	337.349	184.539	469.078	203.954	472.674	558.528	414.854	428.475	171.138	TRUE	1.19391	0.00061275	FALSE	0.825518	0.16075	1	gradual_up	NA	NA	NA	NA	NA	NA
ENSG00000167757	KLK11	protein_coding	530.354	1055.36	167.487	799.641	259.14	641.118	307.585	632.774	720.511	495.561	596.139	158.577	TRUE	1.4407	0.00061275	TRUE	1.23355	0.0437182	1	gradual_up	NA	NA	NA	NA	NA	NA
ENSG00000221890	NPTXR	protein_coding	55.5419	149.525	14.3304	44.6228	15.7055	80.6438	16.5368	49.9781	102.677	80.7079	45.2427	10.9905	TRUE	1.8045	0.000612915	TRUE	1.30266	0.0941691	1	gradual_up	NA	NA	NA	NA	NA	NA
ENSG00000196220	SRGAP3	protein_coding	398.775	535.396	34.9304	380.187	88.9977	505.368	212.774	797.109	531.974	791.239	428.475	80.0737	TRUE	1.79675	0.000617884	FALSE	1.07515	0.223654	2	gradual_up_high_HLD3	NA	NA	NA	NA	NA	NA
ENSG00000140396	NCOA2	protein_coding	750.988	663.698	1074.78	727.352	605.97	564.506	833.456	625.997	799.289	675.834	660.011	1029.97	TRUE	-0.604899	0.000617884	FALSE	-0.44914	0.120999	4	gradual_down	NCOA2	nuclear receptor coactivator 2	Chromatin remodelling cofactor	#	#	#
ENSG00000198483	ANKRD35	protein_coding	70.3792	76.2095	7.16521	120.482	7.85274	55.1066	17.6393	143.158	115.954	102.582	113.107	14.9157	TRUE	1.82679	0.000617884	TRUE	1.55829	0.031619	2	gradual_up_high_HLD3	NA	NA	NA	NA	NA	NA
ENSG00000260337		lincRNA	158.542	187.147	48.3652	156.18	45.8077	168.008	103.631	315.963	59.3049	354.511	276.779	28.2613	TRUE	1.70582	0.000627294	FALSE	0.401311	0.766437	2	gradual_up_high_HLD3	NA	NA	NA	NA	NA	NA
ENSG00000013725	CD6	protein_coding	36.6257	150.49	8.06087	26.7737	17.0143	33.6016	3.30736	13.5534	64.6158	62.6052	21.2907	1.57007	TRUE	1.86302	0.000650939	TRUE	1.35116	0.060251	1	gradual_up	NA	NA	NA	NA	NA	NA
ENSG00000014257	ACPP	protein_coding	213.416	117.691	346.617	203.48	260.449	137.094	210.569	116.898	150.475	163.679	174.317	466.311	TRUE	-1.16287	0.000672247	FALSE	-0.668833	0.315661	4	gradual_down	NA	NA	NA	NA	NA	NA
ENSG00000150893	FREM2	protein_coding	1327.42	455.328	2235.55	1329.76	1617.66	749.987	1644.86	841.157	732.903	879.489	1192.28	2922.69	TRUE	-1.30399	0.000675651	FALSE	-0.773865	0.290544	4	gradual_down	NA	NA	NA	NA	NA	NA
ENSG00000145824	CXCL14	protein_coding	18.6821	35.6931	1.7913	0	6.54395	34.9456	3.30736	18.6359	15.9327	30.1712	54.5574	3.92518	TRUE	2.11443	0.000678892	FALSE	0.577739	0.615827	1	gradual_up	NA	NA	NA	NA	NA	NA
ENSG00000168234	TTC39C	protein_coding	156.35	274.933	19.7043	132.084	66.7483	193.545	90.4013	243.961	288.558	217.987	163.672	28.2613	TRUE	1.69785	0.000690312	TRUE	1.30622	0.0753077	2	gradual_up_high_HLD3	NA	NA	NA	NA	NA	NA
ENSG00000198794	SCAMP5	protein_coding	52.8258	98.3971	10.7478	37.4832	39.2637	48.3863	34.1761	60.9902	72.5822	68.6394	93.1468	17.2708	TRUE	1.53353	0.000701781	FALSE	1.01797	0.174675	1	gradual_up	NA	NA	NA	NA	NA	NA
ENSG00000186081	KRT5	protein_coding	232.065	464.974	6.26956	197.233	18.3231	670.687	35.2785	459.968	134.543	353.757	123.752	87.9241	TRUE	1.95736	0.000709015	FALSE	0.693236	0.531714	1	gradual_up	NA	NA	NA	NA	NA	NA
ENSG00000111877	MCM9	protein_coding	356.781	305.803	479.174	323.069	348.138	251.34	406.806	345.611	331.931	310.763	314.038	507.918	TRUE	-0.59048	0.00071968	FALSE	-0.466228	0.0906742	4	gradual_down	NA	NA	NA	NA	NA	NA
ENSG00000125430	HS3ST3B1	protein_coding	52.899	84.8916	6.26956	49.9776	17.0143	64.515	26.4589	61.8373	95.596	88.2507	74.5174	12.5606	TRUE	1.72517	0.00072236	TRUE	1.30972	0.0790712	2	gradual_up_high_HLD3	NA	NA	NA	NA	NA	NA
ENSG00000258175		lincRNA	13.5085	25.0816	0	5.35474	2.61758	16.1288	1.10245	31.3422	18.5881	27.154	17.2987	3.92518	TRUE	2.12723	0.00072433	FALSE	1.07093	0.241847	2	gradual_up_high_HLD3	NA	NA	NA	NA	NA	NA
ENSG00000116141	MARK1	protein_coding	75.1717	106.115	21.4956	70.5041	27.4846	114.245	40.7908	122.828	116.84	109.37	70.5254	26.6912	TRUE	1.51792	0.000737435	FALSE	1.02651	0.168244	2	gradual_up_high_HLD3	NA	NA	NA	NA	NA	NA
ENSG00000111052	LIN7A	protein_coding	35.5866	3.85871	60.0087	49.0851	60.2044	21.505	34.1761	13.5534	15.9327	11.3142	7.98401	113.83	TRUE	-1.88612	0.000737435	FALSE	-0.542133	0.715663	4	gradual_down	NA	NA	NA	NA	NA	NA
ENSG00000144357	UBR3	protein_coding	683.373	603.888	823.104	569.388	722.452	587.355	886.373	507.405	574.461	603.423	662.673	976.585	TRUE	-0.583791	0.000742585	TRUE	-0.515593	0.0459998	4	gradual_down	NA	NA	NA	NA	NA	NA
ENSG00000164749	HNF4G	protein_coding	58.8031	116.726	8.06087	40.1606	9.16153	73.9234	26.4589	88.097	96.4812	98.8106	77.1787	11.7755	TRUE	1.81576	0.000742585	FALSE	1.07772	0.227946	2	gradual_up_high_HLD3	NA	NA	NA	NA	NA	NA
ENSG00000166164	BRD7	protein_coding	556.417	505.491	770.26	497.099	626.911	415.315	650.448	470.133	494.798	458.602	520.291	711.243	TRUE	-0.57341	0.000754642	FALSE	-0.392035	0.188695	4	gradual_down	BRD7	bromodomain containing 7	Histone modification read	SWI/SNF BRM-BRG1	H3K9ac, H3K14ac, H3K8ac	#
ENSG00000140470	ADAMTS17	protein_coding	29.9408	53.0573	18.8087	36.5907	19.6319	45.6981	13.2295	40.6602	20.3584	36.2054	37.2587	7.85036	TRUE	1.44698	0.000776285	FALSE	0.784377	0.348844	1	gradual_up	NA	NA	NA	NA	NA	NA
ENSG00000128052	KDR	protein_coding	562.955	1963.12	82.4	513.163	155.746	599.452	183.007	757.296	1194.06	383.928	296.739	63.5879	TRUE	1.79096	0.000779229	TRUE	1.453	0.0527008	1	gradual_up	NA	NA	NA	NA	NA	NA
ENSG00000176595	KBTBD11	protein_coding	107.15	47.2692	180.026	81.2136	74.601	110.213	220.491	50.8252	71.697	92.7763	87.8241	161.717	TRUE	-1.161	0.000783336	TRUE	-1.16786	0.0139997	4	gradual_down	NA	NA	NA	NA	NA	NA
ENSG00000177707	PVRL3	protein_coding	171.636	123.479	248.096	133.869	253.905	56.4506	239.233	114.357	159.327	116.913	133.067	309.304	TRUE	-1.174	0.000783336	FALSE	-0.492918	0.549782	4	gradual_down	NA	NA	NA	NA	NA	NA
ENSG00000134339	SAA2	protein_coding	139.026	209.335	60.0087	82.106	45.8077	186.825	18.7417	114.357	206.24	152.364	407.184	46.3171	TRUE	1.75087	0.000784648	FALSE	0.972785	0.304502	1	gradual_up	NA	NA	NA	NA	NA	NA
ENSG00000205213	LGR4	protein_coding	114.68	186.183	12.5391	76.7513	14.3967	216.394	55.1227	199.065	167.293	199.13	115.768	18.8409	TRUE	1.8382	0.000784648	FALSE	0.979345	0.312486	2	gradual_up_high_HLD3	NA	NA	NA	NA	NA	NA
ENSG00000172575	RASGRP1	protein_coding	189.397	46.3045	832.956	90.1382	88.9977	141.127	46.3031	29.648	85.8594	52.0453	67.8641	602.123	TRUE	-1.98213	0.000786434	TRUE	-1.62409	0.0569062	4	gradual_down	NA	NA	NA	NA	NA	NA
ENSG00000104219	ZDHHC2	protein_coding	566.263	438.928	761.304	529.227	585.029	340.048	649.346	356.624	599.245	549.869	480.371	938.903	TRUE	-0.819355	0.000792164	FALSE	-0.434191	0.398839	4	gradual_down	NA	NA	NA	NA	NA	NA
ENSG00000142731	PLK4	protein_coding	32.3967	38.5871	2.68696	24.9888	17.0143	61.8269	19.8442	40.6602	35.4059	67.8851	37.2587	10.2055	TRUE	1.70552	0.000795697	FALSE	0.91149	0.334722	2	gradual_up_high_HLD3	NA	NA	NA	NA	NA	NA
ENSG00000046604	DSG2	protein_coding	772.321	556.619	1202.86	628.29	804.906	588.699	790.46	451.497	823.188	633.594	701.262	1314.15	TRUE	-0.87025	0.000801223	FALSE	-0.52196	0.300931	4	gradual_down	NA	NA	NA	NA	NA	NA
ENSG00000204536	CCHCR1	protein_coding	332.573	379.118	227.496	322.177	223.803	401.875	272.306	459.968	372.647	421.642	391.216	186.054	TRUE	0.815503	0.000801223	FALSE	0.408178	0.447216	2	gradual_up_high_HLD3	NA	NA	NA	NA	NA	NA
ENSG00000145014	TMEM44	protein_coding	82.6283	91.6443	46.5739	86.5683	61.5131	115.589	51.8154	124.522	83.2039	96.5477	90.4854	60.4478	TRUE	0.917119	0.000801223	FALSE	0.512787	0.358232	1	gradual_up	NA	NA	NA	NA	NA	NA
ENSG00000170209	ANKK1	protein_coding	69.6617	49.1985	14.3304	41.9455	9.16153	106.181	35.2785	199.065	54.8792	161.416	83.8321	10.9905	TRUE	1.86519	0.000819984	FALSE	0.516007	0.688843	2	gradual_up_high_HLD3	NA	NA	NA	NA	NA	NA
ENSG00000132405	TBC1D14	protein_coding	670.616	485.233	1006.71	632.752	870.346	465.046	768.411	474.369	584.198	613.229	568.195	908.287	TRUE	-0.752661	0.000826756	FALSE	-0.350234	0.497722	4	gradual_down	NA	NA	NA	NA	NA	NA
ENSG00000089127	OAS1	protein_coding	76.8213	224.77	6.26956	42.8379	35.3373	47.0422	23.1515	90.6383	174.374	109.37	73.1867	18.0558	TRUE	1.79492	0.0008483	TRUE	1.45002	0.0553578	1	gradual_up	NA	NA	NA	NA	NA	NA
ENSG00000106665	CLIP2	protein_coding	33.6193	68.4921	5.37391	34.8058	18.3231	57.7947	14.3319	32.1893	61.0752	29.4169	38.5894	9.42043	TRUE	1.67422	0.000898066	TRUE	1.4361	0.0406832	1	gradual_up	NA	NA	NA	NA	NA	NA
ENSG00000189058	APOD	protein_coding	247.708	550.831	88.6695	228.469	65.4395	290.318	125.68	362.553	309.802	350.74	254.158	98.1295	TRUE	1.50403	0.000900656	FALSE	0.760897	0.411666	1	gradual_up	NA	NA	NA	NA	NA	NA
ENSG00000230453	ANKRD18B	protein_coding	50.5947	35.6931	4.47826	12.4944	3.92637	49.7303	18.7417	151.629	55.7643	116.913	102.461	4.71022	TRUE	1.96312	0.00090067	FALSE	0.646417	0.562346	2	gradual_up_high_HLD3	NA	NA	NA	NA	NA	NA
ENSG00000002587	HS3ST1	protein_coding	287.948	785.247	26.8696	146.363	73.2923	502.679	120.168	375.259	526.663	278.329	263.472	69.0832	TRUE	1.79184	0.000919078	FALSE	1.12063	0.203903	1	gradual_up	NA	NA	NA	NA	NA	NA
ENSG00000042088	TDP1	protein_coding	67.7652	107.079	5.37391	60.6871	17.0143	81.9878	29.7663	106.733	130.117	125.21	66.5334	14.9157	TRUE	1.76624	0.000919601	TRUE	1.33259	0.0849692	2	gradual_up_high_HLD3	NA	NA	NA	NA	NA	NA
ENSG00000174705	SH3PXD2B	protein_coding	194.629	390.694	86.8782	146.363	85.0714	314.511	60.635	219.395	287.673	202.147	236.859	110.69	TRUE	1.41968	0.000922716	FALSE	0.829801	0.305638	1	gradual_up	NA	NA	NA	NA	NA	NA
ENSG00000198961	PJA2	protein_coding	782.972	670.451	1027.31	731.815	816.685	680.096	884.168	529.429	770.079	648.68	765.134	1088.85	TRUE	-0.592443	0.000940468	FALSE	-0.363828	0.293215	4	gradual_down	NA	NA	NA	NA	NA	NA
ENSG00000185860	C1orf110	protein_coding	130.623	90.6797	6.26956	79.4287	6.54395	177.416	28.6638	387.966	147.82	279.083	192.947	40.0368	TRUE	1.89922	0.000963284	FALSE	0.813232	0.43649	2	gradual_up_high_HLD3	NA	NA	NA	NA	NA	NA
ENSG00000133328	HRASLS2	protein_coding	52.8014	39.5518	20.6	19.6341	17.0143	90.0522	20.9466	131.298	53.994	96.5477	69.1947	21.981	TRUE	1.6376	0.000965202	FALSE	0.388952	0.773515	2	gradual_up_high_HLD3	NA	NA	NA	NA	NA	NA
ENSG00000153246	PLA2R1	protein_coding	65.4875	161.101	25.9739	63.3644	14.3967	81.9878	28.6638	87.2499	80.5485	89.7592	73.1867	14.1307	TRUE	1.65429	0.000973067	FALSE	0.890307	0.348844	1	gradual_up	NA	NA	NA	NA	NA	NA
ENSG00000134318	ROCK2	protein_coding	755.475	646.334	1041.64	695.224	752.554	705.633	792.665	643.786	678.024	688.657	585.494	1080.21	TRUE	-0.560646	0.000977679	FALSE	-0.447059	0.096932	4	gradual_down	NA	NA	NA	NA	NA	NA
ENSG00000197446	CYP2F1	protein_coding	345.502	868.21	51.9478	362.338	41.8813	498.647	133.397	555.689	484.176	381.665	326.014	96.5594	TRUE	1.76119	0.000978907	FALSE	1.08054	0.226782	1	gradual_up	NA	NA	NA	NA	NA	NA
ENSG00000116852	KIF21B	protein_coding	28.4386	58.8453	5.37391	27.6662	24.867	53.7625	13.2295	21.1772	43.3723	36.9597	21.2907	6.28029	TRUE	1.67294	0.000982318	TRUE	1.41504	0.0466065	1	gradual_up	NA	NA	NA	NA	NA	NA
ENSG00000225950	NTF4	protein_coding	37.6419	88.7503	10.7478	40.1606	22.2494	37.6338	19.8442	66.9199	30.9802	29.4169	53.2267	14.1307	TRUE	1.55649	0.00100412	FALSE	0.832094	0.362537	1	gradual_up	NA	NA	NA	NA	NA	NA
ENSG00000148468	FAM171A1	protein_coding	61.4241	124.443	27.7652	51.7625	19.6319	168.008	19.8442	71.1553	69.0416	46.011	63.8721	14.1307	TRUE	1.69071	0.00101527	FALSE	0.848245	0.399522	1	gradual_up	NA	NA	NA	NA	NA	NA
ENSG00000007933	FMO3	protein_coding	233.725	545.043	24.1826	365.015	27.4846	189.513	81.5816	408.296	400.087	329.62	170.325	29.8314	TRUE	1.76096	0.00102443	TRUE	1.46032	0.0511849	2	gradual_up_high_HLD3	NA	NA	NA	NA	NA	NA
ENSG00000173917	HOXB2	protein_coding	28.8853	122.514	1.7913	44.6228	7.85274	18.8169	5.51227	30.4951	28.3247	15.8399	37.2587	4.71022	TRUE	1.85602	0.00102748	TRUE	1.27854	0.096932	1	gradual_up	NA	NA	NA	NA	NA	NA
ENSG00000124496	TRERF1	protein_coding	131.268	201.618	17.0174	137.438	32.7198	163.976	77.1718	273.609	175.259	207.427	135.728	21.981	TRUE	1.7223	0.00102748	FALSE	1.07578	0.220716	2	gradual_up_high_HLD3	NA	NA	NA	NA	NA	NA
ENSG00000121297	TSHZ3	protein_coding	26.2802	43.4105	6.26956	11.6019	11.7791	49.7303	7.71718	44.8956	42.4871	45.2567	17.2987	8.6354	TRUE	1.7662	0.00102748	FALSE	1.03597	0.257491	1	gradual_up	NA	NA	NA	NA	NA	NA
ENSG00000112290	WASF1	protein_coding	20.7692	56.916	1.7913	26.7737	6.54395	20.1609	5.51227	22.0243	30.095	33.1883	19.96	5.49525	TRUE	1.84867	0.00102748	TRUE	1.39021	0.0747851	1	gradual_up	NA	NA	NA	NA	NA	NA
ENSG00000185532	PRKG1	protein_coding	94.8608	23.1523	176.443	94.6004	106.012	59.1388	113.553	44.0485	64.6158	75.4279	74.5174	211.96	TRUE	-1.39026	0.0010735	FALSE	-0.784695	0.348844	4	gradual_down	NA	NA	NA	NA	NA	NA
ENSG00000160469	BRSK1	protein_coding	28.0024	143.737	2.68696	37.4832	1.30879	17.4728	2.20491	27.9539	22.1287	33.9426	15.968	3.14014	TRUE	1.82989	0.00107375	FALSE	1.00203	0.177088	1	gradual_up	NA	NA	NA	NA	NA	NA
ENSG00000132000	PODNL1	protein_coding	8.42976	22.1876	0.895652	5.35474	1.30879	13.4406	1.10245	16.9417	2.65544	15.8399	10.6453	2.35511	TRUE	2.21641	0.00107375	FALSE	0.490424	0.705731	1	gradual_up	NA	NA	NA	NA	NA	NA
ENSG00000164080	RAD54L2	protein_coding	210.463	164.96	289.295	168.674	217.259	185.481	243.642	201.607	175.259	173.484	161.011	334.425	TRUE	-0.685387	0.00108593	TRUE	-0.614969	0.05034	4	gradual_down	RAD54L2	RAD54-like 2 (S. cerevisiae)	Chromatin remodelling	#	#	#
ENSG00000167964	RAB26	protein_coding	26.4684	39.5518	1.7913	21.419	2.61758	36.2897	14.3319	60.9902	19.4733	50.5367	42.5814	1.57007	TRUE	1.92849	0.00108593	FALSE	0.713113	0.529055	2	gradual_up_high_HLD3	NA	NA	NA	NA	NA	NA
ENSG00000121966	CXCR4	protein_coding	82.545	121.549	23.2869	78.5362	81.145	95.4284	22.0491	31.3422	150.475	168.204	103.792	32.1865	TRUE	1.56401	0.00108593	TRUE	1.51288	0.0192306	1	gradual_up	NA	NA	NA	NA	NA	NA
ENSG00000166869	CHP2	protein_coding	95.4761	534.431	18.8087	3.56983	6.54395	102.149	22.0491	142.311	8.85148	200.638	9.31468	1.57007	TRUE	2.16047	0.00108593	FALSE	-0.299847	0.736932	1	gradual_up	NA	NA	NA	NA	NA	NA
ENSG00000113108	APBB3	protein_coding	280.361	372.365	165.696	307.005	268.302	325.263	243.642	415.92	202.699	343.197	312.707	127.176	TRUE	0.935307	0.00109383	FALSE	0.502712	0.402441	1	gradual_up	NA	NA	NA	NA	NA	NA
ENSG00000130382	MLLT1	protein_coding	446.278	309.661	680.695	397.143	552.309	342.736	498.309	377.801	367.336	301.712	412.507	668.851	TRUE	-0.790248	0.00109383	FALSE	-0.469745	0.326756	4	gradual_down	MLLT1	myeloid/lymphoid or mixed-lineage leukemia (trithorax homolog, Drosophila); translocated to, 1	Chromatin remodelling cofactor	SWI/SNF-like_EPAFa, SWI/SNF-like EPAFB	#	#
ENSG00000168993	CPLX1	protein_coding	28.8697	108.044	1.7913	19.6341	10.4703	92.7403	7.71718	23.7184	18.5881	26.3998	5.32267	3.14014	TRUE	1.93139	0.00109416	FALSE	0.807069	0.399095	1	gradual_up	NA	NA	NA	NA	NA	NA
ENSG00000136542	GALNT5	protein_coding	306.09	157.242	402.148	279.339	401.799	192.201	309.79	199.065	220.402	174.993	252.827	777.186	TRUE	-1.21587	0.00111021	FALSE	-0.642679	0.409703	4	gradual_down	NA	NA	NA	NA	NA	NA
ENSG00000129437	KLK14	protein_coding	138.924	562.407	30.4522	157.965	39.2637	106.181	42.9957	153.323	208.01	108.616	102.461	16.4858	TRUE	1.77988	0.00111021	FALSE	1.27009	0.11662	1	gradual_up	NA	NA	NA	NA	NA	NA
ENSG00000049192	ADAMTS6	protein_coding	10.0065	22.1876	0.895652	7.13966	2.61758	25.5372	2.20491	9.31795	9.73663	21.1198	9.31468	0	TRUE	2.23189	0.00111021	FALSE	1.14323	0.200385	1	gradual_up	NA	NA	NA	NA	NA	NA
ENSG00000198700	IPO9	protein_coding	744.281	539.255	932.373	719.32	863.802	545.689	897.398	612.444	599.245	663.011	691.947	1122.6	TRUE	-0.669723	0.00111021	FALSE	-0.423706	0.280443	4	gradual_down	NA	NA	NA	NA	NA	NA
ENSG00000091592	NLRP1	protein_coding	465.194	652.122	76.1304	597.054	256.523	638.43	250.257	736.965	624.029	601.16	432.467	251.997	TRUE	1.40798	0.00112688	TRUE	1.10927	0.0941691	1	gradual_up	NA	NA	NA	NA	NA	NA
ENSG00000145734	BDP1	protein_coding	689.868	470.763	991.486	604.193	675.336	624.989	739.747	591.267	575.346	635.103	582.833	1097.48	TRUE	-0.678676	0.00113413	TRUE	-0.589467	0.060807	4	gradual_down	NA	NA	NA	NA	NA	NA
ENSG00000113456	RAD1	protein_coding	570.084	340.531	791.756	559.57	730.305	384.402	735.337	376.954	387.695	520.453	483.032	960.884	TRUE	-0.923822	0.00114618	FALSE	-0.533192	0.348844	4	gradual_down	NA	NA	NA	NA	NA	NA
ENSG00000110680	CALCA	protein_coding	12.2868	25.0816	2.68696	0.892457	1.30879	43.01	3.30736	22.0243	5.31089	15.0856	13.3067	3.14014	TRUE	2.08178	0.00114618	FALSE	-0.0861404	0.960479	5	gradual_up_high_HLD39	NA	NA	NA	NA	NA	NA
ENSG00000113194	FAF2	protein_coding	663.144	605.817	850.869	684.514	715.908	506.712	728.722	606.514	591.279	553.641	585.494	865.11	TRUE	-0.503438	0.00114618	FALSE	-0.292936	0.348844	4	gradual_down	NA	NA	NA	NA	NA	NA
ENSG00000164151	KIAA0947	protein_coding	510.109	442.787	823.104	450.691	498.649	369.617	537.998	458.274	491.257	466.899	364.603	707.318	TRUE	-0.689638	0.00114618	FALSE	-0.504515	0.161073	4	gradual_down	NA	NA	NA	NA	NA	NA
ENSG00000166454	ATMIN	protein_coding	372.77	344.39	508.73	348.058	409.651	231.179	434.367	252.432	336.356	325.094	333.998	576.217	TRUE	-0.741003	0.00114618	FALSE	-0.457217	0.29947	4	gradual_down	NA	NA	NA	NA	NA	NA
ENSG00000187840	EIF4EBP1	protein_coding	48.5903	72.3508	25.0782	54.4399	57.5868	41.6659	27.5614	49.9781	59.3049	58.0795	62.5414	25.9062	TRUE	1.03748	0.00114618	TRUE	1.02679	0.0177101	1	gradual_up	NA	NA	NA	NA	NA	NA
ENSG00000165181	C9orf84	protein_coding	14.7943	24.1169	3.58261	16.9567	2.61758	41.6659	2.20491	10.165	18.5881	18.1027	23.952	0.785036	TRUE	1.9565	0.00114618	FALSE	1.26934	0.125098	1	gradual_up	NA	NA	NA	NA	NA	NA
ENSG00000176945	MUC20	protein_coding	285.052	521.89	78.8173	299.866	113.865	427.412	125.68	424.39	362.911	408.065	206.254	166.428	TRUE	1.42565	0.00115234	FALSE	0.868673	0.286886	1	gradual_up	NA	NA	NA	NA	NA	NA
ENSG00000122687	FTSJ2	protein_coding	179.983	162.066	231.078	171.352	202.862	134.406	208.364	149.087	179.685	160.661	142.381	237.866	TRUE	-0.576335	0.00115539	FALSE	-0.291325	0.455383	4	gradual_down	NA	NA	NA	NA	NA	NA
ENSG00000104549	SQLE	protein_coding	818.049	650.193	947.599	880.855	1092.84	491.927	991.107	593.808	830.269	656.977	754.489	1108.47	TRUE	-0.671758	0.00115606	FALSE	-0.117622	0.865752	4	gradual_down	NA	NA	NA	NA	NA	NA
ENSG00000146555	SDK1	protein_coding	372.61	644.404	157.635	224.899	136.114	540.313	219.388	490.463	571.806	624.543	379.24	109.905	TRUE	1.45249	0.00115763	FALSE	0.757961	0.405485	1	gradual_up	NA	NA	NA	NA	NA	NA
ENSG00000128165	ADM2	protein_coding	35.3079	47.2692	16.1217	26.7737	20.9406	77.9556	18.7417	33.8835	43.3723	37.714	58.5494	7.06533	TRUE	1.53293	0.00115924	FALSE	0.885741	0.312486	1	gradual_up	NA	NA	NA	NA	NA	NA
ENSG00000125449	ARMC7	protein_coding	229.213	206.441	443.348	166.889	154.437	206.986	349.478	184.665	231.909	173.484	121.091	282.613	TRUE	-0.942233	0.00115933	TRUE	-0.887597	0.0340041	4	gradual_down	NA	NA	NA	NA	NA	NA
ENSG00000176641	RNF152	protein_coding	45.874	71.3861	8.95652	33.9134	11.7791	139.783	18.7417	28.8009	46.0277	64.868	63.8721	16.4858	TRUE	1.73757	0.00117385	FALSE	0.719977	0.528091	1	gradual_up	NA	NA	NA	NA	NA	NA
ENSG00000157214	STEAP2	protein_coding	98.5144	212.229	8.06087	82.9985	24.867	138.438	52.9178	125.369	133.657	157.644	118.429	29.0463	TRUE	1.71438	0.0011741	FALSE	0.971063	0.309379	2	gradual_up_high_HLD3	NA	NA	NA	NA	NA	NA
ENSG00000138131	LOXL4	protein_coding	81.1934	221.876	14.3304	119.589	7.85274	51.0744	17.6393	120.286	145.164	128.982	54.5574	11.7755	TRUE	1.75913	0.0011741	TRUE	1.43937	0.0560654	1	gradual_up	NA	NA	NA	NA	NA	NA
ENSG00000197872	FAM49A	protein_coding	384.096	172.677	564.261	296.296	659.63	241.931	510.436	271.068	234.564	285.872	200.931	787.391	TRUE	-1.25447	0.0011772	FALSE	-0.567089	0.521039	4	gradual_down	NA	NA	NA	NA	NA	NA
ENSG00000157601	MX1	protein_coding	305.269	384.906	162.113	307.898	274.846	473.11	208.364	293.092	344.323	360.545	314.038	234.726	TRUE	0.815275	0.00118977	FALSE	0.58329	0.177088	1	gradual_up	NA	NA	NA	NA	NA	NA
ENSG00000163993	S100P	protein_coding	148.207	260.463	57.3217	120.482	40.5725	294.35	78.2743	168.57	180.57	151.61	212.907	65.158	TRUE	1.4423	0.00118977	FALSE	0.625806	0.532419	1	gradual_up	NA	NA	NA	NA	NA	NA
ENSG00000130508	PXDN	protein_coding	72.3576	125.408	17.0174	40.1606	19.6319	271.501	29.7663	66.0728	41.602	57.3252	94.4774	32.9715	TRUE	1.7212	0.0011906	FALSE	0.245201	0.884862	1	gradual_up	NA	NA	NA	NA	NA	NA
ENSG00000164683	HEY1	protein_coding	121.246	193.9	49.2608	121.374	52.3516	204.298	74.9669	153.323	177.03	151.61	134.397	21.196	TRUE	1.48071	0.0011997	FALSE	1.01474	0.184267	1	gradual_up	NA	NA	NA	NA	NA	NA
ENSG00000184254	ALDH1A3	protein_coding	485.296	1072.72	265.113	371.262	145.276	1045.68	82.6841	547.218	793.978	446.533	465.734	102.055	TRUE	1.67401	0.00122267	FALSE	1.07082	0.220716	1	gradual_up	NA	NA	NA	NA	NA	NA
ENSG00000184232	OAF	protein_coding	92.4661	155.313	50.1565	112.45	54.9692	169.352	23.1515	104.192	128.346	98.0563	77.1787	43.962	TRUE	1.37634	0.00122554	TRUE	1.10102	0.0899384	1	gradual_up	NA	NA	NA	NA	NA	NA
ENSG00000156011	PSD3	protein_coding	342.113	455.328	188.087	295.403	164.908	465.046	228.208	443.873	485.061	531.767	375.248	130.316	TRUE	1.18881	0.00123153	FALSE	0.698564	0.331389	2	gradual_up_high_HLD3	NA	NA	NA	NA	NA	NA
ENSG00000182463	TSHZ2	protein_coding	19.1231	37.6224	0	7.13966	1.30879	68.5472	3.30736	26.2597	29.2099	22.6284	11.976	2.35511	TRUE	1.90276	0.00123153	FALSE	0.961171	0.227334	1	gradual_up	NA	NA	NA	NA	NA	NA
ENSG00000164978	NUDT2	protein_coding	57.856	90.6797	23.2869	61.5795	37.9549	45.6981	39.6884	80.4732	75.2376	89.0049	73.1867	19.6259	TRUE	1.29653	0.00123345	FALSE	0.939395	0.154699	2	gradual_up_high_HLD3	NA	NA	NA	NA	NA	NA
ENSG00000042062	FAM65C	protein_coding	11.4125	9.64677	0.895652	8.03211	7.85274	43.01	1.10245	17.7888	7.08119	21.1198	6.65334	2.35511	TRUE	2.07855	0.00123345	FALSE	1.04126	0.271783	5	gradual_up_high_HLD39	NA	NA	NA	NA	NA	NA
ENSG00000048740	CELF2	protein_coding	1411.7	964.677	2506.93	1182.51	1896.44	1141.11	1583.12	848.781	1047.13	1030.35	1226.88	2100.76	TRUE	-0.929742	0.00123345	FALSE	-0.546164	0.340246	4	gradual_down	NA	NA	NA	NA	NA	NA
ENSG00000154229	PRKCA	protein_coding	416.181	193.9	585.756	436.411	462.003	232.523	497.207	302.41	278.822	373.368	333.998	881.596	TRUE	-1.09236	0.00123345	FALSE	-0.66965	0.303096	4	gradual_down	PRKCA	protein kinase C, alpha	Histone modification write cofactor	#	H3	#
ENSG00000120457	KCNJ5	protein_coding	458.495	27.9756	916.252	512.27	832.391	130.374	756.284	260.056	246.956	184.044	270.126	906.717	TRUE	-1.75138	0.00123345	FALSE	-0.513879	0.722774	4	gradual_down	NA	NA	NA	NA	NA	NA
ENSG00000269640		lincRNA	10.1958	26.0463	0	10.7095	10.4703	13.4406	0	16.0946	11.5069	14.3313	7.98401	1.57007	TRUE	2.37931	0.00124739	TRUE	1.8731	0.0329391	1	gradual_up	NA	NA	NA	NA	NA	NA
ENSG00000168453	HR	protein_coding	21.5299	36.6577	6.26956	16.0642	6.54395	69.8913	6.61473	19.483	20.3584	23.3827	25.2827	6.28029	TRUE	1.78392	0.00124739	FALSE	0.763964	0.497923	1	gradual_up	HR	hair growth associated	Histone modification erase	#	H3K9me1, H3K9me2	H3K9
ENSG00000132744	ACY3	protein_coding	22.1454	72.3508	5.37391	14.2793	11.7791	17.4728	11.0245	29.648	15.9327	25.6455	34.5974	5.49525	TRUE	1.7534	0.00125034	FALSE	0.639646	0.586185	1	gradual_up	NA	NA	NA	NA	NA	NA
ENSG00000054179	ENTPD2	protein_coding	46.3772	107.079	15.2261	19.6341	14.3967	49.7303	27.5614	66.9199	56.6495	75.4279	66.5334	10.9905	TRUE	1.62925	0.00125034	FALSE	0.569281	0.624192	1	gradual_up	NA	NA	NA	NA	NA	NA
ENSG00000198643	FAM3D	protein_coding	113.687	312.555	16.1217	141.008	9.16153	228.491	13.2295	95.7208	161.982	119.93	113.107	39.2518	TRUE	1.78536	0.00125034	FALSE	1.19744	0.154699	1	gradual_up	NA	NA	NA	NA	NA	NA
ENSG00000107745	MICU1	protein_coding	416.294	331.849	595.608	403.391	422.739	313.167	425.547	313.422	459.392	359.791	389.886	564.441	TRUE	-0.617098	0.00126478	FALSE	-0.295517	0.49984	4	gradual_down	NA	NA	NA	NA	NA	NA
ENSG00000073737	DHRS9	protein_coding	107.895	139.878	4.47826	41.053	7.85274	188.169	16.5368	295.633	151.36	231.564	71.8561	38.4668	TRUE	1.85457	0.00127321	FALSE	0.826176	0.416021	2	gradual_up_high_HLD3	NA	NA	NA	NA	NA	NA
ENSG00000149294	NCAM1	protein_coding	19.8658	96.4677	2.68696	11.6019	3.92637	8.06438	3.30736	22.0243	16.8178	33.1883	17.2987	3.14014	TRUE	1.96152	0.00129855	FALSE	0.776935	0.450642	1	gradual_up	NA	NA	NA	NA	NA	NA
ENSG00000158315	RHBDL2	protein_coding	44.794	67.5274	15.2261	34.8058	13.0879	48.3863	15.4344	62.6844	84.0891	62.6052	73.1867	15.7007	TRUE	1.58378	0.00131099	FALSE	1.13095	0.150323	1	gradual_up	NA	NA	NA	NA	NA	NA
ENSG00000123700	KCNJ2	protein_coding	106.026	64.6334	50.1565	149.933	90.3065	98.1166	34.1761	126.216	140.739	203.655	159.68	48.6722	TRUE	1.3293	0.00132044	TRUE	1.27032	0.027849	2	gradual_up_high_HLD3	NA	NA	NA	NA	NA	NA
ENSG00000168528	SERINC2	protein_coding	379.921	616.429	254.365	299.866	331.124	490.583	235.925	404.06	435.493	382.42	443.112	285.753	TRUE	0.813629	0.00134442	FALSE	0.43324	0.428718	1	gradual_up	NA	NA	NA	NA	NA	NA
ENSG00000073711	PPP2R3A	protein_coding	307.493	194.865	469.321	293.618	328.506	274.189	304.277	206.689	279.707	217.987	279.44	533.825	TRUE	-0.856089	0.00134694	FALSE	-0.508061	0.337454	4	gradual_down	NA	NA	NA	NA	NA	NA
ENSG00000115963	RND3	protein_coding	640.644	716.755	317.956	641.677	278.772	1420.67	275.614	832.686	1000.22	647.171	653.358	262.202	TRUE	1.35423	0.00134808	FALSE	0.969014	0.169353	1	gradual_up	NA	NA	NA	NA	NA	NA
ENSG00000107331	ABCA2	protein_coding	523.181	680.098	240.035	549.753	323.271	680.096	465.236	758.143	547.022	710.531	566.865	233.941	TRUE	1.0377	0.0013595	FALSE	0.546081	0.43159	2	gradual_up_high_HLD3	NA	NA	NA	NA	NA	NA
ENSG00000089177	KIF16B	protein_coding	350.133	179.43	567.843	321.284	451.533	251.34	389.166	220.243	315.998	266.261	341.982	546.385	TRUE	-0.938359	0.00136132	FALSE	-0.436032	0.516416	4	gradual_down	NA	NA	NA	NA	NA	NA
ENSG00000215018	COL28A1	protein_coding	259.996	277.827	105.687	232.039	109.938	189.513	137.807	648.021	323.964	505.367	270.126	59.6627	TRUE	1.53776	0.00136132	FALSE	0.869612	0.343677	2	gradual_up_high_HLD3	NA	NA	NA	NA	NA	NA
ENSG00000211445	GPX3	protein_coding	278.457	389.73	135.243	302.543	117.791	659.935	94.8111	231.255	320.424	383.174	282.102	146.017	TRUE	1.38975	0.00136606	FALSE	0.801754	0.340659	1	gradual_up	NA	NA	NA	NA	NA	NA
ENSG00000179397	C1orf101	protein_coding	59.0119	58.8453	26.8696	49.0851	40.5725	77.9556	49.6105	107.58	53.1089	89.0049	74.5174	21.981	TRUE	1.20417	0.00137954	FALSE	0.487232	0.585835	2	gradual_up_high_HLD3	NA	NA	NA	NA	NA	NA
ENSG00000106804	C5	protein_coding	795.432	465.939	1157.18	789.824	994.681	618.269	1179.63	708.165	449.655	441.253	646.705	1298.45	TRUE	-0.999865	0.00137954	FALSE	-0.646271	0.27003	4	gradual_down	NA	NA	NA	NA	NA	NA
ENSG00000088002	SULT2B1	protein_coding	128.576	217.052	20.6	196.341	39.2637	149.191	60.635	191.442	258.463	160.661	97.1388	23.5511	TRUE	1.61632	0.00141717	TRUE	1.57263	0.0218005	1	gradual_up	NA	NA	NA	NA	NA	NA
ENSG00000154175	ABI3BP	protein_coding	77.4885	104.185	10.7478	99.9552	35.3373	157.255	33.0736	91.4854	86.7445	175.747	31.936	25.9062	TRUE	1.66726	0.00143582	FALSE	1.15004	0.1701	1	gradual_up	NA	NA	NA	NA	NA	NA
ENSG00000137478	FCHSD2	protein_coding	443.894	294.227	560.678	456.045	536.604	400.531	547.92	305.798	360.255	380.157	385.894	654.72	TRUE	-0.712651	0.00146461	FALSE	-0.370277	0.451318	4	gradual_down	NA	NA	NA	NA	NA	NA
ENSG00000168421	RHOH	protein_coding	18.0959	45.3398	4.47826	16.0642	15.7055	26.8813	3.30736	20.3301	26.5544	12.8227	21.2907	6.28029	TRUE	1.71736	0.00147422	TRUE	1.36744	0.0718951	1	gradual_up	NA	NA	NA	NA	NA	NA
ENSG00000082701	GSK3B	protein_coding	537.498	470.763	643.078	552.431	539.222	424.724	610.76	437.944	503.649	538.555	433.798	757.56	TRUE	-0.5284	0.00147791	FALSE	-0.328829	0.311833	4	gradual_down	NA	NA	NA	NA	NA	NA
ENSG00000175567	UCP2	protein_coding	412.115	498.738	225.704	423.917	310.183	486.551	240.335	484.534	583.313	440.499	517.63	321.865	TRUE	0.839713	0.00147791	TRUE	0.699149	0.0884073	1	gradual_up	NA	NA	NA	NA	NA	NA
ENSG00000254726	MEX3A	protein_coding	11.5684	24.1169	3.58261	10.7095	6.54395	13.4406	4.40982	21.1772	11.5069	21.1198	10.6453	0	TRUE	1.88929	0.00147791	FALSE	1.11373	0.222685	1	gradual_up	NA	NA	NA	NA	NA	NA
ENSG00000069424	KCNAB2	protein_coding	122.871	144.702	32.2435	114.234	159.672	131.718	97.016	202.454	132.772	188.57	114.437	33.7566	TRUE	1.32186	0.00147858	TRUE	1.11062	0.0724405	2	gradual_up_high_HLD3	NA	NA	NA	NA	NA	NA
ENSG00000142765	SYTL1	protein_coding	678.724	872.068	306.313	807.674	404.416	864.232	552.33	982.621	786.897	786.713	765.134	337.566	TRUE	1.01919	0.00148846	FALSE	0.677655	0.24677	1	gradual_up	NA	NA	NA	NA	NA	NA
ENSG00000107281	NPDC1	protein_coding	306.861	628.005	167.487	307.898	140.041	720.418	143.319	299.869	291.214	202.901	400.531	73.7934	TRUE	1.49108	0.00149308	FALSE	0.737121	0.456529	1	gradual_up	NA	NA	NA	NA	NA	NA
ENSG00000103187	COTL1	protein_coding	96.7322	131.196	20.6	57.1172	261.758	190.857	31.9712	108.427	124.806	67.1308	50.5654	19.6259	TRUE	1.57844	0.00149308	TRUE	1.86302	0.0031691	6	up_high_HLD34	NA	NA	NA	NA	NA	NA
ENSG00000141425	RPRD1A	protein_coding	511.114	460.151	695.026	453.368	568.015	403.219	578.789	407.449	426.641	464.636	467.064	697.897	TRUE	-0.565573	0.00149681	FALSE	-0.439098	0.137127	4	gradual_down	NA	NA	NA	NA	NA	NA
ENSG00000162946	DISC1	protein_coding	35.8243	45.3398	8.95652	16.9567	14.3967	60.4828	12.127	51.6723	32.7505	74.6736	49.2347	27.4763	TRUE	1.49824	0.00154188	FALSE	0.306713	0.830172	2	gradual_up_high_HLD3	NA	NA	NA	NA	NA	NA
ENSG00000155313	USP25	protein_coding	693.356	639.581	889.382	641.677	759.098	620.957	750.772	606.514	668.287	613.983	518.96	917.707	FALSE	-0.498546	0.0015777	FALSE	-0.303226	0.334722	NA	NA	NA	NA	NA	NA	NA	NA
ENSG00000125999	BPIFB1	protein_coding	1511.61	2154.12	1081.05	1448.46	1150.43	2318.51	456.416	1426.49	1762.33	1306.41	2673.31	850.194	TRUE	1.17555	0.0015777	FALSE	0.760954	0.27003	1	gradual_up	NA	NA	NA	NA	NA	NA
ENSG00000156113	KCNMA1	protein_coding	64.1706	123.479	10.7478	182.061	17.0143	60.4828	9.92209	122.828	52.2237	73.9194	35.928	17.2708	TRUE	1.69403	0.00158277	TRUE	1.62626	0.0233654	2	gradual_up_high_HLD3	NA	NA	NA	NA	NA	NA
ENSG00000163218	PGLYRP4	protein_coding	20.6217	71.3861	8.95652	17.8491	6.54395	16.1288	2.20491	38.966	9.73663	13.577	39.92	1.57007	TRUE	1.91111	0.00160193	FALSE	0.709919	0.535362	1	gradual_up	NA	NA	NA	NA	NA	NA
ENSG00000081052	COL4A4	protein_coding	436.266	189.077	668.156	526.55	609.896	317.199	544.613	305.798	276.166	340.18	310.046	711.243	TRUE	-1.04855	0.00161562	FALSE	-0.407259	0.612517	4	gradual_down	NA	NA	NA	NA	NA	NA
ENSG00000100335	MIEF1	protein_coding	253.336	250.816	472.904	207.05	236.891	146.503	273.409	138.922	253.152	212.707	191.616	402.724	TRUE	-0.958771	0.00166273	FALSE	-0.66737	0.215669	4	gradual_down	NA	NA	NA	NA	NA	NA
ENSG00000129219	PLD2	protein_coding	302.428	442.787	205.104	304.328	226.421	369.617	220.491	376.107	358.485	314.534	304.723	204.109	TRUE	0.754966	0.00166721	FALSE	0.479173	0.30104	1	gradual_up	NA	NA	NA	NA	NA	NA
ENSG00000181754	AMIGO1	protein_coding	153.842	87.7856	179.13	135.653	188.466	77.9556	199.544	86.4028	111.529	128.227	131.736	365.827	TRUE	-1.15561	0.00167317	FALSE	-0.692254	0.335881	4	gradual_down	NA	NA	NA	NA	NA	NA
ENSG00000144642	RBMS3	protein_coding	188.271	371.401	94.0434	220.437	96.8505	184.137	69.4546	247.349	242.531	278.329	159.68	106.765	TRUE	1.27481	0.0016867	FALSE	0.891503	0.202353	1	gradual_up	NA	NA	NA	NA	NA	NA
ENSG00000205978	NYNRIN	protein_coding	262.695	498.738	31.3478	360.553	96.8505	262.092	147.729	296.48	391.235	383.174	336.659	84.7839	TRUE	1.55338	0.00171507	TRUE	1.24393	0.0952948	2	gradual_up_high_HLD3	NA	NA	NA	NA	NA	NA
ENSG00000186807	ANXA8L2	protein_coding	8.61527	12.5408	0	7.13966	2.61758	22.8491	2.20491	9.31795	4.42574	20.3655	13.3067	0	TRUE	2.3695	0.00171817	FALSE	1.05788	0.27003	1	gradual_up	NA	NA	NA	NA	NA	NA
ENSG00000144908	ALDH1L1	protein_coding	62.0529	79.1035	19.7043	54.4399	3.92637	112.901	23.1515	132.993	62.8455	67.1308	109.115	17.2708	TRUE	1.7104	0.0017452	FALSE	0.676317	0.565752	2	gradual_up_high_HLD3	NA	NA	NA	NA	NA	NA
ENSG00000251152		lincRNA	15.6795	22.1876	1.7913	5.35474	1.30879	29.5694	5.51227	42.3543	21.2436	26.3998	15.968	0.785036	TRUE	1.92612	0.00175882	FALSE	0.827933	0.415878	2	gradual_up_high_HLD3	NA	NA	NA	NA	NA	NA
ENSG00000171016	PYGO1	protein_coding	197.63	145.666	410.208	162.427	163.599	178.76	222.696	163.488	145.164	179.518	137.059	265.342	TRUE	-0.848378	0.0018016	TRUE	-0.876282	0.0204055	4	gradual_down	NA	NA	NA	NA	NA	NA
ENSG00000005810	MYCBP2	protein_coding	800.807	640.546	983.426	732.707	846.787	680.096	826.841	653.104	743.524	692.428	656.019	1353.4	TRUE	-0.648422	0.0018016	FALSE	-0.432396	0.266662	4	gradual_down	NA	NA	NA	NA	NA	NA
ENSG00000111186	WNT5B	protein_coding	96.6485	191.971	12.5391	74.9664	20.9406	120.966	52.9178	152.476	174.374	135.77	114.437	11.7755	TRUE	1.70019	0.0018016	FALSE	1.14636	0.186069	2	gradual_up_high_HLD3	NA	NA	NA	NA	NA	NA
ENSG00000157470	FAM81A	protein_coding	55.7377	51.1279	7.16521	44.6228	15.7055	68.5472	29.7663	109.274	92.9406	110.879	70.5254	12.5606	TRUE	1.67231	0.00181169	FALSE	1.09712	0.213753	2	gradual_up_high_HLD3	NA	NA	NA	NA	NA	NA
ENSG00000241288		lincRNA	24.4052	29.905	8.95652	18.7416	5.23516	38.9778	12.127	44.0485	30.095	38.4682	33.2667	8.6354	TRUE	1.54563	0.00181194	FALSE	0.677539	0.531321	2	gradual_up_high_HLD3	NA	NA	NA	NA	NA	NA
ENSG00000187676	B3GALTL	protein_coding	143.675	83.9269	243.617	98.1703	172.76	86.02	180.803	107.58	104.447	131.999	127.744	243.361	TRUE	-0.977247	0.00181194	FALSE	-0.774301	0.12416	4	gradual_down	NA	NA	NA	NA	NA	NA
ENSG00000182557	SPNS3	protein_coding	13.2795	17.3642	0.895652	9.81703	5.23516	8.06438	1.10245	16.0946	36.2911	20.3655	29.2747	1.57007	TRUE	1.88923	0.00181194	TRUE	1.74966	0.0206655	2	gradual_up_high_HLD3	NA	NA	NA	NA	NA	NA
ENSG00000184058	TBX1	protein_coding	157.711	284.58	26.8696	204.373	34.0285	139.783	84.889	266.832	209.78	324.34	139.72	19.6259	TRUE	1.67904	0.00181194	FALSE	1.14945	0.182186	2	gradual_up_high_HLD3	NA	NA	NA	NA	NA	NA
ENSG00000082512	TRAF5	protein_coding	91.2796	136.984	17.0174	113.342	37.9549	112.901	59.5325	191.442	118.61	120.685	83.8321	11.7755	TRUE	1.60648	0.00181194	FALSE	1.14796	0.163051	1	gradual_up	NA	NA	NA	NA	NA	NA
ENSG00000137364	TPMT	protein_coding	226.837	181.359	270.487	228.469	284.007	184.137	253.565	166.029	242.531	206.672	179.64	298.314	TRUE	-0.567138	0.00181194	FALSE	-0.128002	0.818239	4	gradual_down	NA	NA	NA	NA	NA	NA
ENSG00000181218	HIST3H2A	protein_coding	26.712	39.5518	2.68696	24.9888	6.54395	38.9778	12.127	40.6602	49.5683	44.5025	27.944	6.28029	TRUE	1.70402	0.00184795	FALSE	1.2692	0.118017	2	gradual_up_high_HLD3	NA	NA	NA	NA	NA	NA
ENSG00000126217	MCF2L	protein_coding	566.103	891.362	231.974	725.567	354.682	952.94	400.191	704.776	579.772	527.241	550.896	307.734	TRUE	1.1009	0.00186086	FALSE	0.732498	0.254677	1	gradual_up	NA	NA	NA	NA	NA	NA
ENSG00000156299	TIAM1	protein_coding	36.7972	51.1279	2.68696	32.1284	14.3967	106.181	22.0491	52.5194	40.7168	31.6797	46.5734	4.71022	TRUE	1.74488	0.00188233	FALSE	0.968584	0.327803	1	gradual_up	NA	NA	NA	NA	NA	NA
ENSG00000167191	GPRC5B	protein_coding	40.8476	79.1035	4.47826	17.8491	7.85274	95.4284	7.71718	57.6019	96.4812	27.9083	43.912	10.9905	TRUE	1.74761	0.00188233	FALSE	1.27687	0.116572	1	gradual_up	NA	NA	NA	NA	NA	NA
ENSG00000182272	B4GALNT4	protein_coding	35.8972	143.737	3.58261	38.3756	3.92637	40.3219	13.2295	79.6262	16.8178	23.3827	27.944	3.92518	TRUE	1.85369	0.00189496	FALSE	0.703317	0.520965	1	gradual_up	NA	NA	NA	NA	NA	NA
ENSG00000130147	SH3BP4	protein_coding	622.483	1301.35	340.348	667.558	310.183	717.729	337.351	789.485	863.019	682.623	580.171	257.492	TRUE	1.22242	0.00190797	FALSE	0.840975	0.222662	1	gradual_up	NA	NA	NA	NA	NA	NA
ENSG00000160218	TRAPPC10	protein_coding	681.829	601.959	1001.34	590.806	670.101	607.516	714.391	566.701	617.833	657.731	550.896	920.847	TRUE	-0.54647	0.00192737	FALSE	-0.479266	0.0744927	4	gradual_down	NA	NA	NA	NA	NA	NA
ENSG00000187210	GCNT1	protein_coding	66.9409	210.3	8.06087	50.87	17.0143	71.2353	31.9712	84.7087	107.103	93.5306	50.5654	10.9905	TRUE	1.72507	0.00192737	FALSE	1.07716	0.241847	1	gradual_up	NA	NA	NA	NA	NA	NA
ENSG00000145287	PLAC8	protein_coding	249.626	254.675	35.8261	164.212	39.2637	443.541	138.909	479.451	348.748	448.042	323.352	69.8682	TRUE	1.66336	0.00200002	FALSE	0.792342	0.470678	2	gradual_up_high_HLD3	NA	NA	NA	NA	NA	NA
ENSG00000101333	PLCB4	protein_coding	145.195	189.077	15.2261	79.4287	23.5582	311.823	74.9669	221.937	239.875	283.609	131.736	25.9062	TRUE	1.72412	0.00202438	FALSE	0.947398	0.345476	2	gradual_up_high_HLD3	NA	NA	NA	NA	NA	NA
ENSG00000171608	PIK3CD	protein_coding	136.748	191.006	77.9217	133.869	95.5417	157.255	76.0694	152.476	182.341	189.324	146.373	102.055	TRUE	0.909853	0.00202894	FALSE	0.638194	0.220718	1	gradual_up	NA	NA	NA	NA	NA	NA
ENSG00000023171	GRAMD1B	protein_coding	12.0974	36.6577	0.895652	5.35474	11.7791	20.1609	3.30736	14.4005	15.0475	9.80563	13.3067	2.35511	TRUE	1.88433	0.00202894	FALSE	1.2063	0.17137	1	gradual_up	NA	NA	NA	NA	NA	NA
ENSG00000110900	TSPAN11	protein_coding	196.533	686.85	16.1217	192.771	31.411	108.869	89.2988	243.114	271.74	279.838	222.222	19.6259	TRUE	1.73579	0.00205729	FALSE	1.0536	0.24773	2	gradual_up_high_HLD3	NA	NA	NA	NA	NA	NA
ENSG00000138744	NAAA	protein_coding	118.106	149.525	38.513	89.2457	98.1593	130.374	98.1184	173.653	167.293	162.924	145.043	46.3171	TRUE	1.18458	0.00205894	FALSE	0.839339	0.20614	2	gradual_up_high_HLD3	NA	NA	NA	NA	NA	NA
ENSG00000112319	EYA4	protein_coding	38.9892	67.5274	1.7913	15.1718	3.92637	124.998	8.81964	55.0606	23.0139	99.5648	13.3067	15.7007	TRUE	1.90437	0.00205894	FALSE	0.325703	0.828091	1	gradual_up	EYA4	EYA transcriptional coactivator and phosphatase 4	Histone modification erase	#	H2AXY142ph	H2AXY142
ENSG00000143179	UCK2	protein_coding	57.3139	112.867	18.8087	53.5474	11.7791	154.567	17.6393	59.2961	71.697	51.291	58.5494	20.4109	TRUE	1.63954	0.00205894	FALSE	0.875872	0.392659	1	gradual_up	NA	NA	NA	NA	NA	NA
ENSG00000214814	FER1L6	protein_coding	55.3581	112.867	11.6435	32.1284	7.85274	168.008	22.0491	94.0266	64.6158	22.6284	69.1947	3.92518	TRUE	1.79983	0.00206388	FALSE	0.777104	0.482964	1	gradual_up	NA	NA	NA	NA	NA	NA
ENSG00000152078	TMEM56	protein_coding	352.787	156.278	423.643	362.338	437.136	170.696	543.51	234.643	311.572	224.021	387.224	629.599	TRUE	-1.08423	0.00206573	FALSE	-0.471276	0.569869	4	gradual_down	NA	NA	NA	NA	NA	NA
ENSG00000131435	PDLIM4	protein_coding	193.92	285.544	56.4261	154.395	34.0285	311.823	88.1964	284.621	348.748	310.009	203.592	55.7376	TRUE	1.57452	0.00207719	FALSE	1.02429	0.24773	2	gradual_up_high_HLD3	NA	NA	NA	NA	NA	NA
ENSG00000064787	BCAS1	protein_coding	226.62	244.063	28.6609	190.986	19.6319	368.273	92.6062	393.895	377.073	428.431	288.755	60.4478	TRUE	1.6962	0.00213959	FALSE	1.04281	0.270716	2	gradual_up_high_HLD3	NA	NA	NA	NA	NA	NA
ENSG00000244694	PTCHD4	protein_coding	18.0718	52.0926	4.47826	24.9888	17.0143	18.8169	1.10245	13.5534	20.3584	24.1369	15.968	6.28029	TRUE	1.72855	0.00215557	TRUE	1.46239	0.059852	1	gradual_up	NA	NA	NA	NA	NA	NA
ENSG00000131037	EPS8L1	protein_coding	734.723	1100.7	497.087	747.879	471.164	1139.77	572.174	837.769	762.113	696.954	892.878	363.472	TRUE	0.910074	0.00215858	FALSE	0.435497	0.521039	1	gradual_up	NA	NA	NA	NA	NA	NA
ENSG00000158555	GDPD5	protein_coding	60.94	113.832	34.0348	79.4287	28.7934	126.342	24.254	55.9077	47.798	61.0966	74.5174	24.3361	TRUE	1.38393	0.00215858	FALSE	0.744115	0.419825	1	gradual_up	NA	NA	NA	NA	NA	NA
ENSG00000187889	C1orf168	protein_coding	260.108	313.52	25.9739	171.352	32.7198	352.144	153.241	574.325	302.721	611.72	283.432	40.0368	TRUE	1.7383	0.00220183	FALSE	0.725978	0.532419	2	gradual_up_high_HLD3	NA	NA	NA	NA	NA	NA
ENSG00000243232	PCDHAC2	protein_coding	84.5357	51.1279	84.1913	75.8588	126.953	49.7303	127.885	62.6844	89.4	64.868	55.8881	141.307	TRUE	-0.974409	0.00221494	FALSE	-0.262961	0.7693	4	gradual_down	NA	NA	NA	NA	NA	NA
ENSG00000185215	TNFAIP2	protein_coding	1425.45	1966.98	1001.34	1331.55	701.512	2253.99	737.542	1880.53	1811.9	1148.01	2395.2	451.396	TRUE	1.23295	0.00223059	FALSE	0.693205	0.39792	1	gradual_up	NA	NA	NA	NA	NA	NA
ENSG00000150630	VEGFC	protein_coding	29.4175	68.4921	8.06087	58.9022	14.3967	71.2353	2.20491	22.8713	45.1426	15.8399	13.3067	3.14014	TRUE	1.68381	0.00223094	TRUE	1.63908	0.023381	1	gradual_up	NA	NA	NA	NA	NA	NA
ENSG00000166289	PLEKHF1	protein_coding	94.6862	197.759	56.4261	106.202	40.5725	129.03	24.254	100.803	160.212	105.599	97.1388	23.5511	TRUE	1.47463	0.00223094	FALSE	1.19196	0.103993	1	gradual_up	NA	NA	NA	NA	NA	NA
ENSG00000197506	SLC28A3	protein_coding	30.5415	49.1985	15.2261	7.13966	11.7791	63.1709	3.30736	44.8956	49.5683	33.1883	54.5574	3.92518	TRUE	1.76732	0.00223094	FALSE	0.92073	0.371389	1	gradual_up	NA	NA	NA	NA	NA	NA
ENSG00000170500	LONRF2	protein_coding	468.351	286.509	801.608	433.734	634.763	231.179	440.982	446.415	310.687	282.855	272.787	1010.34	TRUE	-1.17022	0.00223094	FALSE	-0.62382	0.446292	4	gradual_down	NA	NA	NA	NA	NA	NA
ENSG00000110848	CD69	protein_coding	48.4924	95.5031	6.26956	40.1606	61.5131	59.1388	12.127	13.5534	82.3188	100.319	45.2427	17.2708	TRUE	1.63014	0.0022603	TRUE	1.54013	0.0347192	1	gradual_up	NA	NA	NA	NA	NA	NA
ENSG00000138138	ATAD1	protein_coding	420.628	398.412	506.939	373.047	431.901	352.144	471.851	352.388	425.756	384.682	377.91	551.88	FALSE	-0.446179	0.00229417	FALSE	-0.313411	0.239234	NA	NA	NA	NA	NA	NA	NA	NA
ENSG00000173442	EHBP1L1	protein_coding	835.896	958.889	589.339	827.308	715.908	1241.91	682.419	1201.17	824.073	835.741	798.401	519.694	TRUE	0.726649	0.00229417	FALSE	0.385017	0.461958	1	gradual_up	NA	NA	NA	NA	NA	NA
ENSG00000066583	ISOC1	protein_coding	291.822	245.993	373.487	301.65	338.977	266.124	311.995	226.172	272.626	232.318	256.819	383.883	TRUE	-0.534619	0.00230354	FALSE	-0.229214	0.584298	4	gradual_down	NA	NA	NA	NA	NA	NA
ENSG00000196136	SERPINA3	protein_coding	241.069	403.235	98.5217	82.106	88.9977	150.535	54.0203	265.138	381.499	177.256	908.846	41.6069	TRUE	1.71309	0.00231274	FALSE	0.902843	0.384629	1	gradual_up	NA	NA	NA	NA	NA	NA
ENSG00000147889	CDKN2A	protein_coding	23.6796	33.7637	0.895652	21.419	1.30879	77.9556	7.71718	30.4951	31.8653	32.434	22.6214	0	TRUE	1.72366	0.0023583	FALSE	0.974723	0.215011	1	gradual_up	NA	NA	NA	NA	NA	NA
ENSG00000206073	SERPINB4	protein_coding	18.1857	31.8344	3.58261	1.78491	0	87.3641	1.10245	11.8592	11.5069	27.9083	19.96	3.14014	TRUE	1.99006	0.00239835	FALSE	0.251937	0.84641	1	gradual_up	NA	NA	NA	NA	NA	NA
ENSG00000138646	HERC5	protein_coding	27.3023	53.0573	3.58261	24.9888	19.6319	25.5372	12.127	27.9539	60.1901	42.2396	23.952	7.06533	TRUE	1.58795	0.00239835	TRUE	1.55156	0.0271713	1	gradual_up	NA	NA	NA	NA	NA	NA
ENSG00000138271	GPR87	protein_coding	27.1057	64.6334	8.06087	20.5265	1.30879	83.3319	2.20491	31.3422	36.2911	27.9083	18.6294	3.92518	TRUE	1.79795	0.00240483	FALSE	0.933484	0.33288	1	gradual_up	NA	NA	NA	NA	NA	NA
ENSG00000162980	ARL5A	protein_coding	574.752	375.259	949.391	469.432	674.027	411.283	657.063	352.388	516.927	472.933	602.793	840.774	TRUE	-0.837717	0.00241138	FALSE	-0.52727	0.329281	4	gradual_down	NA	NA	NA	NA	NA	NA
ENSG00000198133	TMEM229B	protein_coding	25.2993	88.7503	4.47826	24.9888	18.3231	18.8169	8.81964	24.5655	30.9802	24.8912	26.6134	7.06533	TRUE	1.68415	0.00241257	FALSE	1.19137	0.164248	1	gradual_up	NA	NA	NA	NA	NA	NA
ENSG00000183779	ZNF703	protein_coding	333.175	339.566	196.148	331.102	187.157	642.462	217.184	425.238	354.059	570.235	271.456	130.316	TRUE	1.17287	0.00241257	FALSE	0.594994	0.482964	5	gradual_up_high_HLD39	NA	NA	NA	NA	NA	NA
ENSG00000147408	CSGALNACT1	protein_coding	67.9455	69.4568	14.3304	74.9664	19.6319	134.406	35.2785	146.546	94.7109	111.633	38.5894	7.85036	TRUE	1.65898	0.00246709	FALSE	1.1059	0.216357	1	gradual_up	NA	NA	NA	NA	NA	NA
ENSG00000100336	APOL4	protein_coding	59.1615	53.0573	9.85217	132.084	121.717	56.4506	13.2295	56.7548	57.5346	134.262	7.98401	7.85036	TRUE	1.57414	0.00248663	TRUE	2.04936	0.00181863	6	up_high_HLD34	NA	NA	NA	NA	NA	NA
ENSG00000151090	THRB	protein_coding	351.226	223.805	536.495	293.618	408.343	314.511	361.605	294.786	296.525	252.683	299.4	581.712	TRUE	-0.79712	0.00248663	FALSE	-0.540804	0.27003	4	gradual_down	NA	NA	NA	NA	NA	NA
ENSG00000196083	IL1RAP	protein_coding	295.506	193.9	585.756	177.599	327.198	303.758	295.458	191.442	166.408	179.518	141.051	688.477	TRUE	-1.21259	0.00248663	TRUE	-1.06188	0.075985	4	gradual_down	NA	NA	NA	NA	NA	NA
ENSG00000162415	ZSWIM5	protein_coding	199.427	135.055	218.539	220.437	222.494	135.75	296.56	187.206	173.489	127.473	182.301	294.389	TRUE	-0.778948	0.00248766	FALSE	-0.374191	0.527635	4	gradual_down	NA	NA	NA	NA	NA	NA
ENSG00000165795	NDRG2	protein_coding	416.348	630.899	205.104	434.627	260.449	487.895	294.355	512.487	570.035	408.065	517.63	258.277	TRUE	0.947406	0.00248788	FALSE	0.681553	0.213777	1	gradual_up	NA	NA	NA	NA	NA	NA
ENSG00000113805	CNTN3	protein_coding	107.007	181.359	17.0174	114.234	45.8077	108.869	81.5816	203.301	117.725	160.661	123.752	22.766	TRUE	1.52792	0.00251346	FALSE	0.887078	0.352664	2	gradual_up_high_HLD3	NA	NA	NA	NA	NA	NA
ENSG00000167548	KMT2D	protein_coding	1829.93	1488.5	2129.86	1711.73	1874.19	1576.59	2140.97	1864.44	1637.52	1380.33	1616.76	2708.37	TRUE	-0.541912	0.00251562	FALSE	-0.408203	0.185204	4	gradual_down	KMT2D	lysine (K)-specific methyltransferase 2D	Histone modification write	COMPASS-like MLL1,2, MLL4/WBP7, COMPASS-like MLL3,4	H3K4	H3K4me
ENSG00000205277	MUC12	protein_coding	20.4128	20.2582	0.895652	7.13966	11.7791	24.1931	9.92209	38.966	36.2911	34.6968	37.2587	3.14014	TRUE	1.74827	0.0025421	FALSE	1.1366	0.204066	2	gradual_up_high_HLD3	NA	NA	NA	NA	NA	NA
ENSG00000086548	CEACAM6	protein_coding	922.417	1527.08	492.608	1195.89	482.944	1053.75	361.605	925.019	1216.19	962.46	1325.35	603.693	TRUE	1.12235	0.00259355	FALSE	0.869001	0.155628	1	gradual_up	NA	NA	NA	NA	NA	NA
ENSG00000134504	KCTD1	protein_coding	230.641	288.439	51.0521	224.007	128.261	271.501	157.651	335.446	353.174	354.511	256.819	116.185	TRUE	1.27301	0.00259562	FALSE	0.938548	0.18339	2	gradual_up_high_HLD3	NA	NA	NA	NA	NA	NA
ENSG00000127995	CASD1	protein_coding	515.294	537.325	687.86	511.378	531.369	412.627	558.944	404.907	473.554	420.888	420.491	708.888	TRUE	-0.557654	0.00260952	FALSE	-0.359727	0.317791	4	gradual_down	NA	NA	NA	NA	NA	NA
ENSG00000165125	TRPV6	protein_coding	79.2411	183.289	8.95652	141.901	13.0879	81.9878	36.381	176.194	71.697	86.7421	61.2107	10.2055	TRUE	1.68542	0.00262071	FALSE	1.16449	0.179616	1	gradual_up	NA	NA	NA	NA	NA	NA
ENSG00000116667	C1orf21	protein_coding	1119.98	497.774	2032.23	986.165	1599.34	739.234	1330.66	736.965	621.374	885.524	938.121	1952.38	TRUE	-1.10704	0.00263416	FALSE	-0.648169	0.3836	4	gradual_down	NA	NA	NA	NA	NA	NA
ENSG00000064218	DMRT3	protein_coding	7.75072	17.3642	0.895652	5.35474	0	6.72031	0	14.4005	10.6218	16.5941	13.3067	0	TRUE	2.08357	0.00263434	FALSE	1.12567	0.148152	1	gradual_up	NA	NA	NA	NA	NA	NA
ENSG00000181143	MUC16	protein_coding	945.973	1516.47	34.0348	209.727	20.9406	2081.95	74.9669	1746.69	1636.64	1635.28	1240.18	208.82	TRUE	1.56747	0.00263434	FALSE	0.740961	0.323252	1	gradual_up	NA	NA	NA	NA	NA	NA
ENSG00000109452	INPP4B	protein_coding	158.3	346.319	17.913	198.125	28.7934	192.201	90.4013	212.619	228.368	195.358	211.576	19.6259	TRUE	1.65068	0.00264297	FALSE	1.1435	0.19313	2	gradual_up_high_HLD3	NA	NA	NA	NA	NA	NA
ENSG00000058063	ATP11B	protein_coding	741.131	665.627	1024.63	623.827	557.545	709.665	854.402	522.653	683.334	727.125	658.681	1124.96	TRUE	-0.593278	0.00264297	TRUE	-0.665849	0.0137253	4	gradual_down	NA	NA	NA	NA	NA	NA
ENSG00000153233	PTPRR	protein_coding	24.5386	101.291	0	32.1284	5.23516	6.72031	5.51227	38.966	34.5208	35.4511	9.31468	0.785036	TRUE	1.56361	0.00264297	FALSE	1.08323	0.101131	1	gradual_up	NA	NA	NA	NA	NA	NA
ENSG00000133477	FAM83F	protein_coding	31.2702	84.8916	5.37391	23.2039	6.54395	32.2575	13.2295	42.3543	59.3049	36.9597	35.928	3.92518	TRUE	1.70206	0.00264297	FALSE	1.17333	0.177217	2	gradual_up_high_HLD3	NA	NA	NA	NA	NA	NA
ENSG00000205420	KRT6A	protein_coding	42.8721	179.43	2.68696	3.56983	0	213.706	2.20491	35.5776	3.54059	6.03423	14.6373	10.2055	TRUE	1.99525	0.00264297	FALSE	-0.173755	0.82314	1	gradual_up	NA	NA	NA	NA	NA	NA
ENSG00000133488	SEC14L4	protein_coding	113.225	21.2229	168.383	142.793	239.509	17.4728	315.302	27.9539	71.697	101.073	19.96	120.111	TRUE	-1.73587	0.00265731	FALSE	-0.29162	0.881876	4	gradual_down	NA	NA	NA	NA	NA	NA
ENSG00000157077	ZFYVE9	protein_coding	241.241	167.854	341.243	213.297	253.905	193.545	238.13	174.5	221.287	201.393	222.222	426.275	TRUE	-0.774143	0.00265955	FALSE	-0.523158	0.280443	4	gradual_down	NA	NA	NA	NA	NA	NA
ENSG00000198682	PAPSS2	protein_coding	547.888	308.697	890.278	590.806	633.454	341.392	550.125	381.189	389.465	335.654	565.534	1040.17	TRUE	-1.0139	0.00266325	FALSE	-0.563985	0.428876	4	gradual_down	NA	NA	NA	NA	NA	NA
ENSG00000259005		lincRNA	24.8615	8.6821	39.4087	16.9567	13.0879	20.1609	31.9712	16.0946	23.899	16.5941	15.968	70.6533	TRUE	-1.3749	0.00266928	FALSE	-1.14481	0.109233	4	gradual_down	NA	NA	NA	NA	NA	NA
ENSG00000084636	COL16A1	protein_coding	186.783	153.384	133.452	118.697	117.791	219.082	131.192	330.364	161.097	340.18	283.432	65.943	TRUE	1.14923	0.0026739	FALSE	0.236342	0.843783	2	gradual_up_high_HLD3	NA	NA	NA	NA	NA	NA
ENSG00000236104	ZBTB22	protein_coding	373.353	322.202	453.2	341.811	442.371	314.511	432.162	337.141	344.323	310.763	332.667	475.732	FALSE	-0.481394	0.00272394	FALSE	-0.272403	0.426198	NA	NA	NA	NA	NA	NA	NA	NA
ENSG00000175274	TP53I11	protein_coding	943.651	764.024	1047.91	1050.42	986.828	857.512	1143.25	858.099	932.946	791.993	892.878	1054.3	FALSE	-0.37455	0.00273125	FALSE	-0.125505	0.705381	NA	NA	NA	NA	NA	NA	NA	NA
ENSG00000142959	BEST4	protein_coding	210.069	92.609	27.7652	174.029	19.6319	543.001	113.553	579.407	69.9267	383.174	292.747	14.9157	TRUE	1.8113	0.00274873	FALSE	0.382011	0.786749	2	gradual_up_high_HLD3	NA	NA	NA	NA	NA	NA
ENSG00000009413	REV3L	protein_coding	762.651	446.646	1091.8	645.246	800.98	721.762	854.402	572.631	662.091	744.473	569.526	1279.61	TRUE	-0.778564	0.00274873	FALSE	-0.581679	0.196356	4	gradual_down	NA	NA	NA	NA	NA	NA
ENSG00000141068	KSR1	protein_coding	796.506	1515.51	347.513	583.667	433.21	1774.16	537.998	919.089	906.392	659.24	742.513	342.276	TRUE	1.26638	0.00277838	FALSE	0.543046	0.579736	1	gradual_up	NA	NA	NA	NA	NA	NA
ENSG00000187510	PLEKHG7	protein_coding	238.046	341.496	23.2869	167.782	32.7198	313.167	147.729	488.769	315.998	422.396	335.328	29.8314	TRUE	1.69259	0.00283314	FALSE	0.818316	0.459084	2	gradual_up_high_HLD3	NA	NA	NA	NA	NA	NA
ENSG00000160551	TAOK1	protein_coding	871.683	744.731	1140.16	795.179	825.847	764.772	861.017	709.012	820.532	773.89	719.891	1433.48	TRUE	-0.608657	0.00284518	FALSE	-0.477577	0.163601	4	gradual_down	NA	NA	NA	NA	NA	NA
ENSG00000262973		lincRNA	4.15914	15.4348	0	2.67737	2.61758	2.68813	0	5.08252	2.65544	5.27995	9.31468	0	TRUE	1.83234	0.00284518	FALSE	0.85078	0.206106	1	gradual_up	NA	NA	NA	NA	NA	NA
ENSG00000100767	PAPLN	protein_coding	119.928	210.3	18.8087	138.331	37.9549	177.416	84.889	234.643	118.61	155.381	109.115	33.7566	TRUE	1.52678	0.00284882	FALSE	0.80939	0.43159	1	gradual_up	NA	NA	NA	NA	NA	NA
ENSG00000121104	FAM117A	protein_coding	382.967	306.767	468.426	405.175	503.884	345.424	417.83	293.092	343.437	303.974	286.094	538.535	TRUE	-0.615171	0.00285043	FALSE	-0.185584	0.744355	4	gradual_down	NA	NA	NA	NA	NA	NA
ENSG00000205835	GMNC	protein_coding	14.1971	70.4214	0	2.67737	3.92637	9.40844	2.20491	31.3422	13.2772	17.3484	3.992	1.57007	TRUE	1.85556	0.00285699	FALSE	0.654236	0.445351	1	gradual_up	NA	NA	NA	NA	NA	NA
ENSG00000189280	GJB5	protein_coding	16.2327	27.011	0	8.03211	1.30879	29.5694	5.51227	11.0121	16.8178	35.4511	39.92	3.92518	TRUE	1.85878	0.00287665	FALSE	0.680614	0.549782	1	gradual_up	NA	NA	NA	NA	NA	NA
ENSG00000225783	MIAT	lincRNA	54.1665	178.465	5.37391	34.8058	19.6319	40.3219	31.9712	129.604	46.9129	64.1137	39.92	4.71022	TRUE	1.74698	0.00289826	FALSE	0.70416	0.549486	1	gradual_up	NA	NA	NA	NA	NA	NA
ENSG00000067141	NEO1	protein_coding	628.941	605.817	849.078	567.603	671.409	499.991	629.502	485.381	625.8	511.401	525.614	946.754	TRUE	-0.605789	0.00291438	FALSE	-0.369427	0.367669	4	gradual_down	NA	NA	NA	NA	NA	NA
ENSG00000165548	TMEM63C	protein_coding	43.8998	119.62	8.95652	61.5795	14.3967	20.1609	13.2295	63.5315	92.9406	36.9597	45.2427	6.28029	TRUE	1.62468	0.00295973	TRUE	1.54168	0.0386672	1	gradual_up	NA	NA	NA	NA	NA	NA
ENSG00000162704	ARPC5	protein_coding	435.221	372.365	582.174	448.013	532.678	340.048	485.08	354.929	379.729	362.054	396.539	533.825	TRUE	-0.537368	0.00300714	FALSE	-0.234114	0.586185	4	gradual_down	NA	NA	NA	NA	NA	NA
ENSG00000159023	EPB41	protein_coding	851.263	512.244	1310.34	951.359	1064.05	653.214	873.144	548.065	665.631	614.737	826.345	1344.77	TRUE	-0.851825	0.00304652	FALSE	-0.371302	0.585296	4	gradual_down	NA	NA	NA	NA	NA	NA
ENSG00000260259		protein_coding	72.8797	79.1035	13.4348	47.3002	18.3231	108.869	44.0982	156.711	119.495	98.0563	99.8001	16.4858	TRUE	1.58577	0.00312742	FALSE	0.913691	0.359176	2	gradual_up_high_HLD3	NA	NA	NA	NA	NA	NA
ENSG00000149527	PLCH2	protein_coding	329.791	792.965	54.6348	348.951	69.3659	412.627	221.593	655.645	293.869	438.236	306.054	33.7566	TRUE	1.6506	0.00313714	FALSE	0.764268	0.504063	1	gradual_up	NA	NA	NA	NA	NA	NA
ENSG00000001630	CYP51A1	protein_coding	68.609	48.2339	103	61.5795	102.086	40.3219	79.3767	41.5073	58.4198	48.2739	61.2107	110.69	TRUE	-0.963553	0.00315251	FALSE	-0.386531	0.617078	4	gradual_down	NA	NA	NA	NA	NA	NA
ENSG00000071539	TRIP13	protein_coding	121.086	94.5384	19.7043	62.472	27.4846	196.233	59.5325	243.114	205.354	227.792	155.688	40.0368	TRUE	1.60609	0.0031628	FALSE	0.876567	0.399095	2	gradual_up_high_HLD3	NA	NA	NA	NA	NA	NA
ENSG00000107819	SFXN3	protein_coding	419.822	355.966	213.165	373.939	259.14	615.581	311.995	596.349	530.204	656.223	468.395	237.081	TRUE	0.999492	0.00316754	FALSE	0.553763	0.444081	2	gradual_up_high_HLD3	NA	NA	NA	NA	NA	NA
ENSG00000204381	LAYN	protein_coding	43.466	80.0682	3.58261	43.7304	15.7055	77.9556	12.127	35.5776	99.1366	76.9365	19.96	13.3456	TRUE	1.62767	0.00318793	TRUE	1.46235	0.0569062	2	gradual_up_high_HLD3	NA	NA	NA	NA	NA	NA
ENSG00000163873	GRIK3	protein_coding	6.23121	21.2229	0	3.56983	1.30879	13.4406	1.10245	9.31795	2.65544	5.27995	10.6453	0	TRUE	2.21622	0.00318793	FALSE	0.722637	0.404515	1	gradual_up	NA	NA	NA	NA	NA	NA
ENSG00000197405	C5AR1	protein_coding	219.643	163.03	56.4261	179.384	238.2	291.662	169.778	392.201	295.639	328.111	230.206	71.4383	TRUE	1.28011	0.00319356	FALSE	1.04396	0.123153	2	gradual_up_high_HLD3	NA	NA	NA	NA	NA	NA
ENSG00000129521	EGLN3	protein_coding	93.2517	257.569	7.16521	26.7737	7.85274	150.535	37.4835	144.005	143.394	176.501	57.2187	17.2708	TRUE	1.73732	0.00320856	FALSE	0.752664	0.497129	2	gradual_up_high_HLD3	NA	NA	NA	NA	NA	NA
ENSG00000145685	LHFPL2	protein_coding	144.664	136.984	259.739	94.6004	124.335	115.589	142.217	107.58	130.117	79.9536	114.437	285.753	TRUE	-0.972808	0.00322404	TRUE	-0.895494	0.0671726	4	gradual_down	NA	NA	NA	NA	NA	NA
ENSG00000188282	RUFY4	protein_coding	12.0666	46.3045	0.895652	5.35474	5.23516	8.06438	3.30736	25.4126	11.5069	21.8741	3.992	0.785036	TRUE	1.8756	0.00322545	FALSE	0.824304	0.392659	1	gradual_up	NA	NA	NA	NA	NA	NA
ENSG00000104164	BLOC1S6	protein_coding	445.44	324.132	599.191	378.402	511.737	438.164	483.978	367.636	388.58	351.494	367.264	689.262	TRUE	-0.65747	0.00322545	FALSE	-0.457251	0.27003	4	gradual_down	NA	NA	NA	NA	NA	NA
ENSG00000162738	VANGL2	protein_coding	87.9568	223.805	19.7043	105.31	20.9406	81.9878	46.3031	124.522	107.103	110.879	97.1388	29.8314	TRUE	1.53057	0.00322545	FALSE	0.924991	0.334722	1	gradual_up	NA	NA	NA	NA	NA	NA
ENSG00000113083	LOX	protein_coding	131.148	298.085	22.3913	88.3532	31.411	141.127	82.6841	211.772	189.422	227.792	119.76	29.8314	TRUE	1.59183	0.00323735	FALSE	0.81606	0.450987	2	gradual_up_high_HLD3	NA	NA	NA	NA	NA	NA
ENSG00000198720	ANKRD13B	protein_coding	43.5111	74.2802	13.4348	72.289	28.7934	49.7303	23.1515	66.9199	33.6356	55.8167	38.5894	21.981	TRUE	1.31114	0.00324321	FALSE	0.988041	0.174675	2	gradual_up_high_HLD3	NA	NA	NA	NA	NA	NA
ENSG00000101298	SNPH	protein_coding	12.6134	27.011	3.58261	11.6019	3.92637	14.7847	3.30736	19.483	21.2436	12.8227	18.6294	2.35511	TRUE	1.72142	0.00324562	FALSE	1.22592	0.16031	1	gradual_up	NA	NA	NA	NA	NA	NA
ENSG00000162433	AK4	protein_coding	30.5452	97.4324	5.37391	14.2793	10.4703	29.5694	7.71718	22.8713	63.7307	35.4511	41.2507	7.85036	TRUE	1.68444	0.00325727	FALSE	1.17914	0.177727	1	gradual_up	NA	NA	NA	NA	NA	NA
ENSG00000169245	CXCL10	protein_coding	25.3506	105.15	3.58261	8.92457	9.16153	17.4728	1.10245	36.4247	69.9267	18.1027	6.65334	2.35511	TRUE	1.54609	0.00326255	TRUE	1.25822	0.0637282	1	gradual_up	NA	NA	NA	NA	NA	NA
ENSG00000165695	AK8	protein_coding	158.596	111.903	24.1826	107.987	36.6461	255.372	69.4546	286.315	315.998	291.152	192.947	52.5974	TRUE	1.5857	0.00326255	FALSE	1.1031	0.213777	2	gradual_up_high_HLD3	NA	NA	NA	NA	NA	NA
ENSG00000111331	OAS3	protein_coding	157.942	335.708	68.9652	136.546	108.63	131.718	78.2743	176.194	248.727	213.461	154.357	84.7839	TRUE	1.20865	0.00326617	FALSE	0.925888	0.172942	1	gradual_up	NA	NA	NA	NA	NA	NA
ENSG00000179295	PTPN11	protein_coding	818.496	621.252	1331.83	648.816	954.108	689.504	791.562	495.546	776.275	669.046	710.577	1314.94	TRUE	-0.805997	0.00330423	FALSE	-0.500974	0.359176	4	gradual_down	NA	NA	NA	NA	NA	NA
ENSG00000108349	CASC3	protein_coding	767.414	712.897	925.208	761.266	766.951	608.86	858.812	676.822	843.546	727.125	683.963	876.1	FALSE	-0.3729	0.00332321	FALSE	-0.162926	0.589905	NA	NA	NA	NA	NA	NA	NA	NA
ENSG00000176788	BASP1	protein_coding	238.094	156.278	36.7217	162.427	79.8362	450.261	113.553	428.626	367.336	388.454	319.36	116.185	TRUE	1.51702	0.00333893	FALSE	0.860852	0.391775	2	gradual_up_high_HLD3	NA	NA	NA	NA	NA	NA
ENSG00000091513	TF	protein_coding	239.045	1037.99	7.16521	32.1284	94.2329	34.9456	38.5859	199.065	598.36	181.781	400.531	4.71022	TRUE	1.23136	0.00333893	FALSE	0.845953	0.111778	1	gradual_up	NA	NA	NA	NA	NA	NA
ENSG00000145868	FBXO38	protein_coding	745.037	472.692	822.208	705.933	1047.03	443.541	1025.28	662.422	639.962	547.607	648.035	1180.69	TRUE	-0.819638	0.00333893	FALSE	-0.320348	0.643298	4	gradual_down	NA	NA	NA	NA	NA	NA
ENSG00000121892	PDS5A	protein_coding	1327.95	1157.61	1823.55	1316.37	1485.48	1060.47	1378.07	990.244	1193.18	1169.13	1265.47	1767.9	TRUE	-0.542432	0.00333893	FALSE	-0.307964	0.439023	4	gradual_down	NA	NA	NA	NA	NA	NA
ENSG00000129151	BBOX1	protein_coding	20.383	40.5164	2.68696	13.3869	3.92637	20.1609	8.81964	39.8131	38.9465	21.1198	33.2667	1.57007	TRUE	1.71413	0.00333893	FALSE	1.14394	0.197418	2	gradual_up_high_HLD3	NA	NA	NA	NA	NA	NA
ENSG00000204314	PRRT1	protein_coding	25.765	22.1876	4.47826	13.3869	5.23516	57.7947	16.5368	66.9199	22.1287	39.9768	29.2747	5.49525	TRUE	1.68904	0.00333893	FALSE	0.415586	0.771488	2	gradual_up_high_HLD3	NA	NA	NA	NA	NA	NA
ENSG00000206527	PTPLB	protein_coding	665.062	385.871	974.469	568.495	842.861	506.712	751.874	376.954	609.867	606.44	617.43	1074.71	TRUE	-0.855392	0.00333893	FALSE	-0.440614	0.49984	4	gradual_down	NA	NA	NA	NA	NA	NA
ENSG00000173011	TADA2B	protein_coding	300.395	252.745	493.504	259.705	362.535	188.169	315.302	224.478	249.612	273.049	244.843	440.405	TRUE	-0.776266	0.00333893	FALSE	-0.495544	0.337454	4	gradual_down	TADA2B	transcriptional adaptor 2B	Histone modification write cofactor	TFTC-HAT	#	#
ENSG00000174928	C3orf33	protein_coding	86.0644	77.1742	143.304	83.891	91.6153	47.0422	108.041	55.9077	68.1564	72.4108	79.8401	119.325	TRUE	-0.843663	0.00333893	FALSE	-0.573757	0.287156	4	gradual_down	NA	NA	NA	NA	NA	NA
ENSG00000215717	TMEM167B	protein_coding	411.497	378.154	570.53	326.639	444.989	349.456	459.724	299.022	458.507	349.986	344.643	544.815	TRUE	-0.594491	0.00333893	FALSE	-0.348002	0.411666	4	gradual_down	NA	NA	NA	NA	NA	NA
ENSG00000064692	SNCAIP	protein_coding	122.801	159.172	20.6	67.8267	20.9406	271.501	69.4546	141.463	186.766	153.119	226.214	33.7566	TRUE	1.60753	0.00335566	FALSE	0.769957	0.496839	2	gradual_up_high_HLD3	NA	NA	NA	NA	NA	NA
ENSG00000070018	LRP6	protein_coding	903.958	600.994	1081.95	840.694	1056.19	681.44	1292.08	803.885	580.657	740.702	819.691	1445.25	TRUE	-0.766413	0.0033628	FALSE	-0.59178	0.182797	4	gradual_down	NA	NA	NA	NA	NA	NA
ENSG00000002822	MAD1L1	protein_coding	285.748	216.088	445.139	290.049	370.388	256.716	346.171	176.194	241.645	204.41	254.158	342.276	TRUE	-0.743696	0.00338718	FALSE	-0.317172	0.601405	4	gradual_down	NA	NA	NA	NA	NA	NA
ENSG00000100888	CHD8	protein_coding	902.139	650.193	1038.96	845.157	960.652	697.569	1026.39	799.65	956.845	886.278	770.457	1291.38	TRUE	-0.543659	0.00339389	FALSE	-0.274638	0.516273	4	gradual_down	CHD8	chromodomain helicase DNA binding protein 8	Chromatin remodelling	CHD8, MLL2/3, MLL4/WBP7	H1	#
ENSG00000196611	MMP1	protein_coding	11.983	8.6821	1.7913	10.7095	0	28.2253	0	6.77669	2.65544	26.3998	46.5734	0	TRUE	1.9355	0.00343175	FALSE	0.598629	0.440748	1	gradual_up	NA	NA	NA	NA	NA	NA
ENSG00000095777	MYO3A	protein_coding	23.5919	31.8344	1.7913	31.236	9.16153	41.6659	13.2295	27.1068	39.8317	39.2225	21.2907	3.14014	TRUE	1.62376	0.00345569	TRUE	1.36942	0.0806851	2	gradual_up_high_HLD3	NA	NA	NA	NA	NA	NA
ENSG00000151229	SLC2A13	protein_coding	336.388	167.854	508.73	297.188	410.96	215.05	366.015	198.218	324.849	285.117	340.651	585.637	TRUE	-0.944281	0.00345569	FALSE	-0.460399	0.532419	4	gradual_down	NA	NA	NA	NA	NA	NA
ENSG00000227403		lincRNA	79.3669	53.0573	130.765	64.2569	75.9098	45.6981	83.7865	72.8495	67.2713	67.1308	67.8641	144.447	TRUE	-0.900612	0.00346196	FALSE	-0.741403	0.139406	4	gradual_down	NA	NA	NA	NA	NA	NA
ENSG00000138688	KIAA1109	protein_coding	1310.21	1047.64	1377.51	1311.91	1435.74	1012.08	1548.95	1074.95	1152.46	1198.55	1129.74	2122.74	TRUE	-0.606048	0.00346196	FALSE	-0.361044	0.400525	4	gradual_down	NA	NA	NA	NA	NA	NA
ENSG00000106123	EPHB6	protein_coding	116.944	217.052	32.2435	91.0306	53.6604	90.0522	51.8154	176.194	243.416	128.982	151.696	50.2423	TRUE	1.41076	0.00346588	FALSE	1.1775	0.110297	2	gradual_up_high_HLD3	NA	NA	NA	NA	NA	NA
ENSG00000163959	SLC51A	protein_coding	74.4958	142.772	8.06087	74.0739	13.0879	130.374	44.0982	118.592	110.644	88.2507	78.5094	10.9905	TRUE	1.63334	0.00346588	FALSE	1.02254	0.290448	1	gradual_up	NA	NA	NA	NA	NA	NA
ENSG00000106003	LFNG	protein_coding	38.172	42.4458	5.37391	74.9664	43.1901	43.01	23.1515	49.9781	46.9129	34.6968	41.2507	14.9157	TRUE	1.28658	0.00346634	TRUE	1.59956	0.00345143	2	gradual_up_high_HLD3	NA	NA	NA	NA	NA	NA
ENSG00000173715	C11orf80	protein_coding	90.0639	167.854	22.3913	115.127	32.7198	99.4606	55.1227	127.91	139.853	122.947	79.8401	27.4763	TRUE	1.41814	0.00346731	FALSE	1.12144	0.143594	2	gradual_up_high_HLD3	NA	NA	NA	NA	NA	NA
ENSG00000168959	GRM5	protein_coding	26.3259	33.7637	2.68696	22.3114	9.16153	14.7847	12.127	62.6844	52.2237	35.4511	41.2507	3.14014	TRUE	1.65841	0.00346731	FALSE	1.28333	0.119625	2	gradual_up_high_HLD3	NA	NA	NA	NA	NA	NA
ENSG00000010810	FYN	protein_coding	72.9469	124.443	7.16521	93.708	26.1758	174.728	36.381	51.6723	107.103	111.633	50.5654	18.8409	TRUE	1.59137	0.00347106	FALSE	1.20783	0.153941	1	gradual_up	NA	NA	NA	NA	NA	NA
ENSG00000162931	TRIM17	protein_coding	86.9348	163.995	15.2261	88.3532	15.7055	91.3963	55.1227	188.9	100.907	130.49	90.4854	15.7007	TRUE	1.60476	0.00347445	FALSE	0.832316	0.444081	2	gradual_up_high_HLD3	NA	NA	NA	NA	NA	NA
ENSG00000100889	PCK2	protein_coding	383.542	195.829	663.678	392.681	539.222	254.028	427.752	207.536	283.247	279.838	383.232	591.917	TRUE	-1.00419	0.00348473	FALSE	-0.427974	0.599496	4	gradual_down	NA	NA	NA	NA	NA	NA
ENSG00000183778	B3GALT5	protein_coding	14.9116	37.6224	0.895652	10.7095	5.23516	6.72031	3.30736	29.648	36.2911	12.0685	19.96	1.57007	TRUE	1.70532	0.00349037	TRUE	1.43269	0.0621827	1	gradual_up	NA	NA	NA	NA	NA	NA
ENSG00000110171	TRIM3	protein_coding	267.884	268.18	197.939	340.919	166.216	354.833	162.061	411.684	215.976	377.894	290.086	160.932	TRUE	0.909476	0.0034995	FALSE	0.438146	0.543581	2	gradual_up_high_HLD3	NA	NA	NA	NA	NA	NA
ENSG00000157873	TNFRSF14	protein_coding	845.915	1145.07	563.365	1008.48	722.452	969.069	739.747	1197.78	747.065	868.175	899.531	444.33	TRUE	0.767161	0.0034995	FALSE	0.477653	0.362537	1	gradual_up	NA	NA	NA	NA	NA	NA
ENSG00000214491	SEC14L6	protein_coding	133.87	29.905	186.296	96.3853	270.92	48.3863	254.667	66.9199	77.893	125.965	41.2507	273.978	TRUE	-1.52445	0.00353722	FALSE	-0.528302	0.6875	4	gradual_down	NA	NA	NA	NA	NA	NA
ENSG00000196935	SRGAP1	protein_coding	123.324	255.639	26.8696	110.665	22.2494	111.557	66.1473	210.078	215.976	177.256	139.72	20.4109	TRUE	1.58619	0.003539	FALSE	1.06629	0.246083	2	gradual_up_high_HLD3	NA	NA	NA	NA	NA	NA
ENSG00000171385	KCND3	protein_coding	170.438	91.6443	417.374	171.352	174.069	99.4606	90.4013	89.7912	161.097	107.862	122.421	349.341	TRUE	-1.28104	0.00354672	FALSE	-0.639147	0.509971	4	gradual_down	NA	NA	NA	NA	NA	NA
ENSG00000142910	TINAGL1	protein_coding	223.546	279.756	88.6695	307.898	140.041	559.13	111.348	203.301	221.287	236.089	192.947	118.54	TRUE	1.25562	0.00359139	FALSE	0.888994	0.241989	5	gradual_up_high_HLD39	NA	NA	NA	NA	NA	NA
ENSG00000196923	PDLIM7	protein_coding	150.964	158.207	71.6521	141.008	119.1	325.263	101.426	272.762	136.313	198.375	87.8241	48.6722	TRUE	1.28221	0.00359139	FALSE	0.69168	0.455561	5	gradual_up_high_HLD39	NA	NA	NA	NA	NA	NA
ENSG00000213928	IRF9	protein_coding	67.9661	106.115	23.2869	65.1494	40.5725	67.2031	56.2252	122.828	75.2376	98.8106	67.8641	24.3361	TRUE	1.24546	0.00362986	FALSE	0.68473	0.445351	2	gradual_up_high_HLD3	NA	NA	NA	NA	NA	NA
ENSG00000104983	CCDC61	protein_coding	197.147	224.77	90.4608	221.329	147.893	188.169	167.573	312.575	194.733	251.929	247.504	121.681	TRUE	0.897392	0.00363143	FALSE	0.532577	0.400759	2	gradual_up_high_HLD3	NA	NA	NA	NA	NA	NA
ENSG00000119522	DENND1A	protein_coding	88.2429	180.395	9.85217	84.7834	26.1758	110.213	44.0982	114.357	202.699	111.633	69.1947	17.2708	TRUE	1.56583	0.0036727	TRUE	1.38354	0.0715049	1	gradual_up	NA	NA	NA	NA	NA	NA
ENSG00000104814	MAP4K1	protein_coding	18.2799	33.7637	4.47826	24.9888	19.6319	24.1931	7.71718	15.2476	22.1287	21.1198	19.96	7.85036	TRUE	1.40418	0.0037018	TRUE	1.34818	0.0434572	1	gradual_up	NA	NA	NA	NA	NA	NA
ENSG00000214376	VSTM5	protein_coding	5.88398	16.3995	0	4.46228	1.30879	5.37625	1.10245	12.7063	4.42574	8.29707	10.6453	0	TRUE	2.14548	0.00370832	FALSE	0.961042	0.267278	2	gradual_up_high_HLD3	NA	NA	NA	NA	NA	NA
ENSG00000133083	DCLK1	protein_coding	75.15	250.816	5.37391	52.655	7.85274	84.6759	35.2785	81.3203	117.725	95.0392	86.4934	9.42043	TRUE	1.67656	0.00374846	FALSE	0.935865	0.342803	2	gradual_up_high_HLD3	NA	NA	NA	NA	NA	NA
ENSG00000137965	IFI44	protein_coding	163.388	292.297	75.2347	127.621	109.938	198.921	153.241	212.619	168.178	213.461	174.317	71.4383	TRUE	1.03844	0.0037801	FALSE	0.397517	0.653657	2	gradual_up_high_HLD3	NA	NA	NA	NA	NA	NA
ENSG00000162373	BEND5	protein_coding	82.3406	167.854	13.4348	76.7513	32.7198	86.02	60.635	121.98	78.7782	132.753	97.1388	37.6817	TRUE	1.40443	0.00378332	FALSE	0.591029	0.588968	2	gradual_up_high_HLD3	NA	NA	NA	NA	NA	NA
ENSG00000196562	SULF2	protein_coding	47.989	39.5518	2.68696	26.7737	40.5725	178.76	24.254	33.8835	50.4534	46.7653	73.1867	10.9905	TRUE	1.66076	0.00378332	FALSE	0.94668	0.349203	1	gradual_up	NA	NA	NA	NA	NA	NA
ENSG00000148082	SHC3	protein_coding	245.988	58.8453	327.809	251.673	357.3	112.901	403.498	161.794	133.657	149.347	226.214	522.834	TRUE	-1.32576	0.00378332	FALSE	-0.625473	0.549782	4	gradual_down	NA	NA	NA	NA	NA	NA
ENSG00000263812	LINC00908	protein_coding	37.3985	49.1985	8.95652	31.236	17.0143	45.6981	28.6638	63.5315	47.798	63.3594	42.5814	13.3456	TRUE	1.37558	0.00378999	FALSE	0.742244	0.447949	2	gradual_up_high_HLD3	NA	NA	NA	NA	NA	NA
ENSG00000104447	TRPS1	protein_coding	118.853	229.593	28.6609	125.836	35.3373	130.374	61.7375	174.5	156.671	156.89	141.051	66.7281	TRUE	1.37202	0.00382671	FALSE	0.800685	0.392659	2	gradual_up_high_HLD3	NA	NA	NA	NA	NA	NA
ENSG00000177951	BET1L	protein_coding	341.484	333.778	468.426	328.424	388.711	274.189	385.859	249.044	316.883	243.632	320.691	446.686	TRUE	-0.596951	0.0038595	FALSE	-0.324543	0.476521	4	gradual_down	NA	NA	NA	NA	NA	NA
ENSG00000167741	GGT6	protein_coding	242.455	478.48	65.3826	355.198	106.012	229.835	154.344	315.116	345.208	247.404	282.102	87.9241	TRUE	1.32164	0.0038687	FALSE	1.11591	0.113923	1	gradual_up	NA	NA	NA	NA	NA	NA
ENSG00000109270	LAMTOR3	protein_coding	305.014	270.11	351.991	294.511	325.889	229.835	347.273	236.337	324.849	266.261	296.739	411.359	TRUE	-0.503665	0.0038687	FALSE	-0.230433	0.578391	4	gradual_down	NA	NA	NA	NA	NA	NA
ENSG00000165959	CLMN	protein_coding	317.56	322.202	130.765	211.512	75.9098	455.637	178.598	540.441	500.109	620.017	408.515	49.4573	TRUE	1.50942	0.00389502	FALSE	0.810435	0.444081	2	gradual_up_high_HLD3	NA	NA	NA	NA	NA	NA
ENSG00000138606	SHF	protein_coding	43.072	82.9623	7.16521	29.4511	17.0143	75.2675	27.5614	47.4369	60.1901	52.7995	55.8881	18.0558	TRUE	1.46185	0.00389502	FALSE	0.767767	0.459084	1	gradual_up	NA	NA	NA	NA	NA	NA
ENSG00000170558	CDH2	protein_coding	10.8458	27.9756	0	3.56983	1.30879	30.9134	3.30736	5.92961	7.96633	31.6797	6.65334	0	TRUE	1.90209	0.00391976	FALSE	0.557488	0.541818	1	gradual_up	NA	NA	NA	NA	NA	NA
ENSG00000249242	TMEM150C	protein_coding	54.4789	144.702	9.85217	58.9022	14.3967	49.7303	27.5614	62.6844	95.596	72.4108	53.2267	10.2055	TRUE	1.5776	0.00391976	FALSE	1.19031	0.163051	1	gradual_up	NA	NA	NA	NA	NA	NA
ENSG00000005249	PRKAR2B	protein_coding	101.234	273.968	24.1826	91.0306	32.7198	103.493	41.8933	127.063	159.327	110.879	101.131	47.8872	TRUE	1.47801	0.00391976	FALSE	0.957959	0.30104	2	gradual_up_high_HLD3	NA	NA	NA	NA	NA	NA
ENSG00000112079	STK38	protein_coding	488.961	777.53	192.565	653.278	302.331	588.699	363.81	681.905	553.218	566.464	427.144	271.623	TRUE	1.03522	0.00393214	FALSE	0.772529	0.214143	1	gradual_up	NA	NA	NA	NA	NA	NA
ENSG00000113580	NR3C1	protein_coding	898.416	541.184	1159.87	726.46	1065.36	928.747	1139.94	611.597	697.497	741.456	727.875	1542.6	TRUE	-0.807024	0.00393214	FALSE	-0.588526	0.242324	4	gradual_down	NA	NA	NA	NA	NA	NA
ENSG00000214215	C12orf74	protein_coding	31.2222	44.3752	0.895652	14.2793	3.92637	56.4506	14.3319	50.8252	59.3049	57.3252	38.5894	3.14014	TRUE	1.67777	0.00397502	FALSE	0.993824	0.287156	2	gradual_up_high_HLD3	NA	NA	NA	NA	NA	NA
ENSG00000198963	RORB	protein_coding	34.6269	18.3289	55.5304	34.8058	41.8813	20.1609	33.0736	18.6359	46.9129	22.6284	29.2747	59.6627	TRUE	-1.0874	0.00399031	FALSE	-0.246909	0.827669	4	gradual_down	NA	NA	NA	NA	NA	NA
ENSG00000153404	PLEKHG4B	protein_coding	341.659	663.698	53.7391	474.787	81.145	471.766	218.286	731.883	346.093	426.922	234.198	55.7376	TRUE	1.57342	0.00400147	FALSE	0.959417	0.333774	1	gradual_up	NA	NA	NA	NA	NA	NA
ENSG00000049283	EPN3	protein_coding	143.188	291.333	18.8087	196.341	30.1022	137.094	84.889	199.912	210.665	224.021	158.349	23.5511	TRUE	1.56671	0.00400381	FALSE	1.15784	0.181702	2	gradual_up_high_HLD3	NA	NA	NA	NA	NA	NA
ENSG00000143061	IGSF3	protein_coding	856.451	370.436	1164.35	750.556	1087.6	731.17	1235.85	582.796	543.481	717.319	737.19	1500.2	TRUE	-0.96913	0.00402364	FALSE	-0.647118	0.312573	4	gradual_down	NA	NA	NA	NA	NA	NA
ENSG00000148926	ADM	protein_coding	154.446	273.968	85.9826	68.7192	163.599	478.486	30.8687	171.959	148.705	167.45	65.2027	43.962	TRUE	1.55252	0.00407187	FALSE	0.842099	0.428876	5	gradual_up_high_HLD39	NA	NA	NA	NA	NA	NA
ENSG00000161896	IP6K3	protein_coding	7.07718	7.71742	0	2.67737	0	13.4406	0	3.38835	16.8178	27.154	6.65334	0	TRUE	1.30447	0.00407187	TRUE	0.818674	0.0941691	2	gradual_up_high_HLD3	NA	NA	NA	NA	NA	NA
ENSG00000243649	CFB	protein_coding	109.474	124.443	39.4087	112.45	53.6604	145.159	93.7086	133.84	117.725	152.364	179.64	51.8124	TRUE	1.12532	0.00415554	FALSE	0.548805	0.534583	2	gradual_up_high_HLD3	NA	NA	NA	NA	NA	NA
ENSG00000173253	DMRT2	protein_coding	23.9685	33.7637	2.68696	38.3756	0	22.8491	3.30736	32.1893	27.4396	84.4793	14.6373	3.92518	TRUE	1.63628	0.00416048	FALSE	1.07403	0.185204	2	gradual_up_high_HLD3	NA	NA	NA	NA	NA	NA
ENSG00000130592	LSP1	protein_coding	55.5728	109.973	7.16521	48.1927	87.6889	51.0744	24.254	43.2014	124.806	68.6394	30.6054	15.7007	TRUE	1.43565	0.00416181	TRUE	1.80099	0.00439537	1	gradual_up	NA	NA	NA	NA	NA	NA
ENSG00000082074	FYB	protein_coding	31.4063	68.4921	1.7913	24.0963	53.6604	30.9134	8.81964	5.92961	71.697	39.9768	34.5974	5.49525	TRUE	1.55179	0.00416181	TRUE	1.8106	0.0107781	1	gradual_up	NA	NA	NA	NA	NA	NA
ENSG00000254288		lincRNA	3.83989	7.71742	0	2.67737	0	5.37625	0	15.2476	1.7703	6.78851	2.66134	0	TRUE	1.78413	0.00417888	FALSE	0.538171	0.440024	2	gradual_up_high_HLD3	NA	NA	NA	NA	NA	NA
ENSG00000109689	STIM2	protein_coding	565.141	600.029	454.991	506.023	464.621	645.15	543.51	730.189	503.649	657.731	646.705	463.956	FALSE	0.426044	0.00418782	FALSE	0.0155368	0.979276	NA	NA	NA	NA	NA	NA	NA	NA
ENSG00000172965	MIR4435-1HG	lincRNA	23.9911	36.6577	3.58261	18.7416	6.54395	84.6759	9.92209	34.7306	27.4396	24.1369	11.976	5.49525	TRUE	1.68856	0.00419756	FALSE	0.839418	0.446151	5	gradual_up_high_HLD39	NA	NA	NA	NA	NA	NA
ENSG00000074370	ATP2A3	protein_coding	566.396	1061.15	137.035	625.612	133.497	475.798	246.95	782.708	1234.78	391.471	995.34	146.017	TRUE	1.497	0.00421276	TRUE	1.32275	0.0838887	1	gradual_up	NA	NA	NA	NA	NA	NA
ENSG00000151292	CSNK1G3	protein_coding	318.488	304.838	402.148	281.124	336.359	271.501	364.912	221.09	314.228	297.186	268.795	441.19	TRUE	-0.55068	0.00423498	FALSE	-0.368389	0.326186	4	gradual_down	NA	NA	NA	NA	NA	NA
ENSG00000154269	ENPP3	protein_coding	30.1123	49.1985	4.47826	11.6019	2.61758	28.2253	12.127	82.1674	39.8317	68.6394	25.2827	7.06533	TRUE	1.72061	0.00423991	FALSE	0.643815	0.589085	2	gradual_up_high_HLD3	NA	NA	NA	NA	NA	NA
ENSG00000166912	MTMR10	protein_coding	462.558	388.765	766.678	399.821	479.017	349.456	465.236	343.917	372.647	418.625	435.128	668.851	TRUE	-0.684403	0.0042402	FALSE	-0.578921	0.137127	4	gradual_down	NA	NA	NA	NA	NA	NA
ENSG00000185479	KRT6B	protein_coding	24.0523	41.4811	0	6.2472	0	177.416	2.20491	16.0946	0	2.26284	17.2987	1.57007	TRUE	1.62731	0.0042402	FALSE	0.0612625	0.915288	5	gradual_up_high_HLD39	NA	NA	NA	NA	NA	NA
ENSG00000154451	GBP5	protein_coding	77.8884	166.889	9.85217	38.3756	31.411	98.1166	47.4055	154.17	139.853	104.845	57.2187	8.6354	TRUE	1.60905	0.0042402	FALSE	1.01855	0.294313	2	gradual_up_high_HLD3	NA	NA	NA	NA	NA	NA
ENSG00000183379	SYNDIG1L	protein_coding	171.218	44.3752	549.93	93.708	159.672	185.481	196.237	105.039	61.9604	105.599	70.5254	310.874	TRUE	-1.43578	0.0042402	TRUE	-1.35651	0.0602228	4	gradual_down	NA	NA	NA	NA	NA	NA
ENSG00000186197	EDARADD	protein_coding	15.3857	32.799	0.895652	20.5265	0	14.7847	4.40982	16.9417	23.0139	31.6797	22.6214	1.57007	TRUE	1.69321	0.00429549	FALSE	1.15717	0.166956	2	gradual_up_high_HLD3	NA	NA	NA	NA	NA	NA
ENSG00000130487	KLHDC7B	protein_coding	16.8136	60.7747	8.06087	7.13966	3.92637	18.8169	2.20491	12.7063	11.5069	14.3313	43.912	1.57007	TRUE	1.8073	0.00429549	FALSE	0.443103	0.742945	1	gradual_up	NA	NA	NA	NA	NA	NA
ENSG00000133106	EPSTI1	protein_coding	65.2575	153.384	3.58261	33.0209	57.5868	51.0744	34.1761	66.0728	115.954	133.507	54.5574	14.9157	TRUE	1.58297	0.00432159	FALSE	1.21515	0.154699	1	gradual_up	NA	NA	NA	NA	NA	NA
ENSG00000162078	ZG16B	protein_coding	62.4726	161.101	14.3304	40.1606	13.0879	41.6659	9.92209	60.9902	115.069	16.5941	200.931	13.3456	TRUE	1.63487	0.00433873	FALSE	1.05315	0.246257	1	gradual_up	NA	NA	NA	NA	NA	NA
ENSG00000108861	DUSP3	protein_coding	612.517	418.67	1012.09	547.076	727.687	502.679	585.403	438.791	499.224	457.093	584.163	964.809	TRUE	-0.790499	0.00434466	FALSE	-0.500547	0.363574	4	gradual_down	NA	NA	NA	NA	NA	NA
ENSG00000137714	FDX1	protein_coding	325.283	267.216	500.669	274.877	355.991	331.983	378.142	225.325	307.146	261.735	275.448	399.583	TRUE	-0.629927	0.00437643	FALSE	-0.433272	0.303586	4	gradual_down	NA	NA	NA	NA	NA	NA
ENSG00000173898	SPTBN2	protein_coding	323.889	544.078	39.4087	453.368	73.2923	393.81	200.647	504.017	490.372	421.642	369.926	72.2233	TRUE	1.51651	0.00440746	FALSE	1.1605	0.171222	2	gradual_up_high_HLD3	NA	NA	NA	NA	NA	NA
ENSG00000121552	CSTA	protein_coding	15.3895	31.8344	4.47826	8.03211	43.1901	22.8491	1.10245	19.483	13.2772	12.8227	10.6453	1.57007	TRUE	1.6498	0.00443637	TRUE	1.64998	0.0303025	6	up_high_HLD34	NA	NA	NA	NA	NA	NA
ENSG00000110057	UNC93B1	protein_coding	662.517	815.152	394.087	645.246	467.238	759.395	512.641	784.402	943.568	767.856	758.481	439.62	TRUE	0.754705	0.00445594	FALSE	0.578772	0.210244	1	gradual_up	NA	NA	NA	NA	NA	NA
ENSG00000078269	SYNJ2	protein_coding	119.4	222.84	71.6521	104.417	24.867	240.587	34.1761	172.806	144.279	146.33	105.123	46.3171	TRUE	1.43909	0.0045087	FALSE	0.633284	0.575255	1	gradual_up	NA	NA	NA	NA	NA	NA
ENSG00000110169	HPX	protein_coding	38.7792	50.1632	17.913	41.053	17.0143	55.1066	22.0491	96.5679	24.7841	70.9022	23.952	7.06533	TRUE	1.50704	0.0045087	FALSE	0.59413	0.614342	2	gradual_up_high_HLD3	NA	NA	NA	NA	NA	NA
ENSG00000188897		protein_coding	49.4158	89.715	15.2261	40.1606	9.16153	67.2031	29.7663	109.274	27.4396	120.685	23.952	10.9905	TRUE	1.60897	0.0045169	FALSE	0.31198	0.843856	2	gradual_up_high_HLD3	NA	NA	NA	NA	NA	NA
ENSG00000137266	SLC22A23	protein_coding	1429.54	1138.32	2931.47	1044.17	1255.13	1260.73	1343.89	1139.33	1351.62	1178.18	1095.14	1986.93	TRUE	-0.798608	0.00453692	TRUE	-0.729178	0.0904485	4	gradual_down	NA	NA	NA	NA	NA	NA
ENSG00000135074	ADAM19	protein_coding	24.0562	92.609	2.68696	14.2793	9.16153	71.2353	2.20491	1.69417	38.0614	13.577	15.968	3.14014	TRUE	1.57062	0.00458805	FALSE	0.956894	0.21369	1	gradual_up	NA	NA	NA	NA	NA	NA
ENSG00000102921	N4BP1	protein_coding	660.859	609.676	887.591	670.235	702.82	517.464	655.96	572.631	649.699	579.286	580.171	843.914	FALSE	-0.469255	0.00458805	FALSE	-0.236674	0.53351	NA	NA	NA	NA	NA	NA	NA	NA
ENSG00000115760	BIRC6	protein_coding	1019.45	888.468	1172.41	923.693	963.27	794.341	1113.48	950.431	1025.89	893.066	944.774	1544.17	TRUE	-0.503588	0.00459344	FALSE	-0.386151	0.216688	4	gradual_down	NA	NA	NA	NA	NA	NA
ENSG00000123066	MED13L	protein_coding	1347.69	1317.75	1826.23	1095.94	1382.08	1270.14	1451.93	1042.76	1287.89	1058.25	1198.93	1892.72	TRUE	-0.53789	0.00459344	FALSE	-0.44584	0.156788	4	gradual_down	NA	NA	NA	NA	NA	NA
ENSG00000151914	DST	protein_coding	348.468	528.643	111.061	382.864	214.642	438.164	223.798	583.643	399.202	435.219	274.118	241.791	TRUE	1.10059	0.00459344	FALSE	0.687492	0.367479	1	gradual_up	NA	NA	NA	NA	NA	NA
ENSG00000158457	TSPAN33	protein_coding	26.2945	43.4105	5.37391	14.2793	10.4703	28.2253	6.61473	19.483	66.3861	57.3252	30.6054	7.06533	TRUE	1.5965	0.00459419	TRUE	1.36142	0.0904485	2	gradual_up_high_HLD3	NA	NA	NA	NA	NA	NA
ENSG00000163565	IFI16	protein_coding	323.532	472.692	150.469	333.779	221.186	580.635	186.315	276.15	444.344	377.14	303.392	212.745	TRUE	1.02501	0.00460664	FALSE	0.767643	0.221929	1	gradual_up	NA	NA	NA	NA	NA	NA
ENSG00000214595	EML6	protein_coding	140.882	159.172	34.0348	148.148	36.6461	182.793	102.528	302.41	157.556	242.878	162.341	21.196	TRUE	1.5107	0.00460865	FALSE	0.786541	0.469793	2	gradual_up_high_HLD3	NA	NA	NA	NA	NA	NA
ENSG00000101695	RNF125	protein_coding	66.6897	181.359	9.85217	65.1494	31.411	57.7947	31.9712	77.932	144.279	59.588	58.5494	15.7007	TRUE	1.51963	0.00462562	TRUE	1.37573	0.0718532	1	gradual_up	NA	NA	NA	NA	NA	NA
ENSG00000132294	EFR3A	protein_coding	690.67	664.663	931.478	576.527	747.319	663.967	770.616	529.429	616.948	561.184	608.115	927.128	TRUE	-0.523952	0.00468964	FALSE	-0.429567	0.167614	4	gradual_down	NA	NA	NA	NA	NA	NA
ENSG00000181031	RPH3AL	protein_coding	384.674	212.229	648.452	317.715	561.471	279.565	457.519	231.255	333.701	306.237	365.934	517.339	TRUE	-0.894974	0.00470959	FALSE	-0.390396	0.603037	4	gradual_down	NA	NA	NA	NA	NA	NA
ENSG00000074181	NOTCH3	protein_coding	661.967	1469.2	246.304	896.027	259.14	1037.62	375.937	684.446	862.134	563.446	626.745	260.632	TRUE	1.30395	0.00474018	FALSE	0.952968	0.231783	1	gradual_up	NA	NA	NA	NA	NA	NA
ENSG00000072803	FBXW11	protein_coding	660.039	507.42	1090.01	539.936	782.657	583.323	642.731	456.58	573.576	546.852	561.542	975.8	TRUE	-0.73303	0.0047466	FALSE	-0.489724	0.331389	4	gradual_down	NA	NA	NA	NA	NA	NA
ENSG00000154920	EME1	protein_coding	9.89455	12.5408	1.7913	13.3869	7.85274	18.8169	4.40982	22.8713	4.42574	11.3142	10.6453	0.785036	TRUE	1.74248	0.00474738	FALSE	1.05458	0.284157	2	gradual_up_high_HLD3	NA	NA	NA	NA	NA	NA
ENSG00000175183	CSRP2	protein_coding	77.6491	130.231	34.0348	97.2778	30.1022	173.384	40.7908	99.1092	89.4	81.4621	53.2267	25.1212	TRUE	1.36982	0.00475293	FALSE	0.870001	0.337454	1	gradual_up	NA	NA	NA	NA	NA	NA
ENSG00000250509		lincRNA	22.9755	6.75274	57.3217	21.419	22.2494	13.4406	26.4589	19.483	9.73663	7.54279	17.2987	51.0274	TRUE	-1.45137	0.00476747	FALSE	-1.05195	0.242324	4	gradual_down	NA	NA	NA	NA	NA	NA
ENSG00000138135	CH25H	protein_coding	88.0624	160.136	20.6	116.912	45.8077	130.374	55.1227	166.029	119.495	95.7934	50.5654	7.85036	TRUE	1.51459	0.0048084	FALSE	1.18884	0.156788	1	gradual_up	NA	NA	NA	NA	NA	NA
ENSG00000103018	CYB5B	protein_coding	431.548	339.566	562.469	421.24	552.309	307.79	469.646	360.859	425.756	359.791	409.846	537.75	TRUE	-0.545721	0.00483731	FALSE	-0.166016	0.758803	4	gradual_down	NA	NA	NA	NA	NA	NA
ENSG00000119508	NR4A3	protein_coding	691.392	567.23	242.722	992.412	691.041	1194.87	427.752	1031.75	560.299	581.549	872.918	442.76	TRUE	1.06678	0.00484453	FALSE	0.885677	0.148605	1	gradual_up	NA	NA	NA	NA	NA	NA
ENSG00000170915	PAQR8	protein_coding	268.085	208.37	575.008	147.255	321.962	90.0522	196.237	170.264	349.634	162.17	155.688	572.291	TRUE	-1.28525	0.00486183	FALSE	-0.59254	0.572923	4	gradual_down	NA	NA	NA	NA	NA	NA
ENSG00000038210	PI4K2B	protein_coding	515.755	412.882	563.365	552.431	622.984	317.199	608.555	365.941	559.414	448.042	496.339	726.158	TRUE	-0.614669	0.00486203	FALSE	-0.126693	0.857294	4	gradual_down	NA	NA	NA	NA	NA	NA
ENSG00000107186	MPDZ	protein_coding	416.344	422.529	233.765	377.509	208.098	559.13	303.175	670.046	523.123	652.451	412.507	217.455	TRUE	1.01487	0.00487541	FALSE	0.497775	0.546914	2	gradual_up_high_HLD3	NA	NA	NA	NA	NA	NA
ENSG00000161642	ZNF385A	protein_coding	149.005	174.607	35.8261	145.47	77.2186	223.114	99.2209	220.243	273.511	227.038	111.776	51.0274	TRUE	1.32558	0.00489119	FALSE	1.11832	0.124612	2	gradual_up_high_HLD3	NA	NA	NA	NA	NA	NA
ENSG00000184863	RBM33	protein_coding	1112.89	860.492	1285.26	1063.81	1291.78	932.779	1263.41	1010.57	1053.33	994.14	1064.53	1421.7	FALSE	-0.438458	0.00489119	FALSE	-0.218133	0.549782	NA	NA	NA	NA	NA	NA	NA	NA
ENSG00000227507	LTB	protein_coding	14.682	57.8806	0	3.56983	5.23516	34.9456	2.20491	0.847087	22.1287	12.0685	22.6214	0	TRUE	1.5389	0.00489119	FALSE	0.784326	0.208437	1	gradual_up	NA	NA	NA	NA	NA	NA
ENSG00000141527	CARD14	protein_coding	43.0322	76.2095	4.47826	42.8379	10.4703	56.4506	28.6638	114.357	39.8317	52.0453	38.5894	9.42043	TRUE	1.60001	0.00490367	FALSE	0.724939	0.534583	1	gradual_up	NA	NA	NA	NA	NA	NA
ENSG00000116005	PCYOX1	protein_coding	740.978	517.067	944.913	732.707	933.167	469.078	874.246	410.837	642.618	663.011	734.529	1228.58	TRUE	-0.816019	0.00491091	FALSE	-0.375585	0.582053	4	gradual_down	NA	NA	NA	NA	NA	NA
ENSG00000013016	EHD3	protein_coding	21.2938	55.9513	5.37391	19.6341	10.4703	34.9456	4.40982	22.0243	30.095	15.8399	25.2827	10.2055	TRUE	1.56106	0.00491399	FALSE	1.04535	0.26987	1	gradual_up	NA	NA	NA	NA	NA	NA
ENSG00000119640	ACYP1	protein_coding	82.3173	107.079	42.9913	73.1815	39.2637	83.3319	57.3276	140.616	114.184	112.388	99.8001	35.3266	TRUE	1.12857	0.00491877	FALSE	0.650567	0.437599	2	gradual_up_high_HLD3	NA	NA	NA	NA	NA	NA
ENSG00000205464	ATP6AP1L	protein_coding	65.6144	88.7503	31.3478	82.106	40.5725	48.3863	47.4055	116.898	62.8455	95.0392	82.5014	25.9062	TRUE	1.16023	0.00492171	FALSE	0.716389	0.376919	2	gradual_up_high_HLD3	NA	NA	NA	NA	NA	NA
ENSG00000182150	ERCC6L2	protein_coding	251.756	204.512	286.609	221.329	257.832	180.104	291.048	235.49	264.659	201.393	227.544	398.798	TRUE	-0.615138	0.00493516	FALSE	-0.381767	0.393637	4	gradual_down	NA	NA	NA	NA	NA	NA
ENSG00000136478	TEX2	protein_coding	370.112	280.721	468.426	333.779	417.504	297.038	410.113	282.927	387.695	345.46	359.28	488.293	TRUE	-0.531534	0.00497951	FALSE	-0.259957	0.557786	4	gradual_down	NA	NA	NA	NA	NA	NA
ENSG00000163053	SLC16A14	protein_coding	18.2846	38.5871	2.68696	15.1718	1.30879	22.8491	9.92209	18.6359	14.1624	52.0453	22.6214	3.14014	TRUE	1.71143	0.00499689	FALSE	0.550968	0.664238	1	gradual_up	NA	NA	NA	NA	NA	NA
ENSG00000123329	ARHGAP9	protein_coding	17.5931	31.8344	2.68696	20.5265	30.1022	14.7847	4.40982	11.0121	40.7168	18.1027	14.6373	4.71022	TRUE	1.48768	0.00499689	TRUE	2.05904	0.00143297	1	gradual_up	NA	NA	NA	NA	NA	NA
ENSG00000196581	AJAP1	protein_coding	22.7784	79.1035	0.895652	8.03211	0	49.7303	8.81964	11.0121	6.19604	71.6565	11.976	3.14014	TRUE	1.85785	0.00505202	FALSE	0.0675015	0.965599	1	gradual_up	NA	NA	NA	NA	NA	NA
ENSG00000198246	SLC29A3	protein_coding	38.9375	45.3398	17.0174	48.1927	31.411	34.9456	22.0491	39.8131	48.6831	64.868	53.2267	22.766	TRUE	1.08018	0.00506641	FALSE	0.927665	0.120267	2	gradual_up_high_HLD3	NA	NA	NA	NA	NA	NA
ENSG00000144810	COL8A1	protein_coding	441.826	81.9976	1142.85	424.81	328.506	122.31	360.503	199.912	214.206	433.71	331.336	1219.95	TRUE	-1.509	0.00506939	FALSE	-1.1072	0.231783	4	gradual_down	NA	NA	NA	NA	NA	NA
ENSG00000133067	LGR6	protein_coding	18.9203	43.4105	1.7913	20.5265	10.4703	36.2897	7.71718	30.4951	12.3921	18.857	15.968	10.2055	TRUE	1.56998	0.00506939	FALSE	0.750647	0.509638	1	gradual_up	NA	NA	NA	NA	NA	NA
ENSG00000111344	RASAL1	protein_coding	18.1911	44.3752	4.47826	25.8813	6.54395	21.505	6.61473	22.0243	30.095	12.8227	22.6214	3.14014	TRUE	1.58135	0.00507083	TRUE	1.35458	0.0919511	1	gradual_up	NA	NA	NA	NA	NA	NA
ENSG00000196549	MME	protein_coding	230.992	944.419	19.7043	236.501	232.965	22.8491	69.4546	361.706	355.83	173.484	91.8161	32.1865	TRUE	1.51539	0.00507083	TRUE	1.29413	0.0906742	1	gradual_up	NA	NA	NA	NA	NA	NA
ENSG00000142273	CBLC	protein_coding	86.0405	126.373	55.5304	101.74	62.8219	106.181	52.9178	108.427	98.2514	74.6736	103.792	55.7376	TRUE	0.859496	0.00510447	FALSE	0.634666	0.24773	1	gradual_up	NA	NA	NA	NA	NA	NA
ENSG00000088387	DOCK9	protein_coding	1333.35	851.81	1820.86	1095.04	1706.66	1301.05	1692.27	864.028	1057.75	1083.9	1200.26	1993.21	TRUE	-0.754789	0.00511222	FALSE	-0.48437	0.366959	4	gradual_down	NA	NA	NA	NA	NA	NA
ENSG00000127084	FGD3	protein_coding	68.3147	115.761	8.06087	88.3532	48.4252	64.515	45.2006	126.216	75.2376	100.319	51.896	27.4763	TRUE	1.39846	0.00514096	FALSE	1.05166	0.205325	2	gradual_up_high_HLD3	NA	NA	NA	NA	NA	NA
ENSG00000126821	SGPP1	protein_coding	243.294	102.256	366.322	229.361	359.917	217.738	316.404	138.075	148.705	182.536	186.294	428.63	TRUE	-1.05469	0.00514464	FALSE	-0.527346	0.535971	4	gradual_down	NA	NA	NA	NA	NA	NA
ENSG00000198168	SVIP	protein_coding	334.674	322.202	445.139	293.618	365.152	236.555	349.478	250.738	353.174	275.312	299.4	490.648	TRUE	-0.612431	0.00517825	FALSE	-0.336116	0.491251	4	gradual_down	NA	NA	NA	NA	NA	NA
ENSG00000108602	ALDH3A1	protein_coding	181.456	215.123	28.6609	140.116	41.8813	567.194	78.2743	174.5	226.598	247.404	183.632	92.6343	TRUE	1.52615	0.00519587	FALSE	0.702195	0.549782	1	gradual_up	NA	NA	NA	NA	NA	NA
ENSG00000203727	SAMD5	protein_coding	125.782	21.2229	209.582	82.106	308.874	86.02	199.544	54.2136	36.2911	15.8399	55.8881	314.014	TRUE	-1.66222	0.00520273	FALSE	-0.52112	0.744355	4	gradual_down	NA	NA	NA	NA	NA	NA
ENSG00000129993	CBFA2T3	protein_coding	11.3817	19.2935	4.47826	10.7095	10.4703	30.9134	1.10245	11.8592	15.9327	14.3313	5.32267	0.785036	TRUE	1.69616	0.00524131	FALSE	1.34026	0.115006	1	gradual_up	NA	NA	NA	NA	NA	NA
ENSG00000167566	NCKAP5L	protein_coding	508.263	735.084	306.313	626.505	295.787	657.247	362.708	725.953	537.285	591.355	441.782	310.874	TRUE	0.884937	0.00528053	FALSE	0.529952	0.423203	1	gradual_up	NA	NA	NA	NA	NA	NA
ENSG00000064547	LPAR2	protein_coding	114.889	151.454	94.0434	111.557	94.2329	118.278	81.5816	143.158	112.414	125.965	142.381	88.7091	TRUE	0.60879	0.00528069	FALSE	0.261455	0.625538	2	gradual_up_high_HLD3	NA	NA	NA	NA	NA	NA
ENSG00000249631		lincRNA	3.19035	8.6821	0	0	0	4.03219	0	5.08252	1.7703	7.54279	7.98401	0	TRUE	1.85904	0.00528069	FALSE	0.291592	NA	1	gradual_up	NA	NA	NA	NA	NA	NA
ENSG00000227036	LINC00511	lincRNA	138.151	256.604	38.513	91.9231	30.1022	362.897	67.2497	157.558	197.388	125.965	135.728	55.7376	TRUE	1.48436	0.00531903	FALSE	0.69625	0.545161	1	gradual_up	NA	NA	NA	NA	NA	NA
ENSG00000148965	SAA4	protein_coding	9.34936	10.6115	0.895652	6.2472	1.30879	14.7847	1.10245	5.92961	16.8178	15.0856	29.2747	0.785036	TRUE	1.81153	0.00531903	FALSE	1.16829	0.17419	1	gradual_up	NA	NA	NA	NA	NA	NA
ENSG00000153904	DDAH1	protein_coding	972.564	667.557	1187.63	877.285	1187.07	731.17	1166.4	746.283	983.4	857.615	995.34	1298.45	TRUE	-0.590432	0.00531903	FALSE	-0.253553	0.619074	4	gradual_down	NA	NA	NA	NA	NA	NA
ENSG00000120800	UTP20	protein_coding	326.399	259.498	602.774	324.854	308.874	263.436	315.302	288.009	279.707	268.523	255.488	423.92	TRUE	-0.712808	0.00531903	FALSE	-0.528208	0.253111	4	gradual_down	NA	NA	NA	NA	NA	NA
ENSG00000174374	WBSCR16	protein_coding	95.2999	74.2802	143.304	91.9231	111.247	71.2353	103.631	65.2257	100.907	84.4793	81.1707	120.896	TRUE	-0.680329	0.00531903	FALSE	-0.271467	0.651563	4	gradual_down	NA	NA	NA	NA	NA	NA
ENSG00000092439	TRPM7	protein_coding	688.174	464.974	910.878	624.72	764.334	474.454	751.874	571.784	647.928	650.189	673.318	1035.46	TRUE	-0.643215	0.00532221	FALSE	-0.390709	0.418198	4	gradual_down	NA	NA	NA	NA	NA	NA
ENSG00000136869	TLR4	protein_coding	28.4782	35.6931	5.37391	11.6019	77.2186	55.1066	6.61473	36.4247	23.0139	44.5025	10.6453	7.06533	TRUE	1.55723	0.00532221	TRUE	1.49514	0.0531884	6	up_high_HLD34	NA	NA	NA	NA	NA	NA
ENSG00000075223	SEMA3C	protein_coding	298.592	457.257	51.0521	198.125	79.8362	408.595	190.725	434.556	585.083	422.396	375.248	81.6438	TRUE	1.46646	0.0054082	FALSE	0.997917	0.286788	2	gradual_up_high_HLD3	NA	NA	NA	NA	NA	NA
ENSG00000113657	DPYSL3	protein_coding	271.201	857.598	85.0869	61.5795	66.7483	440.853	69.4546	291.398	529.319	195.358	303.392	82.4288	TRUE	1.59001	0.00541944	FALSE	0.873004	0.418198	1	gradual_up	NA	NA	NA	NA	NA	NA
ENSG00000121864	ZNF639	protein_coding	275.34	254.675	443.348	214.19	308.874	219.082	282.228	207.536	262.004	229.301	227.544	379.958	TRUE	-0.670239	0.00545072	FALSE	-0.477346	0.292669	4	gradual_down	NA	NA	NA	NA	NA	NA
ENSG00000166068	SPRED1	protein_coding	646.791	525.749	1034.48	473.895	718.526	712.353	717.698	446.415	515.156	478.967	463.072	1028.4	TRUE	-0.777409	0.00545497	FALSE	-0.661958	0.1474	4	gradual_down	NA	NA	NA	NA	NA	NA
ENSG00000000971	CFH	protein_coding	913.283	1845.43	206.896	788.932	472.473	981.166	545.715	1076.65	1416.24	1067.3	1087.16	558.161	TRUE	1.24351	0.00545497	FALSE	0.841245	0.311833	1	gradual_up	NA	NA	NA	NA	NA	NA
ENSG00000259925		lincRNA	109.06	104.185	34.0348	107.987	15.7055	145.159	55.1227	260.903	118.61	173.484	139.72	44.7471	TRUE	1.46336	0.00545713	FALSE	0.619127	0.594621	2	gradual_up_high_HLD3	NA	NA	NA	NA	NA	NA
ENSG00000111110	PPM1H	protein_coding	153.001	172.677	48.3652	141.008	95.5417	240.587	93.7086	146.546	179.685	282.855	168.995	113.045	TRUE	1.10877	0.00546791	FALSE	0.610294	0.47908	2	gradual_up_high_HLD3	NA	NA	NA	NA	NA	NA
ENSG00000170791	CHCHD7	protein_coding	419.195	348.249	758.617	313.252	444.989	393.81	571.071	307.492	346.093	309.254	377.91	440.405	TRUE	-0.730193	0.00553324	FALSE	-0.645388	0.122244	4	gradual_down	NA	NA	NA	NA	NA	NA
ENSG00000173706	HEG1	protein_coding	157.375	213.194	27.7652	217.759	86.3802	345.424	56.2252	258.361	189.422	113.142	123.752	99.6996	TRUE	1.38988	0.00555726	FALSE	1.0642	0.200328	1	gradual_up	NA	NA	NA	NA	NA	NA
ENSG00000058453	CROCC	protein_coding	1304.93	1259.87	510.521	1294.06	471.164	2112.87	1126.71	2238.85	1297.63	1829.13	1773.78	439.62	TRUE	1.21931	0.00558538	FALSE	0.464355	0.663333	2	gradual_up_high_HLD3	NA	NA	NA	NA	NA	NA
ENSG00000137343	ATAT1	protein_coding	157.727	194.865	94.9391	169.567	88.9977	227.147	123.475	267.679	148.705	179.518	149.035	91.0642	TRUE	0.915785	0.00559754	FALSE	0.369809	0.65005	2	gradual_up_high_HLD3	NA	NA	NA	NA	NA	NA
ENSG00000225614	ZNF469	protein_coding	65.9426	94.5384	16.1217	63.3644	19.6319	65.8591	44.0982	160.099	92.0554	67.8851	89.1547	12.5606	TRUE	1.4842	0.00559754	FALSE	0.890789	0.376904	2	gradual_up_high_HLD3	NA	NA	NA	NA	NA	NA
ENSG00000205502	C2CD4B	protein_coding	133.615	51.1279	48.3652	36.5907	32.7198	403.219	55.1227	288.857	114.184	338.671	71.8561	29.0463	TRUE	1.65557	0.00561259	FALSE	0.275546	0.871578	5	gradual_up_high_HLD39	NA	NA	NA	NA	NA	NA
ENSG00000162654	GBP4	protein_coding	146.19	270.11	14.3304	126.729	56.278	139.783	47.4055	166.876	457.622	209.69	74.5174	44.7471	TRUE	1.47762	0.00561259	TRUE	1.64088	0.0218005	1	gradual_up	NA	NA	NA	NA	NA	NA
ENSG00000204264	PSMB8	protein_coding	365.057	516.102	254.365	346.273	362.535	350.8	276.716	386.272	477.98	427.676	367.264	249.642	TRUE	0.634075	0.00561259	FALSE	0.581375	0.101139	1	gradual_up	NA	NA	NA	NA	NA	NA
ENSG00000168522	FNTA	protein_coding	375.006	346.319	519.478	376.617	376.932	282.253	417.83	331.211	348.748	363.563	319.36	442.76	FALSE	-0.47299	0.00562254	FALSE	-0.318798	0.341609	NA	NA	NA	NA	NA	NA	NA	NA
ENSG00000119408	NEK6	protein_coding	304.209	187.147	472.904	320.392	291.86	245.963	282.228	224.478	287.673	178.01	310.046	545.6	TRUE	-0.866236	0.00568444	FALSE	-0.49171	0.467218	4	gradual_down	NEK6	NIMA-related kinase 6	Histone modification write	#	H1, H3	H1ph, H3ph
ENSG00000126603	GLIS2	protein_coding	385.41	274.933	603.669	398.036	358.609	404.563	412.318	299.022	317.768	322.831	323.352	524.404	TRUE	-0.640666	0.00569178	FALSE	-0.499269	0.21817	4	gradual_down	NA	NA	NA	NA	NA	NA
ENSG00000167759	KLK13	protein_coding	149.158	436.999	32.2435	238.286	37.9549	91.3963	50.7129	190.595	240.76	125.965	146.373	49.4573	TRUE	1.49561	0.00574737	FALSE	1.28731	0.112135	1	gradual_up	NA	NA	NA	NA	NA	NA
ENSG00000004866	ST7	protein_coding	678.221	491.985	1037.16	614.903	1018.24	506.712	737.542	423.543	561.184	523.47	606.785	938.903	TRUE	-0.784443	0.00574811	FALSE	-0.289687	0.691807	4	gradual_down	NA	NA	NA	NA	NA	NA
ENSG00000144724	PTPRG	protein_coding	864.929	438.928	1591.57	698.794	804.906	763.428	1118.99	475.216	547.022	912.678	807.715	1354.97	TRUE	-0.91817	0.00574811	TRUE	-0.899166	0.0642613	4	gradual_down	NA	NA	NA	NA	NA	NA
ENSG00000107669	ATE1	protein_coding	335.582	201.618	366.322	310.575	392.637	232.523	401.293	244.808	326.62	323.586	290.086	601.338	TRUE	-0.778059	0.00576034	FALSE	-0.3882	0.551014	4	gradual_down	NA	NA	NA	NA	NA	NA
ENSG00000163501	IHH	protein_coding	37.4778	23.1523	54.6348	48.1927	36.6461	13.4406	58.4301	21.1772	33.6356	33.9426	33.2667	55.7376	TRUE	-1.0455	0.00579246	FALSE	-0.452395	0.606409	4	gradual_down	NA	NA	NA	NA	NA	NA
ENSG00000141934	PPAP2C	protein_coding	452.637	751.484	184.504	547.969	168.834	612.893	331.839	595.502	628.455	467.653	568.195	121.681	TRUE	1.25408	0.00579246	FALSE	0.8731	0.293184	1	gradual_up	NA	NA	NA	NA	NA	NA
ENSG00000147606	SLC26A7	protein_coding	7.16968	14.4702	0.895652	2.67737	3.92637	10.7525	4.40982	16.9417	2.65544	12.8227	9.31468	0	TRUE	1.88314	0.00579933	FALSE	0.389245	0.778263	2	gradual_up_high_HLD3	NA	NA	NA	NA	NA	NA
ENSG00000238113		lincRNA	10.8188	7.71742	0	8.03211	7.85274	13.4406	5.51227	23.7184	6.19604	13.577	30.6054	2.35511	TRUE	1.73272	0.00582215	FALSE	0.768979	0.503942	2	gradual_up_high_HLD3	NA	NA	NA	NA	NA	NA
ENSG00000107159	CA9	protein_coding	10.662	49.1985	0	0.892457	1.30879	5.37625	1.10245	10.165	14.1624	14.3313	19.96	0.785036	TRUE	1.76549	0.00582215	FALSE	0.690978	0.367479	1	gradual_up	NA	NA	NA	NA	NA	NA
ENSG00000178773	CPNE7	protein_coding	27.1344	87.7856	14.3304	17.8491	9.16153	33.6016	15.4344	44.8956	9.73663	35.4511	23.952	6.28029	TRUE	1.52388	0.00582215	FALSE	0.040618	0.983023	1	gradual_up	NA	NA	NA	NA	NA	NA
ENSG00000164440	TXLNB	protein_coding	61.6897	38.5871	1.7913	33.0209	2.61758	76.6116	29.7663	160.946	51.3386	189.324	85.1627	9.42043	TRUE	1.6985	0.00582377	FALSE	0.468938	0.702042	2	gradual_up_high_HLD3	NA	NA	NA	NA	NA	NA
ENSG00000115457	IGFBP2	protein_coding	466.56	618.358	51.9478	407.853	112.556	881.705	314.2	597.196	653.239	662.257	667.995	164.858	TRUE	1.46996	0.00591034	FALSE	0.801272	0.458946	1	gradual_up	NA	NA	NA	NA	NA	NA
ENSG00000158055	GRHL3	protein_coding	19.4809	32.799	3.58261	16.9567	2.61758	37.6338	7.71718	37.2718	34.5208	22.6284	14.6373	3.92518	TRUE	1.61005	0.00591034	FALSE	1.0666	0.267278	2	gradual_up_high_HLD3	NA	NA	NA	NA	NA	NA
ENSG00000078140	UBE2K	protein_coding	555.595	527.678	799.817	494.421	657.013	434.132	597.53	430.32	470.899	459.356	501.662	738.719	TRUE	-0.581307	0.00591034	FALSE	-0.387247	0.353037	4	gradual_down	NA	NA	NA	NA	NA	NA
ENSG00000196872	KIAA1211L	protein_coding	502.114	515.138	147.783	376.617	200.245	690.848	388.064	849.628	763.883	793.502	606.785	190.764	TRUE	1.26948	0.00591034	FALSE	0.711903	0.459084	2	gradual_up_high_HLD3	NA	NA	NA	NA	NA	NA
ENSG00000166501	PRKCB	protein_coding	18.3981	79.1035	2.68696	6.2472	13.0879	24.1931	7.71718	15.2476	8.85148	35.4511	6.65334	3.14014	TRUE	1.73071	0.00592666	FALSE	0.495457	0.700113	1	gradual_up	PRKCB	protein kinase C, beta	Histone modification write	#	H3T6	H3T6ph
ENSG00000070190	DAPP1	protein_coding	153.172	155.313	26.8696	66.9343	30.1022	287.629	87.0939	247.349	308.917	248.158	198.27	28.2613	TRUE	1.54551	0.00597749	FALSE	0.946187	0.352765	2	gradual_up_high_HLD3	NA	NA	NA	NA	NA	NA
ENSG00000100625	SIX4	protein_coding	361.747	385.871	163.009	456.045	112.556	572.571	196.237	556.536	565.61	558.167	294.078	118.54	TRUE	1.28969	0.00606663	FALSE	0.988138	0.21369	1	gradual_up	NA	NA	NA	NA	NA	NA
ENSG00000170122	FOXD4	protein_coding	13.2287	1.92935	31.3478	7.13966	18.3231	6.72031	14.3319	11.0121	7.96633	4.52567	5.32267	36.8967	TRUE	-1.60128	0.00609035	FALSE	-0.958138	0.411666	4	gradual_down	NA	NA	NA	NA	NA	NA
ENSG00000047662	FAM184B	protein_coding	11.1154	1.92935	10.7478	5.35474	9.16153	6.72031	27.5614	5.92961	5.31089	6.78851	6.65334	36.1117	TRUE	-1.58077	0.00609035	FALSE	-1.36264	0.125956	4	gradual_down	NA	NA	NA	NA	NA	NA
ENSG00000161813	LARP4	protein_coding	676.854	484.268	1098.96	622.042	667.483	643.806	711.083	553.995	538.17	595.126	634.729	895.726	TRUE	-0.611951	0.00609035	FALSE	-0.545791	0.123153	4	gradual_down	NA	NA	NA	NA	NA	NA
ENSG00000174370	C11orf45	protein_coding	32.2843	18.3289	48.3652	32.1284	49.734	17.4728	48.508	15.2476	16.8178	28.6626	18.6294	61.2328	TRUE	-1.21675	0.00609035	FALSE	-0.598285	0.549782	4	gradual_down	NA	NA	NA	NA	NA	NA
ENSG00000198039	ZNF273	protein_coding	476.4	481.374	111.061	469.432	99.4681	654.559	370.425	1152.04	330.16	919.466	597.47	54.9525	TRUE	1.53877	0.00609035	FALSE	0.492967	0.713253	2	gradual_up_high_HLD3	NA	NA	NA	NA	NA	NA
ENSG00000123219	CENPK	protein_coding	37.178	41.4811	8.06087	44.6228	6.54395	43.01	19.8442	51.6723	55.7643	72.4108	54.5574	10.9905	TRUE	1.48624	0.00609035	FALSE	1.01192	0.285385	2	gradual_up_high_HLD3	NA	NA	NA	NA	NA	NA
ENSG00000111452	GPR133	protein_coding	934.506	417.705	2111.95	899.597	1109.85	520.152	811.407	437.097	516.927	754.279	911.507	1789.1	TRUE	-1.18712	0.00609565	FALSE	-0.759846	0.370598	4	gradual_down	NA	NA	NA	NA	NA	NA
ENSG00000233280		protein_coding	89.4666	52.0926	111.061	68.7192	56.278	68.5472	90.4013	57.6019	112.414	64.868	57.2187	244.931	TRUE	-1.15041	0.00613163	FALSE	-0.778878	0.330126	4	gradual_down	NA	NA	NA	NA	NA	NA
ENSG00000143674		protein_coding	328.715	167.854	434.391	374.832	335.05	239.243	504.924	296.48	230.139	286.626	298.07	448.256	TRUE	-0.796064	0.00614177	FALSE	-0.524787	0.36092	4	gradual_down	NA	NA	NA	NA	NA	NA
ENSG00000167767	KRT80	protein_coding	191.889	197.759	31.3478	172.244	20.9406	349.456	101.426	352.388	302.721	379.402	158.349	44.7471	TRUE	1.54852	0.00614177	FALSE	0.915966	0.377451	2	gradual_up_high_HLD3	NA	NA	NA	NA	NA	NA
ENSG00000170832	USP32	protein_coding	435.155	198.724	597.4	387.326	617.749	396.498	518.154	290.551	355.83	358.283	335.328	730.869	TRUE	-0.896896	0.00614177	FALSE	-0.405712	0.599121	4	gradual_down	NA	NA	NA	NA	NA	NA
ENSG00000010610	CD4	protein_coding	266.298	273.004	39.4087	194.556	163.599	331.983	188.52	341.376	497.453	447.288	353.958	98.1295	TRUE	1.34156	0.00616331	FALSE	1.06565	0.182107	2	gradual_up_high_HLD3	NA	NA	NA	NA	NA	NA
ENSG00000196776	CD47	protein_coding	1576.83	1470.17	2073.43	1555.55	1922.61	997.294	1903.94	1295.2	1410.93	1298.87	1479.7	1937.47	TRUE	-0.575072	0.00616516	FALSE	-0.266291	0.590105	4	gradual_down	NA	NA	NA	NA	NA	NA
ENSG00000089692	LAG3	protein_coding	189.82	253.71	101.209	241.856	88.9977	295.694	140.012	229.561	203.584	285.117	168.995	79.2887	TRUE	1.07771	0.00616788	FALSE	0.646283	0.426198	1	gradual_up	NA	NA	NA	NA	NA	NA
ENSG00000100731	PCNX	protein_coding	706.683	476.551	800.713	709.503	774.804	571.227	852.197	592.961	620.489	705.251	628.075	1041.74	TRUE	-0.577608	0.00618292	FALSE	-0.345889	0.444677	4	gradual_down	NA	NA	NA	NA	NA	NA
ENSG00000198216	CACNA1E	protein_coding	10.2622	6.75274	0.895652	1.78491	1.30879	8.06438	1.10245	11.8592	5.31089	5.27995	70.5254	0	TRUE	1.84083	0.00618292	FALSE	0.382905	0.619708	1	gradual_up	NA	NA	NA	NA	NA	NA
ENSG00000213341	CHUK	protein_coding	289.878	282.65	341.243	242.748	284.007	235.211	341.761	254.126	249.612	273.049	263.472	420.779	FALSE	-0.481215	0.00618856	TRUE	-0.501924	0.0527008	4	gradual_down	CHUK	conserved helix-loop-helix ubiquitous kinase	Histone modification write	#	H3	#
ENSG00000166670	MMP10	protein_coding	6.69808	6.75274	0.895652	5.35474	0	28.2253	0	6.77669	4.42574	5.27995	15.968	0	TRUE	1.83514	0.00626338	FALSE	0.706277	0.36212	1	gradual_up	NA	NA	NA	NA	NA	NA
ENSG00000110906	KCTD10	protein_coding	505.734	413.847	635.913	456.938	633.454	462.358	545.715	421.849	489.487	408.819	443.112	651.58	FALSE	-0.49961	0.00626406	FALSE	-0.214498	0.629204	NA	NA	NA	NA	NA	NA	NA	NA
ENSG00000174373	RALGAPA1	protein_coding	385.728	360.789	529.33	381.972	424.048	341.392	425.547	350.694	300.065	310.009	303.392	515.769	TRUE	-0.543396	0.00626891	FALSE	-0.40353	0.273108	4	gradual_down	NA	NA	NA	NA	NA	NA
ENSG00000164620	RELL2	protein_coding	29.9339	41.4811	13.4348	33.9134	27.4846	26.8813	20.9466	36.4247	31.8653	29.4169	57.2187	10.2055	TRUE	1.18176	0.00630282	FALSE	0.907603	0.213691	1	gradual_up	NA	NA	NA	NA	NA	NA
ENSG00000167608	TMC4	protein_coding	1023.85	1092.98	857.139	946.897	850.714	1155.89	917.242	1184.23	1123.25	1104.26	1262.8	766.98	FALSE	0.44642	0.00632923	FALSE	0.199446	0.612517	NA	NA	NA	NA	NA	NA	NA	NA
ENSG00000112183	RBM24	protein_coding	34.0643	22.1876	5.37391	29.4511	9.16153	41.6659	14.3319	73.6965	65.501	61.0966	41.2507	10.9905	TRUE	1.52754	0.00633771	FALSE	1.12711	0.212059	2	gradual_up_high_HLD3	NA	NA	NA	NA	NA	NA
ENSG00000243156	MICAL3	protein_coding	130.841	121.549	15.2261	93.708	32.7198	206.986	85.9914	304.104	194.733	204.41	143.712	36.1117	TRUE	1.5124	0.00636348	FALSE	0.810811	0.46302	2	gradual_up_high_HLD3	NA	NA	NA	NA	NA	NA
ENSG00000174501	ANKRD36C	protein_coding	234.135	444.716	137.035	173.137	73.2923	561.818	89.2988	219.395	337.241	181.781	284.763	73.0084	TRUE	1.39098	0.00636348	FALSE	0.716576	0.507888	1	gradual_up	NA	NA	NA	NA	NA	NA
ENSG00000107560	RAB11FIP2	protein_coding	435.623	243.099	746.078	456.938	528.751	301.07	452.006	292.245	246.956	382.42	379.24	763.055	TRUE	-0.948634	0.00636348	FALSE	-0.607272	0.382601	4	gradual_down	NA	NA	NA	NA	NA	NA
ENSG00000006740	ARHGAP44	protein_coding	765.668	500.668	1023.73	677.375	1041.8	534.937	923.857	638.703	708.119	716.565	666.665	989.931	TRUE	-0.654121	0.00636348	FALSE	-0.265278	0.656261	4	gradual_down	NA	NA	NA	NA	NA	NA
ENSG00000196208	GREB1	protein_coding	13.7818	37.6224	0	8.03211	0	18.8169	7.71718	33.0364	6.19604	18.1027	21.2907	0.785036	TRUE	1.79068	0.00636348	FALSE	0.309171	0.813564	2	gradual_up_high_HLD3	NA	NA	NA	NA	NA	NA
ENSG00000137960	GIPC2	protein_coding	47.9818	62.704	8.06087	30.3435	6.54395	64.515	18.7417	67.7669	119.495	101.073	39.92	8.6354	TRUE	1.54375	0.00640967	FALSE	1.22092	0.155628	2	gradual_up_high_HLD3	NA	NA	NA	NA	NA	NA
ENSG00000137561	TTPA	protein_coding	12.8275	35.6931	0	21.419	7.85274	8.06438	4.40982	28.8009	15.9327	12.8227	5.32267	0.785036	TRUE	1.59819	0.00640967	TRUE	1.3333	0.0899384	1	gradual_up	NA	NA	NA	NA	NA	NA
ENSG00000060237	WNK1	protein_coding	2092.25	1296.53	2366.31	2037.48	2423.88	1709.65	2461.78	1573.89	2006.63	1837.42	2082.5	3218.65	TRUE	-0.635868	0.00645566	FALSE	-0.302254	0.582651	4	gradual_down	NA	NA	NA	NA	NA	NA
ENSG00000162849	KIF26B	protein_coding	66.532	114.797	17.913	20.5265	26.1758	134.406	41.8933	72.8495	114.184	94.2849	83.8321	10.9905	TRUE	1.5114	0.00646923	FALSE	0.790166	0.482964	1	gradual_up	NA	NA	NA	NA	NA	NA
ENSG00000131238	PPT1	protein_coding	495.736	424.458	606.356	489.959	612.514	407.251	515.949	388.813	495.683	466.144	408.515	637.449	FALSE	-0.476561	0.00648023	FALSE	-0.140793	0.777445	NA	NA	NA	NA	NA	NA	NA	NA
ENSG00000136457	CHAD	protein_coding	27.851	91.6443	8.95652	33.9134	5.23516	53.7625	3.30736	21.1772	32.7505	20.3655	26.6134	8.6354	TRUE	1.60524	0.00648023	FALSE	0.970288	0.339925	1	gradual_up	NA	NA	NA	NA	NA	NA
ENSG00000070785	EIF2B3	protein_coding	180.092	150.49	248.096	169.567	187.157	134.406	196.237	152.476	165.523	156.89	182.301	237.866	TRUE	-0.540274	0.00648472	FALSE	-0.380863	0.31779	4	gradual_down	NA	NA	NA	NA	NA	NA
ENSG00000057657	PRDM1	protein_coding	62.3921	64.6334	23.2869	35.6983	23.5582	249.996	18.7417	80.4732	69.9267	61.8509	34.5974	23.5511	TRUE	1.54753	0.00648472	FALSE	0.625606	0.60869	5	gradual_up_high_HLD39	PRDM1	PR domain containing 1, with ZNF domain	Histone modification write cofactor	#	H3K9	H3K9me
ENSG00000131374	TBC1D5	protein_coding	399.473	340.531	535.6	322.177	435.827	369.617	407.908	282.08	400.087	336.408	340.651	623.319	TRUE	-0.627069	0.00648472	FALSE	-0.422254	0.352426	4	gradual_down	NA	NA	NA	NA	NA	NA
ENSG00000135363	LMO2	protein_coding	105.014	105.15	20.6	98.1703	31.411	209.674	68.3522	113.51	174.374	178.764	123.752	31.4014	TRUE	1.42087	0.00648472	FALSE	0.965554	0.303334	2	gradual_up_high_HLD3	NA	NA	NA	NA	NA	NA
ENSG00000106462	EZH2	protein_coding	103.16	122.514	47.4695	116.019	58.8956	249.996	78.2743	146.546	64.6158	130.49	83.8321	36.1117	TRUE	1.23525	0.00651601	FALSE	0.467412	0.669757	1	gradual_up	EZH2	enhancer of zeste 2 polycomb repressive complex 2 subunit	Histone modification write, Polycomb group (PcG) protein	PRC2	H3K27	H3K27me1, H3K27me2, H3K27me3
ENSG00000104313	EYA1	protein_coding	167.319	280.721	21.4956	126.729	14.3967	236.555	98.1184	251.585	266.43	335.654	187.624	21.196	TRUE	1.57343	0.00651601	FALSE	0.87105	0.419301	2	gradual_up_high_HLD3	EYA1	EYA transcriptional coactivator and phosphatase 1	Histone modification erase	#	H2AXT142	#
ENSG00000105122	RASAL3	protein_coding	30.7803	69.4568	8.95652	22.3114	27.4846	102.149	5.51227	5.92961	42.4871	30.1712	18.6294	5.49525	TRUE	1.57698	0.00652001	FALSE	1.13115	0.208991	1	gradual_up	NA	NA	NA	NA	NA	NA
ENSG00000170298	LGALS9B	protein_coding	11.2842	35.6931	0.895652	8.92457	2.61758	14.7847	3.30736	5.92961	14.1624	8.29707	27.944	1.57007	TRUE	1.7053	0.00657034	FALSE	0.925858	0.345739	1	gradual_up	NA	NA	NA	NA	NA	NA
ENSG00000126602	TRAP1	protein_coding	498.748	593.277	418.269	500.668	373.005	629.021	434.367	588.725	521.352	601.16	546.904	279.473	TRUE	0.629643	0.00660397	FALSE	0.293512	0.591478	2	gradual_up_high_HLD3	NA	NA	NA	NA	NA	NA
ENSG00000136381	IREB2	protein_coding	462.97	406.129	597.4	411.423	494.723	259.404	563.354	427.779	441.689	433.71	399.2	657.86	TRUE	-0.62837	0.00660565	FALSE	-0.416246	0.364703	4	gradual_down	NA	NA	NA	NA	NA	NA
ENSG00000068383	INPP5A	protein_coding	311.676	283.615	449.617	257.92	352.065	258.06	359.4	252.432	316.883	255.701	284.763	357.976	TRUE	-0.53178	0.00662014	FALSE	-0.327042	0.428607	4	gradual_down	NA	NA	NA	NA	NA	NA
ENSG00000240065	PSMB9	protein_coding	156.097	263.357	94.0434	123.159	121.717	139.783	98.1184	164.335	246.956	242.878	158.349	64.373	TRUE	1.05421	0.00662516	FALSE	0.821612	0.21817	1	gradual_up	NA	NA	NA	NA	NA	NA
ENSG00000152413	HOMER1	protein_coding	125.628	216.088	77.9217	139.223	47.1164	287.629	61.7375	124.522	131.887	130.49	119.76	45.5321	TRUE	1.26365	0.00663275	FALSE	0.629488	0.542556	1	gradual_up	NA	NA	NA	NA	NA	NA
ENSG00000113161	HMGCR	protein_coding	1104.16	873.033	1238.69	1186.08	1467.15	879.017	1292.08	769.155	913.473	853.844	1028.61	1644.65	TRUE	-0.63873	0.00667833	FALSE	-0.219163	0.727926	4	gradual_down	NA	NA	NA	NA	NA	NA
ENSG00000156787	TBC1D31	protein_coding	34.8049	42.4458	10.7478	45.5153	23.5582	33.6016	19.8442	49.131	45.1426	47.5196	42.5814	22.766	TRUE	1.11518	0.00667833	FALSE	0.947049	0.14741	2	gradual_up_high_HLD3	NA	NA	NA	NA	NA	NA
ENSG00000157538	DSCR3	protein_coding	406.22	297.121	556.2	381.079	566.706	272.845	450.904	343.917	342.552	352.248	341.982	562.871	TRUE	-0.674467	0.00670005	FALSE	-0.274517	0.656278	4	gradual_down	NA	NA	NA	NA	NA	NA
ENSG00000011405	PIK3C2A	protein_coding	885.292	693.603	1002.23	888.887	950.182	770.148	937.086	718.33	779.816	822.164	713.238	1462.52	TRUE	-0.591115	0.00670005	FALSE	-0.365229	0.426056	4	gradual_down	NA	NA	NA	NA	NA	NA
ENSG00000161513	FDXR	protein_coding	226.428	277.827	87.7739	232.931	140.041	240.587	189.622	281.233	346.978	309.254	284.763	99.6996	TRUE	1.03144	0.00672666	FALSE	0.824048	0.203516	2	gradual_up_high_HLD3	NA	NA	NA	NA	NA	NA
ENSG00000169213	RAB3B	protein_coding	12.078	9.64677	0	5.35474	1.30879	32.2575	2.20491	11.0121	15.0475	42.2396	10.6453	3.14014	TRUE	1.71811	0.00677073	FALSE	0.722032	0.48274	2	gradual_up_high_HLD3	NA	NA	NA	NA	NA	NA
ENSG00000175215	CTDSP2	protein_coding	1588.3	1417.11	1993.72	1492.19	1876.81	1396.48	1858.74	1256.23	1305.59	1348.65	1530.27	1995.56	FALSE	-0.479182	0.00683	FALSE	-0.316961	0.372141	NA	NA	NA	NA	NA	NA	NA	NA
ENSG00000206567		lincRNA	45.478	49.1985	10.7478	45.5153	18.3231	53.7625	36.381	104.192	50.4534	66.3766	55.8881	9.42043	TRUE	1.41696	0.00683	FALSE	0.753006	0.489843	2	gradual_up_high_HLD3	NA	NA	NA	NA	NA	NA
ENSG00000163904	SENP2	protein_coding	564.459	446.646	718.313	485.497	620.367	530.905	596.428	469.286	532.859	476.704	537.59	794.457	TRUE	-0.506504	0.00685026	FALSE	-0.358389	0.321559	4	gradual_down	NA	NA	NA	NA	NA	NA
ENSG00000143882	ATP6V1C2	protein_coding	80.9087	172.677	28.6609	155.288	23.5582	80.6438	40.7908	134.687	55.7643	125.965	62.5414	9.42043	TRUE	1.49626	0.00685587	FALSE	1.02591	0.287156	1	gradual_up	NA	NA	NA	NA	NA	NA
ENSG00000134748	PRPF38A	protein_coding	370.328	330.884	482.756	323.962	382.167	374.993	409.011	316.81	328.39	328.866	328.675	467.097	FALSE	-0.428216	0.00686666	FALSE	-0.392027	0.119599	NA	NA	NA	NA	NA	NA	NA	NA
ENSG00000067533	RRP15	protein_coding	229.314	198.724	449.617	178.491	240.817	212.362	218.286	179.582	201.814	154.627	162.341	325.79	TRUE	-0.817377	0.00686666	FALSE	-0.633201	0.238515	4	gradual_down	NA	NA	NA	NA	NA	NA
ENSG00000101638	ST8SIA5	protein_coding	3.94084	4.82339	0	0.892457	2.61758	1.34406	0	11.8592	5.31089	4.52567	11.976	0	TRUE	1.51772	0.00686982	FALSE	0.78388	0.220718	2	gradual_up_high_HLD3	NA	NA	NA	NA	NA	NA
ENSG00000157823	AP3S2	protein_coding	216.339	173.642	244.513	190.986	234.273	137.094	254.667	153.323	232.794	196.867	203.592	357.976	TRUE	-0.694916	0.00691124	FALSE	-0.365724	0.532419	4	gradual_down	NA	NA	NA	NA	NA	NA
ENSG00000131203	IDO1	protein_coding	38.6553	163.995	3.58261	21.419	22.2494	34.9456	6.61473	32.1893	78.7782	24.1369	23.952	13.3456	TRUE	1.54719	0.00694734	FALSE	1.1721	0.174675	1	gradual_up	NA	NA	NA	NA	NA	NA
ENSG00000224049		lincRNA	9.58007	3.85871	0	1.78491	0	26.8813	2.20491	21.1772	9.73663	25.6455	13.3067	0.785036	TRUE	1.79102	0.0069476	FALSE	0.515892	0.578391	2	gradual_up_high_HLD3	NA	NA	NA	NA	NA	NA
ENSG00000172687	ZNF738	protein_coding	29.2986	61.7393	3.58261	31.236	10.4703	34.9456	19.8442	56.7548	34.5208	33.9426	26.6134	8.6354	TRUE	1.4846	0.00698384	FALSE	0.863636	0.410821	2	gradual_up_high_HLD3	NA	NA	NA	NA	NA	NA
ENSG00000111860	CEP85L	protein_coding	155.367	105.15	475.591	88.3532	129.57	119.622	113.553	94.0266	121.265	135.77	67.8641	258.277	TRUE	-1.21738	0.00702627	FALSE	-1.0948	0.116952	4	gradual_down	NA	NA	NA	NA	NA	NA
ENSG00000153560	UBP1	protein_coding	760.286	614.499	958.347	776.438	861.184	581.979	932.676	692.07	576.231	661.503	733.198	975.015	TRUE	-0.527501	0.00707513	FALSE	-0.363743	0.342166	4	gradual_down	NA	NA	NA	NA	NA	NA
ENSG00000115255	REEP6	protein_coding	126.627	232.487	47.4695	184.739	57.5868	162.632	73.8645	151.629	173.489	117.668	127.744	63.5879	TRUE	1.16411	0.00708739	FALSE	0.978699	0.161175	1	gradual_up	NA	NA	NA	NA	NA	NA
ENSG00000077092	RARB	protein_coding	141.194	286.509	16.1217	141.008	30.1022	133.062	83.7865	221.937	285.903	195.358	139.72	19.6259	TRUE	1.50151	0.00709738	FALSE	1.18183	0.177043	2	gradual_up_high_HLD3	NA	NA	NA	NA	NA	NA
ENSG00000183856	IQGAP3	protein_coding	23.9661	26.0463	7.16521	23.2039	10.4703	13.4406	9.92209	88.9441	17.703	26.3998	33.2667	7.06533	TRUE	1.56701	0.00710758	FALSE	0.677543	0.577657	2	gradual_up_high_HLD3	NA	NA	NA	NA	NA	NA
ENSG00000168071	CCDC88B	protein_coding	139.646	154.348	63.5913	128.514	155.746	227.147	104.733	108.427	188.537	127.473	215.568	62.0179	TRUE	1.00109	0.00711351	FALSE	0.920254	0.107983	1	gradual_up	NA	NA	NA	NA	NA	NA
ENSG00000166225	FRS2	protein_coding	466.259	385.871	613.521	408.745	503.884	435.476	493.9	422.696	395.661	418.625	318.03	732.439	TRUE	-0.609566	0.0071515	FALSE	-0.476286	0.239234	4	gradual_down	NA	NA	NA	NA	NA	NA
ENSG00000164418	GRIK2	protein_coding	27.7772	77.1742	2.68696	27.6662	6.54395	21.505	13.2295	43.2014	31.8653	47.5196	23.952	10.2055	TRUE	1.56378	0.0071515	FALSE	0.818396	0.467218	1	gradual_up	NA	NA	NA	NA	NA	NA
ENSG00000015475	BID	protein_coding	81.581	146.631	56.4261	75.8588	49.734	159.943	37.4835	80.4732	101.792	66.3766	90.4854	32.1865	TRUE	1.17434	0.00716122	FALSE	0.709657	0.426056	1	gradual_up	NA	NA	NA	NA	NA	NA
ENSG00000141577	AZI1	protein_coding	272.98	300.979	115.539	295.403	176.687	336.016	256.872	393.048	303.606	375.631	310.046	138.951	TRUE	0.931644	0.00719948	FALSE	0.547764	0.459084	2	gradual_up_high_HLD3	NA	NA	NA	NA	NA	NA
ENSG00000173744	AGFG1	protein_coding	450.287	352.107	763.095	392.681	456.768	478.486	443.187	349	437.263	346.214	291.416	642.945	TRUE	-0.727583	0.00719948	FALSE	-0.494939	0.350185	4	gradual_down	NA	NA	NA	NA	NA	NA
ENSG00000204060	FOXO6	protein_coding	53.8779	101.291	34.9304	61.5795	23.5582	67.2031	26.4589	62.6844	67.2713	70.9022	53.2267	23.5511	TRUE	1.15172	0.00724991	FALSE	0.717984	0.400759	1	gradual_up	NA	NA	NA	NA	NA	NA
ENSG00000122136	OBP2A	protein_coding	6.74165	1.92935	0	22.3114	5.23516	2.68813	0	20.3301	12.3921	5.27995	3.992	0	TRUE	1.13049	0.00724991	TRUE	1.5733	0.0114983	1	gradual_up	NA	NA	NA	NA	NA	NA
ENSG00000137216	TMEM63B	protein_coding	1309.72	835.411	1876.39	1349.39	1579.71	1258.04	1559.97	1109.68	1109.98	943.603	1202.92	1581.85	TRUE	-0.623932	0.00726855	FALSE	-0.300901	0.582053	4	gradual_down	NA	NA	NA	NA	NA	NA
ENSG00000181826	RELL1	protein_coding	64.9338	32.799	134.348	24.0963	74.601	69.8913	91.5037	39.8131	46.9129	46.011	41.2507	113.045	TRUE	-1.13669	0.00736748	FALSE	-1.05125	0.107583	4	gradual_down	NA	NA	NA	NA	NA	NA
ENSG00000196712	NF1	protein_coding	909.679	857.598	1140.16	825.523	840.243	766.116	919.447	801.344	836.465	803.307	850.297	1365.96	FALSE	-0.47648	0.00736984	FALSE	-0.443646	0.112745	NA	NA	NA	NA	NA	NA	NA	NA
ENSG00000131375	CAPN7	protein_coding	597.908	532.502	669.052	546.184	660.939	478.486	728.722	491.31	564.725	584.566	566.865	753.635	FALSE	-0.426384	0.00739153	FALSE	-0.277607	0.393637	NA	NA	NA	NA	NA	NA	NA	NA
ENSG00000197081	IGF2R	protein_coding	1557.26	931.878	2004.47	1451.13	2092.76	1240.57	1977.8	954.667	1137.42	1212.13	1600.79	2526.25	TRUE	-0.816928	0.00740042	FALSE	-0.441305	0.51898	4	gradual_down	NA	NA	NA	NA	NA	NA
ENSG00000110497	AMBRA1	protein_coding	472	400.341	563.365	439.981	541.839	399.187	489.49	398.978	453.196	421.642	428.475	655.505	FALSE	-0.46833	0.00741419	FALSE	-0.251306	0.528889	NA	NA	NA	NA	NA	NA	NA	NA
ENSG00000109881	CCDC34	protein_coding	92.4379	109.009	11.6435	66.9343	24.867	112.901	56.2252	154.17	188.537	165.187	103.792	23.5511	TRUE	1.46979	0.00745153	FALSE	1.0695	0.24773	2	gradual_up_high_HLD3	NA	NA	NA	NA	NA	NA
ENSG00000064419	TNPO3	protein_coding	362.782	274.933	446.035	352.52	480.326	213.706	380.347	281.233	377.958	340.18	295.408	547.955	TRUE	-0.675666	0.00745857	FALSE	-0.178069	0.813156	4	gradual_down	NA	NA	NA	NA	NA	NA
ENSG00000072858	SIDT1	protein_coding	159.731	273.004	72.5478	115.127	95.5417	139.783	94.8111	258.361	270.855	184.798	168.995	83.2138	TRUE	1.12696	0.00746217	FALSE	0.798655	0.305638	2	gradual_up_high_HLD3	NA	NA	NA	NA	NA	NA
ENSG00000175130	MARCKSL1	protein_coding	343.663	618.358	198.835	318.607	154.437	638.43	231.515	386.272	445.23	365.825	307.384	115.4	TRUE	1.16404	0.00749909	FALSE	0.627279	0.507087	1	gradual_up	NA	NA	NA	NA	NA	NA
ENSG00000244734	HBB	protein_coding	18.8562	14.4702	0	3.56983	1.30879	30.9134	1.10245	45.7427	19.4733	36.9597	45.2427	8.6354	TRUE	1.70666	0.0075036	FALSE	0.454518	0.695914	2	gradual_up_high_HLD3	NA	NA	NA	NA	NA	NA
ENSG00000110446	SLC15A3	protein_coding	115.543	137.949	53.7391	129.406	232.965	81.9878	74.9669	114.357	145.164	141.804	113.107	45.5321	TRUE	0.93099	0.00751992	TRUE	1.38786	0.000952284	6	up_high_HLD34	NA	NA	NA	NA	NA	NA
ENSG00000173083	HPSE	protein_coding	132.65	203.547	55.5304	164.212	120.409	219.082	55.1227	167.723	122.15	120.685	118.429	112.26	TRUE	1.02737	0.00756412	FALSE	0.752769	0.286788	1	gradual_up	NA	NA	NA	NA	NA	NA
ENSG00000175711	B3GNTL1	protein_coding	106.491	136.02	52.8434	108.88	47.1164	104.837	79.3767	246.502	92.0554	181.027	94.4774	28.2613	TRUE	1.27149	0.00763157	FALSE	0.505439	0.654738	2	gradual_up_high_HLD3	NA	NA	NA	NA	NA	NA
ENSG00000054219	LY75	protein_coding	102.103	119.62	24.1826	99.9552	44.4989	83.3319	70.5571	159.252	184.111	184.044	123.752	29.8314	TRUE	1.33362	0.00768883	FALSE	1.06106	0.197418	2	gradual_up_high_HLD3	NA	NA	NA	NA	NA	NA
ENSG00000035928	RFC1	protein_coding	729.743	502.597	849.078	752.341	1026.09	444.885	765.103	523.5	746.18	655.469	644.043	1117.89	TRUE	-0.688264	0.00769647	FALSE	-0.11026	0.904279	4	gradual_down	NA	NA	NA	NA	NA	NA
ENSG00000143341	HMCN1	protein_coding	81.2174	110.938	56.4261	137.438	36.6461	87.3641	14.3319	75.3907	81.4336	95.7934	175.648	21.981	TRUE	1.38018	0.00770013	FALSE	1.06097	0.21817	1	gradual_up	NA	NA	NA	NA	NA	NA
ENSG00000136490	LIMD2	protein_coding	60.7596	99.3618	35.8261	64.2569	62.8219	96.7725	46.3031	72.8495	46.0277	57.3252	58.5494	28.2613	TRUE	0.973664	0.00770602	FALSE	0.580898	0.451875	1	gradual_up	NA	NA	NA	NA	NA	NA
ENSG00000241399	CD302	protein_coding	718.976	409.988	1053.29	647.031	1090.22	606.172	863.222	470.98	552.332	575.515	628.075	1011.91	TRUE	-0.809704	0.00779083	FALSE	-0.33151	0.658721	4	gradual_down	NA	NA	NA	NA	NA	NA
ENSG00000156535	CD109	protein_coding	41.4383	26.0463	4.47826	21.419	20.9406	129.03	19.8442	47.4369	75.2376	67.1308	33.2667	10.9905	TRUE	1.52975	0.00779403	FALSE	1.02625	0.297026	5	gradual_up_high_HLD39	NA	NA	NA	NA	NA	NA
ENSG00000122133	PAEP	protein_coding	33.857	2.89403	0	115.127	15.7055	51.0744	0	78.7791	53.994	11.3142	37.2587	6.28029	TRUE	1.11184	0.00780853	TRUE	1.43814	0.0163984	1	gradual_up	NA	NA	NA	NA	NA	NA
ENSG00000160471	COX6B2	protein_coding	9.34972	6.75274	1.7913	1.78491	0	32.2575	1.10245	26.2597	4.42574	17.3484	7.98401	3.14014	TRUE	1.86128	0.00784341	FALSE	0.0413121	0.984993	2	gradual_up_high_HLD3	NA	NA	NA	NA	NA	NA
ENSG00000197580	BCO2	protein_coding	112.748	115.761	21.4956	98.1703	22.2494	130.374	76.0694	270.221	156.671	196.113	126.413	26.6912	TRUE	1.47182	0.00787532	FALSE	0.777544	0.494364	2	gradual_up_high_HLD3	NA	NA	NA	NA	NA	NA
ENSG00000185269	NOTUM	protein_coding	220.175	26.0463	351.991	117.804	369.079	127.686	532.486	77.932	112.414	91.2678	219.56	395.658	TRUE	-1.49016	0.00788744	FALSE	-0.79481	0.512226	4	gradual_down	NA	NA	NA	NA	NA	NA
ENSG00000203780	FANK1	protein_coding	304.766	296.156	88.6695	240.963	106.012	432.788	261.282	576.019	387.695	470.67	419.16	73.0084	TRUE	1.32669	0.00791777	FALSE	0.610257	0.584298	2	gradual_up_high_HLD3	NA	NA	NA	NA	NA	NA
ENSG00000119402	FBXW2	protein_coding	339.823	222.84	436.182	319.5	426.666	288.973	418.933	294.786	267.315	275.312	322.022	465.526	TRUE	-0.628014	0.00791777	FALSE	-0.370885	0.468815	4	gradual_down	NA	NA	NA	NA	NA	NA
ENSG00000148343	FAM73B	protein_coding	396.667	459.186	334.078	443.551	376.932	418.003	332.941	504.864	348.748	424.659	420.491	299.884	FALSE	0.461196	0.0079495	FALSE	0.269887	0.482964	NA	NA	NA	NA	NA	NA	NA	NA
ENSG00000144674	GOLGA4	protein_coding	1531.17	1342.83	1878.18	1396.7	1834.92	1348.09	1757.31	1115.61	1347.2	1258.89	1510.31	2052.87	TRUE	-0.516418	0.00795321	FALSE	-0.305468	0.470921	4	gradual_down	NA	NA	NA	NA	NA	NA
ENSG00000125285	SOX21	protein_coding	31.8424	81.9976	6.26956	37.4832	1.30879	48.3863	7.71718	47.4369	46.9129	22.6284	39.92	10.2055	TRUE	1.561	0.00797298	FALSE	0.987884	0.327233	1	gradual_up	NA	NA	NA	NA	NA	NA
ENSG00000148219	ASTN2	protein_coding	79.5094	78.1389	15.2261	63.3644	24.867	134.406	40.7908	147.393	112.414	178.764	43.912	35.3266	TRUE	1.44387	0.00797298	FALSE	0.785282	0.479542	2	gradual_up_high_HLD3	NA	NA	NA	NA	NA	NA
ENSG00000140577	CRTC3	protein_coding	393.991	274.933	641.287	362.338	462.003	293.006	341.761	280.386	332.816	316.797	369.926	658.645	TRUE	-0.788375	0.00801212	FALSE	-0.473187	0.455913	4	gradual_down	NA	NA	NA	NA	NA	NA
ENSG00000155974	GRIP1	protein_coding	40.5783	95.5031	20.6	59.7946	31.411	29.5694	12.127	83.0145	43.3723	34.6968	25.2827	10.9905	TRUE	1.40134	0.00801549	FALSE	1.15005	0.168744	1	gradual_up	NA	NA	NA	NA	NA	NA
ENSG00000141568	FOXK2	protein_coding	739.528	669.486	1004.92	730.03	882.125	650.526	795.972	609.902	623.144	620.772	646.705	901.222	FALSE	-0.485032	0.00801549	FALSE	-0.270019	0.509138	NA	NA	NA	NA	NA	NA	NA	NA
ENSG00000137501	SYTL2	protein_coding	393.686	467.869	136.139	289.156	142.658	516.12	260.179	686.14	634.651	635.857	372.587	189.194	TRUE	1.2243	0.00801549	FALSE	0.698676	0.4717	2	gradual_up_high_HLD3	NA	NA	NA	NA	NA	NA
ENSG00000148824	MTG1	protein_coding	74.9242	96.4677	37.6174	74.9664	47.1164	170.696	61.7375	83.8616	46.9129	82.9707	86.4934	35.3266	TRUE	1.08251	0.00806081	FALSE	0.291362	0.805441	1	gradual_up	NA	NA	NA	NA	NA	NA
ENSG00000146453	PNLDC1	protein_coding	12.6939	6.75274	3.58261	8.03211	5.23516	16.1288	6.61473	22.8713	9.73663	30.9254	26.6134	3.14014	TRUE	1.59233	0.00808739	FALSE	0.491827	0.717311	2	gradual_up_high_HLD3	NA	NA	NA	NA	NA	NA
ENSG00000168827	GFM1	protein_coding	341.243	333.778	514.104	307.005	353.373	258.06	356.093	238.031	365.566	294.923	299.4	433.34	TRUE	-0.591309	0.00808739	FALSE	-0.334423	0.50052	4	gradual_down	NA	NA	NA	NA	NA	NA
ENSG00000176903	PNMA1	protein_coding	281.077	236.346	180.026	244.533	185.848	408.595	177.495	362.553	400.087	412.591	308.715	175.063	TRUE	0.888021	0.00808739	FALSE	0.5846	0.381429	2	gradual_up_high_HLD3	NA	NA	NA	NA	NA	NA
ENSG00000172824	CES4A	protein_coding	566.266	632.828	338.556	476.572	289.243	680.096	539.1	1036.83	374.418	1006.96	683.963	170.353	TRUE	1.08379	0.00808739	FALSE	0.107055	0.945611	2	gradual_up_high_HLD3	NA	NA	NA	NA	NA	NA
ENSG00000179943	FIZ1	protein_coding	225.522	205.476	273.174	238.286	238.2	201.609	245.847	196.524	235.449	196.113	186.294	263.772	FALSE	-0.399437	0.00809469	FALSE	-0.136924	0.735024	NA	NA	NA	NA	NA	NA	NA	NA
ENSG00000140948	ZCCHC14	protein_coding	738.419	544.078	976.26	700.579	790.509	647.838	806.997	675.128	553.218	627.56	709.246	1091.2	TRUE	-0.56466	0.00809469	FALSE	-0.477105	0.184947	4	gradual_down	NA	NA	NA	NA	NA	NA
ENSG00000188185	LINC00265	lincRNA	133.845	143.737	39.4087	142.793	30.1022	176.072	91.5037	352.388	158.442	167.45	143.712	26.6912	TRUE	1.43187	0.00813781	FALSE	0.749542	0.505448	2	gradual_up_high_HLD3	NA	NA	NA	NA	NA	NA
ENSG00000075461	CACNG4	protein_coding	76.8375	128.302	16.1217	75.8588	13.0879	84.6759	22.0491	77.932	173.489	120.685	98.4694	34.5416	TRUE	1.44268	0.00820712	FALSE	1.22502	0.145184	1	gradual_up	NA	NA	NA	NA	NA	NA
ENSG00000101236	RNF24	protein_coding	173.383	107.079	198.835	125.836	200.245	180.104	217.184	96.5679	127.461	125.965	133.067	394.873	TRUE	-0.977136	0.00822767	FALSE	-0.752207	0.252987	4	gradual_down	NA	NA	NA	NA	NA	NA
ENSG00000124198	ARFGEF2	protein_coding	746.833	651.157	1135.69	661.311	764.334	606.172	746.362	678.516	669.172	722.599	600.131	979.725	TRUE	-0.534378	0.00822767	FALSE	-0.438095	0.212598	4	gradual_down	NA	NA	NA	NA	NA	NA
ENSG00000132321	IQCA1	protein_coding	409.001	619.323	94.9391	501.561	138.732	397.843	295.458	575.172	632.881	679.605	428.475	135.026	TRUE	1.29909	0.00822767	FALSE	0.980176	0.248912	2	gradual_up_high_HLD3	NA	NA	NA	NA	NA	NA
ENSG00000164825	DEFB1	protein_coding	7.66232	32.799	0	3.56983	1.30879	13.4406	1.10245	6.77669	7.08119	11.3142	5.32267	1.57007	TRUE	1.82827	0.00822998	FALSE	0.676579	0.509638	1	gradual_up	NA	NA	NA	NA	NA	NA
ENSG00000197386	HTT	protein_coding	1175.23	800.682	1688.3	1092.37	1319.26	865.576	1302	1056.32	823.188	1036.38	1145.71	1797.73	TRUE	-0.672394	0.00823634	FALSE	-0.538545	0.227514	4	gradual_down	NA	NA	NA	NA	NA	NA
ENSG00000140284	SLC27A2	protein_coding	200.487	283.615	38.513	156.18	27.4846	276.877	103.631	259.209	354.944	431.448	203.592	69.8682	TRUE	1.46116	0.00824302	FALSE	0.89108	0.393727	2	gradual_up_high_HLD3	NA	NA	NA	NA	NA	NA
ENSG00000172932	ANKRD13D	protein_coding	531.462	573.983	327.809	622.042	479.017	521.496	483.978	704.776	538.17	633.594	582.833	378.387	TRUE	0.588733	0.00827036	FALSE	0.447458	0.279251	2	gradual_up_high_HLD3	NA	NA	NA	NA	NA	NA
ENSG00000042445	RETSAT	protein_coding	521.228	401.306	777.426	474.787	463.312	544.345	577.686	415.92	457.622	448.042	513.638	659.43	TRUE	-0.521665	0.00829315	TRUE	-0.514232	0.0866412	4	gradual_down	NA	NA	NA	NA	NA	NA
ENSG00000262246	CORO7	protein_coding	122.321	145.666	74.3391	80.3211	65.4395	145.159	87.0939	221.09	174.374	174.238	133.067	44.7471	TRUE	1.10569	0.00833946	FALSE	0.546298	0.565752	2	gradual_up_high_HLD3	NA	NA	NA	NA	NA	NA
ENSG00000111911	HINT3	protein_coding	569.636	438.928	670.843	499.776	723.761	568.538	652.653	403.213	604.556	442.008	479.04	782.681	TRUE	-0.576353	0.00833946	FALSE	-0.19984	0.732881	4	gradual_down	NA	NA	NA	NA	NA	NA
ENSG00000009954	BAZ1B	protein_coding	989.31	797.788	1036.27	898.704	1108.55	869.609	1160.88	772.543	970.122	920.975	904.854	1442.11	FALSE	-0.497456	0.00833946	FALSE	-0.283513	0.49984	NA	NA	BAZ1B	bromodomain adjacent to zinc finger domain, 1B	Histone modification write	B-WICH, WINAC	H2AXT142, H3	H2AXY142ph
ENSG00000137460	FHDC1	protein_coding	1422.88	421.564	2434.38	1425.25	2498.48	1053.75	1572.1	980.079	904.621	910.415	1051.23	2399.86	TRUE	-1.12046	0.00835739	FALSE	-0.349149	0.766271	4	gradual_down	NA	NA	NA	NA	NA	NA
ENSG00000011426	ANLN	protein_coding	30.6369	26.0463	11.6435	23.2039	15.7055	29.5694	11.0245	60.9902	52.2237	42.9939	47.904	15.7007	TRUE	1.33568	0.00837359	FALSE	0.938933	0.30104	2	gradual_up_high_HLD3	NA	NA	NA	NA	NA	NA
ENSG00000006715	VPS41	protein_coding	503.364	432.175	564.261	538.152	533.986	372.305	585.403	440.485	448.77	478.967	469.726	672.776	FALSE	-0.459548	0.00838021	FALSE	-0.257162	0.509138	NA	NA	NA	NA	NA	NA	NA	NA
ENSG00000005469	CROT	protein_coding	146.249	173.642	68.0695	155.288	86.3802	153.223	122.372	197.371	169.948	209.69	176.979	95.7744	TRUE	0.871596	0.00838021	FALSE	0.487907	0.504697	2	gradual_up_high_HLD3	NA	NA	NA	NA	NA	NA
ENSG00000119125	GDA	protein_coding	18.3178	49.1985	4.47826	4.46228	1.30879	28.2253	2.20491	15.2476	18.5881	32.434	35.928	9.42043	TRUE	1.66935	0.00838021	FALSE	0.308129	0.847592	1	gradual_up	NA	NA	NA	NA	NA	NA
ENSG00000106785	TRIM14	protein_coding	185.313	344.39	87.7739	205.265	150.511	115.589	103.631	206.689	323.079	217.987	195.608	87.9241	TRUE	1.06252	0.00838021	TRUE	1.10267	0.0577174	1	gradual_up	NA	NA	NA	NA	NA	NA
ENSG00000177409	SAMD9L	protein_coding	184.517	311.591	53.7391	208.835	151.82	110.213	105.836	304.104	245.186	243.632	176.979	117.755	TRUE	1.12817	0.00838021	FALSE	0.944808	0.177818	1	gradual_up	NA	NA	NA	NA	NA	NA
ENSG00000198520	C1orf228	protein_coding	228.703	192.935	45.6782	150.825	43.1901	307.79	179.7	581.102	240.76	417.871	312.707	43.177	TRUE	1.48803	0.00840514	FALSE	0.461734	0.737526	2	gradual_up_high_HLD3	NA	NA	NA	NA	NA	NA
ENSG00000183087	GAS6	protein_coding	583.661	954.066	371.695	788.932	298.404	792.997	371.527	766.614	726.707	589.846	521.622	237.866	TRUE	1.0235	0.00840514	FALSE	0.774374	0.27003	1	gradual_up	NA	NA	NA	NA	NA	NA
ENSG00000165029	ABCA1	protein_coding	118.135	102.256	40.3043	74.9664	92.9241	220.426	103.631	136.381	105.333	251.929	121.091	50.2423	TRUE	1.17958	0.00840514	FALSE	0.409396	0.72127	1	gradual_up	NA	NA	NA	NA	NA	NA
ENSG00000119630	PGF	protein_coding	25.4948	53.0573	8.95652	24.0963	6.54395	47.0422	8.81964	44.0485	31.8653	46.7653	5.32267	3.92518	TRUE	1.56211	0.00840514	FALSE	0.864346	0.430917	2	gradual_up_high_HLD3	NA	NA	NA	NA	NA	NA
ENSG00000064300	NGFR	protein_coding	17.8566	20.2582	0.895652	23.2039	0	44.3541	1.10245	34.7306	13.2772	24.1369	26.6134	7.85036	TRUE	1.62647	0.00842291	FALSE	0.764001	0.475395	1	gradual_up	NA	NA	NA	NA	NA	NA
ENSG00000126787	DLGAP5	protein_coding	7.57953	5.78806	0	6.2472	6.54395	5.37625	1.10245	16.9417	13.2772	10.5599	15.968	1.57007	TRUE	1.7483	0.00842291	FALSE	1.43463	0.102351	2	gradual_up_high_HLD3	NA	NA	NA	NA	NA	NA
ENSG00000230943		lincRNA	19.6015	8.6821	1.7913	14.2793	0	55.1066	5.51227	51.6723	15.0475	40.7311	17.2987	5.49525	TRUE	1.668	0.00844439	FALSE	0.50193	0.676799	2	gradual_up_high_HLD3	NA	NA	NA	NA	NA	NA
ENSG00000131941	RHPN2	protein_coding	353.49	411.917	165.696	284.694	123.026	596.764	174.188	419.308	663.861	566.464	324.683	157.792	TRUE	1.22838	0.00844439	FALSE	0.884435	0.29947	2	gradual_up_high_HLD3	NA	NA	NA	NA	NA	NA
ENSG00000163482	STK36	protein_coding	675.589	734.119	240.93	705.041	357.3	817.19	625.092	1024.97	777.16	992.631	838.321	318.725	TRUE	1.03547	0.00844439	FALSE	0.553386	0.528477	2	gradual_up_high_HLD3	NA	NA	NA	NA	NA	NA
ENSG00000103723	AP3B2	protein_coding	30.1575	37.6224	18.8087	19.6341	18.3231	49.7303	15.4344	51.6723	30.9802	47.5196	23.952	18.0558	TRUE	1.12319	0.00844439	FALSE	0.338552	0.775106	5	gradual_up_high_HLD39	NA	NA	NA	NA	NA	NA
ENSG00000132142	ACACA	protein_coding	1710.57	912.585	2344.82	1490.4	2350.59	1372.29	2175.14	1147.8	1245.4	1448.22	1664.67	2664.41	TRUE	-0.816909	0.00847572	FALSE	-0.461106	0.50302	4	gradual_down	NA	NA	NA	NA	NA	NA
ENSG00000100162	CENPM	protein_coding	37.3132	43.4105	12.5391	28.5586	9.16153	43.01	13.2295	81.3203	66.3861	54.3081	41.2507	17.2708	TRUE	1.40998	0.0085129	FALSE	0.901892	0.364703	2	gradual_up_high_HLD3	NA	NA	NA	NA	NA	NA
ENSG00000127603	MACF1	protein_coding	3122.13	1904.27	4309.88	2493.52	3998.35	3141.07	3624.87	2306.62	2757.24	2678.45	2533.59	4595.6	TRUE	-0.699914	0.0085129	FALSE	-0.41429	0.473993	4	gradual_down	NA	NA	NA	NA	NA	NA
ENSG00000187735	TCEA1	protein_coding	293.083	245.028	341.243	287.371	365.152	239.243	347.273	238.878	281.477	258.718	274.118	345.416	FALSE	-0.449058	0.00853369	FALSE	-0.150284	0.747691	NA	NA	NA	NA	NA	NA	NA	NA
ENSG00000143952	VPS54	protein_coding	435.247	373.33	606.356	412.315	485.561	310.478	424.445	355.776	408.938	414.854	373.918	621.749	TRUE	-0.573211	0.00855093	FALSE	-0.330269	0.496839	4	gradual_down	NA	NA	NA	NA	NA	NA
ENSG00000159788	RGS12	protein_coding	379.052	463.045	188.087	385.541	206.789	454.293	288.843	592.961	522.237	485.001	360.611	222.165	TRUE	0.930013	0.00859292	FALSE	0.60657	0.393637	1	gradual_up	NA	NA	NA	NA	NA	NA
ENSG00000156052	GNAQ	protein_coding	1197.52	879.786	1667.7	1069.16	1524.74	951.596	1295.38	862.334	1049.79	1047.69	1186.96	1637.59	TRUE	-0.616459	0.00859292	FALSE	-0.323818	0.550801	4	gradual_down	NA	NA	NA	NA	NA	NA
ENSG00000161021	MAML1	protein_coding	568.276	519.961	652.034	532.797	620.367	475.798	636.116	424.39	538.17	542.327	525.614	783.466	FALSE	-0.464693	0.00859292	FALSE	-0.288957	0.444835	NA	NA	NA	NA	NA	NA	NA	NA
ENSG00000145743	FBXL17	protein_coding	253.785	225.734	333.182	234.716	253.905	184.137	281.126	154.17	279.707	257.963	206.254	380.743	TRUE	-0.66138	0.00861915	FALSE	-0.356645	0.532419	4	gradual_down	NA	NA	NA	NA	NA	NA
ENSG00000101670	LIPG	protein_coding	67.7122	27.011	133.452	45.5153	85.0714	65.8591	85.9914	40.6602	35.4059	31.6797	63.8721	130.316	TRUE	-1.16989	0.00863412	FALSE	-0.911687	0.242975	4	gradual_down	NA	NA	NA	NA	NA	NA
ENSG00000169067	ACTBL2	protein_coding	9.01634	16.3995	0	10.7095	0	32.2575	1.10245	13.5534	11.5069	7.54279	5.32267	0.785036	TRUE	1.68186	0.00863412	FALSE	1.01304	0.213777	1	gradual_up	NA	NA	NA	NA	NA	NA
ENSG00000162729	IGSF8	protein_coding	471.924	414.811	562.469	486.389	541.839	383.058	491.695	415.073	431.067	420.888	424.483	619.394	FALSE	-0.432363	0.00863412	FALSE	-0.198979	0.613143	NA	NA	NA	NA	NA	NA	NA	NA
ENSG00000175745	NR2F1	protein_coding	85.6897	164.96	20.6	55.3323	15.7055	104.837	50.7129	110.121	164.638	151.61	89.1547	14.9157	TRUE	1.47178	0.00866027	FALSE	0.934308	0.36212	2	gradual_up_high_HLD3	NA	NA	NA	NA	NA	NA
ENSG00000117724	CENPF	protein_coding	51.6613	72.3508	5.37391	49.9776	13.0879	29.5694	30.8687	93.1795	82.3188	83.725	94.4774	13.3456	TRUE	1.48575	0.00866027	FALSE	0.977442	0.331389	2	gradual_up_high_HLD3	NA	NA	NA	NA	NA	NA
ENSG00000005700	IBTK	protein_coding	665.491	579.771	1011.19	623.827	704.129	561.818	619.579	454.886	679.794	574.761	592.147	918.492	TRUE	-0.601897	0.00867135	FALSE	-0.332254	0.521039	4	gradual_down	NA	NA	NA	NA	NA	NA
ENSG00000176871	WSB2	protein_coding	378.494	298.085	538.287	331.102	490.796	348.112	435.47	238.878	286.788	294.923	345.974	555.021	TRUE	-0.708323	0.00867224	FALSE	-0.44218	0.437614	4	gradual_down	WSB2	WD repeat and SOCS box containing 2	Histone modification write	#	#	#
ENSG00000182541	LIMK2	protein_coding	772.333	922.232	368.113	762.158	596.808	1055.09	711.083	912.312	955.075	920.975	791.747	500.068	TRUE	0.761959	0.00867551	FALSE	0.516137	0.368485	1	gradual_up	NA	NA	NA	NA	NA	NA
ENSG00000182985	CADM1	protein_coding	957.401	345.354	1508.28	977.24	1346.75	705.633	1198.37	618.373	701.037	666.028	976.71	1487.64	TRUE	-0.979579	0.00867777	FALSE	-0.419718	0.643298	4	gradual_down	NA	NA	NA	NA	NA	NA
ENSG00000150594	ADRA2A	protein_coding	180.675	241.169	16.1217	117.804	43.1901	190.857	127.885	354.929	262.889	182.536	435.128	14.9157	TRUE	1.53423	0.00867777	FALSE	0.795939	0.486447	2	gradual_up_high_HLD3	NA	NA	NA	NA	NA	NA
ENSG00000103489	XYLT1	protein_coding	46.9958	132.161	18.8087	60.6871	15.7055	63.1709	23.1515	52.5194	59.3049	35.4511	46.5734	9.42043	TRUE	1.42631	0.00867777	FALSE	0.967041	0.323252	1	gradual_up	NA	NA	NA	NA	NA	NA
ENSG00000115919	KYNU	protein_coding	72.3771	119.62	34.0348	75.8588	44.4989	161.288	13.2295	70.3082	124.806	24.1369	102.461	25.9062	TRUE	1.40843	0.00867777	FALSE	1.19216	0.155628	1	gradual_up	NA	NA	NA	NA	NA	NA
ENSG00000244405	ETV5	protein_coding	1174.4	408.059	1735.77	828.2	1768.18	563.162	1844.41	886.053	914.358	951.9	1135.06	1883.3	TRUE	-1.0699	0.00873952	FALSE	-0.552334	0.551652	4	gradual_down	NA	NA	NA	NA	NA	NA
ENSG00000183067	IGSF5	protein_coding	8.4914	27.011	0	13.3869	2.61758	5.37625	2.20491	22.0243	3.54059	9.80563	6.65334	0.785036	TRUE	1.70064	0.00873952	FALSE	0.927966	0.309046	1	gradual_up	NA	NA	NA	NA	NA	NA
ENSG00000166140	ZFYVE19	protein_coding	284.416	376.224	166.591	329.317	247.361	286.285	238.13	359.165	318.653	284.363	307.384	215.1	TRUE	0.622005	0.0087675	FALSE	0.512194	0.21369	2	gradual_up_high_HLD3	NA	NA	NA	NA	NA	NA
ENSG00000197119	SLC25A29	protein_coding	1125.07	1318.71	680.695	1106.65	582.412	1474.44	1082.61	1818.7	992.251	1317.73	1546.24	455.321	TRUE	0.934099	0.0087675	FALSE	0.246405	0.816106	2	gradual_up_high_HLD3	NA	NA	NA	NA	NA	NA
ENSG00000078295	ADCY2	protein_coding	52.0734	103.22	8.06087	33.0209	5.23516	87.3641	24.254	78.7791	89.4	76.1822	49.2347	18.0558	TRUE	1.51178	0.0087675	FALSE	0.82075	0.466215	2	gradual_up_high_HLD3	NA	NA	NA	NA	NA	NA
ENSG00000163531	NFASC	protein_coding	76.3279	37.6224	7.16521	45.5153	13.0879	158.599	48.508	158.405	91.1703	102.582	159.68	17.2708	TRUE	1.55378	0.00880801	FALSE	0.599543	0.630922	2	gradual_up_high_HLD3	NA	NA	NA	NA	NA	NA
ENSG00000122958	VPS26A	protein_coding	380.247	360.789	482.756	356.09	413.578	341.392	404.601	271.915	414.249	331.129	327.344	478.872	FALSE	-0.473728	0.00884167	FALSE	-0.204562	0.648721	NA	NA	NA	NA	NA	NA	NA	NA
ENSG00000083520	DIS3	protein_coding	533.133	466.904	653.826	444.444	497.34	553.754	595.325	421.002	539.055	481.23	469.726	741.859	FALSE	-0.465686	0.00885291	FALSE	-0.418258	0.153642	NA	NA	NA	NA	NA	NA	NA	NA
ENSG00000150907	FOXO1	protein_coding	285.898	386.836	172.861	269.522	171.452	426.068	180.803	326.128	398.317	349.231	263.472	200.184	TRUE	0.856537	0.00885809	FALSE	0.550258	0.411666	1	gradual_up	FOXO1	forkhead box O1	TF	#	DNA motif, H3, H4	#
ENSG00000131187	F12	protein_coding	9.69265	9.64677	0.895652	8.03211	5.23516	9.40844	5.51227	24.5655	9.73663	16.5941	14.6373	2.35511	TRUE	1.60297	0.00885809	FALSE	0.82662	0.46643	2	gradual_up_high_HLD3	NA	NA	NA	NA	NA	NA
ENSG00000081189	MEF2C	protein_coding	478.321	456.292	810.565	411.423	684.497	376.338	413.42	269.374	429.297	303.22	278.11	828.998	TRUE	-0.938414	0.0089449	FALSE	-0.387367	0.659754	4	gradual_down	NA	NA	NA	NA	NA	NA
ENSG00000114115	RBP1	protein_coding	20.9574	63.6687	2.68696	22.3114	7.85274	28.2253	12.127	23.7184	23.899	16.5941	23.952	5.49525	TRUE	1.51379	0.0089467	FALSE	0.885154	0.41009	1	gradual_up	NA	NA	NA	NA	NA	NA
ENSG00000181035	SLC25A42	protein_coding	231.071	116.726	282.13	215.082	239.509	165.32	325.224	182.124	186.766	226.284	232.867	369.752	TRUE	-0.771708	0.0089467	FALSE	-0.568313	0.307032	4	gradual_down	NA	NA	NA	NA	NA	NA
ENSG00000070961	ATP2B1	protein_coding	754.882	564.336	1616.65	520.302	990.754	732.514	693.444	427.779	504.534	438.99	557.55	1256.84	TRUE	-1.01157	0.0089467	FALSE	-0.724691	0.323252	4	gradual_down	NA	NA	NA	NA	NA	NA
ENSG00000088325	TPX2	protein_coding	17.7445	25.0816	3.58261	10.7095	7.85274	20.1609	11.0245	27.9539	30.095	22.6284	30.6054	5.49525	TRUE	1.43534	0.0089467	FALSE	0.903477	0.370598	2	gradual_up_high_HLD3	NA	NA	NA	NA	NA	NA
ENSG00000178401	DNAJC22	protein_coding	14.5394	32.799	0	2.67737	2.61758	30.9134	3.30736	11.8592	21.2436	26.3998	22.6214	5.49525	TRUE	1.65084	0.0089467	FALSE	0.662877	0.560601	1	gradual_up	NA	NA	NA	NA	NA	NA
ENSG00000108587	GOSR1	protein_coding	466.899	421.564	660.095	440.874	439.754	356.177	464.133	413.378	456.736	424.659	439.12	619.394	FALSE	-0.489579	0.00896562	FALSE	-0.374184	0.285385	NA	NA	NA	NA	NA	NA	NA	NA
ENSG00000105655	ISYNA1	protein_coding	251.235	312.555	172.861	237.394	116.482	450.261	146.626	362.553	323.964	284.363	226.214	130.316	TRUE	1.0099	0.0089657	FALSE	0.520368	0.554362	1	gradual_up	NA	NA	NA	NA	NA	NA
ENSG00000105855	ITGB8	protein_coding	111.826	134.09	21.4956	73.1815	23.5582	221.77	66.1473	180.429	217.746	184.044	82.5014	25.1212	TRUE	1.45939	0.0089657	FALSE	0.954598	0.346848	2	gradual_up_high_HLD3	NA	NA	NA	NA	NA	NA
ENSG00000028277	POU2F2	protein_coding	51.5973	49.1985	35.8261	41.053	41.8813	63.1709	30.8687	117.745	46.0277	82.9707	43.912	14.9157	TRUE	1.19659	0.00903358	FALSE	0.539161	0.6063	2	gradual_up_high_HLD3	NA	NA	NA	NA	NA	NA
ENSG00000166578	IQCD	protein_coding	188.277	208.37	25.9739	150.825	40.5725	263.436	120.168	299.869	314.228	342.443	236.859	68.2981	TRUE	1.41622	0.00903906	FALSE	0.851891	0.421233	2	gradual_up_high_HLD3	NA	NA	NA	NA	NA	NA
ENSG00000184465	WDR27	protein_coding	521.794	596.171	283.026	517.625	285.316	657.247	471.851	1054.62	392.121	804.062	465.734	211.96	TRUE	1.03487	0.00907999	FALSE	0.267623	0.819599	2	gradual_up_high_HLD3	NA	NA	NA	NA	NA	NA
ENSG00000168734	PKIG	protein_coding	205.311	195.829	99.4173	168.674	119.1	322.575	140.012	249.044	338.127	272.295	239.52	113.83	TRUE	1.00158	0.00907999	FALSE	0.726527	0.311833	2	gradual_up_high_HLD3	NA	NA	NA	NA	NA	NA
ENSG00000196355		protein_coding	20.448	17.3642	4.47826	21.419	7.85274	24.1931	12.127	55.0606	16.8178	42.9939	22.6214	0	TRUE	1.57558	0.0091621	FALSE	0.781911	0.491251	2	gradual_up_high_HLD3	NA	NA	NA	NA	NA	NA
ENSG00000157445	CACNA2D3	protein_coding	52.0613	16.3995	93.1478	40.1606	58.8956	20.1609	84.889	28.8009	17.703	58.8338	35.928	117.755	TRUE	-1.30702	0.00921368	FALSE	-1.06315	0.208664	4	gradual_down	NA	NA	NA	NA	NA	NA
ENSG00000160180	TFF3	protein_coding	161.975	320.273	45.6782	125.836	30.1022	219.082	115.758	229.561	233.679	183.29	236.859	41.6069	TRUE	1.38956	0.00922816	FALSE	0.672684	0.562346	1	gradual_up	NA	NA	NA	NA	NA	NA
ENSG00000180712		lincRNA	18.3148	6.75274	1.7913	14.2793	6.54395	38.9778	11.0245	55.0606	13.2772	31.6797	21.2907	0.785036	TRUE	1.61504	0.00924267	FALSE	0.630837	0.586185	2	gradual_up_high_HLD3	NA	NA	NA	NA	NA	NA
ENSG00000101443	WFDC2	protein_coding	569.238	767.883	430.808	492.636	561.471	711.009	524.768	599.737	555.873	536.292	727.875	353.266	TRUE	0.596122	0.00928898	FALSE	0.288083	0.592776	1	gradual_up	NA	NA	NA	NA	NA	NA
ENSG00000146521	C6orf123	protein_coding	16.5399	4.82339	0	8.92457	2.61758	36.2897	6.61473	47.4369	13.2772	40.7311	17.2987	3.92518	TRUE	1.65539	0.00931136	FALSE	0.499395	0.670873	2	gradual_up_high_HLD3	NA	NA	NA	NA	NA	NA
ENSG00000197798	FAM118B	protein_coding	317.778	156.278	489.026	328.424	392.637	240.587	354.99	203.301	221.287	235.335	340.651	533.04	TRUE	-0.892966	0.00931136	FALSE	-0.499159	0.509638	4	gradual_down	NA	NA	NA	NA	NA	NA
ENSG00000119943	PYROXD2	protein_coding	217.886	358.86	64.4869	277.554	188.466	219.082	200.647	337.141	198.273	277.575	196.939	77.7186	TRUE	1.1125	0.00931136	FALSE	0.804845	0.310296	2	gradual_up_high_HLD3	NA	NA	NA	NA	NA	NA
ENSG00000173762	CD7	protein_coding	12.8719	33.7637	1.7913	11.6019	9.16153	34.9456	2.20491	6.77669	21.2436	15.0856	2.66134	2.35511	TRUE	1.55644	0.00931204	FALSE	1.21206	0.160337	1	gradual_up	NA	NA	NA	NA	NA	NA
ENSG00000101144	BMP7	protein_coding	9.27403	27.9756	0	8.03211	0	29.5694	1.10245	5.92961	10.6218	10.5599	6.65334	1.57007	TRUE	1.65163	0.00932538	FALSE	0.804191	0.362058	1	gradual_up	NA	NA	NA	NA	NA	NA
ENSG00000185483	ROR1	protein_coding	180.484	31.8344	305.417	150.825	249.979	145.159	251.36	96.5679	91.1703	125.21	143.712	394.088	TRUE	-1.27658	0.00932538	FALSE	-0.76116	0.459084	4	gradual_down	NA	NA	NA	NA	NA	NA
ENSG00000125398	SOX9	protein_coding	512.601	613.535	209.582	389.111	378.24	880.361	370.425	673.434	688.645	600.406	460.411	374.462	TRUE	0.931365	0.00932788	FALSE	0.545212	0.482964	1	gradual_up	NA	NA	NA	NA	NA	NA
ENSG00000112414	GPR126	protein_coding	301.126	315.449	443.348	403.391	222.494	197.577	332.941	229.561	297.41	165.187	113.107	591.917	TRUE	-1.0348	0.00934397	FALSE	-0.494578	0.589748	4	gradual_down	NA	NA	NA	NA	NA	NA
ENSG00000134755	DSC2	protein_coding	84.1979	39.5518	151.365	83.891	65.4395	71.2353	59.5325	29.648	42.4871	71.6565	45.2427	266.127	TRUE	-1.31593	0.00936111	FALSE	-1.02776	0.24249	4	gradual_down	NA	NA	NA	NA	NA	NA
ENSG00000099337	KCNK6	protein_coding	39.6749	52.0926	29.5565	41.053	31.411	53.7625	13.2295	32.1893	51.3386	52.0453	58.5494	21.196	TRUE	1.05396	0.00936111	FALSE	0.812787	0.254677	1	gradual_up	NA	NA	NA	NA	NA	NA
ENSG00000239713	APOBEC3G	protein_coding	66.3639	136.02	25.0782	65.1494	45.8077	33.6016	19.8442	71.1553	144.279	98.8106	61.2107	29.0463	TRUE	1.30391	0.0093994	TRUE	1.3332	0.0621827	1	gradual_up	APOBEC3G	apolipoprotein B mRNA editing enzyme, catalytic polypeptide-like 3G	DNA modification, RNA modification	APOB_mRNA_editosome	ssDNA, mRNA, mC	dhU
ENSG00000231632		lincRNA	31.8353	6.75274	41.2	28.5586	34.0285	5.37625	70.5571	22.8713	15.9327	22.6284	29.2747	73.0084	TRUE	-1.40584	0.00940538	FALSE	-0.931715	0.372141	4	gradual_down	NA	NA	NA	NA	NA	NA
ENSG00000176531	PHLDB3	protein_coding	151.85	181.359	54.6348	140.116	64.1307	239.243	117.963	263.444	218.632	203.655	129.075	58.0927	TRUE	1.18714	0.00940538	FALSE	0.715485	0.450254	1	gradual_up	NA	NA	NA	NA	NA	NA
ENSG00000138795	LEF1	protein_coding	13.352	19.2935	0.895652	4.46228	6.54395	20.1609	7.71718	17.7888	19.4733	36.2054	11.976	2.35511	TRUE	1.59383	0.00942133	FALSE	0.797207	0.483653	2	gradual_up_high_HLD3	NA	NA	NA	NA	NA	NA
ENSG00000232931	LINC00342	lincRNA	200.744	372.365	122.704	183.846	35.3373	387.09	81.5816	238.878	253.152	208.181	252.827	72.2233	TRUE	1.32587	0.00942133	FALSE	0.579962	0.614342	1	gradual_up	NA	NA	NA	NA	NA	NA
ENSG00000153048	CARHSP1	protein_coding	216.416	280.721	113.748	207.05	174.069	264.78	124.577	206.689	245.186	291.152	266.134	206.465	TRUE	0.768631	0.00942133	FALSE	0.457102	0.479542	1	gradual_up	NA	NA	NA	NA	NA	NA
ENSG00000259417		lincRNA	298.475	35.6931	799.817	264.167	753.863	161.288	286.638	114.357	53.994	69.3937	175.648	568.366	TRUE	-1.5791	0.00944918	FALSE	-0.417418	0.816213	4	gradual_down	NA	NA	NA	NA	NA	NA
ENSG00000128268	MGAT3	protein_coding	35.6216	68.4921	4.47826	69.6116	20.9406	36.2897	15.4344	56.7548	14.1624	63.3594	26.6134	15.7007	TRUE	1.45532	0.00944918	FALSE	1.00627	0.305638	2	gradual_up_high_HLD3	NA	NA	NA	NA	NA	NA
ENSG00000163625	WDFY3	protein_coding	987.676	780.424	1108.82	876.393	1045.72	944.876	1103.56	865.723	883.378	929.272	840.982	1485.29	FALSE	-0.48829	0.00944918	FALSE	-0.389652	0.249827	NA	NA	NA	NA	NA	NA	NA	NA
ENSG00000114270	COL7A1	protein_coding	126.84	145.666	28.6609	120.482	15.7055	201.609	82.6841	495.546	38.0614	128.227	119.76	18.8409	TRUE	1.5833	0.00944918	FALSE	0.240971	0.891726	2	gradual_up_high_HLD3	NA	NA	NA	NA	NA	NA
ENSG00000182253	SYNM	protein_coding	44.876	64.6334	2.68696	16.0642	7.85274	153.223	19.8442	59.2961	82.3188	26.3998	51.896	9.42043	TRUE	1.53928	0.00946946	FALSE	0.83214	0.43649	1	gradual_up	NA	NA	NA	NA	NA	NA
ENSG00000011332	DPF1	protein_coding	3.14061	6.75274	0	1.78491	0	4.03219	0	5.08252	2.65544	2.26284	11.976	0	TRUE	1.55864	0.00946946	FALSE	0.546236	NA	1	gradual_up	DPF1	D4, zinc and double PHD fingers family 1	Chromatin remodelling cofactor	nBAF, SWI/SNF BRM-BRG1	#	#
ENSG00000183421	RIPK4	protein_coding	682.462	823.834	499.774	578.312	468.547	1020.14	572.174	824.215	712.544	836.496	642.713	528.329	TRUE	0.615766	0.00948074	FALSE	0.133242	0.863708	1	gradual_up	NA	NA	NA	NA	NA	NA
ENSG00000133026	MYH10	protein_coding	287.373	389.73	202.417	291.833	160.981	365.585	199.544	289.704	417.79	353.003	367.264	123.251	TRUE	0.92336	0.00948469	FALSE	0.657103	0.334722	2	gradual_up_high_HLD3	NA	NA	NA	NA	NA	NA
ENSG00000174514	MFSD4	protein_coding	322.175	740.872	53.7391	527.442	51.0428	365.585	186.315	446.415	426.641	365.071	300.731	80.0737	TRUE	1.42859	0.00949362	FALSE	1.07467	0.24773	1	gradual_up	NA	NA	NA	NA	NA	NA
ENSG00000085552	IGSF9	protein_coding	91.3526	184.253	29.5565	107.095	27.4846	77.9556	62.8399	186.359	97.3663	115.405	85.1627	31.4014	TRUE	1.32055	0.00953993	FALSE	0.685425	0.532419	1	gradual_up	NA	NA	NA	NA	NA	NA
ENSG00000111269	CREBL2	protein_coding	603.172	480.409	671.739	566.71	783.965	416.659	682.419	401.519	648.814	555.904	552.227	874.53	TRUE	-0.605923	0.00960166	FALSE	-0.152486	0.834045	4	gradual_down	NA	NA	NA	NA	NA	NA
ENSG00000153885	KCTD15	protein_coding	108.166	162.066	51.0521	103.525	35.3373	176.072	72.762	204.995	105.333	136.525	82.5014	59.6627	TRUE	1.14518	0.00960499	FALSE	0.350325	0.771826	2	gradual_up_high_HLD3	NA	NA	NA	NA	NA	NA
ENSG00000131747	TOP2A	protein_coding	57.2058	35.6931	15.2261	44.6228	47.1164	47.0422	18.7417	94.0266	84.0891	84.4793	119.76	38.4668	TRUE	1.30047	0.00960499	FALSE	0.958229	0.285385	2	gradual_up_high_HLD3	TOP2A	topoisomerase (DNA) II alpha 170kDa	Chromatin remodelling	#	DNA	#
ENSG00000111879	FAM184A	protein_coding	1040.21	566.266	1548.58	847.834	1451.45	977.134	1299.79	837.769	869.216	762.576	900.862	1380.88	TRUE	-0.758083	0.00960499	FALSE	-0.390018	0.565752	4	gradual_down	NA	NA	NA	NA	NA	NA
ENSG00000158806	NPM2	protein_coding	49.2322	69.4568	17.0174	52.655	19.6319	75.2675	26.4589	83.0145	69.9267	62.6052	37.2587	28.2613	TRUE	1.21121	0.00968598	FALSE	0.797764	0.376919	2	gradual_up_high_HLD3	NPM2	nucleophosmin/nucleoplasmin 2	Histone chaperone	#	H2A, H2B	#
ENSG00000078898	BPIFB2	protein_coding	94.8696	137.949	8.06087	15.1718	9.16153	76.6116	1.10245	21.1772	40.7168	49.0281	658.681	25.9062	TRUE	1.52574	0.00968598	FALSE	0.162202	0.86225	1	gradual_up	NA	NA	NA	NA	NA	NA
ENSG00000159479	MED8	protein_coding	261.257	236.346	296.461	261.49	307.566	173.384	297.663	223.631	281.477	214.97	244.843	335.995	FALSE	-0.492361	0.00969886	FALSE	-0.129987	0.82201	NA	NA	NA	NA	NA	NA	NA	NA
ENSG00000223572	CKMT1A	protein_coding	16.6212	26.0463	8.06087	19.6341	7.85274	28.2253	7.71718	17.7888	24.7841	15.0856	25.2827	2.35511	TRUE	1.39955	0.00987977	FALSE	1.09431	0.21369	1	gradual_up	NA	NA	NA	NA	NA	NA
ENSG00000105131	EPHX3	protein_coding	76.4121	146.631	48.3652	76.7513	65.4395	73.9234	29.7663	74.5436	100.022	81.4621	91.8161	51.8124	TRUE	0.987092	0.00987977	FALSE	0.782319	0.244195	1	gradual_up	NA	NA	NA	NA	NA	NA
ENSG00000205106		protein_coding	5.5781	0	9.85217	7.13966	13.0879	1.34406	11.0245	0.847087	0.885148	2.26284	0	14.9157	TRUE	-1.71382	0.00988041	FALSE	-0.467006	0.823685	4	gradual_down	NA	NA	NA	NA	NA	NA
ENSG00000057294	PKP2	protein_coding	141.725	311.591	34.0348	126.729	34.0285	149.191	88.1964	133.84	268.2	211.198	168.995	32.9715	TRUE	1.39467	0.00988229	FALSE	1.00724	0.291663	2	gradual_up_high_HLD3	NA	NA	NA	NA	NA	NA
ENSG00000119714	GPR68	protein_coding	244.946	32.799	585.756	157.072	477.708	200.265	302.073	91.4854	155.786	49.7824	190.286	451.396	TRUE	-1.4754	0.00988229	FALSE	-0.545223	0.705459	4	gradual_down	NA	NA	NA	NA	NA	NA
ENSG00000184709	LRRC26	protein_coding	57.4897	160.136	8.95652	52.655	13.0879	76.6116	29.7663	55.9077	103.562	41.4854	74.5174	15.7007	TRUE	1.46002	0.00989002	FALSE	1.02026	0.300931	1	gradual_up	NA	NA	NA	NA	NA	NA
ENSG00000078747	ITCH	protein_coding	548.271	500.668	809.669	474.787	479.017	466.39	561.149	407.449	575.346	514.418	509.646	732.439	TRUE	-0.5337	0.00994394	FALSE	-0.445017	0.217768	4	gradual_down	NA	NA	NA	NA	NA	NA
ENSG00000128596	CCDC136	protein_coding	14.1421	16.3995	0.895652	18.7416	5.23516	20.1609	3.30736	22.8713	23.0139	21.1198	15.968	7.85036	TRUE	1.4879	0.00998369	FALSE	1.21971	0.168244	1	gradual_up	NA	NA	NA	NA	NA	NA
ENSG00000187017	ESPN	protein_coding	332.722	397.447	63.5913	274.877	40.5725	442.197	232.618	721.718	439.919	599.652	415.168	32.1865	TRUE	1.49766	0.00998888	FALSE	0.716673	0.551014	2	gradual_up_high_HLD3	NA	NA	NA	NA	NA	NA
ENSG00000113119	TMCO6	protein_coding	104.841	132.161	35.8261	92.8155	82.4538	108.869	89.2988	161.794	108.873	156.136	110.445	74.5784	TRUE	0.92957	0.00998888	FALSE	0.459915	0.582053	2	gradual_up_high_HLD3	NA	NA	NA	NA	NA	NA
ENSG00000102189	EEA1	protein_coding	443.26	336.672	532.913	441.766	435.827	306.446	469.646	337.988	381.499	421.642	431.136	780.326	TRUE	-0.666922	0.0100064	FALSE	-0.477752	0.342166	4	gradual_down	NA	NA	NA	NA	NA	NA
ENSG00000146648	EGFR	protein_coding	1600.57	1263.73	1845.04	1445.78	2052.18	1295.68	1975.6	1386.68	1202.92	1405.22	1379.9	2353.54	TRUE	-0.591626	0.0100709	FALSE	-0.378705	0.435459	4	gradual_down	NA	NA	NA	NA	NA	NA
ENSG00000154080	CHST9	protein_coding	362.147	464.01	63.5913	267.737	66.7483	634.398	213.876	461.662	693.071	572.498	416.499	129.531	TRUE	1.39674	0.0100822	FALSE	0.914231	0.365645	2	gradual_up_high_HLD3	NA	NA	NA	NA	NA	NA
ENSG00000226137	BAIAP2-AS1	lincRNA	597.927	290.368	732.643	530.119	944.947	342.736	743.054	403.213	515.156	519.698	553.558	1001.71	TRUE	-0.894464	0.0100906	FALSE	-0.287844	0.766271	4	gradual_down	NA	NA	NA	NA	NA	NA
ENSG00000154222	CC2D1B	protein_coding	703.638	610.641	1226.15	596.161	734.231	606.172	765.103	641.245	530.204	550.624	638.721	840.774	TRUE	-0.6082	0.0102525	FALSE	-0.581785	0.118127	4	gradual_down	NA	NA	NA	NA	NA	NA
ENSG00000146122	DAAM2	protein_coding	317.844	78.1389	500.669	183.846	374.314	307.79	608.555	226.172	201.814	139.542	304.723	570.721	TRUE	-1.1884	0.0102722	FALSE	-0.939655	0.246083	4	gradual_down	NA	NA	NA	NA	NA	NA
ENSG00000153147	SMARCA5	protein_coding	1487.21	992.653	1862.96	1535.92	2100.61	1309.12	1707.7	1143.57	1226.82	1154.05	1341.31	1984.57	TRUE	-0.618456	0.0102722	FALSE	-0.184621	0.789971	4	gradual_down	SMARCA5	SWI/SNF related, matrix associated, actin dependent regulator of chromatin, subfamily a, member 5	Chromatin remodelling	ACF, B-WICH, RSF, CHRAC, NoRC	#	#
ENSG00000112541	PDE10A	protein_coding	34.8422	58.8453	17.0174	29.4511	18.3231	71.2353	5.51227	42.3543	74.3524	9.80563	53.2267	3.14014	TRUE	1.46441	0.0102722	FALSE	1.25832	0.14276	1	gradual_up	NA	NA	NA	NA	NA	NA
ENSG00000198646	NCOA6	protein_coding	657.233	570.124	827.582	662.203	769.569	422.036	668.087	561.619	673.598	608.703	569.526	896.511	TRUE	-0.53028	0.0102851	FALSE	-0.180656	0.749163	4	gradual_down	NCOA6	nuclear receptor coactivator 6	Histone modification write cofactor	CHD8, MLL2/3, COMPASS-like MLL3,4	#	#
ENSG00000100170	SLC5A1	protein_coding	89.6895	244.063	15.2261	82.106	11.7791	57.7947	33.0736	110.121	204.469	27.154	192.947	7.85036	TRUE	1.44079	0.010325	FALSE	1.14456	0.181702	1	gradual_up	NA	NA	NA	NA	NA	NA
ENSG00000169439	SDC2	protein_coding	480.214	221.876	618.895	430.164	842.861	364.241	736.44	294.786	284.133	349.231	397.87	741.859	TRUE	-0.99437	0.0103315	FALSE	-0.380436	0.700113	4	gradual_down	NA	NA	NA	NA	NA	NA
ENSG00000180089	TMEM86B	protein_coding	119.413	151.454	77.9217	115.127	58.8956	180.104	104.733	188.9	93.8257	131.245	134.397	76.9335	TRUE	0.814261	0.0103903	FALSE	0.0573246	0.963864	2	gradual_up_high_HLD3	NA	NA	NA	NA	NA	NA
ENSG00000164309	CMYA5	protein_coding	58.3808	114.797	13.4348	69.6116	10.4703	64.515	25.3565	96.5679	75.2376	81.4621	58.5494	32.1865	TRUE	1.37302	0.0104096	FALSE	0.802866	0.456529	1	gradual_up	NA	NA	NA	NA	NA	NA
ENSG00000142920	ADC	protein_coding	71.8528	88.7503	21.4956	77.6438	34.0285	86.02	58.4301	119.439	107.988	94.2849	77.1787	25.1212	TRUE	1.18691	0.010411	FALSE	0.87096	0.30248	2	gradual_up_high_HLD3	NA	NA	NA	NA	NA	NA
ENSG00000137699	TRIM29	protein_coding	431.093	612.57	77.9217	345.381	53.6604	880.361	265.692	568.395	702.808	624.543	480.371	130.316	TRUE	1.43046	0.010441	FALSE	0.799198	0.480066	2	gradual_up_high_HLD3	NA	NA	NA	NA	NA	NA
ENSG00000149091	DGKZ	protein_coding	421.868	506.456	341.243	445.336	314.11	469.078	348.376	543.83	452.311	469.162	431.136	319.51	TRUE	0.51396	0.0104793	FALSE	0.261344	0.580867	1	gradual_up	NA	NA	NA	NA	NA	NA
ENSG00000110448	CD5	protein_coding	13.8658	57.8806	1.7913	7.13966	6.54395	12.0966	1.10245	0.847087	27.4396	24.1369	11.976	1.57007	TRUE	1.44121	0.0104831	FALSE	0.992324	0.20614	1	gradual_up	NA	NA	NA	NA	NA	NA
ENSG00000182952	HMGN4	protein_coding	280.868	247.922	361.843	256.135	366.461	181.448	316.404	216.854	260.234	257.209	243.512	381.528	TRUE	-0.60012	0.0104873	FALSE	-0.259238	0.653657	4	gradual_down	HMGN4	high mobility group nucleosomal binding domain 4	Chromatin remodelling	#	H1	#
ENSG00000185305	ARL15	protein_coding	113.613	75.2448	158.53	106.202	124.335	126.342	122.372	70.3082	97.3663	85.9878	89.1547	193.904	TRUE	-0.786352	0.0104894	FALSE	-0.503297	0.432251	4	gradual_down	NA	NA	NA	NA	NA	NA
ENSG00000084073	ZMPSTE24	protein_coding	471.306	432.175	752.347	415.885	383.476	379.026	450.904	356.624	527.548	433.71	371.256	681.411	TRUE	-0.643755	0.0104921	FALSE	-0.481178	0.312543	4	gradual_down	NA	NA	NA	NA	NA	NA
ENSG00000257135		lincRNA	9.42729	3.85871	25.0782	9.81703	7.85274	5.37625	12.127	5.92961	4.42574	4.52567	6.65334	18.0558	TRUE	-1.40598	0.0105022	FALSE	-1.0102	0.323275	4	gradual_down	NA	NA	NA	NA	NA	NA
ENSG00000114520	SNX4	protein_coding	291.102	251.781	349.304	267.737	316.727	215.05	313.097	270.221	294.754	267.769	260.811	394.873	FALSE	-0.466467	0.0105022	FALSE	-0.265143	0.517498	NA	NA	NA	NA	NA	NA	NA	NA
ENSG00000171428	NAT1	protein_coding	187.549	179.43	57.3217	151.718	53.6604	251.34	130.09	343.07	246.071	356.774	200.931	92.6343	TRUE	1.24769	0.0105207	FALSE	0.540969	0.630261	2	gradual_up_high_HLD3	NA	NA	NA	NA	NA	NA
ENSG00000100908	EMC9	protein_coding	115.268	120.585	71.6521	104.417	103.394	130.374	83.7865	158.405	168.178	145.576	107.784	73.7934	TRUE	0.754089	0.0105207	FALSE	0.671709	0.164248	1	gradual_up	NA	NA	NA	NA	NA	NA
ENSG00000189433	GJB4	protein_coding	11.878	15.4348	1.7913	12.4944	0	22.8491	4.40982	6.77669	12.3921	32.434	21.2907	0.785036	TRUE	1.60352	0.0105507	FALSE	0.76855	0.467865	1	gradual_up	NA	NA	NA	NA	NA	NA
ENSG00000079691	LRRC16A	protein_coding	421.078	220.911	640.391	320.392	607.279	346.768	467.441	266.832	357.6	377.14	360.611	666.496	TRUE	-0.84771	0.0105598	FALSE	-0.428435	0.578454	4	gradual_down	NA	NA	NA	NA	NA	NA
ENSG00000152580	IGSF10	protein_coding	505.613	744.731	83.2956	534.582	100.777	654.559	374.835	966.526	771.849	718.074	526.944	85.5689	TRUE	1.41715	0.0105598	FALSE	0.904083	0.387154	2	gradual_up_high_HLD3	NA	NA	NA	NA	NA	NA
ENSG00000197822	OCLN	protein_coding	390.995	254.675	489.026	335.564	475.091	376.338	454.211	290.551	429.297	361.3	320.691	514.199	TRUE	-0.582102	0.0105682	FALSE	-0.227087	0.700113	4	gradual_down	NA	NA	NA	NA	NA	NA
ENSG00000160191	PDE9A	protein_coding	124.422	79.1035	196.148	127.621	111.247	131.718	135.602	92.3325	110.644	79.1993	119.76	185.269	TRUE	-0.750216	0.0105682	FALSE	-0.528851	0.358232	4	gradual_down	NA	NA	NA	NA	NA	NA
ENSG00000066084	DIP2B	protein_coding	451.597	378.154	587.547	464.078	468.547	383.058	498.309	367.636	353.174	388.454	467.064	611.543	TRUE	-0.502286	0.0105682	FALSE	-0.392195	0.284157	4	gradual_down	NA	NA	NA	NA	NA	NA
ENSG00000204642	HLA-F	protein_coding	629.938	777.53	511.417	569.388	689.732	690.848	445.392	663.269	820.532	711.285	582.833	467.097	TRUE	0.515465	0.0105682	TRUE	0.528814	0.0798486	1	gradual_up	NA	NA	NA	NA	NA	NA
ENSG00000072110	ACTN1	protein_coding	442.684	375.259	252.574	382.864	340.285	834.663	314.2	500.628	539.94	580.795	448.435	299.884	TRUE	0.85385	0.0105682	FALSE	0.495211	0.50052	2	gradual_up_high_HLD3	NA	NA	NA	NA	NA	NA
ENSG00000165152	TMEM246	protein_coding	65.2274	123.479	3.58261	71.3966	9.16153	53.7625	33.0736	97.415	126.576	104.845	78.5094	15.7007	TRUE	1.46167	0.0105682	FALSE	1.11582	0.225508	2	gradual_up_high_HLD3	NA	NA	NA	NA	NA	NA
ENSG00000106609	TMEM248	protein_coding	886.456	813.223	1088.22	784.47	1129.49	627.677	1055.05	664.963	855.938	783.696	834.329	1113.97	TRUE	-0.529356	0.0106059	FALSE	-0.228328	0.656278	4	gradual_down	NA	NA	NA	NA	NA	NA
ENSG00000080815	PSEN1	protein_coding	632.771	552.76	827.582	561.355	692.35	620.957	640.526	486.228	647.928	542.327	546.904	841.559	FALSE	-0.478141	0.0106438	FALSE	-0.275916	0.508924	NA	NA	NA	NA	NA	NA	NA	NA
ENSG00000138758	SEPT11	protein_coding	280.696	207.406	473.8	181.169	346.829	211.018	285.536	191.442	408.938	232.318	137.059	412.144	TRUE	-0.913002	0.010649	FALSE	-0.29185	0.769147	4	gradual_down	NA	NA	NA	NA	NA	NA
ENSG00000151276	MAGI1	protein_coding	518.192	408.059	698.608	464.97	506.502	547.033	557.842	469.286	496.568	472.179	416.499	662.571	FALSE	-0.459858	0.0106621	FALSE	-0.378957	0.237013	NA	NA	NA	NA	NA	NA	NA	NA
ENSG00000149043	SYT8	protein_coding	403.239	501.632	83.2956	494.421	78.5274	508.056	307.585	511.64	508.075	628.314	750.497	63.5879	TRUE	1.40429	0.0107509	FALSE	0.841089	0.440001	2	gradual_up_high_HLD3	NA	NA	NA	NA	NA	NA
ENSG00000243955	GSTA1	protein_coding	323.319	438.928	83.2956	354.305	159.672	336.016	277.819	425.238	487.717	376.385	505.654	111.475	TRUE	1.17225	0.010894	FALSE	0.877415	0.295223	1	gradual_up	NA	NA	NA	NA	NA	NA
ENSG00000162069	CCDC64B	protein_coding	897.388	1037.99	585.756	1135.21	629.528	1127.67	818.021	1271.48	795.748	975.283	1008.65	485.937	TRUE	0.741529	0.010894	FALSE	0.410888	0.532419	1	gradual_up	NA	NA	NA	NA	NA	NA
ENSG00000196754	S100A2	protein_coding	111.698	173.642	64.4869	74.9664	40.5725	344.08	33.0736	136.381	91.1703	94.2849	103.792	72.2233	TRUE	1.29604	0.010894	FALSE	0.215426	0.898338	1	gradual_up	NA	NA	NA	NA	NA	NA
ENSG00000188004	C1orf204	protein_coding	68.8097	93.5737	35.8261	61.5795	22.2494	84.6759	57.3276	156.711	33.6356	108.616	70.5254	32.1865	TRUE	1.14855	0.010894	FALSE	-0.0570913	0.971952	2	gradual_up_high_HLD3	NA	NA	NA	NA	NA	NA
ENSG00000114054	PCCB	protein_coding	251.005	207.406	323.33	241.856	280.081	180.104	251.36	199.065	266.43	212.707	250.166	348.556	TRUE	-0.54111	0.0108967	FALSE	-0.225426	0.669757	4	gradual_down	NA	NA	NA	NA	NA	NA
ENSG00000140853	NLRC5	protein_coding	331.495	645.369	206.896	289.156	201.554	362.897	218.286	432.014	480.635	445.779	242.182	121.681	TRUE	1.06891	0.0108967	FALSE	0.704277	0.400525	1	gradual_up	NA	NA	NA	NA	NA	NA
ENSG00000009335	UBE3C	protein_coding	722.103	654.051	944.017	650.601	773.495	534.937	722.108	560.771	728.477	689.411	660.011	1025.26	TRUE	-0.519876	0.0108971	FALSE	-0.314229	0.483272	4	gradual_down	NA	NA	NA	NA	NA	NA
ENSG00000085999	RAD54L	protein_coding	9.56169	9.64677	0.895652	8.92457	3.92637	12.0966	2.20491	30.4951	7.08119	10.5599	14.6373	4.71022	TRUE	1.61388	0.0109049	FALSE	0.697165	0.571441	2	gradual_up_high_HLD3	RAD54L	RAD54-like (S. cerevisiae)	Chromatin remodelling	#	#	#
ENSG00000198719	DLL1	protein_coding	183.985	137.949	34.0348	197.233	28.7934	361.553	128.987	322.74	206.24	393.734	192.947	19.6259	TRUE	1.47926	0.0109049	FALSE	0.743658	0.531193	2	gradual_up_high_HLD3	NA	NA	NA	NA	NA	NA
ENSG00000188277	C15orf62	protein_coding	48.0479	84.8916	27.7652	30.3435	35.3373	100.805	29.7663	38.966	59.3049	58.8338	45.2427	17.2708	TRUE	1.18082	0.0109416	FALSE	0.603441	0.560156	1	gradual_up	NA	NA	NA	NA	NA	NA
ENSG00000071246	VASH1	protein_coding	28.5686	20.2582	3.58261	38.3756	60.2044	114.245	8.81964	11.8592	23.899	17.3484	13.3067	2.35511	TRUE	1.39026	0.0109416	TRUE	1.44722	0.0577174	6	up_high_HLD34	NA	NA	NA	NA	NA	NA
ENSG00000181830	SLC35C1	protein_coding	430.382	346.319	581.278	440.874	481.635	314.511	412.318	359.165	425.756	363.563	423.152	585.637	TRUE	-0.530881	0.0109416	FALSE	-0.224109	0.668809	4	gradual_down	NA	NA	NA	NA	NA	NA
ENSG00000214021	TTLL3	protein_coding	479.107	557.583	223.017	489.959	238.2	604.828	460.826	1017.35	293.869	729.388	495.008	160.147	TRUE	1.11493	0.011001	FALSE	0.232774	0.866751	2	gradual_up_high_HLD3	NA	NA	NA	NA	NA	NA
ENSG00000165868	HSPA12A	protein_coding	92.6264	80.0682	23.2869	59.7946	9.16153	138.438	46.3031	260.056	133.657	162.924	78.5094	26.6912	TRUE	1.48126	0.0111243	FALSE	0.654088	0.591834	2	gradual_up_high_HLD3	NA	NA	NA	NA	NA	NA
ENSG00000169018	FEM1B	protein_coding	668.592	609.676	908.191	590.806	806.215	565.85	668.087	564.16	636.422	588.338	533.598	883.166	TRUE	-0.506097	0.0113129	FALSE	-0.269855	0.560117	4	gradual_down	NA	NA	NA	NA	NA	NA
ENSG00000132329	RAMP1	protein_coding	48.3157	78.1389	39.4087	16.9567	5.23516	48.3863	14.3319	121.98	31.8653	61.8509	94.4774	18.8409	TRUE	1.40251	0.0113129	FALSE	-0.275434	0.863708	2	gradual_up_high_HLD3	NA	NA	NA	NA	NA	NA
ENSG00000214900	C14orf182	protein_coding	12.6198	9.64677	6.26956	8.03211	9.16153	16.1288	4.40982	29.648	12.3921	21.1198	17.2987	4.71022	TRUE	1.42014	0.0113237	FALSE	0.632918	0.599121	2	gradual_up_high_HLD3	NA	NA	NA	NA	NA	NA
ENSG00000167094	TTC16	protein_coding	319.845	273.968	53.7391	240.071	98.1593	409.939	261.282	764.072	389.465	581.549	352.627	93.4193	TRUE	1.37472	0.0113277	FALSE	0.585413	0.630164	2	gradual_up_high_HLD3	NA	NA	NA	NA	NA	NA
ENSG00000090975	PITPNM2	protein_coding	657.064	409.023	1208.23	647.924	793.127	517.464	790.46	537.9	427.527	574.761	566.865	754.42	TRUE	-0.766972	0.0113277	FALSE	-0.520519	0.393637	4	gradual_down	NA	NA	NA	NA	NA	NA
ENSG00000072422	RHOBTB1	protein_coding	379.334	172.677	556.2	327.532	451.533	287.629	375.937	365.094	264.659	315.289	264.803	791.316	TRUE	-0.93572	0.0113277	FALSE	-0.647311	0.372594	4	gradual_down	NA	NA	NA	NA	NA	NA
ENSG00000196914	ARHGEF12	protein_coding	1844.45	1521.3	2471.1	1563.58	2061.34	1922.01	1933.71	1296.89	1750.82	1500.26	1620.75	2647.14	TRUE	-0.56304	0.0113277	FALSE	-0.37759	0.409703	4	gradual_down	NA	NA	NA	NA	NA	NA
ENSG00000181817	LSM10	protein_coding	100.693	82.9623	141.513	127.621	117.791	67.2031	97.016	77.0849	90.2851	79.1993	82.5014	144.447	TRUE	-0.685844	0.0113277	FALSE	-0.188209	0.813553	4	gradual_down	NA	NA	NA	NA	NA	NA
ENSG00000166819	PLIN1	protein_coding	15.216	21.2229	8.06087	17.8491	9.16153	29.5694	2.20491	27.9539	7.96633	24.8912	10.6453	7.85036	TRUE	1.42278	0.0113277	FALSE	0.620776	0.609006	2	gradual_up_high_HLD3	NA	NA	NA	NA	NA	NA
ENSG00000162607	USP1	protein_coding	393.682	328.955	472.008	374.832	370.388	350.8	425.547	349	408.053	397.505	348.635	504.778	FALSE	-0.391151	0.0113784	FALSE	-0.277827	0.363574	NA	NA	NA	NA	NA	NA	NA	NA
ENSG00000118564	FBXL5	protein_coding	754.864	732.19	884.904	687.192	956.726	571.227	888.578	589.572	727.592	659.24	662.673	943.613	FALSE	-0.482949	0.0113784	FALSE	-0.193744	0.693247	NA	NA	NA	NA	NA	NA	NA	NA
ENSG00000148180	GSN	protein_coding	1218.88	1638.02	744.287	1311.91	1194.93	1677.39	937.086	1105.45	1516.26	1033.36	1366.6	882.381	TRUE	0.644025	0.0114408	FALSE	0.617431	0.122353	1	gradual_up	NA	NA	NA	NA	NA	NA
ENSG00000124813	RUNX2	protein_coding	186.094	505.491	81.5043	206.158	74.601	127.686	85.9914	234.643	326.62	205.918	145.043	53.3825	TRUE	1.31288	0.0114414	FALSE	1.06029	0.220718	1	gradual_up	NA	NA	NA	NA	NA	NA
ENSG00000221988	PPT2	protein_coding	21.7962	35.6931	2.68696	16.9567	2.61758	57.7947	12.127	25.4126	27.4396	35.4511	17.2987	6.28029	TRUE	1.51677	0.0114481	FALSE	0.680016	0.578391	1	gradual_up	NA	NA	NA	NA	NA	NA
ENSG00000164323	KIAA1430	protein_coding	443.669	403.235	603.669	373.939	414.887	321.231	452.006	355.776	484.176	437.482	379.24	654.72	TRUE	-0.568065	0.0115325	FALSE	-0.410947	0.348844	4	gradual_down	NA	NA	NA	NA	NA	NA
ENSG00000234409		protein_coding	26.3451	40.5164	1.7913	19.6341	3.92637	38.9778	18.7417	38.1189	35.4059	52.0453	35.928	4.71022	TRUE	1.50713	0.0116127	FALSE	0.715294	0.551014	2	gradual_up_high_HLD3	NA	NA	NA	NA	NA	NA
ENSG00000157870	FAM213B	protein_coding	230.836	287.474	111.956	234.716	153.128	232.523	174.188	243.114	339.012	298.695	307.384	157.007	TRUE	0.825937	0.0116465	FALSE	0.657147	0.267278	2	gradual_up_high_HLD3	NA	NA	NA	NA	NA	NA
ENSG00000062716	VMP1	protein_coding	1113.27	1413.25	905.504	1034.36	971.122	1491.91	1044.02	1376.52	987.825	1016.01	1276.11	729.299	TRUE	0.543081	0.0116465	FALSE	0.155718	0.807887	1	gradual_up	NA	NA	NA	NA	NA	NA
ENSG00000143001	TMEM61	protein_coding	36.7258	62.704	10.7478	33.9134	17.0143	33.6016	24.254	52.5194	65.501	56.5709	34.5974	12.5606	TRUE	1.27357	0.0116477	FALSE	0.991996	0.25054	2	gradual_up_high_HLD3	NA	NA	NA	NA	NA	NA
ENSG00000185811	IKZF1	protein_coding	21.928	45.3398	0.895652	27.6662	51.0428	13.4406	5.51227	5.08252	30.095	27.9083	27.944	6.28029	TRUE	1.39765	0.0116477	TRUE	1.75159	0.0171781	6	up_high_HLD34	IKZF1	IKAROS family zinc finger 1 (Ikaros)	Chromatin remodelling, TF	#	DNA motif	#
ENSG00000141564	RPTOR	protein_coding	378.265	348.249	523.956	359.66	429.283	340.048	378.142	315.963	350.519	316.797	323.352	474.947	FALSE	-0.473476	0.0116477	FALSE	-0.27169	0.520835	NA	NA	NA	NA	NA	NA	NA	NA
ENSG00000144843	ADPRH	protein_coding	121.335	92.609	163.904	125.836	146.585	77.9556	115.758	88.9441	123.921	114.65	98.4694	186.054	TRUE	-0.682949	0.011679	FALSE	-0.229544	0.75478	4	gradual_down	NA	NA	NA	NA	NA	NA
ENSG00000167165	UGT1A6	protein_coding	17.8724	52.0926	0.895652	47.3002	1.30879	6.72031	1.10245	18.6359	28.3247	25.6455	10.6453	3.92518	TRUE	1.33611	0.011679	TRUE	1.35055	0.0633428	2	gradual_up_high_HLD3	NA	NA	NA	NA	NA	NA
ENSG00000164176	EDIL3	protein_coding	202.118	26.0463	557.991	112.45	136.114	221.77	401.293	76.2378	42.4871	3.7714	83.8321	561.301	TRUE	-1.62847	0.0116883	FALSE	-1.38416	0.16954	4	gradual_down	NA	NA	NA	NA	NA	NA
ENSG00000259974	LINC00261	lincRNA	432.645	437.964	537.391	425.702	506.502	155.911	611.862	365.941	405.398	245.895	355.288	711.243	TRUE	-0.90561	0.01174	FALSE	-0.428451	0.611672	4	gradual_down	NA	NA	NA	NA	NA	NA
ENSG00000161533	ACOX1	protein_coding	587.073	496.809	687.86	570.28	588.956	469.078	660.37	465.898	551.447	583.812	597.47	785.821	FALSE	-0.437427	0.0117624	FALSE	-0.313534	0.36092	NA	NA	NA	NA	NA	NA	NA	NA
ENSG00000138615	CILP	protein_coding	24.4981	24.1169	17.0174	15.1718	3.92637	25.5372	7.71718	33.8835	7.08119	87.4964	41.2507	6.28029	TRUE	1.52661	0.0117811	FALSE	-0.124238	0.950354	2	gradual_up_high_HLD3	NA	NA	NA	NA	NA	NA
ENSG00000109466	KLHL2	protein_coding	482.056	282.65	789.965	433.734	639.998	537.625	577.686	302.41	354.944	313.026	393.878	676.701	TRUE	-0.835562	0.0117811	FALSE	-0.474604	0.521039	4	gradual_down	NA	NA	NA	NA	NA	NA
ENSG00000091436		protein_coding	713.644	243.099	1517.23	640.784	878.198	513.432	528.076	343.917	480.635	531.767	685.294	1487.64	TRUE	-1.14864	0.0118594	FALSE	-0.680929	0.489344	4	gradual_down	NA	NA	NA	NA	NA	NA
ENSG00000184809	C21orf88	protein_coding	12.4077	26.0463	0	10.7095	5.23516	2.68813	3.30736	27.9539	36.2911	12.8227	10.6453	0.785036	TRUE	1.38858	0.0119807	TRUE	1.3713	0.0656388	1	gradual_up	NA	NA	NA	NA	NA	NA
ENSG00000204385	SLC44A4	protein_coding	1396.72	1537.7	967.304	1209.28	921.388	1940.83	1165.29	1584.05	1767.64	1547.78	1757.81	964.809	TRUE	0.665957	0.0120167	FALSE	0.314892	0.616747	1	gradual_up	NA	NA	NA	NA	NA	NA
ENSG00000134716	CYP2J2	protein_coding	241.621	459.186	50.1565	396.251	60.2044	235.211	162.061	383.73	302.721	303.22	232.867	72.2233	TRUE	1.32641	0.0121128	FALSE	1.01013	0.276324	2	gradual_up_high_HLD3	NA	NA	NA	NA	NA	NA
ENSG00000152779	SLC16A12	protein_coding	39.8251	49.1985	4.47826	37.4832	5.23516	73.9234	22.0491	33.0364	45.1426	126.719	30.6054	10.2055	TRUE	1.5048	0.0121218	FALSE	0.700976	0.560156	2	gradual_up_high_HLD3	NA	NA	NA	NA	NA	NA
ENSG00000129194	SOX15	protein_coding	20.8987	11.5761	9.85217	8.92457	7.85274	68.5472	5.51227	34.7306	15.0475	58.8338	6.65334	2.35511	TRUE	1.59359	0.0121218	FALSE	0.405557	0.775567	5	gradual_up_high_HLD39	NA	NA	NA	NA	NA	NA
ENSG00000118785	SPP1	protein_coding	13.3974	5.78806	0	10.7095	0	73.9234	1.10245	5.92961	31.8653	0.754279	17.2987	0	TRUE	0.946313	0.0121358	FALSE	0.657058	0.13973	5	gradual_up_high_HLD39	NA	NA	NA	NA	NA	NA
ENSG00000133874	RNF122	protein_coding	88.4063	82.9623	34.0348	73.1815	49.734	396.498	36.381	83.0145	85.8594	73.9194	37.2587	19.6259	TRUE	1.4607	0.0121358	FALSE	0.733019	0.539123	5	gradual_up_high_HLD39	NA	NA	NA	NA	NA	NA
ENSG00000225485	ARHGAP23	protein_coding	353.87	658.875	218.539	301.65	171.452	803.749	134.499	354.082	470.899	348.477	243.512	186.839	TRUE	1.18334	0.0121447	FALSE	0.643233	0.532419	1	gradual_up	NA	NA	NA	NA	NA	NA
ENSG00000120137	PANK3	protein_coding	556.733	551.795	609.939	518.517	514.355	412.627	653.756	442.179	500.109	495.561	538.92	886.306	TRUE	-0.537937	0.0121447	FALSE	-0.472019	0.196625	4	gradual_down	NA	NA	NA	NA	NA	NA
ENSG00000187260	WDR86	protein_coding	119.404	300.979	9.85217	90.1382	20.9406	92.7403	82.6841	225.325	158.442	221.004	101.131	10.2055	TRUE	1.49644	0.0121447	FALSE	0.731028	0.532419	2	gradual_up_high_HLD3	NA	NA	NA	NA	NA	NA
ENSG00000100403	ZC3H7B	protein_coding	1147.19	1030.28	1540.52	1095.94	1306.17	904.554	1326.25	944.502	912.588	1014.51	1155.02	1388.73	FALSE	-0.479338	0.0121447	FALSE	-0.352236	0.342803	NA	NA	NA	NA	NA	NA	NA	NA
ENSG00000121281	ADCY7	protein_coding	828.92	262.392	1200.17	832.662	1291.78	587.355	1273.33	525.194	388.58	610.212	727.875	1418.56	TRUE	-1.09429	0.0121447	FALSE	-0.534501	0.592406	4	gradual_down	NA	NA	NA	NA	NA	NA
ENSG00000163539	CLASP2	protein_coding	556.805	493.915	612.626	514.948	503.884	534.937	642.731	540.441	478.865	529.504	512.307	760.7	FALSE	-0.360126	0.0121447	FALSE	-0.423955	0.0381112	NA	NA	NA	NA	NA	NA	NA	NA
ENSG00000167900	TK1	protein_coding	54.4032	76.2095	17.0174	48.1927	43.1901	34.9456	41.8933	99.9562	50.4534	63.3594	91.8161	31.4014	TRUE	1.11396	0.0121447	FALSE	0.54428	0.588494	2	gradual_up_high_HLD3	NA	NA	NA	NA	NA	NA
ENSG00000128274	A4GALT	protein_coding	150.65	312.555	94.9391	116.912	102.086	298.382	44.0982	107.58	207.125	87.4964	216.899	69.0832	TRUE	1.24801	0.0121571	FALSE	0.789151	0.428876	1	gradual_up	NA	NA	NA	NA	NA	NA
ENSG00000081277	PKP1	protein_coding	49.224	55.9513	0	34.8058	2.61758	194.889	8.81964	95.7208	24.7841	73.1651	27.944	22.766	TRUE	1.58183	0.0121571	FALSE	0.352455	0.780352	5	gradual_up_high_HLD39	NA	NA	NA	NA	NA	NA
ENSG00000144061	NPHP1	protein_coding	407.879	402.27	121.809	323.069	143.967	522.84	343.966	724.259	573.576	660.748	516.299	153.867	TRUE	1.20436	0.0122541	FALSE	0.591999	0.582651	2	gradual_up_high_HLD3	NA	NA	NA	NA	NA	NA
ENSG00000141854		protein_coding	161.281	172.677	113.748	171.352	125.644	141.127	125.68	212.619	191.192	203.655	204.923	111.475	TRUE	0.652527	0.0122606	FALSE	0.459695	0.373679	2	gradual_up_high_HLD3	NA	NA	NA	NA	NA	NA
ENSG00000163743	RCHY1	protein_coding	263.784	190.041	330.495	248.103	261.758	251.34	296.56	252.432	212.436	252.683	202.262	403.509	TRUE	-0.561744	0.0122682	FALSE	-0.497845	0.18816	4	gradual_down	NA	NA	NA	NA	NA	NA
ENSG00000150712	MTMR12	protein_coding	791.752	464.01	1299.59	664.88	1153.04	634.398	755.181	620.068	620.489	595.88	678.641	1223.09	TRUE	-0.810653	0.0122682	FALSE	-0.393899	0.603557	4	gradual_down	NA	NA	NA	NA	NA	NA
ENSG00000177300	CLDN22	protein_coding	12.1555	37.6224	0.895652	7.13966	0	32.2575	2.20491	6.77669	7.96633	3.7714	31.936	3.14014	TRUE	1.63478	0.0122682	FALSE	0.40736	0.722774	1	gradual_up	NA	NA	NA	NA	NA	NA
ENSG00000178764	ZHX2	protein_coding	499.517	412.882	914.46	331.102	498.649	588.699	522.563	329.517	392.121	353.003	361.942	789.746	TRUE	-0.800697	0.0122682	FALSE	-0.797696	0.104288	4	gradual_down	NA	NA	NA	NA	NA	NA
ENSG00000185905	C16orf54	protein_coding	15.2779	16.3995	0.895652	13.3869	3.92637	20.1609	2.20491	15.2476	25.6693	30.9254	30.6054	8.6354	TRUE	1.5135	0.0123267	FALSE	1.00121	0.331389	2	gradual_up_high_HLD3	NA	NA	NA	NA	NA	NA
ENSG00000100302	RASD2	protein_coding	8.71114	19.2935	0	8.92457	0	17.4728	3.30736	14.4005	8.85148	6.03423	15.968	1.57007	TRUE	1.62484	0.0123292	FALSE	0.763135	0.482727	1	gradual_up	NA	NA	NA	NA	NA	NA
ENSG00000136944	LMX1B	protein_coding	10.1956	32.799	2.68696	11.6019	2.61758	4.03219	3.30736	11.8592	3.54059	26.3998	13.3067	0	TRUE	1.61876	0.0123885	FALSE	0.600564	0.586185	1	gradual_up	NA	NA	NA	NA	NA	NA
ENSG00000250305	KIAA1456	protein_coding	266.339	285.544	73.4434	242.748	71.9835	314.511	234.823	653.951	235.449	346.968	379.24	91.0642	TRUE	1.27779	0.0123885	FALSE	0.35302	0.802555	2	gradual_up_high_HLD3	NA	NA	NA	NA	NA	NA
ENSG00000167656	LY6D	protein_coding	23.5986	177.501	0	5.35474	1.30879	68.5472	0	2.54126	0.885148	0	2.66134	0.785036	TRUE	0.872748	0.0123885	FALSE	0.0518011	0.693247	1	gradual_up	NA	NA	NA	NA	NA	NA
ENSG00000170876	TMEM43	protein_coding	840.486	837.34	1334.52	708.611	935.785	743.267	884.168	675.975	701.923	703.742	671.987	1048.02	TRUE	-0.564906	0.0123885	FALSE	-0.46092	0.257138	4	gradual_down	NA	NA	NA	NA	NA	NA
ENSG00000105953	OGDH	protein_coding	1066.85	791.035	1393.63	1112.89	1396.48	931.435	1128.91	742.895	886.918	834.233	1033.93	1482.93	TRUE	-0.602907	0.0123885	FALSE	-0.229173	0.717039	4	gradual_down	NA	NA	NA	NA	NA	NA
ENSG00000204616	TRIM31	protein_coding	21.3681	23.1523	8.95652	14.2793	2.61758	26.8813	8.81964	31.3422	35.4059	35.4511	46.5734	1.57007	TRUE	1.496	0.0123885	FALSE	0.818396	0.471909	2	gradual_up_high_HLD3	NA	NA	NA	NA	NA	NA
ENSG00000049249	TNFRSF9	protein_coding	22.9519	4.82339	87.7739	5.35474	7.85274	25.5372	8.81964	5.08252	17.703	6.78851	2.66134	80.0737	TRUE	-1.63967	0.0123885	FALSE	-1.40576	0.170655	4	gradual_down	NA	NA	NA	NA	NA	NA
ENSG00000135837	CEP350	protein_coding	775.172	570.124	948.495	695.224	782.657	614.237	746.362	646.327	794.863	763.33	613.438	1351.83	TRUE	-0.635609	0.0123885	FALSE	-0.403103	0.458946	4	gradual_down	NA	NA	NA	NA	NA	NA
ENSG00000134533	RERG	protein_coding	15.9319	24.1169	2.68696	11.6019	6.54395	28.2253	7.71718	21.1772	35.4059	21.8741	11.976	3.92518	TRUE	1.43861	0.0124083	FALSE	1.19747	0.177088	1	gradual_up	NA	NA	NA	NA	NA	NA
ENSG00000233936		lincRNA	15.8981	22.1876	1.7913	11.6019	7.85274	24.1931	11.0245	16.9417	29.2099	25.6455	21.2907	3.14014	TRUE	1.42944	0.0124395	FALSE	1.05655	0.272105	2	gradual_up_high_HLD3	NA	NA	NA	NA	NA	NA
ENSG00000105894	PTN	protein_coding	24.7781	84.8916	0	24.0963	10.4703	55.1066	5.51227	1.69417	9.73663	45.2567	27.944	7.85036	TRUE	1.51655	0.0124395	FALSE	0.588974	0.572923	1	gradual_up	NA	NA	NA	NA	NA	NA
ENSG00000173227	SYT12	protein_coding	7.39561	9.64677	1.7913	5.35474	0	24.1931	1.10245	4.23543	7.96633	15.0856	11.976	0	TRUE	1.67473	0.0124395	FALSE	0.712831	0.482964	1	gradual_up	NA	NA	NA	NA	NA	NA
ENSG00000109775	UFSP2	protein_coding	166.04	152.419	214.061	158.857	177.995	110.213	167.573	127.91	188.537	147.839	142.381	238.651	TRUE	-0.582783	0.0124395	FALSE	-0.234853	0.693247	4	gradual_down	NA	NA	NA	NA	NA	NA
ENSG00000165025	SYK	protein_coding	348.886	270.11	422.748	328.424	485.561	249.996	340.658	258.361	384.154	251.175	330.006	516.554	TRUE	-0.629361	0.0124395	FALSE	-0.0958322	0.918961	4	gradual_down	NA	NA	NA	NA	NA	NA
ENSG00000104903	LYL1	protein_coding	14.6347	12.5408	6.26956	15.1718	11.7791	26.8813	8.81964	19.483	15.9327	18.1027	21.2907	4.71022	TRUE	1.26336	0.0124395	FALSE	0.869693	0.350185	1	gradual_up	NA	NA	NA	NA	NA	NA
ENSG00000085721	RRN3	protein_coding	348.091	310.626	465.739	298.973	408.343	303.758	404.601	301.563	307.146	297.94	326.014	404.294	FALSE	-0.45591	0.0124395	FALSE	-0.327902	0.362537	NA	NA	NA	NA	NA	NA	NA	NA
ENSG00000136244	IL6	protein_coding	334.067	313.52	131.661	332.886	247.361	974.445	190.725	387.119	209.78	221.758	455.088	210.39	TRUE	1.17948	0.0124395	FALSE	0.453816	0.698029	5	gradual_up_high_HLD39	NA	NA	NA	NA	NA	NA
ENSG00000103740	ACSBG1	protein_coding	115.727	110.938	7.16521	62.472	13.0879	141.127	76.0694	257.514	168.178	277.575	142.381	16.4858	TRUE	1.50396	0.0124395	FALSE	0.664595	0.580867	2	gradual_up_high_HLD3	NA	NA	NA	NA	NA	NA
ENSG00000075240	GRAMD4	protein_coding	764.757	450.504	1043.43	799.641	1079.75	622.301	1020.87	546.371	550.562	563.446	765.134	970.305	TRUE	-0.737531	0.0124395	FALSE	-0.300456	0.6875	4	gradual_down	NA	NA	NA	NA	NA	NA
ENSG00000176853	FAM91A1	protein_coding	480.95	464.974	650.243	453.368	437.136	469.078	483.978	400.672	419.56	409.574	433.798	668.066	FALSE	-0.45753	0.0124395	FALSE	-0.450744	0.117909	NA	NA	NA	NA	NA	NA	NA	NA
ENSG00000074047	GLI2	protein_coding	13.6587	33.7637	3.58261	16.0642	5.23516	18.8169	5.51227	22.8713	18.5881	17.3484	5.32267	3.14014	TRUE	1.48205	0.0124523	FALSE	1.01881	0.312353	1	gradual_up	NA	NA	NA	NA	NA	NA
ENSG00000184226	PCDH9	protein_coding	342.879	82.9623	483.652	301.65	605.97	150.535	363.81	236.337	237.22	199.884	320.691	788.961	TRUE	-1.21892	0.0124778	FALSE	-0.416772	0.747768	4	gradual_down	NA	NA	NA	NA	NA	NA
ENSG00000205301		protein_coding	4.90541	5.78806	0.895652	2.67737	1.30879	5.37625	0	17.7888	7.08119	9.05135	3.992	0	TRUE	1.67722	0.0125042	FALSE	0.8867	0.297543	2	gradual_up_high_HLD3	NA	NA	NA	NA	NA	NA
ENSG00000145284	SCD5	protein_coding	243.624	541.184	39.4087	310.575	70.6747	178.76	144.422	352.388	499.224	272.295	208.915	62.0179	TRUE	1.35	0.0125042	FALSE	1.23602	0.137728	2	gradual_up_high_HLD3	NA	NA	NA	NA	NA	NA
ENSG00000181555	SETD2	protein_coding	1079.95	909.691	1255.7	997.767	1116.4	974.445	1125.61	941.96	1095.81	1086.92	918.161	1457.03	FALSE	-0.398872	0.0125042	FALSE	-0.254615	0.459084	NA	NA	SETD2	SET domain containing 2	Histone modification write	#	H3K36me2	H3K36me3
ENSG00000241404	EGFL8	protein_coding	9.53093	6.75274	0	8.92457	5.23516	20.1609	5.51227	22.0243	7.96633	16.5941	9.31468	2.35511	TRUE	1.57045	0.0125198	FALSE	0.79514	0.494454	2	gradual_up_high_HLD3	NA	NA	NA	NA	NA	NA
ENSG00000159658	EFCAB14	protein_coding	1188	1001.34	1486.78	1020.97	1541.75	798.373	1417.76	722.565	1206.46	1074.85	1164.33	1632.88	TRUE	-0.64056	0.0125722	FALSE	-0.255159	0.700113	4	gradual_down	NA	NA	NA	NA	NA	NA
ENSG00000243449	C4orf48	protein_coding	44.3781	81.0329	22.3913	37.4832	35.3373	53.7625	28.6638	41.5073	65.501	32.434	79.8401	10.2055	TRUE	1.21547	0.0125722	FALSE	0.925532	0.288783	1	gradual_up	NA	NA	NA	NA	NA	NA
ENSG00000065675	PRKCQ	protein_coding	344.887	71.3861	759.513	302.543	609.896	255.372	348.376	195.677	138.083	202.901	243.512	666.496	TRUE	-1.29399	0.0125722	FALSE	-0.586938	0.628349	4	gradual_down	NA	NA	NA	NA	NA	NA
ENSG00000179097	HTR1F	protein_coding	8.12268	17.3642	0	11.6019	1.30879	9.40844	3.30736	16.9417	10.6218	6.03423	11.976	0.785036	TRUE	1.58333	0.0126012	FALSE	1.09463	0.241523	1	gradual_up	NA	NA	NA	NA	NA	NA
ENSG00000222041	LINC00152	lincRNA	20.1861	60.7747	4.47826	16.0642	5.23516	67.2031	5.51227	17.7888	24.7841	8.29707	7.98401	3.92518	TRUE	1.52197	0.0126204	FALSE	0.782587	0.477948	1	gradual_up	NA	NA	NA	NA	NA	NA
ENSG00000077063	CTTNBP2	protein_coding	20.3216	46.3045	6.26956	16.0642	10.4703	18.8169	13.2295	32.1893	26.5544	14.3313	34.5974	4.71022	TRUE	1.38525	0.0126815	FALSE	0.791155	0.478285	1	gradual_up	NA	NA	NA	NA	NA	NA
ENSG00000100628	ASB2	protein_coding	20.4715	63.6687	1.7913	3.56983	6.54395	8.06438	9.92209	31.3422	32.7505	23.3827	42.5814	1.57007	TRUE	1.52003	0.0126815	FALSE	0.702301	0.516416	1	gradual_up	NA	NA	NA	NA	NA	NA
ENSG00000139517	LNX2	protein_coding	814.284	621.252	1132.1	623.827	984.21	803.749	1064.97	602.279	576.231	688.657	771.787	1088.06	TRUE	-0.624616	0.0127368	FALSE	-0.562662	0.178696	4	gradual_down	NA	NA	NA	NA	NA	NA
ENSG00000232451		lincRNA	5.51731	5.78806	0	5.35474	1.30879	9.40844	1.10245	10.165	7.08119	9.05135	10.6453	0.785036	TRUE	1.83491	0.0127629	FALSE	1.1101	0.280624	2	gradual_up_high_HLD3	NA	NA	NA	NA	NA	NA
ENSG00000118690	ARMC2	protein_coding	255.708	254.675	79.713	222.222	69.3659	325.263	203.954	537.053	335.471	427.676	278.11	79.2887	TRUE	1.27224	0.0127629	FALSE	0.595102	0.603037	2	gradual_up_high_HLD3	NA	NA	NA	NA	NA	NA
ENSG00000169981	ZNF35	protein_coding	45.1758	40.5164	56.4261	42.8379	45.8077	25.5372	59.5325	44.8956	42.4871	27.9083	33.2667	77.7186	TRUE	-0.835103	0.0127629	FALSE	-0.522551	0.462591	4	gradual_down	NA	NA	NA	NA	NA	NA
ENSG00000234719		protein_coding	11.7912	35.6931	5.37391	13.3869	14.3967	6.72031	2.20491	11.0121	13.2772	14.3313	13.3067	0	TRUE	1.49645	0.0127629	FALSE	1.24481	0.160773	1	gradual_up	NA	NA	NA	NA	NA	NA
ENSG00000152102	FAM168B	protein_coding	911.914	748.59	1330.94	756.803	1105.93	915.307	1017.57	616.679	737.328	777.662	791.747	1232.51	TRUE	-0.609376	0.0127629	FALSE	-0.442665	0.357203	4	gradual_down	NA	NA	NA	NA	NA	NA
ENSG00000050393	MCUR1	protein_coding	170.831	120.585	232.869	163.32	206.789	118.278	169.778	149.934	175.259	135.77	166.333	240.221	TRUE	-0.613727	0.0127747	FALSE	-0.234583	0.715663	4	gradual_down	NA	NA	NA	NA	NA	NA
ENSG00000182185	RAD51B	protein_coding	83.7185	197.759	25.0782	102.633	32.7198	87.3641	54.0203	109.274	123.921	82.2164	74.5174	31.4014	TRUE	1.25252	0.0127747	FALSE	0.936338	0.30248	1	gradual_up	NA	NA	NA	NA	NA	NA
ENSG00000029725	RABEP1	protein_coding	611.448	538.29	830.269	535.474	651.778	536.281	579.891	549.759	569.15	534.784	516.299	883.951	TRUE	-0.503133	0.012786	FALSE	-0.376835	0.334722	4	gradual_down	NA	NA	NA	NA	NA	NA
ENSG00000109819	PPARGC1A	protein_coding	194.536	310.626	77.026	208.835	82.4538	350.8	127.885	273.609	249.612	167.45	176.979	114.615	TRUE	1.08889	0.012887	FALSE	0.635451	0.502381	1	gradual_up	PPARGC1A	peroxisome proliferator-activated receptor gamma, coactivator 1 alpha	Histone modification cofactor	#	#	#
ENSG00000132517	SLC52A1	protein_coding	70.4888	61.7393	8.95652	93.708	18.3231	67.2031	47.4055	122.828	106.218	123.702	106.453	18.8409	TRUE	1.37485	0.012887	FALSE	1.02315	0.290544	2	gradual_up_high_HLD3	NA	NA	NA	NA	NA	NA
ENSG00000154822	PLCL2	protein_coding	89.1047	157.242	42.0956	60.6871	27.4846	104.837	48.508	140.616	162.867	98.8106	102.461	34.5416	TRUE	1.23597	0.0128911	FALSE	0.775692	0.442555	1	gradual_up	NA	NA	NA	NA	NA	NA
ENSG00000168356	SCN11A	protein_coding	21.053	7.71742	6.26956	14.2793	3.92637	28.2253	4.40982	94.8737	7.08119	36.2054	19.96	8.6354	TRUE	1.60639	0.01295	FALSE	0.190244	0.921014	2	gradual_up_high_HLD3	NA	NA	NA	NA	NA	NA
ENSG00000165156	ZHX1	protein_coding	332.437	287.474	427.226	281.124	387.402	197.577	356.093	247.349	337.241	304.729	314.038	516.554	TRUE	-0.651516	0.0130074	FALSE	-0.354464	0.558888	4	gradual_down	ZHX1	zinc fingers and homeoboxes 1	Chromatin remodelling, Histone modification write cofactor, Histone modification write cofactor	#	#	#
ENSG00000197943	PLCG2	protein_coding	67.9544	110.938	38.513	65.1494	43.1901	133.062	46.3031	103.345	77.893	61.0966	45.2427	22.766	TRUE	1.13773	0.0130123	FALSE	0.652453	0.507561	1	gradual_up	NA	NA	NA	NA	NA	NA
ENSG00000119969	HELLS	protein_coding	59.0712	108.044	24.1826	60.6871	23.5582	80.6438	42.9957	116.051	50.4534	54.3081	55.8881	32.9715	TRUE	1.13345	0.0130158	FALSE	0.362533	0.769448	1	gradual_up	HELLS	helicase, lymphoid-specific	Chromatin remodelling	#	#	#
ENSG00000171703	TCEA2	protein_coding	226.122	273.004	172.861	245.426	175.378	270.157	195.134	267.679	259.348	236.844	236.859	154.652	TRUE	0.546372	0.0130478	FALSE	0.376501	0.402288	1	gradual_up	NA	NA	NA	NA	NA	NA
ENSG00000170921	TANC2	protein_coding	1673.23	574.948	3503.79	1227.13	2087.52	1444.87	1788.18	932.643	906.392	1292.08	1628.74	3019.25	TRUE	-1.07342	0.0130664	FALSE	-0.826877	0.29947	4	gradual_down	NA	NA	NA	NA	NA	NA
ENSG00000115825	PRKD3	protein_coding	376.393	245.993	573.217	394.466	370.388	349.456	390.269	266.832	300.065	355.265	356.619	537.75	TRUE	-0.64246	0.0130664	FALSE	-0.471738	0.348844	4	gradual_down	NA	NA	NA	NA	NA	NA
ENSG00000171126	KCNG3	protein_coding	41.3573	14.4702	102.104	28.5586	68.0571	29.5694	40.7908	19.483	16.8178	29.4169	27.944	77.7186	TRUE	-1.28899	0.0130664	FALSE	-0.762169	0.494457	4	gradual_down	NA	NA	NA	NA	NA	NA
ENSG00000198435	NRARP	protein_coding	482.886	717.72	253.469	470.325	171.452	991.918	340.658	531.97	639.962	567.218	441.782	185.269	TRUE	1.12584	0.0130676	FALSE	0.588272	0.563104	1	gradual_up	NA	NA	NA	NA	NA	NA
ENSG00000123095	BHLHE41	protein_coding	131.677	125.408	15.2261	116.912	70.6747	149.191	100.323	236.337	251.382	238.352	121.091	23.5511	TRUE	1.35352	0.0130676	FALSE	1.11425	0.213753	2	gradual_up_high_HLD3	NA	NA	NA	NA	NA	NA
ENSG00000159166	LAD1	protein_coding	624.428	457.257	1098.07	686.299	837.626	413.971	517.051	389.66	559.414	396.751	616.099	896.511	TRUE	-0.821923	0.0130821	FALSE	-0.248294	0.793132	4	gradual_down	NA	NA	NA	NA	NA	NA
ENSG00000172613	RAD9A	protein_coding	401.688	401.306	262.426	317.715	253.905	491.927	362.708	692.917	454.966	540.064	440.451	200.184	TRUE	0.837765	0.013085	FALSE	0.289762	0.750553	2	gradual_up_high_HLD3	NA	NA	NA	NA	NA	NA
ENSG00000143390	RFX5	protein_coding	563.09	430.246	671.739	578.312	621.675	563.162	574.379	461.662	589.509	487.264	501.662	714.383	FALSE	-0.41641	0.013085	FALSE	-0.131572	0.781929	NA	NA	NA	NA	NA	NA	NA	NA
ENSG00000103544	C16orf62	protein_coding	337.747	298.085	402.148	337.349	357.3	270.157	347.273	269.374	317.768	297.94	332.667	485.152	FALSE	-0.479688	0.013085	FALSE	-0.282856	0.510664	NA	NA	NA	NA	NA	NA	NA	NA
ENSG00000167216	KATNAL2	protein_coding	104.356	102.256	12.5391	74.9664	24.867	153.223	81.5816	201.607	146.935	211.952	114.437	23.5511	TRUE	1.41513	0.0131498	FALSE	0.688318	0.569869	2	gradual_up_high_HLD3	NA	NA	NA	NA	NA	NA
ENSG00000108932	SLC16A6	protein_coding	20.3382	78.1389	2.68696	8.92457	18.3231	10.7525	7.71718	38.1189	19.4733	21.8741	10.6453	7.06533	TRUE	1.51275	0.0131498	FALSE	0.737952	0.532419	1	gradual_up	NA	NA	NA	NA	NA	NA
ENSG00000058668	ATP2B4	protein_coding	1700.91	726.402	2882.21	1346.72	2291.69	1651.85	1771.64	1118.15	1226.82	1230.23	1506.32	2958.02	TRUE	-0.928919	0.0132105	FALSE	-0.57369	0.476055	4	gradual_down	NA	NA	NA	NA	NA	NA
ENSG00000163939	PBRM1	protein_coding	906.939	785.247	1017.46	864.791	968.505	716.385	1013.16	764.919	835.58	834.233	934.129	1241.93	FALSE	-0.427776	0.0132352	FALSE	-0.289574	0.420849	NA	NA	PBRM1	polybromo 1	Histone modification read	PBAF, SWI/SNF BRM-BRG1	H3	#
ENSG00000088766	CRLS1	protein_coding	564.263	457.257	644.869	552.431	761.716	452.949	722.108	456.58	458.507	452.567	529.606	718.308	TRUE	-0.548972	0.0132508	FALSE	-0.229054	0.684255	4	gradual_down	NA	NA	NA	NA	NA	NA
ENSG00000182108	DEXI	protein_coding	192.259	155.313	245.409	185.631	260.449	163.976	235.925	135.534	176.144	153.873	179.64	222.95	TRUE	-0.561067	0.0132508	FALSE	-0.179988	0.776953	4	gradual_down	NA	NA	NA	NA	NA	NA
ENSG00000144909	OSBPL11	protein_coding	341.763	224.77	450.513	291.833	384.784	284.941	399.089	276.15	300.95	386.191	234.198	525.974	TRUE	-0.669559	0.0132508	FALSE	-0.468488	0.391775	4	gradual_down	NA	NA	NA	NA	NA	NA
ENSG00000180044	C3orf80	protein_coding	32.3647	2.89403	17.913	25.8813	56.278	16.1288	76.0694	17.7888	17.703	14.3313	19.96	91.0642	TRUE	-1.48524	0.0132564	FALSE	-0.616872	0.669757	4	gradual_down	NA	NA	NA	NA	NA	NA
ENSG00000140575	IQGAP1	protein_coding	2535.57	2115.54	3460.8	2115.12	2970.95	2532.21	2715.35	1744.15	2377.51	2197.22	2251.49	3410.98	TRUE	-0.543224	0.0132949	FALSE	-0.348626	0.459084	4	gradual_down	NA	NA	NA	NA	NA	NA
ENSG00000138381	ASNSD1	protein_coding	298.107	281.686	369.904	250.78	282.699	255.372	309.79	256.667	292.099	269.278	276.779	434.125	FALSE	-0.463296	0.0132983	FALSE	-0.425078	0.17419	NA	NA	NA	NA	NA	NA	NA	NA
ENSG00000166974	MAPRE2	protein_coding	402.05	256.604	553.513	378.402	468.547	438.164	410.113	295.633	327.505	297.94	323.352	672.776	TRUE	-0.721192	0.013303	FALSE	-0.450254	0.475126	4	gradual_down	NA	NA	NA	NA	NA	NA
ENSG00000167550	RHEBL1	protein_coding	35.0002	34.7284	12.5391	35.6983	17.0143	26.8813	25.3565	60.1432	46.0277	76.1822	42.5814	7.85036	TRUE	1.30009	0.0133431	FALSE	0.825666	0.423301	2	gradual_up_high_HLD3	NA	NA	NA	NA	NA	NA
ENSG00000187391	MAGI2	protein_coding	369.11	889.432	218.539	450.691	307.566	336.016	219.388	410.837	412.479	277.575	371.256	166.428	TRUE	1.03022	0.0133651	FALSE	0.811478	0.284157	1	gradual_up	NA	NA	NA	NA	NA	NA
ENSG00000122547	EEPD1	protein_coding	33.1733	50.1632	11.6435	20.5265	9.16153	64.515	19.8442	51.6723	55.7643	49.0281	23.952	8.6354	TRUE	1.3671	0.0133908	FALSE	0.758769	0.504697	2	gradual_up_high_HLD3	NA	NA	NA	NA	NA	NA
ENSG00000164877	MICALL2	protein_coding	642.848	874.962	427.226	788.932	408.343	716.385	553.432	1145.26	471.784	690.92	701.262	292.818	TRUE	0.882199	0.0133987	FALSE	0.351709	0.698952	1	gradual_up	NA	NA	NA	NA	NA	NA
ENSG00000096093	EFHC1	protein_coding	978.155	1052.46	341.243	864.791	363.844	1389.76	940.394	1676.38	1127.68	1496.49	1229.54	277.118	TRUE	1.17187	0.0134275	FALSE	0.476256	0.676423	2	gradual_up_high_HLD3	NA	NA	NA	NA	NA	NA
ENSG00000013810	TACC3	protein_coding	50.9025	48.2339	21.4956	61.5795	43.1901	64.515	44.0982	81.3203	57.5346	50.5367	63.8721	23.5511	TRUE	0.954325	0.0134834	FALSE	0.777496	0.251376	2	gradual_up_high_HLD3	NA	NA	NA	NA	NA	NA
ENSG00000139971	C14orf37	protein_coding	29.9028	23.1523	11.6435	13.3869	5.23516	49.7303	11.0245	61.8373	46.0277	61.8509	33.2667	11.7755	TRUE	1.43005	0.0135266	FALSE	0.586064	0.648252	2	gradual_up_high_HLD3	NA	NA	NA	NA	NA	NA
ENSG00000146535	GNA12	protein_coding	458.989	341.496	857.139	392.681	604.661	331.983	410.113	298.175	359.37	382.42	409.846	661	TRUE	-0.806451	0.013527	FALSE	-0.467825	0.520965	4	gradual_down	NA	NA	NA	NA	NA	NA
ENSG00000177374	HIC1	protein_coding	23.9541	14.4702	8.95652	18.7416	17.0143	94.0844	8.81964	24.5655	25.6693	19.6113	25.2827	6.28029	TRUE	1.4414	0.0135569	FALSE	0.822132	0.470449	5	gradual_up_high_HLD39	NA	NA	NA	NA	NA	NA
ENSG00000172927	MYEOV	protein_coding	8.20007	28.9403	0	8.03211	2.61758	14.7847	1.10245	10.165	4.42574	14.3313	2.66134	3.14014	TRUE	1.63943	0.0136227	FALSE	0.657813	0.560117	1	gradual_up	NA	NA	NA	NA	NA	NA
ENSG00000170647	TMEM133	protein_coding	95.3259	211.264	37.6174	97.2778	19.6319	173.384	54.0203	108.427	129.232	127.473	61.2107	29.0463	TRUE	1.33194	0.0136339	FALSE	0.728141	0.521995	1	gradual_up	NA	NA	NA	NA	NA	NA
ENSG00000141431	ASXL3	protein_coding	31.9276	67.5274	1.7913	39.2681	5.23516	26.8813	19.8442	55.0606	48.6831	51.291	33.2667	2.35511	TRUE	1.44421	0.0136529	FALSE	0.989551	0.313532	2	gradual_up_high_HLD3	ASXL3	additional sex combs like transcriptional regulator 3	Scaffold protein, Polycomb group (PcG) protein	#	#	#
ENSG00000163263	C1orf189	protein_coding	38.4114	23.1523	0.895652	36.5907	18.3231	40.3219	23.1515	87.2499	63.7307	55.8167	63.8721	9.42043	TRUE	1.42561	0.0136529	FALSE	1.05028	0.284157	2	gradual_up_high_HLD3	NA	NA	NA	NA	NA	NA
ENSG00000140403	DNAJA4	protein_coding	1119.59	1392.03	285.713	1021.86	234.273	1840.02	849.992	1658.6	1669.39	1609.63	1355.95	398.013	TRUE	1.27343	0.0136529	FALSE	0.690297	0.534235	2	gradual_up_high_HLD3	NA	NA	NA	NA	NA	NA
ENSG00000115540	MOB4	protein_coding	314.457	319.308	399.461	290.049	286.625	239.243	338.454	254.973	341.667	289.643	274.118	425.49	FALSE	-0.481295	0.013683	FALSE	-0.331702	0.409115	NA	NA	NA	NA	NA	NA	NA	NA
ENSG00000087303	NID2	protein_coding	12.6855	9.64677	0.895652	16.9567	1.30879	34.9456	5.51227	31.3422	9.73663	18.857	7.98401	2.35511	TRUE	1.54021	0.013683	FALSE	0.759952	0.497129	5	gradual_up_high_HLD39	NA	NA	NA	NA	NA	NA
ENSG00000146085	MUT	protein_coding	412.304	391.659	486.339	397.143	441.062	298.382	442.084	345.611	383.269	376.385	388.555	584.852	FALSE	-0.475307	0.0137152	FALSE	-0.304386	0.46302	NA	NA	NA	NA	NA	NA	NA	NA
ENSG00000127220	ABHD8	protein_coding	196.091	126.373	223.913	193.663	226.421	176.072	264.589	170.264	169.948	162.924	191.616	251.212	TRUE	-0.560458	0.0137152	FALSE	-0.317784	0.538365	4	gradual_down	NA	NA	NA	NA	NA	NA
ENSG00000127328	RAB3IP	protein_coding	584.066	441.822	763.991	486.389	654.395	510.744	597.53	479.451	512.501	558.167	538.92	880.811	TRUE	-0.546972	0.0137353	FALSE	-0.42687	0.308872	4	gradual_down	NA	NA	NA	NA	NA	NA
ENSG00000185404	SP140L	protein_coding	140.909	208.37	109.27	143.686	102.086	122.31	87.0939	199.065	187.651	148.593	161.011	80.8587	TRUE	0.80195	0.0137783	FALSE	0.5951	0.341598	1	gradual_up	NA	NA	NA	NA	NA	NA
ENSG00000100154	TTC28	protein_coding	437.16	174.607	749.66	297.188	553.618	392.466	507.129	291.398	280.592	313.78	444.443	803.877	TRUE	-0.971436	0.0138242	FALSE	-0.758385	0.298409	4	gradual_down	NA	NA	NA	NA	NA	NA
ENSG00000128604	IRF5	protein_coding	98.5909	84.8916	7.16521	132.084	39.2637	92.7403	58.4301	163.488	243.416	166.696	79.8401	16.4858	TRUE	1.34576	0.0138467	TRUE	1.45346	0.0607525	2	gradual_up_high_HLD3	NA	NA	NA	NA	NA	NA
ENSG00000129250	KIF1C	protein_coding	1673.13	1271.44	2242.71	1641.23	2194.84	1393.79	2084.74	1179.14	1294.09	1301.89	1731.2	2069.36	TRUE	-0.608943	0.0138564	FALSE	-0.304285	0.602813	4	gradual_down	NA	NA	NA	NA	NA	NA
ENSG00000214870		lincRNA	8.12091	16.3995	0.895652	10.7095	6.54395	16.1288	3.30736	6.77669	7.08119	5.27995	14.6373	1.57007	TRUE	1.54184	0.0139426	FALSE	1.1092	0.259617	1	gradual_up	NA	NA	NA	NA	NA	NA
ENSG00000088726	TMEM40	protein_coding	33.142	41.4811	2.68696	17.8491	1.30879	65.8591	19.8442	55.9077	41.602	77.6907	33.2667	7.06533	TRUE	1.5179	0.0139426	FALSE	0.532639	0.677384	2	gradual_up_high_HLD3	NA	NA	NA	NA	NA	NA
ENSG00000137269	LRRC1	protein_coding	187.916	295.191	132.556	228.469	154.437	278.221	123.475	190.595	181.455	191.587	162.341	128.746	TRUE	0.750334	0.0140277	FALSE	0.513715	0.409703	1	gradual_up	NA	NA	NA	NA	NA	NA
ENSG00000162623	TYW3	protein_coding	231.026	170.748	309.895	227.577	244.744	172.04	251.36	207.536	200.929	222.512	226.214	307.734	TRUE	-0.520848	0.0140277	FALSE	-0.361166	0.404384	4	gradual_down	NA	NA	NA	NA	NA	NA
ENSG00000166780	C16orf45	protein_coding	32.9743	19.2935	1.7913	33.0209	6.54395	49.7303	18.7417	49.131	59.3049	64.868	53.2267	7.06533	TRUE	1.43391	0.0140447	FALSE	1.01945	0.30518	2	gradual_up_high_HLD3	NA	NA	NA	NA	NA	NA
ENSG00000145423	SFRP2	protein_coding	8.72022	25.0816	0	3.56983	49.734	2.68813	0	6.77669	0.885148	4.52567	2.66134	0	TRUE	0.724706	0.0141011	TRUE	1.12128	0.0246162	6	up_high_HLD34	NA	NA	NA	NA	NA	NA
ENSG00000100934	SEC23A	protein_coding	313.833	259.498	448.721	270.414	331.124	278.221	287.741	219.395	277.051	279.838	278.11	522.049	TRUE	-0.646851	0.0141011	FALSE	-0.495436	0.326186	4	gradual_down	NA	NA	NA	NA	NA	NA
ENSG00000163913	IFT122	protein_coding	497.963	464.974	315.269	435.519	346.829	620.957	437.674	819.98	539.055	693.937	487.024	316.37	TRUE	0.748647	0.0141206	FALSE	0.285663	0.721371	2	gradual_up_high_HLD3	NA	NA	NA	NA	NA	NA
ENSG00000172375	C2CD2L	protein_coding	406.448	355.966	265.113	413.208	263.067	532.249	306.482	623.456	443.459	573.252	401.862	292.818	TRUE	0.742841	0.0141206	FALSE	0.349048	0.630084	2	gradual_up_high_HLD3	NA	NA	NA	NA	NA	NA
ENSG00000182247	UBE2E2	protein_coding	111.976	61.7393	171.965	107.095	171.452	98.1166	110.245	90.6383	91.1703	83.725	70.5254	175.063	TRUE	-0.847276	0.0141458	FALSE	-0.290395	0.755277	4	gradual_down	NA	NA	NA	NA	NA	NA
ENSG00000153029	MR1	protein_coding	504.457	340.531	523.061	529.227	598.117	368.273	520.359	350.694	477.095	449.55	452.427	939.688	TRUE	-0.714381	0.0141565	FALSE	-0.287925	0.700113	4	gradual_down	NA	NA	NA	NA	NA	NA
ENSG00000180383	DEFB124	protein_coding	11.9447	7.71742	2.68696	7.13966	0	29.5694	4.40982	49.9781	3.54059	9.05135	17.2987	0	TRUE	1.64355	0.0141635	FALSE	0.19905	0.884421	2	gradual_up_high_HLD3	NA	NA	NA	NA	NA	NA
ENSG00000133958	UNC79	protein_coding	25.0802	34.7284	4.47826	17.8491	6.54395	20.1609	17.6393	37.2718	28.3247	64.868	34.5974	9.42043	TRUE	1.39759	0.0141646	FALSE	0.51108	0.700113	2	gradual_up_high_HLD3	NA	NA	NA	NA	NA	NA
ENSG00000260517		lincRNA	11.095	16.3995	2.68696	8.92457	1.30879	6.72031	5.51227	27.1068	12.3921	17.3484	21.2907	2.35511	TRUE	1.52989	0.0141827	FALSE	0.625739	0.614342	2	gradual_up_high_HLD3	NA	NA	NA	NA	NA	NA
ENSG00000120093	HOXB3	protein_coding	8.63398	35.6931	0.895652	11.6019	1.30879	20.1609	2.20491	10.165	4.42574	4.52567	3.992	0	TRUE	1.53361	0.0142716	FALSE	0.713507	0.43159	1	gradual_up	NA	NA	NA	NA	NA	NA
ENSG00000114547	ROPN1B	protein_coding	18.2719	20.2582	2.68696	8.03211	5.23516	18.8169	5.51227	17.7888	65.501	36.9597	18.6294	1.57007	TRUE	1.37171	0.0142716	TRUE	1.44451	0.0633428	2	gradual_up_high_HLD3	NA	NA	NA	NA	NA	NA
ENSG00000069493	CLEC2D	protein_coding	52.7007	79.1035	11.6435	53.5474	40.5725	51.0744	47.4055	77.0849	38.9465	83.725	65.2027	31.4014	TRUE	1.08634	0.0143983	FALSE	0.470573	0.657675	2	gradual_up_high_HLD3	NA	NA	NA	NA	NA	NA
ENSG00000112137	PHACTR1	protein_coding	322.384	81.9976	587.547	276.662	459.385	247.308	338.454	144.005	193.847	283.609	266.134	667.281	TRUE	-1.15889	0.0144024	FALSE	-0.635202	0.549782	4	gradual_down	NA	NA	NA	NA	NA	NA
ENSG00000160226	C21orf2	protein_coding	438.395	480.409	377.965	371.262	400.49	461.013	407.908	603.973	332.816	521.961	622.753	241.791	TRUE	0.628672	0.0144024	FALSE	0.100105	0.917745	2	gradual_up_high_HLD3	NA	NA	NA	NA	NA	NA
ENSG00000011021	CLCN6	protein_coding	614.381	481.374	804.295	630.075	732.923	423.38	638.321	570.089	488.602	552.132	538.92	898.081	TRUE	-0.58261	0.0144024	FALSE	-0.326458	0.551014	4	gradual_down	NA	NA	NA	NA	NA	NA
ENSG00000133808	MICALCL	protein_coding	406.726	64.6334	980.739	286.479	438.445	431.444	425.547	210.078	285.903	249.666	307.384	793.672	TRUE	-1.24343	0.0144306	FALSE	-0.875659	0.370598	4	gradual_down	NA	NA	NA	NA	NA	NA
ENSG00000069974	RAB27A	protein_coding	888.816	531.537	1489.47	769.298	1159.59	861.544	952.521	617.526	638.192	686.394	811.707	1259.2	TRUE	-0.763504	0.0144436	FALSE	-0.489265	0.462123	4	gradual_down	NA	NA	NA	NA	NA	NA
ENSG00000164294	GPX8	protein_coding	58.9048	128.302	2.68696	52.655	2.61758	59.1388	20.9466	67.7669	134.543	82.9707	79.8401	16.4858	TRUE	1.40053	0.0144686	FALSE	1.07244	0.24249	2	gradual_up_high_HLD3	NA	NA	NA	NA	NA	NA
ENSG00000183793	NPIPA5	protein_coding	31.8486	13.5055	8.06087	38.3756	26.1758	55.1066	9.92209	55.0606	35.4059	36.9597	50.5654	21.196	TRUE	1.27959	0.0144716	FALSE	0.97523	0.292669	2	gradual_up_high_HLD3	NA	NA	NA	NA	NA	NA
ENSG00000088881	EBF4	protein_coding	295.292	561.442	192.565	352.52	167.525	278.221	192.93	433.708	350.519	303.974	268.795	146.017	TRUE	0.949538	0.014483	FALSE	0.624838	0.437614	1	gradual_up	NA	NA	NA	NA	NA	NA
ENSG00000179051	RCC2	protein_coding	458.809	637.652	326.913	546.184	318.036	524.184	391.371	474.369	493.913	506.121	528.275	299.884	TRUE	0.627773	0.014483	FALSE	0.399084	0.472262	1	gradual_up	NA	NA	NA	NA	NA	NA
ENSG00000174502	SLC26A9	protein_coding	1240.2	570.124	2520.36	731.815	1923.92	1249.98	1457.44	686.14	873.641	745.228	1037.92	1845.62	TRUE	-1.03365	0.0146273	FALSE	-0.618188	0.502635	4	gradual_down	NA	NA	NA	NA	NA	NA
ENSG00000154917	RAB6B	protein_coding	68.509	98.3971	7.16521	45.5153	9.16153	57.7947	30.8687	74.5436	166.408	139.542	103.792	20.4109	TRUE	1.40178	0.0146936	FALSE	1.089	0.25054	2	gradual_up_high_HLD3	NA	NA	NA	NA	NA	NA
ENSG00000140481	CCDC33	protein_coding	238.749	205.476	22.3913	175.814	27.4846	319.887	164.266	571.784	341.667	466.144	283.432	47.8872	TRUE	1.44595	0.0146936	FALSE	0.690821	0.571441	2	gradual_up_high_HLD3	NA	NA	NA	NA	NA	NA
ENSG00000159792	PSKH1	protein_coding	406.004	370.436	537.391	392.681	509.119	290.318	458.621	272.762	330.16	337.163	404.523	562.871	TRUE	-0.610167	0.0147687	FALSE	-0.327464	0.572923	4	gradual_down	NA	NA	NA	NA	NA	NA
ENSG00000110315	RNF141	protein_coding	603.478	421.564	947.599	561.355	878.198	326.607	582.096	391.354	563.839	502.35	593.478	869.82	TRUE	-0.785676	0.0147687	FALSE	-0.241497	0.792711	4	gradual_down	NA	NA	NA	NA	NA	NA
ENSG00000169752	NRG4	protein_coding	73.2903	73.3155	5.37391	70.5041	11.7791	100.805	42.9957	186.359	146.049	73.1651	82.5014	13.3456	TRUE	1.4068	0.0148513	FALSE	1.04476	0.286788	2	gradual_up_high_HLD3	NA	NA	NA	NA	NA	NA
ENSG00000170577	SIX2	protein_coding	55.9067	72.3508	28.6609	73.1815	9.16153	98.1166	31.9712	66.9199	54.8792	88.2507	71.8561	19.6259	TRUE	1.25437	0.0148874	FALSE	0.591061	0.6063	2	gradual_up_high_HLD3	NA	NA	NA	NA	NA	NA
ENSG00000006016	CRLF1	protein_coding	131.607	232.487	20.6	105.31	17.0143	155.911	85.9914	112.663	244.301	200.638	255.488	17.2708	TRUE	1.41341	0.0149117	FALSE	0.90729	0.39647	2	gradual_up_high_HLD3	NA	NA	NA	NA	NA	NA
ENSG00000133247	SUV420H2	protein_coding	224.944	207.406	105.687	263.275	172.76	260.748	216.081	371.024	211.55	289.643	260.811	115.4	TRUE	0.859259	0.0149449	FALSE	0.515516	0.505448	2	gradual_up_high_HLD3	SUV420H2	suppressor of variegation 4-20 homolog 2 (Drosophila)	Histone modification write	#	H4K20	H4K20me3
ENSG00000167549	CORO6	protein_coding	19.3957	38.5871	9.85217	17.8491	11.7791	40.3219	7.71718	34.7306	4.42574	16.5941	21.2907	10.2055	TRUE	1.34066	0.0149465	FALSE	0.197076	0.918013	1	gradual_up	NA	NA	NA	NA	NA	NA
ENSG00000064115	TM7SF3	protein_coding	513.377	387.8	731.747	492.636	628.219	395.154	479.568	383.73	519.582	500.087	437.79	690.832	TRUE	-0.571855	0.015068	FALSE	-0.207851	0.743175	4	gradual_down	NA	NA	NA	NA	NA	NA
ENSG00000165698	C9orf9	protein_coding	333.368	313.52	120.017	280.231	116.482	384.402	220.491	511.64	573.576	501.596	472.387	172.708	TRUE	1.13106	0.0150909	FALSE	0.741643	0.43159	2	gradual_up_high_HLD3	NA	NA	NA	NA	NA	NA
ENSG00000197283	SYNGAP1	protein_coding	584.275	608.711	174.652	623.827	276.155	798.373	510.436	956.361	693.071	864.404	605.454	315.585	TRUE	1.045	0.0151434	FALSE	0.565671	0.559573	2	gradual_up_high_HLD3	NA	NA	NA	NA	NA	NA
ENSG00000161653	NAGS	protein_coding	138.167	60.7747	253.469	152.61	180.613	59.1388	166.471	91.4854	65.501	134.262	118.429	237.081	TRUE	-1.07055	0.0151949	FALSE	-0.612195	0.531193	4	gradual_down	NA	NA	NA	NA	NA	NA
ENSG00000135749	PCNXL2	protein_coding	200.213	218.017	156.739	218.652	166.216	202.953	166.471	235.49	196.503	253.438	222.222	165.643	FALSE	0.468907	0.0152606	FALSE	0.250021	0.582053	NA	NA	NA	NA	NA	NA	NA	NA
ENSG00000079841	RIMS1	protein_coding	81.1575	247.922	42.0956	156.18	23.5582	45.6981	8.81964	98.2621	100.022	31.6797	129.075	9.42043	TRUE	1.38581	0.0152606	FALSE	1.15396	0.200385	1	gradual_up	NA	NA	NA	NA	NA	NA
ENSG00000124743	KLHL31	protein_coding	6.60142	14.4702	0.895652	11.6019	1.30879	5.37625	0	10.165	5.31089	16.5941	5.32267	1.57007	TRUE	1.62565	0.015316	FALSE	1.04818	0.285408	2	gradual_up_high_HLD3	NA	NA	NA	NA	NA	NA
ENSG00000253839		lincRNA	3.30954	0.964677	0	0	1.30879	4.03219	0	14.4005	2.65544	9.05135	3.992	0	TRUE	1.36391	0.0153446	FALSE	0.370209	NA	2	gradual_up_high_HLD3	NA	NA	NA	NA	NA	NA
ENSG00000250510	GPR162	protein_coding	286.676	331.849	35.8261	230.254	57.5868	353.488	228.208	622.609	418.675	442.762	368.595	63.5879	TRUE	1.38158	0.0153446	FALSE	0.714159	0.551652	2	gradual_up_high_HLD3	NA	NA	NA	NA	NA	NA
ENSG00000124215	CDH26	protein_coding	296.995	510.314	162.113	265.06	196.319	407.251	267.896	380.342	306.261	370.351	227.544	173.493	TRUE	0.846616	0.0154022	FALSE	0.317129	0.728648	1	gradual_up	NA	NA	NA	NA	NA	NA
ENSG00000178233	TMEM151B	protein_coding	17.8336	12.5408	6.26956	15.1718	11.7791	22.8491	11.0245	44.8956	23.899	29.4169	15.968	2.35511	TRUE	1.38726	0.0154022	FALSE	0.905276	0.392659	2	gradual_up_high_HLD3	NA	NA	NA	NA	NA	NA
ENSG00000183607	GKN2	protein_coding	276.813	139.878	482.756	237.394	450.224	139.783	288.843	210.925	229.253	260.226	211.576	394.088	TRUE	-0.918427	0.0154254	FALSE	-0.311529	0.765101	4	gradual_down	NA	NA	NA	NA	NA	NA
ENSG00000171368	TPPP	protein_coding	618.15	446.646	1191.22	269.522	558.853	465.046	662.575	600.585	631.996	546.852	419.16	1007.2	TRUE	-0.86007	0.015437	FALSE	-0.873059	0.110157	4	gradual_down	NA	NA	NA	NA	NA	NA
ENSG00000167105	TMEM92	protein_coding	133.89	74.2802	228.391	142.793	171.452	139.783	136.704	93.1795	99.1366	87.4964	106.453	193.119	TRUE	-0.83358	0.0154779	FALSE	-0.400689	0.619708	4	gradual_down	NA	NA	NA	NA	NA	NA
ENSG00000167861	HID1	protein_coding	573.451	906.797	451.408	763.051	434.518	624.989	368.22	688.682	624.915	463.127	666.665	315.585	TRUE	0.767565	0.0154779	FALSE	0.629497	0.274969	1	gradual_up	NA	NA	NA	NA	NA	NA
ENSG00000129990	SYT5	protein_coding	9.53646	3.85871	0	7.13966	0	32.2575	2.20491	9.31795	16.8178	21.8741	10.6453	0.785036	TRUE	1.42757	0.0154947	FALSE	0.835761	0.312353	2	gradual_up_high_HLD3	NA	NA	NA	NA	NA	NA
ENSG00000134986	NREP	protein_coding	147.663	92.609	160.322	130.299	274.846	88.7081	277.819	127.063	79.6633	82.9707	87.8241	222.165	TRUE	-1.04728	0.0155651	FALSE	-0.385146	0.732734	4	gradual_down	NA	NA	NA	NA	NA	NA
ENSG00000221829	FANCG	protein_coding	96.8363	146.631	58.2174	115.127	60.2044	115.589	82.6841	164.335	92.0554	92.0221	103.792	34.5416	TRUE	0.977155	0.0155908	FALSE	0.537227	0.555958	1	gradual_up	NA	NA	NA	NA	NA	NA
ENSG00000119414	PPP6C	protein_coding	548.053	481.374	781.008	461.4	691.041	413.971	585.403	388.813	473.554	474.442	534.928	742.644	TRUE	-0.593924	0.0155922	FALSE	-0.361751	0.505448	4	gradual_down	NA	NA	NA	NA	NA	NA
ENSG00000131378	RFTN1	protein_coding	667.45	297.121	1194.8	572.957	1036.56	563.162	754.079	310.034	472.669	460.11	669.326	1011.13	TRUE	-0.9824	0.0155922	FALSE	-0.442268	0.652323	4	gradual_down	NA	NA	NA	NA	NA	NA
ENSG00000181381	DDX60L	protein_coding	137.943	205.476	46.5739	127.621	86.3802	135.75	126.782	221.09	191.192	200.638	126.413	49.4573	TRUE	1.08216	0.0156006	FALSE	0.718957	0.42723	2	gradual_up_high_HLD3	NA	NA	NA	NA	NA	NA
ENSG00000181449	SOX2	protein_coding	485.895	683.956	92.2521	669.343	132.188	541.657	359.4	751.366	815.221	578.532	578.841	142.092	TRUE	1.26046	0.0156374	FALSE	1.04851	0.234135	2	gradual_up_high_HLD3	NA	NA	NA	NA	NA	NA
ENSG00000179909	ZNF154	protein_coding	39.6094	43.4105	7.16521	76.7513	9.16153	41.6659	26.4589	73.6965	42.4871	54.3081	55.8881	4.71022	TRUE	1.37561	0.0156374	FALSE	1.08535	0.25054	2	gradual_up_high_HLD3	NA	NA	NA	NA	NA	NA
ENSG00000179902	C1orf194	protein_coding	190.559	189.077	31.3478	201.695	37.9549	286.285	130.09	332.905	292.984	268.523	251.496	73.7934	TRUE	1.31106	0.0156527	FALSE	0.824035	0.445844	2	gradual_up_high_HLD3	NA	NA	NA	NA	NA	NA
ENSG00000039560	RAI14	protein_coding	1425.99	1244.43	1721.44	1218.2	1819.22	1365.57	1727.55	1108.84	1300.28	1128.4	1297.4	1754.56	FALSE	-0.485721	0.0156657	FALSE	-0.256158	0.585296	NA	NA	NA	NA	NA	NA	NA	NA
ENSG00000137135	ARHGEF39	protein_coding	9.98872	12.5408	2.68696	8.03211	3.92637	8.06438	5.51227	22.0243	12.3921	20.3655	11.976	2.35511	TRUE	1.46305	0.0156718	FALSE	0.752775	0.528787	2	gradual_up_high_HLD3	NA	NA	NA	NA	NA	NA
ENSG00000154914	USP43	protein_coding	487.828	393.588	243.617	441.766	189.775	612.893	424.445	1111.38	373.533	827.444	534.928	212.745	TRUE	1.08415	0.0156992	FALSE	0.159973	0.921603	2	gradual_up_high_HLD3	NA	NA	NA	NA	NA	NA
ENSG00000106066	CPVL	protein_coding	26.8511	11.5761	0.895652	15.1718	98.1593	33.6016	8.81964	36.4247	27.4396	45.2567	13.3067	4.71022	TRUE	1.30333	0.0156992	TRUE	1.72104	0.0186264	6	up_high_HLD34	NA	NA	NA	NA	NA	NA
ENSG00000171885	AQP4	protein_coding	1622.35	1362.12	1923.86	1650.15	2082.29	997.294	2234.68	1247.76	1414.47	1398.43	1628.74	1906.07	TRUE	-0.585351	0.0157298	FALSE	-0.22665	0.722774	4	gradual_down	NA	NA	NA	NA	NA	NA
ENSG00000249115	HAUS5	protein_coding	279.979	346.319	176.443	272.199	210.715	299.726	280.023	445.568	273.511	341.688	295.408	138.166	TRUE	0.758891	0.0157536	FALSE	0.32628	0.675871	2	gradual_up_high_HLD3	NA	NA	NA	NA	NA	NA
ENSG00000112379	KIAA1244	protein_coding	3130.55	2975.06	4570.51	2252.56	3964.33	2762.05	3115.54	2139.74	3308.68	2367.68	2307.38	4672.54	TRUE	-0.679109	0.0157753	FALSE	-0.353148	0.588539	4	gradual_down	NA	NA	NA	NA	NA	NA
ENSG00000178105	DDX10	protein_coding	210.407	187.147	326.913	199.91	240.817	184.137	201.749	161.794	215.976	184.798	149.035	262.202	TRUE	-0.583791	0.0157753	FALSE	-0.261877	0.658897	4	gradual_down	NA	NA	NA	NA	NA	NA
ENSG00000184185	KCNJ12	protein_coding	4.11483	0.964677	0	1.78491	1.30879	29.5694	0	2.54126	0	3.7714	5.32267	0	TRUE	1.27897	0.0158448	FALSE	0.229127	0.669757	5	gradual_up_high_HLD39	NA	NA	NA	NA	NA	NA
ENSG00000082269	FAM135A	protein_coding	443.869	245.028	1198.38	300.758	383.476	529.561	345.068	212.619	339.897	321.323	283.432	723.018	TRUE	-1.07065	0.0158726	FALSE	-0.95939	0.190468	4	gradual_down	NA	NA	NA	NA	NA	NA
ENSG00000233068		lincRNA	6.34168	8.6821	0	2.67737	1.30879	6.72031	3.30736	22.0243	5.31089	8.29707	10.6453	0.785036	TRUE	1.6746	0.0158815	FALSE	0.473504	0.700113	2	gradual_up_high_HLD3	NA	NA	NA	NA	NA	NA
ENSG00000155066	PROM2	protein_coding	440.537	1003.26	240.035	573.85	297.095	384.402	299.868	460.815	455.851	378.648	532.267	219.81	TRUE	0.989073	0.0158815	FALSE	0.690767	0.395604	1	gradual_up	NA	NA	NA	NA	NA	NA
ENSG00000133069	TMCC2	protein_coding	56.5072	73.3155	18.8087	56.2248	18.3231	65.8591	41.8933	90.6383	91.1703	83.725	61.2107	20.4109	TRUE	1.19559	0.0158815	FALSE	0.809215	0.402288	2	gradual_up_high_HLD3	NA	NA	NA	NA	NA	NA
ENSG00000137434	C6orf52	protein_coding	16.5353	12.5408	3.58261	10.7095	9.16153	21.505	9.92209	36.4247	21.2436	32.434	17.2987	7.06533	TRUE	1.3599	0.0158815	FALSE	0.687908	0.562874	2	gradual_up_high_HLD3	NA	NA	NA	NA	NA	NA
ENSG00000181577	C6orf223	protein_coding	327.349	72.3508	651.139	336.456	532.678	88.7081	292.15	129.604	139.853	231.564	332.667	793.672	TRUE	-1.34501	0.0158815	FALSE	-0.576325	0.669119	4	gradual_down	NA	NA	NA	NA	NA	NA
ENSG00000120860	CCDC53	protein_coding	170.863	131.196	213.165	167.782	206.789	118.278	199.544	149.934	146.935	156.89	163.672	225.305	TRUE	-0.543643	0.0158989	FALSE	-0.289041	0.582053	4	gradual_down	NA	NA	NA	NA	NA	NA
ENSG00000171848	RRM2	protein_coding	29.9128	42.4458	12.5391	26.7737	18.3231	40.3219	14.3319	60.1432	26.5544	24.1369	39.92	23.5511	TRUE	1.10296	0.0159338	FALSE	0.409537	0.726498	2	gradual_up_high_HLD3	NA	NA	NA	NA	NA	NA
ENSG00000081803	CADPS2	protein_coding	782.617	656.945	1137.48	776.438	964.578	665.311	793.767	580.254	670.942	650.189	746.505	966.38	TRUE	-0.53476	0.0161137	FALSE	-0.257259	0.629226	4	gradual_down	NA	NA	NA	NA	NA	NA
ENSG00000149403	GRIK4	protein_coding	8.52897	3.85871	0	4.46228	0	14.7847	4.40982	27.9539	4.42574	15.8399	17.2987	0.785036	TRUE	1.64127	0.0161373	FALSE	0.275409	0.831591	2	gradual_up_high_HLD3	NA	NA	NA	NA	NA	NA
ENSG00000197291	RAMP2-AS1	lincRNA	11.3862	11.5761	0.895652	15.1718	3.92637	14.7847	5.51227	30.4951	8.85148	17.3484	11.976	4.71022	TRUE	1.46889	0.0161646	FALSE	0.778956	0.508696	2	gradual_up_high_HLD3	NA	NA	NA	NA	NA	NA
ENSG00000153064	BANK1	protein_coding	201.824	64.6334	328.704	188.308	306.257	120.966	262.384	133.84	134.543	178.01	187.624	314.8	TRUE	-1.00726	0.0161962	FALSE	-0.456713	0.650448	4	gradual_down	NA	NA	NA	NA	NA	NA
ENSG00000007038	PRSS21	protein_coding	10.1749	27.9756	0	6.2472	9.16153	4.03219	5.51227	17.7888	1.7703	12.8227	26.6134	0	TRUE	1.53305	0.0162383	FALSE	0.533612	0.60541	2	gradual_up_high_HLD3	NA	NA	NA	NA	NA	NA
ENSG00000095637	SORBS1	protein_coding	531.184	104.185	864.304	641.677	777.421	373.649	726.518	304.951	269.97	392.225	448.435	939.688	TRUE	-1.15658	0.0162383	FALSE	-0.473776	0.692579	4	gradual_down	NA	NA	NA	NA	NA	NA
ENSG00000111540	RAB5B	protein_coding	159.744	109.973	197.939	149.933	163.599	104.837	174.188	115.204	184.996	156.136	157.019	243.361	TRUE	-0.645091	0.0162604	FALSE	-0.290254	0.658268	4	gradual_down	NA	NA	NA	NA	NA	NA
ENSG00000129214	SHBG	protein_coding	9.72347	3.85871	20.6	8.92457	6.54395	12.0966	12.127	2.54126	9.73663	3.7714	3.992	22.766	TRUE	-1.38849	0.0162604	FALSE	-0.825843	0.504697	4	gradual_down	NA	NA	NA	NA	NA	NA
ENSG00000236384	LINC00479	lincRNA	13.1835	17.3642	1.7913	16.9567	3.92637	21.505	8.81964	25.4126	2.65544	30.9254	13.3067	2.35511	TRUE	1.51617	0.0162804	FALSE	0.473397	0.728648	1	gradual_up	NA	NA	NA	NA	NA	NA
ENSG00000133818	RRAS2	protein_coding	326.713	261.428	522.165	294.511	373.005	311.823	310.892	229.561	292.984	253.438	302.062	441.975	TRUE	-0.623229	0.0162804	FALSE	-0.392101	0.490904	4	gradual_down	NA	NA	NA	NA	NA	NA
ENSG00000147697	GSDMC	protein_coding	44.7608	88.7503	12.5391	41.053	20.9406	102.149	33.0736	73.6965	37.1762	36.2054	27.944	18.8409	TRUE	1.27677	0.0162939	FALSE	0.463315	0.722844	1	gradual_up	NA	NA	NA	NA	NA	NA
ENSG00000106484	MEST	protein_coding	130.934	82.9623	183.609	124.052	166.216	73.9234	144.422	129.604	111.529	110.125	114.437	199.399	TRUE	-0.73361	0.0162939	FALSE	-0.373704	0.599496	4	gradual_down	NA	NA	NA	NA	NA	NA
ENSG00000164172	MOCS2	protein_coding	234.718	171.713	302.73	221.329	278.772	142.471	268.999	213.466	223.057	221.004	223.552	314.8	TRUE	-0.579612	0.016335	FALSE	-0.286221	0.615827	4	gradual_down	NA	NA	NA	NA	NA	NA
ENSG00000111664	GNB3	protein_coding	21.9812	48.2339	4.47826	37.4832	5.23516	17.4728	12.127	53.3665	13.2772	34.6968	14.6373	0.785036	TRUE	1.45088	0.0163413	FALSE	0.832944	0.445844	1	gradual_up	NA	NA	NA	NA	NA	NA
ENSG00000106976	DNM1	protein_coding	11.8981	19.2935	3.58261	9.81703	7.85274	18.8169	8.81964	27.1068	4.42574	16.5941	10.6453	3.92518	TRUE	1.38379	0.0163433	FALSE	0.304571	0.850725	2	gradual_up_high_HLD3	NA	NA	NA	NA	NA	NA
ENSG00000125686	MED1	protein_coding	353.972	257.569	413.791	293.618	384.784	322.575	350.581	276.15	367.336	306.992	295.408	624.889	TRUE	-0.639688	0.0163467	FALSE	-0.39125	0.505769	4	gradual_down	NA	NA	NA	NA	NA	NA
ENSG00000168143	FAM83B	protein_coding	13.4881	29.905	2.68696	8.92457	0	24.1931	4.40982	22.8713	22.1287	17.3484	11.976	3.92518	TRUE	1.49514	0.0163798	FALSE	0.757868	0.517629	2	gradual_up_high_HLD3	NA	NA	NA	NA	NA	NA
ENSG00000167525	PROCA1	protein_coding	47.7468	36.6577	21.4956	27.6662	36.6461	52.4184	41.8933	91.4854	47.798	88.2507	65.2027	15.7007	TRUE	1.14639	0.016396	FALSE	0.411566	0.737053	2	gradual_up_high_HLD3	NA	NA	NA	NA	NA	NA
ENSG00000121858	TNFSF10	protein_coding	645.286	833.481	377.069	729.137	694.968	700.257	401.293	652.257	862.134	564.201	707.915	575.432	TRUE	0.587521	0.0164435	TRUE	0.71974	0.03482	1	gradual_up	NA	NA	NA	NA	NA	NA
ENSG00000198598	MMP17	protein_coding	5.48395	23.1523	0	5.35474	1.30879	17.4728	0	1.69417	0.885148	3.01712	6.65334	0.785036	TRUE	1.52168	0.0164435	FALSE	0.493851	0.515674	1	gradual_up	NA	NA	NA	NA	NA	NA
ENSG00000236318		lincRNA	47.1994	124.443	14.3304	63.3644	11.7791	55.1066	19.8442	60.9902	84.0891	44.5025	26.6134	14.1307	TRUE	1.34011	0.01645	FALSE	1.11956	0.220348	1	gradual_up	NA	NA	NA	NA	NA	NA
ENSG00000099958	DERL3	protein_coding	113.029	140.843	25.0782	115.127	23.5582	126.342	87.0939	258.361	154.016	142.559	139.72	30.6164	TRUE	1.315	0.0166617	FALSE	0.720064	0.533062	2	gradual_up_high_HLD3	NA	NA	NA	NA	NA	NA
ENSG00000100078	PLA2G3	protein_coding	193.322	113.832	243.617	260.597	234.273	72.5794	220.491	149.934	142.509	142.559	188.955	357.191	TRUE	-0.933941	0.0166617	FALSE	-0.324807	0.757349	4	gradual_down	NA	NA	NA	NA	NA	NA
ENSG00000138193	PLCE1	protein_coding	175.797	302.909	29.5565	248.103	36.6461	333.328	105.836	277.844	257.578	168.959	111.776	61.2328	TRUE	1.32491	0.0166617	FALSE	0.976746	0.327803	1	gradual_up	NA	NA	NA	NA	NA	NA
ENSG00000162040	HS3ST6	protein_coding	64.858	53.0573	3.58261	49.9776	6.54395	87.3641	35.2785	116.051	136.313	121.439	90.4854	13.3456	TRUE	1.39828	0.0166617	FALSE	0.975974	0.33288	2	gradual_up_high_HLD3	NA	NA	NA	NA	NA	NA
ENSG00000128655	PDE11A	protein_coding	11.3891	38.5871	0	8.92457	0	14.7847	4.40982	24.5655	9.73663	16.5941	5.32267	2.35511	TRUE	1.53836	0.0166617	FALSE	0.522533	0.639286	1	gradual_up	NA	NA	NA	NA	NA	NA
ENSG00000099957	P2RX6	protein_coding	42.1655	40.5164	4.47826	32.1284	11.7791	43.01	35.2785	144.005	30.095	64.1137	50.5654	7.85036	TRUE	1.45192	0.0166617	FALSE	0.383029	0.801599	2	gradual_up_high_HLD3	NA	NA	NA	NA	NA	NA
ENSG00000179388	EGR3	protein_coding	271.038	187.147	136.139	225.792	115.174	813.158	155.446	362.553	259.348	380.911	207.584	138.166	TRUE	1.19018	0.0166617	FALSE	0.374832	0.777445	5	gradual_up_high_HLD39	NA	NA	NA	NA	NA	NA
ENSG00000178919	FOXE1	protein_coding	10.7439	5.78806	0.895652	6.2472	1.30879	48.3863	0	14.4005	8.85148	19.6113	7.98401	4.71022	TRUE	1.56343	0.0166617	FALSE	0.497449	0.660645	5	gradual_up_high_HLD39	NA	NA	NA	NA	NA	NA
ENSG00000137513	NARS2	protein_coding	259.71	180.395	290.191	241.856	357.3	172.04	346.171	227.019	192.962	199.13	250.166	399.583	TRUE	-0.706544	0.0166617	FALSE	-0.366976	0.590105	4	gradual_down	NA	NA	NA	NA	NA	NA
ENSG00000178467	P4HTM	protein_coding	754.964	820.94	528.434	755.019	543.148	927.403	739.747	1008.03	809.025	884.015	817.03	471.807	TRUE	0.598288	0.0166617	FALSE	0.266401	0.669119	2	gradual_up_high_HLD3	NA	NA	NA	NA	NA	NA
ENSG00000184304	PRKD1	protein_coding	371.433	112.867	441.556	371.262	575.868	294.35	623.989	229.561	215.091	236.089	353.958	631.169	TRUE	-1.05015	0.0166617	FALSE	-0.463292	0.661302	4	gradual_down	NA	NA	NA	NA	NA	NA
ENSG00000170324	FRMPD2	protein_coding	118.938	87.7856	13.4348	89.2457	17.0143	184.137	92.6062	316.81	137.198	187.815	165.003	17.2708	TRUE	1.43865	0.0167223	FALSE	0.559551	0.668809	2	gradual_up_high_HLD3	NA	NA	NA	NA	NA	NA
ENSG00000010270	STARD3NL	protein_coding	430.133	318.344	654.721	345.381	598.117	374.993	490.592	292.245	367.336	342.443	407.184	540.105	TRUE	-0.663741	0.0167366	FALSE	-0.345404	0.590488	4	gradual_down	NA	NA	NA	NA	NA	NA
ENSG00000141499	WRAP53	protein_coding	214.961	217.052	129.869	196.341	106.012	360.209	156.549	295.633	290.329	279.083	210.246	123.251	TRUE	0.902459	0.0167366	FALSE	0.47591	0.582187	2	gradual_up_high_HLD3	NA	NA	NA	NA	NA	NA
ENSG00000168434	COG7	protein_coding	383.799	424.458	266.009	375.724	314.11	393.81	371.527	504.017	420.445	441.253	436.459	273.978	TRUE	0.523149	0.0167748	FALSE	0.280407	0.582651	2	gradual_up_high_HLD3	NA	NA	NA	NA	NA	NA
ENSG00000049245	VAMP3	protein_coding	515.907	465.939	630.539	492.636	579.794	446.229	543.51	394.742	513.386	446.533	520.291	641.375	FALSE	-0.408867	0.0168233	FALSE	-0.194569	0.641195	NA	NA	NA	NA	NA	NA	NA	NA
ENSG00000198909	MAP3K3	protein_coding	740.013	497.774	888.486	738.954	908.3	639.774	802.587	664.116	661.206	647.171	689.286	1002.49	TRUE	-0.503912	0.0168803	FALSE	-0.217822	0.683515	4	gradual_down	NA	NA	NA	NA	NA	NA
ENSG00000237943	PRKCQ-AS1	lincRNA	107.736	27.9756	219.435	123.159	192.392	38.9778	93.7086	60.1432	46.0277	41.4854	111.776	230.016	TRUE	-1.31465	0.0168803	FALSE	-0.442768	0.766327	4	gradual_down	NA	NA	NA	NA	NA	NA
ENSG00000151632	AKR1C2	protein_coding	194.769	366.577	18.8087	66.0418	15.7055	866.92	84.889	198.218	203.584	251.929	57.2187	12.5606	TRUE	1.44466	0.0168803	FALSE	0.41012	0.707807	1	gradual_up	NA	NA	NA	NA	NA	NA
ENSG00000033327	GAB2	protein_coding	845.2	257.569	1292.43	735.385	1280	690.848	1025.28	515.876	589.509	644.154	782.433	1483.72	TRUE	-1.00025	0.0168803	FALSE	-0.469906	0.638022	4	gradual_down	NA	NA	NA	NA	NA	NA
ENSG00000135966	TGFBRAP1	protein_coding	303.016	273.004	377.965	291.833	365.152	188.169	332.941	258.361	299.18	277.575	274.118	394.873	TRUE	-0.518164	0.0169241	FALSE	-0.207306	0.713994	4	gradual_down	NA	NA	NA	NA	NA	NA
ENSG00000250091	DNAH10OS	protein_coding	118.472	35.6931	163.009	148.148	128.261	98.1166	162.061	81.3203	53.994	98.8106	86.4934	247.286	TRUE	-1.07682	0.0169241	FALSE	-0.665212	0.494454	4	gradual_down	NA	NA	NA	NA	NA	NA
ENSG00000092871	RFFL	protein_coding	154.162	112.867	396.774	128.514	142.658	83.3319	106.938	120.286	163.752	125.21	101.131	214.315	TRUE	-1.0018	0.0169804	FALSE	-0.622932	0.492673	4	gradual_down	NA	NA	NA	NA	NA	NA
ENSG00000117650	NEK2	protein_coding	25.0058	21.2229	1.7913	24.0963	3.92637	33.6016	6.61473	28.8009	73.4673	55.0624	18.6294	7.85036	TRUE	1.35495	0.0170836	TRUE	1.3555	0.0991593	2	gradual_up_high_HLD3	NA	NA	NA	NA	NA	NA
ENSG00000124299	PEPD	protein_coding	359.746	290.368	466.635	336.456	496.032	293.006	378.142	256.667	340.782	287.38	344.643	467.097	TRUE	-0.55601	0.0170836	FALSE	-0.16041	0.817144	4	gradual_down	NA	NA	NA	NA	NA	NA
ENSG00000118194	TNNT2	protein_coding	111.471	58.8453	408.417	82.106	75.9098	129.03	76.0694	60.9902	49.5683	66.3766	53.2267	165.643	TRUE	-1.23721	0.0170836	FALSE	-1.25985	0.103993	4	gradual_down	NA	NA	NA	NA	NA	NA
ENSG00000136021	SCYL2	protein_coding	808.384	608.711	1009.4	713.966	908.3	841.383	939.291	697.999	673.598	767.856	667.995	1063.72	FALSE	-0.474897	0.0170923	FALSE	-0.382761	0.306413	NA	NA	NA	NA	NA	NA	NA	NA
ENSG00000144134	RABL2A	protein_coding	358.252	382.977	118.226	333.779	129.57	376.338	334.044	776.779	390.35	592.109	421.822	84.7839	TRUE	1.21744	0.0171262	FALSE	0.508082	0.672497	2	gradual_up_high_HLD3	NA	NA	NA	NA	NA	NA
ENSG00000162409	PRKAA2	protein_coding	120.952	233.452	71.6521	120.482	24.867	172.04	49.6105	158.405	220.402	135.77	117.099	26.6912	TRUE	1.28414	0.017131	FALSE	0.918767	0.358402	1	gradual_up	PRKAA2	protein kinase, AMP-activated, alpha 2 catalytic subunit	Histone modification write	#	H2BS36	H2BS36ph
ENSG00000141298	SSH2	protein_coding	731.538	440.858	1064.93	589.022	951.491	623.645	819.124	623.456	455.851	590.601	667.995	1219.95	TRUE	-0.758311	0.017131	FALSE	-0.588796	0.331389	4	gradual_down	NA	NA	NA	NA	NA	NA
ENSG00000012124	CD22	protein_coding	3.03	0.964677	0	1.78491	3.92637	4.03219	0	10.165	3.54059	2.26284	6.65334	0	TRUE	1.27765	0.017131	FALSE	0.849614	NA	2	gradual_up_high_HLD3	NA	NA	NA	NA	NA	NA
ENSG00000146215	CRIP3	protein_coding	5.42507	9.64677	0	5.35474	1.30879	10.7525	2.20491	14.4005	3.54059	9.80563	2.66134	0	TRUE	1.71599	0.0171311	FALSE	0.739504	0.480152	2	gradual_up_high_HLD3	NA	NA	NA	NA	NA	NA
ENSG00000065600	TMEM206	protein_coding	30.9538	34.7284	15.2261	56.2248	19.6319	45.6981	11.0245	33.8835	35.4059	39.2225	30.6054	18.8409	TRUE	1.06884	0.0171311	FALSE	1.07461	0.111632	2	gradual_up_high_HLD3	NA	NA	NA	NA	NA	NA
ENSG00000139289	PHLDA1	protein_coding	215.086	270.11	124.496	234.716	223.803	749.987	56.2252	123.675	207.125	173.484	127.744	74.5784	TRUE	1.29082	0.0171795	FALSE	0.955766	0.33288	5	gradual_up_high_HLD39	NA	NA	NA	NA	NA	NA
ENSG00000151466	SCLT1	protein_coding	118.882	121.549	73.4434	110.665	79.8362	131.718	90.4013	175.347	142.509	168.204	123.752	90.2792	TRUE	0.726969	0.0172221	FALSE	0.369993	0.605401	2	gradual_up_high_HLD3	NA	NA	NA	NA	NA	NA
ENSG00000164647	STEAP1	protein_coding	24.5253	53.0573	4.47826	12.4944	5.23516	48.3863	13.2295	22.0243	49.5683	33.1883	22.6214	5.49525	TRUE	1.41063	0.0172347	FALSE	0.889556	0.415878	1	gradual_up	NA	NA	NA	NA	NA	NA
ENSG00000183196	CHST6	protein_coding	97.6804	63.6687	5.37391	74.0739	5.23516	151.879	48.508	184.665	155.786	262.489	98.4694	24.3361	TRUE	1.42482	0.0173009	FALSE	0.757795	0.504063	2	gradual_up_high_HLD3	NA	NA	NA	NA	NA	NA
ENSG00000168872	DDX19A	protein_coding	350.069	327.99	419.165	319.5	414.887	301.07	369.322	296.48	378.843	296.432	304.723	422.349	FALSE	-0.398007	0.0174276	FALSE	-0.124788	0.796547	NA	NA	NA	NA	NA	NA	NA	NA
ENSG00000174776	WDR49	protein_coding	286.146	332.814	61.8	190.093	56.278	377.682	211.671	523.5	526.663	480.476	320.691	65.943	TRUE	1.32888	0.0174658	FALSE	0.79163	0.487397	2	gradual_up_high_HLD3	NA	NA	NA	NA	NA	NA
ENSG00000134313	KIDINS220	protein_coding	1666.85	1016.77	2689.64	1257.47	2261.59	1770.13	2057.18	1046.15	1237.44	1105.02	1560.87	2333.13	TRUE	-0.797632	0.0174658	FALSE	-0.523963	0.46072	4	gradual_down	NA	NA	NA	NA	NA	NA
ENSG00000112559	MDFI	protein_coding	13.2712	31.8344	8.06087	4.46228	3.92637	59.1388	1.10245	8.47087	5.31089	13.577	9.31468	0.785036	TRUE	1.60009	0.0174967	FALSE	0.173537	0.92294	1	gradual_up	NA	NA	NA	NA	NA	NA
ENSG00000066933	MYO9A	protein_coding	1280.5	911.62	1536.04	1136.99	1519.51	915.307	1545.64	933.49	988.711	1271.71	1312.04	2014.4	TRUE	-0.637524	0.017547	FALSE	-0.457801	0.398839	4	gradual_down	NA	NA	NA	NA	NA	NA
ENSG00000180347	CCDC129	protein_coding	13.2241	22.1876	2.68696	4.46228	1.30879	5.37625	1.10245	13.5534	29.2099	6.78851	57.2187	1.57007	TRUE	1.37004	0.0175484	FALSE	0.836891	0.337454	1	gradual_up	NA	NA	NA	NA	NA	NA
ENSG00000186185	KIF18B	protein_coding	7.46239	5.78806	0.895652	2.67737	7.85274	5.37625	3.30736	21.1772	8.85148	12.0685	13.3067	0.785036	TRUE	1.53992	0.0176151	FALSE	0.885942	0.41009	2	gradual_up_high_HLD3	NA	NA	NA	NA	NA	NA
ENSG00000137672	TRPC6	protein_coding	66.1464	12.5408	5.37391	46.4078	19.6319	162.632	38.5859	70.3082	84.9742	141.05	130.405	15.7007	TRUE	1.43292	0.0176935	FALSE	0.69614	0.562346	1	gradual_up	NA	NA	NA	NA	NA	NA
ENSG00000132821	VSTM2L	protein_coding	440.583	610.641	150.469	339.134	69.3659	639.774	283.331	480.298	763.883	721.091	640.051	148.372	TRUE	1.27255	0.0177813	FALSE	0.720479	0.5278	2	gradual_up_high_HLD3	NA	NA	NA	NA	NA	NA
ENSG00000196476	C20orf96	protein_coding	363.121	323.167	124.496	352.52	208.098	443.541	350.581	607.361	438.148	551.378	436.459	158.577	TRUE	1.01487	0.0177835	FALSE	0.557067	0.56253	2	gradual_up_high_HLD3	NA	NA	NA	NA	NA	NA
ENSG00000166669	ATF7IP2	protein_coding	137.748	119.62	68.0695	153.503	71.9835	120.966	111.348	272.762	76.1227	251.929	198.27	70.6533	TRUE	1.05724	0.0177835	FALSE	0.229927	0.872393	2	gradual_up_high_HLD3	NA	NA	NA	NA	NA	NA
ENSG00000164691	TAGAP	protein_coding	23.868	37.6224	1.7913	21.419	66.7483	13.4406	7.71718	7.62378	38.0614	39.2225	22.6214	6.28029	TRUE	1.2962	0.0177916	TRUE	1.81132	0.013063	6	up_high_HLD34	NA	NA	NA	NA	NA	NA
ENSG00000120693	SMAD9	protein_coding	136.68	122.514	158.53	140.116	185.848	53.7625	183.007	106.733	91.1703	98.8106	111.776	251.212	TRUE	-0.903196	0.0177916	FALSE	-0.455804	0.605471	4	gradual_down	NA	NA	NA	NA	NA	NA
ENSG00000101347	SAMHD1	protein_coding	763.965	1236.72	500.669	717.535	465.929	693.536	420.035	814.05	1348.08	1004.7	778.441	423.92	TRUE	0.907188	0.017806	FALSE	0.802133	0.218831	1	gradual_up	NA	NA	NA	NA	NA	NA
ENSG00000215421	ZNF407	protein_coding	224.814	175.571	283.026	216.867	240.817	231.179	239.233	205.842	219.517	196.867	161.011	303.024	FALSE	-0.49252	0.0178798	FALSE	-0.281467	0.556111	NA	NA	NA	NA	NA	NA	NA	NA
ENSG00000058056	USP13	protein_coding	743.575	218.017	1287.95	602.408	1011.69	755.363	934.881	354.082	394.776	527.995	658.681	1433.48	TRUE	-1.0882	0.0179445	FALSE	-0.715095	0.454371	4	gradual_down	NA	NA	NA	NA	NA	NA
ENSG00000112303	VNN2	protein_coding	34.8218	18.3289	8.95652	22.3114	7.85274	36.2897	14.3319	67.7669	92.0554	54.3081	54.5574	6.28029	TRUE	1.36136	0.0179445	FALSE	1.17532	0.195208	2	gradual_up_high_HLD3	NA	NA	NA	NA	NA	NA
ENSG00000145016	KIAA0226	protein_coding	335.744	255.639	528.434	360.553	375.623	255.372	270.101	277.844	297.41	291.152	262.142	518.909	TRUE	-0.675173	0.0180249	FALSE	-0.331798	0.623966	4	gradual_down	NA	NA	NA	NA	NA	NA
ENSG00000099998	GGT5	protein_coding	504.801	713.861	320.643	595.269	446.297	366.929	249.155	532.818	638.192	598.143	674.649	416.854	TRUE	0.753127	0.0180574	FALSE	0.704675	0.180695	1	gradual_up	NA	NA	NA	NA	NA	NA
ENSG00000074755	ZZEF1	protein_coding	1017.75	947.313	1115.09	1013.83	1032.64	913.963	1143.25	1035.14	927.635	910.415	940.782	1215.24	FALSE	-0.283305	0.0180574	FALSE	-0.223153	0.334191	NA	NA	NA	NA	NA	NA	NA	NA
ENSG00000167182	SP2	protein_coding	279.64	257.569	361.843	249.888	319.345	248.652	311.995	257.514	291.214	234.581	230.206	313.229	FALSE	-0.413019	0.0180574	FALSE	-0.198752	0.639294	NA	NA	NA	NA	NA	NA	NA	NA
ENSG00000155666	KDM8	protein_coding	73.0763	73.3155	28.6609	71.3966	28.7934	91.3963	54.0203	119.439	102.677	98.0563	94.4774	41.6069	TRUE	1.04157	0.0180574	FALSE	0.601403	0.532442	2	gradual_up_high_HLD3	KDM8	lysine (K)-specific demethylase 8	Histone modification erase	#	H3K36me2	H3K36
ENSG00000178234	GALNT11	protein_coding	484.356	396.482	604.565	500.668	579.794	348.112	533.588	361.706	407.168	413.345	513.638	668.851	TRUE	-0.549981	0.0180678	FALSE	-0.272371	0.622264	4	gradual_down	NA	NA	NA	NA	NA	NA
ENSG00000116824	CD2	protein_coding	14.0799	55.9513	0.895652	9.81703	10.4703	5.37625	1.10245	0	42.4871	17.3484	10.6453	0.785036	TRUE	1.09025	0.0180732	TRUE	1.11726	0.0851681	1	gradual_up	NA	NA	NA	NA	NA	NA
ENSG00000138768	USO1	protein_coding	841.98	786.212	998.652	858.544	904.374	706.977	852.197	710.706	868.33	764.839	821.022	989.931	FALSE	-0.319482	0.0180985	FALSE	-0.111171	0.7693	NA	NA	NA	NA	NA	NA	NA	NA
ENSG00000177054	ZDHHC13	protein_coding	344.488	488.127	192.565	422.132	179.304	384.402	261.282	444.721	465.588	398.259	347.304	205.679	TRUE	0.832438	0.0181408	FALSE	0.628416	0.354952	2	gradual_up_high_HLD3	NA	NA	NA	NA	NA	NA
ENSG00000100197	CYP2D6	protein_coding	24.0456	27.9756	10.7478	33.9134	23.5582	9.40844	8.81964	33.0364	13.2772	42.9939	50.5654	10.2055	TRUE	1.28842	0.0181408	FALSE	0.867399	0.403038	2	gradual_up_high_HLD3	NA	NA	NA	NA	NA	NA
ENSG00000198838	RYR3	protein_coding	87.4248	14.4702	0.895652	2.67737	0	237.899	16.5368	446.415	52.2237	125.965	59.8801	4.71022	TRUE	1.18612	0.0181589	FALSE	0.119287	0.824183	2	gradual_up_high_HLD3	NA	NA	NA	NA	NA	NA
ENSG00000077232	DNAJC10	protein_coding	939.292	1012.91	823.104	871.93	684.497	1040.3	887.476	1212.18	925.865	1116.33	1104.45	653.15	FALSE	0.468661	0.0181902	FALSE	0.0717175	0.923734	NA	NA	NA	NA	NA	NA	NA	NA
ENSG00000013503	POLR3B	protein_coding	168.942	163.995	264.217	159.75	189.775	123.654	210.569	144.005	164.638	142.559	126.413	168.783	TRUE	-0.584875	0.0181902	FALSE	-0.311227	0.586185	4	gradual_down	NA	NA	NA	NA	NA	NA
ENSG00000088826	SMOX	protein_coding	53.1709	84.8916	24.1826	31.236	10.4703	236.555	14.3319	53.3665	46.0277	30.9254	33.2667	19.6259	TRUE	1.4531	0.0182609	FALSE	0.335915	0.835751	1	gradual_up	NA	NA	NA	NA	NA	NA
ENSG00000134569	LRP4	protein_coding	32.1683	60.7747	5.37391	16.9567	0	48.3863	16.5368	72.8495	46.9129	51.291	29.2747	5.49525	TRUE	1.46179	0.0183043	FALSE	0.586153	0.630525	2	gradual_up_high_HLD3	NA	NA	NA	NA	NA	NA
ENSG00000133466	C1QTNF6	protein_coding	52.0801	90.6797	23.2869	63.3644	27.4846	47.0422	42.9957	113.51	33.6356	69.3937	46.5734	14.9157	TRUE	1.18935	0.0183729	FALSE	0.485759	0.688422	1	gradual_up	NA	NA	NA	NA	NA	NA
ENSG00000234965	SHISA8	protein_coding	2.43081	4.82339	0	0.892457	2.61758	2.68813	0	4.23543	3.54059	5.27995	2.66134	0	TRUE	1.35969	0.0183729	FALSE	0.841305	NA	1	gradual_up	NA	NA	NA	NA	NA	NA
ENSG00000134352	IL6ST	protein_coding	2216.12	1789.48	2888.48	1865.23	2755	2318.51	2626.05	1554.4	1906.61	1868.35	1937.45	2867.74	TRUE	-0.543138	0.0183729	FALSE	-0.347278	0.492935	4	gradual_down	NA	NA	NA	NA	NA	NA
ENSG00000094975	SUCO	protein_coding	635.78	570.124	842.808	620.258	711.982	598.108	598.633	468.439	569.15	555.904	521.622	936.548	TRUE	-0.5311	0.0183729	FALSE	-0.313236	0.539584	4	gradual_down	NA	NA	NA	NA	NA	NA
ENSG00000181396	OGFOD3	protein_coding	454.407	456.292	520.374	473.895	539.222	360.209	503.822	371.871	451.426	401.276	392.547	527.544	FALSE	-0.376927	0.0183923	FALSE	-0.0855924	0.871578	NA	NA	NA	NA	NA	NA	NA	NA
ENSG00000213983	AP1G2	protein_coding	940.895	1168.22	650.243	1104.86	952.799	938.156	881.964	1246.06	737.328	1005.45	1044.57	620.179	TRUE	0.570506	0.0184388	FALSE	0.360886	0.497846	1	gradual_up	NA	NA	NA	NA	NA	NA
ENSG00000265374		lincRNA	12.0938	8.6821	0	6.2472	1.30879	20.1609	4.40982	27.1068	24.7841	28.6626	9.31468	2.35511	TRUE	1.42729	0.0185557	FALSE	0.877321	0.365645	2	gradual_up_high_HLD3	NA	NA	NA	NA	NA	NA
ENSG00000002933	TMEM176A	protein_coding	72.3797	204.512	22.3913	45.5153	7.85274	67.2031	33.0736	62.6844	140.739	58.8338	142.381	10.9905	TRUE	1.39428	0.0185557	FALSE	0.847383	0.450404	1	gradual_up	NA	NA	NA	NA	NA	NA
ENSG00000111266	DUSP16	protein_coding	788.475	402.27	1160.76	728.245	976.358	838.695	815.816	527.735	533.744	521.207	710.577	1457.81	TRUE	-0.852613	0.0185557	FALSE	-0.55521	0.4717	4	gradual_down	NA	NA	NA	NA	NA	NA
ENSG00000090020	SLC9A1	protein_coding	771.023	397.447	1136.58	726.46	1005.15	807.782	861.017	502.322	669.172	620.772	671.987	1082.56	TRUE	-0.729874	0.0185736	FALSE	-0.334319	0.658693	4	gradual_down	NA	NA	NA	NA	NA	NA
ENSG00000138639	ARHGAP24	protein_coding	333.065	250.816	393.191	254.35	414.887	266.124	435.47	319.352	292.984	294.923	298.07	443.545	TRUE	-0.548321	0.0185741	FALSE	-0.392231	0.409703	4	gradual_down	NA	NA	NA	NA	NA	NA
ENSG00000131943	C19orf12	protein_coding	137.957	129.267	208.687	116.019	132.188	100.805	144.422	118.592	113.299	122.193	139.72	192.334	TRUE	-0.556555	0.0186774	FALSE	-0.576801	0.12041	4	gradual_down	NA	NA	NA	NA	NA	NA
ENSG00000106565	TMEM176B	protein_coding	95.2554	256.604	25.9739	66.0418	15.7055	95.4284	52.9178	98.2621	164.638	62.6052	204.923	4.71022	TRUE	1.39958	0.0187387	FALSE	0.811517	0.473459	1	gradual_up	NA	NA	NA	NA	NA	NA
ENSG00000166855	CLPX	protein_coding	442.457	400.341	600.087	385.541	431.901	366.929	456.416	378.648	430.182	450.305	408.515	558.161	FALSE	-0.416275	0.0187387	FALSE	-0.366221	0.244621	NA	NA	NA	NA	NA	NA	NA	NA
ENSG00000064687	ABCA7	protein_coding	596.541	641.51	412	769.298	527.442	811.814	435.47	651.41	270.855	865.158	810.377	366.612	TRUE	0.829934	0.0187387	FALSE	0.331816	0.715568	1	gradual_up	NA	NA	NA	NA	NA	NA
ENSG00000133961	NUMB	protein_coding	819.201	671.415	1035.37	790.717	880.816	754.019	818.021	710.706	805.485	738.439	803.723	1002.49	FALSE	-0.369002	0.0187387	FALSE	-0.204166	0.577865	NA	NA	NA	NA	NA	NA	NA	NA
ENSG00000136378	ADAMTS7	protein_coding	16.1443	25.0816	5.37391	22.3114	7.85274	44.3541	6.61473	24.5655	11.5069	14.3313	9.31468	6.28029	TRUE	1.36673	0.0187442	FALSE	0.766243	0.510664	5	gradual_up_high_HLD39	NA	NA	NA	NA	NA	NA
ENSG00000154258	ABCA9	protein_coding	25.9192	15.4348	17.913	17.8491	19.6319	45.6981	11.0245	60.1432	7.08119	60.3423	25.2827	4.71022	TRUE	1.39077	0.0187454	FALSE	0.251777	0.888869	2	gradual_up_high_HLD3	NA	NA	NA	NA	NA	NA
ENSG00000149295	DRD2	protein_coding	9.77789	10.6115	0.895652	1.78491	0	16.1288	4.40982	22.8713	10.6218	8.29707	31.936	0	TRUE	1.53454	0.0187454	FALSE	0.377289	0.728297	1	gradual_up	NA	NA	NA	NA	NA	NA
ENSG00000197208	SLC22A4	protein_coding	253.234	225.734	32.2435	191.878	51.0428	354.833	176.393	485.381	470.899	403.539	316.699	76.9335	TRUE	1.33097	0.0187802	FALSE	0.852998	0.442555	2	gradual_up_high_HLD3	NA	NA	NA	NA	NA	NA
ENSG00000105341	ATP5SL	protein_coding	273.308	211.264	338.556	298.973	355.991	194.889	272.306	190.595	261.119	236.844	267.464	378.387	TRUE	-0.566246	0.0187802	FALSE	-0.111917	0.892123	4	gradual_down	NA	NA	NA	NA	NA	NA
ENSG00000099812	MISP	protein_coding	462.044	532.502	364.53	360.553	200.245	1049.71	148.831	534.512	613.408	502.35	513.638	262.202	TRUE	1.08367	0.0187802	FALSE	0.486931	0.656261	1	gradual_up	NA	NA	NA	NA	NA	NA
ENSG00000166147	FBN1	protein_coding	162.712	387.8	25.9739	182.954	96.8505	231.179	133.397	257.514	213.321	146.33	87.8241	26.6912	TRUE	1.30732	0.018827	FALSE	0.9355	0.361108	1	gradual_up	NA	NA	NA	NA	NA	NA
ENSG00000153933	DGKE	protein_coding	66.018	81.0329	23.2869	64.2569	36.6461	104.837	55.1227	77.0849	77.893	85.9878	74.5174	45.5321	TRUE	0.930013	0.0188531	FALSE	0.474721	0.603037	1	gradual_up	NA	NA	NA	NA	NA	NA
ENSG00000159733	ZFYVE28	protein_coding	106.779	110.938	52.8434	126.729	58.8956	115.589	93.7086	161.794	135.428	159.153	117.099	42.392	TRUE	0.96009	0.018906	FALSE	0.670358	0.415629	2	gradual_up_high_HLD3	NA	NA	NA	NA	NA	NA
ENSG00000180758	GPR157	protein_coding	232.195	124.443	449.617	234.716	249.979	181.448	213.876	149.934	189.422	231.564	204.923	324.22	TRUE	-0.815403	0.018906	FALSE	-0.502091	0.508696	4	gradual_down	NA	NA	NA	NA	NA	NA
ENSG00000068305	MEF2A	protein_coding	596.932	538.29	757.721	529.227	670.101	508.056	587.608	522.653	575.346	558.167	513.638	805.447	FALSE	-0.432424	0.0189121	FALSE	-0.274569	0.49984	NA	NA	NA	NA	NA	NA	NA	NA
ENSG00000104043	ATP8B4	protein_coding	10.2001	13.5055	0.895652	8.03211	2.61758	9.40844	6.61473	18.6359	15.0475	24.1369	13.3067	0	TRUE	1.46716	0.018929	FALSE	0.833613	0.440748	2	gradual_up_high_HLD3	NA	NA	NA	NA	NA	NA
ENSG00000007264	MATK	protein_coding	16.6693	32.799	2.68696	18.7416	9.16153	17.4728	8.81964	13.5534	37.1762	19.6113	18.6294	4.71022	TRUE	1.31115	0.018929	TRUE	1.34463	0.0957869	1	gradual_up	NA	NA	NA	NA	NA	NA
ENSG00000149289	ZC3H12C	protein_coding	368.686	230.558	723.687	325.747	299.713	471.766	352.785	246.502	233.679	287.38	236.859	646.87	TRUE	-0.872281	0.0189585	FALSE	-0.893871	0.120174	4	gradual_down	NA	NA	NA	NA	NA	NA
ENSG00000153294	GPR115	protein_coding	27.3919	19.2935	2.68696	25.8813	0	37.6338	15.4344	72.0024	20.3584	62.6052	39.92	5.49525	TRUE	1.48297	0.0189585	FALSE	0.452472	0.733637	2	gradual_up_high_HLD3	NA	NA	NA	NA	NA	NA
ENSG00000075213	SEMA3A	protein_coding	45.7674	77.1742	1.7913	19.6341	10.4703	75.2675	34.1761	73.6965	58.4198	110.125	33.2667	9.42043	TRUE	1.44372	0.0189585	FALSE	0.516789	0.698604	2	gradual_up_high_HLD3	NA	NA	NA	NA	NA	NA
ENSG00000259359		lincRNA	2.91405	2.89403	0	3.56983	0	5.37625	0	8.47087	5.31089	3.7714	2.66134	0	TRUE	1.24473	0.0189839	FALSE	0.850852	NA	2	gradual_up_high_HLD3	NA	NA	NA	NA	NA	NA
ENSG00000140297	GCNT3	protein_coding	33.2717	57.8806	13.4348	33.0209	30.1022	48.3863	5.51227	14.4005	63.7307	18.857	66.5334	14.1307	TRUE	1.29226	0.0189839	FALSE	1.28397	0.119564	1	gradual_up	NA	NA	NA	NA	NA	NA
ENSG00000170959	DCDC1	protein_coding	246.144	237.311	32.2435	167.782	45.8077	395.154	201.749	518.417	338.127	510.647	232.867	27.4763	TRUE	1.39645	0.0190129	FALSE	0.625988	0.616341	2	gradual_up_high_HLD3	NA	NA	NA	NA	NA	NA
ENSG00000075790	BCAP29	protein_coding	544.249	335.708	949.391	508.7	679.262	400.531	501.617	405.755	441.689	472.933	533.598	757.56	TRUE	-0.729932	0.0190238	FALSE	-0.408096	0.567976	4	gradual_down	NA	NA	NA	NA	NA	NA
ENSG00000198815	FOXJ3	protein_coding	649.025	601.959	810.565	622.935	653.086	667.999	697.854	565.007	570.035	617	537.59	795.242	FALSE	-0.357039	0.019111	FALSE	-0.316696	0.241847	NA	NA	NA	NA	NA	NA	NA	NA
ENSG00000186063	AIDA	protein_coding	139.247	88.7503	176.443	109.772	205.48	92.7403	142.217	95.7208	123.921	120.685	122.421	253.567	TRUE	-0.810462	0.019111	FALSE	-0.357221	0.674314	4	gradual_down	NA	NA	NA	NA	NA	NA
ENSG00000176092	AIM1L	protein_coding	16.3217	22.1876	4.47826	29.4511	7.85274	21.505	8.81964	27.1068	19.4733	15.0856	17.2987	6.28029	TRUE	1.24984	0.019111	FALSE	1.13321	0.176339	1	gradual_up	NA	NA	NA	NA	NA	NA
ENSG00000111880	RNGTT	protein_coding	190.452	197.759	256.156	167.782	155.746	159.943	217.184	165.182	175.259	158.399	194.278	247.286	FALSE	-0.450028	0.019111	TRUE	-0.514806	0.0693656	4	gradual_down	NA	NA	NA	NA	NA	NA
ENSG00000229155		lincRNA	28.8286	1.92935	21.4956	34.8058	39.2637	10.7525	70.5571	11.0121	24.7841	13.577	29.2747	59.6627	TRUE	-1.38893	0.0192373	FALSE	-0.434968	0.791022	4	gradual_down	NA	NA	NA	NA	NA	NA
ENSG00000168309	FAM107A	protein_coding	87.7491	99.3618	22.3913	48.1927	43.1901	356.177	29.7663	27.9539	90.2851	182.536	29.2747	36.1117	TRUE	1.42304	0.0192444	FALSE	0.567473	0.660645	5	gradual_up_high_HLD39	NA	NA	NA	NA	NA	NA
ENSG00000130595	TNNT3	protein_coding	133.131	172.677	10.7478	166.889	28.7934	150.535	111.348	295.633	92.0554	214.215	212.907	8.6354	TRUE	1.41581	0.0193644	FALSE	0.614702	0.620783	2	gradual_up_high_HLD3	NA	NA	NA	NA	NA	NA
ENSG00000224259	LINC01133	lincRNA	11.0862	27.011	2.68696	6.2472	2.61758	26.8813	1.10245	22.0243	15.0475	8.29707	5.32267	4.71022	TRUE	1.49557	0.0194017	FALSE	0.687105	0.571895	1	gradual_up	NA	NA	NA	NA	NA	NA
ENSG00000158089	GALNT14	protein_coding	21.4869	56.916	5.37391	10.7095	0	37.6338	8.81964	22.8713	30.9802	13.577	47.904	1.57007	TRUE	1.45467	0.019468	FALSE	0.588835	0.60869	1	gradual_up	NA	NA	NA	NA	NA	NA
ENSG00000052795	FNIP2	protein_coding	1650.65	1286.88	2001.78	1552.88	2100.61	1579.27	2104.59	1396.85	1300.28	1136.7	1584.83	2112.53	TRUE	-0.550649	0.0194875	FALSE	-0.315342	0.560156	4	gradual_down	NA	NA	NA	NA	NA	NA
ENSG00000136720	HS6ST1	protein_coding	195.639	386.836	128.974	208.835	124.335	192.201	124.577	193.136	260.234	215.724	204.923	112.26	TRUE	0.875659	0.0195253	FALSE	0.621309	0.41009	1	gradual_up	NA	NA	NA	NA	NA	NA
ENSG00000141441	GAREM	protein_coding	892.196	571.089	1404.38	712.181	1039.18	1147.83	972.365	565.007	771.849	637.366	451.096	1541.81	TRUE	-0.867057	0.0195914	FALSE	-0.566807	0.473982	4	gradual_down	NA	NA	NA	NA	NA	NA
ENSG00000078177	N4BP2	protein_coding	309.898	296.156	337.661	303.435	260.449	211.018	384.757	300.716	288.558	292.66	264.803	468.667	TRUE	-0.519259	0.0196385	FALSE	-0.463653	0.236431	4	gradual_down	NA	NA	NA	NA	NA	NA
ENSG00000176387	HSD11B2	protein_coding	26.5919	55.9513	20.6	24.0963	9.16153	43.01	11.0245	30.4951	17.703	30.1712	34.5974	15.7007	TRUE	1.10485	0.0196385	FALSE	0.101188	0.956297	1	gradual_up	NA	NA	NA	NA	NA	NA
ENSG00000184925	LCN12	protein_coding	35.5255	88.7503	8.95652	35.6983	18.3231	26.8813	29.7663	85.5558	15.9327	38.4682	34.5974	7.85036	TRUE	1.35267	0.0197539	FALSE	0.394577	0.789971	2	gradual_up_high_HLD3	NA	NA	NA	NA	NA	NA
ENSG00000172348	RCAN2	protein_coding	208.975	28.9403	446.93	328.424	234.273	147.847	108.041	60.9902	126.576	145.576	135.728	535.395	TRUE	-1.34603	0.0197894	FALSE	-0.473492	0.755911	4	gradual_down	NA	NA	NA	NA	NA	NA
ENSG00000147799	ARHGAP39	protein_coding	515.864	519.961	222.122	419.455	154.437	708.321	437.674	1024.13	656.78	795.764	548.235	187.624	TRUE	1.12643	0.0198048	FALSE	0.428176	0.725218	2	gradual_up_high_HLD3	NA	NA	NA	NA	NA	NA
ENSG00000162402	USP24	protein_coding	996.716	860.492	1292.43	915.661	1122.94	842.727	1026.39	908.924	836.465	956.426	902.193	1299.23	FALSE	-0.422915	0.0198048	FALSE	-0.326323	0.358402	NA	NA	NA	NA	NA	NA	NA	NA
ENSG00000236740		lincRNA	4.84327	11.5761	0	3.56983	0	9.40844	1.10245	9.31795	3.54059	11.3142	2.66134	0.785036	TRUE	1.74987	0.0198541	FALSE	0.572861	0.598805	1	gradual_up	NA	NA	NA	NA	NA	NA
ENSG00000164929	BAALC	protein_coding	30.4723	58.8453	0.895652	6.2472	0	22.8491	7.71718	16.0946	38.0614	119.176	55.8881	9.42043	TRUE	1.4431	0.0198737	FALSE	0.403475	0.717039	1	gradual_up	NA	NA	NA	NA	NA	NA
ENSG00000198467	TPM2	protein_coding	382.489	394.553	104.791	517.625	200.245	720.418	358.298	672.587	195.618	576.269	336.659	130.316	TRUE	1.17803	0.0199238	FALSE	0.47771	0.698031	1	gradual_up	NA	NA	NA	NA	NA	NA
ENSG00000204889	KRT40	protein_coding	8.3793	17.3642	1.7913	8.03211	0	10.7525	0	11.8592	7.08119	23.3827	7.98401	3.92518	TRUE	1.55066	0.0201016	FALSE	0.566451	0.65005	1	gradual_up	NA	NA	NA	NA	NA	NA
ENSG00000168952	STXBP6	protein_coding	37.6508	94.5384	8.06087	28.5586	5.23516	71.2353	5.51227	25.4126	43.3723	65.6223	39.92	26.6912	TRUE	1.41331	0.0201016	FALSE	0.535715	0.692126	1	gradual_up	NA	NA	NA	NA	NA	NA
ENSG00000010361	FUZ	protein_coding	367.969	359.825	155.843	326.639	243.435	467.734	339.556	507.405	516.041	515.173	407.184	208.82	TRUE	0.858811	0.0201159	FALSE	0.559416	0.478285	2	gradual_up_high_HLD3	NA	NA	NA	NA	NA	NA
ENSG00000227640	SOX21-AS1	lincRNA	7.96836	19.2935	0.895652	8.03211	0	6.72031	0	16.9417	15.0475	9.05135	9.31468	2.35511	TRUE	1.46346	0.0201318	FALSE	0.988782	0.299388	2	gradual_up_high_HLD3	NA	NA	NA	NA	NA	NA
ENSG00000162599	NFIA	protein_coding	761.459	1106.48	583.069	764.836	715.908	715.041	620.682	702.235	747.95	959.443	858.281	602.123	TRUE	0.513554	0.0201573	FALSE	0.292689	0.565752	1	gradual_up	NA	NA	NA	NA	NA	NA
ENSG00000248801		protein_coding	223.231	106.115	265.113	239.178	338.977	103.493	273.409	163.488	197.388	213.461	196.939	357.976	TRUE	-0.852088	0.0201573	FALSE	-0.191274	0.872845	4	gradual_down	NA	NA	NA	NA	NA	NA
ENSG00000203797	DDO	protein_coding	12.9914	15.4348	0.895652	7.13966	5.23516	20.1609	7.71718	20.3301	29.2099	21.1198	13.3067	2.35511	TRUE	1.39333	0.020286	FALSE	1.07319	0.277588	2	gradual_up_high_HLD3	NA	NA	NA	NA	NA	NA
ENSG00000167881	SRP68	protein_coding	650.328	584.594	872.365	645.246	657.013	630.365	680.214	549.759	623.144	595.126	597.47	718.308	FALSE	-0.353024	0.020286	FALSE	-0.23541	0.473982	NA	NA	NA	NA	NA	NA	NA	NA
ENSG00000106571	GLI3	protein_coding	338.662	124.443	388.713	250.78	413.578	213.706	472.953	335.446	270.855	272.295	307.384	675.131	TRUE	-0.921476	0.0203368	FALSE	-0.629198	0.445351	4	gradual_down	NA	NA	NA	NA	NA	NA
ENSG00000083857	FAT1	protein_coding	995.552	1573.39	703.087	965.638	467.238	1292.99	700.059	1499.34	1372.86	997.157	938.121	441.19	TRUE	0.924063	0.0203393	FALSE	0.526858	0.557568	2	gradual_up_high_HLD3	NA	NA	NA	NA	NA	NA
ENSG00000104331	IMPAD1	protein_coding	788.391	769.813	1021.94	667.558	869.037	701.601	805.894	522.653	839.12	669.8	693.278	1111.61	TRUE	-0.529419	0.0203393	FALSE	-0.296849	0.573439	4	gradual_down	NA	NA	NA	NA	NA	NA
ENSG00000164754	RAD21	protein_coding	950.897	854.704	1114.19	929.048	1010.39	811.814	1042.92	764.072	942.683	976.791	900.862	1112.4	FALSE	-0.334507	0.0204067	FALSE	-0.180582	0.590105	NA	NA	NA	NA	NA	NA	NA	NA
ENSG00000154127	UBASH3B	protein_coding	44.007	61.7393	37.6174	16.9567	44.4989	96.7725	6.61473	41.5073	38.0614	70.9022	50.5654	18.8409	TRUE	1.25022	0.0204887	FALSE	0.458107	0.730674	1	gradual_up	NA	NA	NA	NA	NA	NA
ENSG00000103248	MTHFSD	protein_coding	226.211	300.015	123.6	231.146	149.202	194.889	206.159	356.624	233.679	265.506	276.779	150.727	TRUE	0.75161	0.020535	FALSE	0.33094	0.683515	2	gradual_up_high_HLD3	NA	NA	NA	NA	NA	NA
ENSG00000263753	LINC00667	lincRNA	361.58	351.143	472.008	374.832	353.373	287.629	413.42	356.624	285.903	333.391	304.723	444.33	FALSE	-0.427509	0.0206017	FALSE	-0.383303	0.239952	NA	NA	NA	NA	NA	NA	NA	NA
ENSG00000221866	PLXNA4	protein_coding	37.0566	163.995	5.37391	39.2681	7.85274	45.6981	17.6393	55.9077	43.3723	12.0685	13.3067	3.14014	TRUE	1.38523	0.0206356	FALSE	0.752777	0.486225	1	gradual_up	NA	NA	NA	NA	NA	NA
ENSG00000118217	ATF6	protein_coding	767.334	643.44	1506.49	579.205	747.319	763.428	664.78	426.085	733.788	623.789	618.761	1133.59	TRUE	-0.778638	0.0206356	FALSE	-0.622341	0.327803	4	gradual_down	NA	NA	NA	NA	NA	NA
ENSG00000112984	KIF20A	protein_coding	17.9415	14.4702	8.95652	14.2793	15.7055	14.7847	9.92209	33.8835	23.0139	28.6626	26.6134	7.06533	TRUE	1.17985	0.0206587	FALSE	0.78988	0.431598	2	gradual_up_high_HLD3	NA	NA	NA	NA	NA	NA
ENSG00000162981	FAM84A	protein_coding	191.036	236.346	58.2174	255.243	26.1758	288.973	104.733	255.82	337.241	363.563	126.413	48.6722	TRUE	1.29086	0.0206618	FALSE	1.01822	0.29947	2	gradual_up_high_HLD3	NA	NA	NA	NA	NA	NA
ENSG00000250790		lincRNA	38.3478	41.4811	8.06087	27.6662	5.23516	37.6338	24.254	64.3786	51.3386	86.7421	58.5494	16.4858	TRUE	1.33496	0.0206921	FALSE	0.527214	0.691063	2	gradual_up_high_HLD3	NA	NA	NA	NA	NA	NA
ENSG00000139826	ABHD13	protein_coding	300.234	243.099	450.513	238.286	352.065	282.253	268.999	246.502	250.497	237.598	238.19	494.573	TRUE	-0.663759	0.020739	FALSE	-0.502594	0.371722	4	gradual_down	NA	NA	NA	NA	NA	NA
ENSG00000165996	PTPLA	protein_coding	154.677	26.0463	277.652	190.093	253.905	95.4284	179.7	94.8737	71.697	89.0049	135.728	287.323	TRUE	-1.20686	0.0207868	FALSE	-0.415055	0.768567	4	gradual_down	NA	NA	NA	NA	NA	NA
ENSG00000114738	MAPKAPK3	protein_coding	351.032	281.686	573.217	346.273	458.077	272.845	311.995	282.08	331.931	276.066	295.408	431.77	TRUE	-0.61498	0.0207887	FALSE	-0.205998	0.780471	4	gradual_down	MAPKAPK3	mitogen-activated protein kinase-activated protein kinase 3	Chromatin remodelling	#	#	#
ENSG00000167600	CYP2S1	protein_coding	165.824	159.172	93.1478	151.718	145.276	206.986	98.1184	210.078	264.659	224.021	143.712	127.176	TRUE	0.766405	0.0208193	FALSE	0.747818	0.163051	2	gradual_up_high_HLD3	NA	NA	NA	NA	NA	NA
ENSG00000128656	CHN1	protein_coding	57.2637	114.797	10.7478	61.5795	15.7055	100.805	40.7908	71.1553	96.4812	60.3423	42.5814	14.9157	TRUE	1.29307	0.0208253	FALSE	0.930557	0.363574	1	gradual_up	NA	NA	NA	NA	NA	NA
ENSG00000267194		lincRNA	10.8482	20.2582	0.895652	8.92457	5.23516	9.40844	9.92209	17.7888	4.42574	19.6113	21.2907	1.57007	TRUE	1.45995	0.0208359	FALSE	0.358126	0.816703	2	gradual_up_high_HLD3	NA	NA	NA	NA	NA	NA
ENSG00000106780	MEGF9	protein_coding	986.284	540.219	1134.79	988.842	1561.39	600.796	1343.89	697.999	680.679	886.278	906.185	1508.05	TRUE	-0.805563	0.0208359	FALSE	-0.276018	0.775106	4	gradual_down	NA	NA	NA	NA	NA	NA
ENSG00000154359	LONRF1	protein_coding	419.26	405.164	580.382	370.37	417.504	485.207	480.67	325.281	322.194	310.763	298.07	616.253	TRUE	-0.591901	0.0209599	FALSE	-0.56831	0.181702	4	gradual_down	NA	NA	NA	NA	NA	NA
ENSG00000153563	CD8A	protein_coding	10.0048	28.9403	0.895652	9.81703	3.92637	12.0966	1.10245	2.54126	15.9327	13.577	17.2987	3.92518	TRUE	1.43807	0.0209599	FALSE	0.999835	0.321534	1	gradual_up	NA	NA	NA	NA	NA	NA
ENSG00000004468	CD38	protein_coding	312.069	222.84	607.252	157.965	352.065	116.933	227.106	201.607	369.992	322.831	143.712	710.458	TRUE	-1.12447	0.0209599	FALSE	-0.655358	0.542556	4	gradual_down	NA	NA	NA	NA	NA	NA
ENSG00000132846	ZBED3	protein_coding	174.117	117.691	234.661	159.75	248.67	81.9878	214.979	140.616	118.61	118.422	186.294	293.604	TRUE	-0.858655	0.020973	FALSE	-0.449121	0.601405	4	gradual_down	NA	NA	NA	NA	NA	NA
ENSG00000125827	TMX4	protein_coding	580.224	491.985	763.991	422.132	619.058	486.551	614.067	356.624	643.503	478.213	585.494	920.847	TRUE	-0.644414	0.0209778	FALSE	-0.423455	0.482964	4	gradual_down	NA	NA	NA	NA	NA	NA
ENSG00000187905		protein_coding	435.751	621.252	114.643	285.586	56.278	638.43	367.117	1406.16	200.043	580.041	505.654	18.0558	TRUE	1.46016	0.0210022	FALSE	0.065185	0.972585	2	gradual_up_high_HLD3	NA	NA	NA	NA	NA	NA
ENSG00000188523	C9orf171	protein_coding	170.64	151.454	22.3913	107.095	26.1758	225.803	106.938	265.138	336.356	335.654	243.512	56.5226	TRUE	1.33551	0.0210022	FALSE	0.826095	0.467617	2	gradual_up_high_HLD3	NA	NA	NA	NA	NA	NA
ENSG00000086205	FOLH1	protein_coding	6.41394	18.3289	0.895652	8.03211	1.30879	4.03219	2.20491	11.8592	7.96633	5.27995	10.6453	0	TRUE	1.51442	0.0210022	FALSE	0.952272	0.334896	1	gradual_up	NA	NA	NA	NA	NA	NA
ENSG00000165322	ARHGAP12	protein_coding	693.731	638.616	914.46	683.622	814.068	522.84	730.927	573.478	616.948	695.445	584.163	856.474	FALSE	-0.455728	0.0210367	FALSE	-0.238416	0.6063	NA	NA	NA	NA	NA	NA	NA	NA
ENSG00000149150	SLC43A1	protein_coding	108.525	54.0219	117.33	116.019	154.437	71.2353	153.241	59.2961	78.7782	99.5648	103.792	186.054	TRUE	-0.883447	0.0210428	FALSE	-0.350167	0.722774	4	gradual_down	NA	NA	NA	NA	NA	NA
ENSG00000180209	MYLPF	protein_coding	5.47452	12.5408	0.895652	4.46228	2.61758	18.8169	1.10245	3.38835	1.7703	4.52567	9.31468	0.785036	TRUE	1.64156	0.0211113	FALSE	0.554281	0.630525	5	gradual_up_high_HLD39	NA	NA	NA	NA	NA	NA
ENSG00000185551	NR2F2	protein_coding	427.515	394.553	272.278	556.001	332.433	505.368	328.531	471.827	547.907	580.041	413.838	299.884	TRUE	0.624817	0.0212145	FALSE	0.638515	0.137127	1	gradual_up	NA	NA	NA	NA	NA	NA
ENSG00000126705	AHDC1	protein_coding	344.606	355.001	157.635	393.574	146.585	481.174	228.208	497.24	440.804	484.247	352.627	253.567	TRUE	0.915814	0.0212145	FALSE	0.539306	0.542556	2	gradual_up_high_HLD3	NA	NA	NA	NA	NA	NA
ENSG00000053770	AP5M1	protein_coding	231.223	215.123	277.652	215.082	232.965	168.008	233.72	186.359	255.808	210.444	207.584	340.706	TRUE	-0.509937	0.0212145	FALSE	-0.269284	0.603037	4	gradual_down	NA	NA	NA	NA	NA	NA
ENSG00000165731	RET	protein_coding	7.40628	27.011	0.895652	6.2472	1.30879	13.4406	3.30736	7.62378	5.31089	3.01712	13.3067	0	TRUE	1.52427	0.0212609	FALSE	0.564342	0.601633	1	gradual_up	NA	NA	NA	NA	NA	NA
ENSG00000154240	CEP112	protein_coding	375.988	273.968	492.608	273.984	413.578	326.607	437.674	327.823	345.208	371.105	364.603	508.703	TRUE	-0.511441	0.0212609	FALSE	-0.465755	0.227099	4	gradual_down	NA	NA	NA	NA	NA	NA
ENSG00000172292	CERS6	protein_coding	342.201	438.928	158.53	328.424	192.392	415.315	217.184	322.74	477.98	509.138	417.83	285.753	TRUE	0.846974	0.0212609	FALSE	0.531027	0.506301	2	gradual_up_high_HLD3	NA	NA	NA	NA	NA	NA
ENSG00000204740	MALRD1	protein_coding	40.7414	32.799	37.6174	34.8058	44.4989	16.1288	59.5325	24.5655	86.7445	21.8741	21.2907	68.2981	TRUE	-1.06144	0.0212609	FALSE	0.00777819	0.995954	4	gradual_down	NA	NA	NA	NA	NA	NA
ENSG00000136918	WDR38	protein_coding	333.185	321.238	49.2608	240.963	53.6604	557.786	256.872	569.242	536.4	501.596	483.032	94.9894	TRUE	1.31952	0.0213545	FALSE	0.679975	0.578391	2	gradual_up_high_HLD3	NA	NA	NA	NA	NA	NA
ENSG00000164125	FAM198B	protein_coding	78.3728	42.4458	9.85217	81.2136	36.6461	306.446	39.6884	22.8713	47.798	110.125	134.397	30.6164	TRUE	1.4012	0.0213545	FALSE	0.574456	0.656313	1	gradual_up	NA	NA	NA	NA	NA	NA
ENSG00000117472	TSPAN1	protein_coding	748.906	946.348	314.374	718.428	333.742	1048.37	680.214	873.346	973.663	830.461	1108.45	410.574	TRUE	0.925425	0.0213545	FALSE	0.459175	0.623649	1	gradual_up	NA	NA	NA	NA	NA	NA
ENSG00000142700	DMRTA2	protein_coding	7.21027	17.3642	0.895652	6.2472	0	12.0966	0	17.7888	12.3921	8.29707	2.66134	1.57007	TRUE	1.46491	0.0214113	FALSE	0.875673	0.348844	1	gradual_up	NA	NA	NA	NA	NA	NA
ENSG00000172260	NEGR1	protein_coding	93.1104	197.759	12.5391	106.202	19.6319	84.6759	70.5571	125.369	147.82	141.804	99.8001	18.0558	TRUE	1.32013	0.0214113	FALSE	0.902026	0.400525	2	gradual_up_high_HLD3	NA	NA	NA	NA	NA	NA
ENSG00000159239	C2orf81	protein_coding	277.629	285.544	82.4	215.082	103.394	317.199	246.95	480.298	431.952	421.642	375.248	94.2043	TRUE	1.14854	0.0214113	FALSE	0.639783	0.559986	2	gradual_up_high_HLD3	NA	NA	NA	NA	NA	NA
ENSG00000068650	ATP11A	protein_coding	2926.21	1225.14	4383.32	2664.88	3876.64	2555.06	4096.72	1921.19	1849.07	1971.69	3277.43	4367.16	TRUE	-0.87508	0.0214113	FALSE	-0.544794	0.509638	4	gradual_down	NA	NA	NA	NA	NA	NA
ENSG00000119844	AFTPH	protein_coding	660.005	528.643	837.434	581.882	760.407	620.957	644.936	517.57	680.679	574.761	610.777	902.007	FALSE	-0.469137	0.02142	FALSE	-0.232907	0.635624	NA	NA	NA	NA	NA	NA	NA	NA
ENSG00000261115	TMEM178B	protein_coding	5.8827	18.3289	0.895652	3.56983	0	13.4406	2.20491	3.38835	3.54059	6.03423	13.3067	0	TRUE	1.6246	0.0214289	FALSE	0.384302	0.738397	1	gradual_up	NA	NA	NA	NA	NA	NA
ENSG00000181322	NME9	protein_coding	151.795	154.348	13.4348	101.74	32.7198	178.76	120.168	304.951	252.267	294.923	188.955	27.4763	TRUE	1.35598	0.0214701	FALSE	0.746673	0.532419	2	gradual_up_high_HLD3	NA	NA	NA	NA	NA	NA
ENSG00000136738	STAM	protein_coding	490.022	215.123	686.965	439.089	840.243	452.949	511.539	320.199	366.451	343.951	379.24	834.493	TRUE	-0.89317	0.0214701	FALSE	-0.271642	0.808839	4	gradual_down	NA	NA	NA	NA	NA	NA
ENSG00000231106		lincRNA	47.7684	123.479	4.47826	45.5153	2.61758	25.5372	17.6393	99.9562	43.3723	98.0563	41.2507	23.5511	TRUE	1.43106	0.0214933	FALSE	0.508585	0.702837	2	gradual_up_high_HLD3	NA	NA	NA	NA	NA	NA
ENSG00000139880	CDH24	protein_coding	39.255	42.4458	18.8087	42.8379	20.9406	139.783	15.4344	50.8252	20.3584	30.9254	30.6054	18.8409	TRUE	1.29595	0.0214933	FALSE	0.452369	0.744765	5	gradual_up_high_HLD39	NA	NA	NA	NA	NA	NA
ENSG00000152128	TMEM163	protein_coding	446.704	121.549	909.982	406.068	624.293	383.058	556.74	239.726	294.754	349.231	419.16	609.188	TRUE	-1.0314	0.0215059	FALSE	-0.544243	0.592465	4	gradual_down	NA	NA	NA	NA	NA	NA
ENSG00000112186	CAP2	protein_coding	102.056	97.4324	27.7652	70.5041	27.4846	116.933	56.2252	209.23	185.881	178.764	99.8001	52.5974	TRUE	1.23669	0.0215504	FALSE	0.756505	0.497768	2	gradual_up_high_HLD3	NA	NA	NA	NA	NA	NA
ENSG00000090661	CERS4	protein_coding	644.441	723.508	460.365	712.181	554.927	607.516	563.354	710.706	793.093	723.354	735.859	503.993	FALSE	0.449709	0.0216061	FALSE	0.422629	0.204672	NA	NA	NA	NA	NA	NA	NA	NA
ENSG00000174989	FBXW8	protein_coding	327.107	264.322	360.948	305.22	382.167	216.394	442.084	300.716	316.883	275.312	335.328	398.798	TRUE	-0.507694	0.0216323	FALSE	-0.251815	0.635938	4	gradual_down	NA	NA	NA	NA	NA	NA
ENSG00000105968	H2AFV	protein_coding	656.736	593.277	820.417	575.635	734.231	502.679	738.645	500.628	613.408	607.195	693.278	844.699	FALSE	-0.45733	0.0216539	FALSE	-0.314886	0.456529	NA	NA	NA	NA	NA	NA	NA	NA
ENSG00000214797		lincRNA	7.7726	21.2229	1.7913	17.8491	1.30879	6.72031	0	10.165	12.3921	5.27995	7.98401	0.785036	TRUE	1.39771	0.0216998	FALSE	1.34951	0.113923	1	gradual_up	NA	NA	NA	NA	NA	NA
ENSG00000138814	PPP3CA	protein_coding	730.329	559.513	1031.79	616.688	903.065	654.559	768.411	453.191	667.402	632.086	731.867	1015.05	TRUE	-0.605041	0.0216998	FALSE	-0.34726	0.565752	4	gradual_down	NA	NA	NA	NA	NA	NA
ENSG00000189366	ALG1L	protein_coding	23.0526	22.1876	0	12.4944	2.61758	44.3541	7.71718	17.7888	58.4198	49.7824	31.936	6.28029	TRUE	1.32662	0.0217015	FALSE	0.992897	0.287156	2	gradual_up_high_HLD3	NA	NA	NA	NA	NA	NA
ENSG00000135451	TROAP	protein_coding	16.3231	12.5408	1.7913	19.6341	13.0879	10.7525	8.81964	45.7427	15.0475	21.1198	23.952	7.06533	TRUE	1.34296	0.0217015	FALSE	0.900268	0.405485	1	gradual_up	NA	NA	NA	NA	NA	NA
ENSG00000153093	ACOXL	protein_coding	652.408	286.509	942.226	626.505	960.652	478.486	942.599	505.711	348.748	477.459	646.705	960.884	TRUE	-0.889111	0.021812	FALSE	-0.49165	0.579736	4	gradual_down	NA	NA	NA	NA	NA	NA
ENSG00000150551	LYPD1	protein_coding	5.12242	8.6821	0.895652	5.35474	1.30879	4.03219	1.10245	8.47087	6.19604	7.54279	11.976	0.785036	TRUE	1.59964	0.0218409	FALSE	0.929545	0.39679	1	gradual_up	NA	NA	NA	NA	NA	NA
ENSG00000116473	RAP1A	protein_coding	561.004	401.306	798.921	508.7	761.716	479.83	605.248	394.742	402.742	457.093	548.235	812.512	TRUE	-0.661092	0.0218719	FALSE	-0.383441	0.560117	4	gradual_down	NA	NA	NA	NA	NA	NA
ENSG00000043039	BARX2	protein_coding	39.5341	69.4568	4.47826	21.419	15.7055	43.01	27.5614	59.2961	80.5485	59.588	41.2507	12.5606	TRUE	1.3069	0.0218954	FALSE	0.910247	0.392659	2	gradual_up_high_HLD3	NA	NA	NA	NA	NA	NA
ENSG00000164066	INTU	protein_coding	393.228	375.259	157.635	348.058	183.231	424.724	414.523	823.368	301.836	672.063	510.976	113.83	TRUE	1.09907	0.0219084	FALSE	0.227094	0.883127	2	gradual_up_high_HLD3	NA	NA	NA	NA	NA	NA
ENSG00000188487	INSC	protein_coding	6.77619	16.3995	0	8.92457	7.85274	1.34406	1.10245	11.0121	13.2772	4.52567	9.31468	0.785036	TRUE	1.47174	0.0219084	TRUE	1.53954	0.0797369	1	gradual_up	NA	NA	NA	NA	NA	NA
ENSG00000129451	KLK10	protein_coding	424.799	932.843	184.504	585.452	113.865	731.17	206.159	495.546	586.853	335.654	306.054	194.689	TRUE	1.18571	0.0219084	FALSE	0.843852	0.399095	1	gradual_up	NA	NA	NA	NA	NA	NA
ENSG00000164162	ANAPC10	protein_coding	100.938	81.9976	145.991	93.708	124.335	73.9234	94.8111	78.7791	108.873	88.2507	83.8321	135.811	TRUE	-0.602484	0.0219246	FALSE	-0.206468	0.776042	4	gradual_down	NA	NA	NA	NA	NA	NA
ENSG00000181019	NQO1	protein_coding	213.203	201.618	82.4	170.459	107.321	219.082	108.041	255.82	311.572	361.3	348.635	178.988	TRUE	1.00951	0.0219246	FALSE	0.562463	0.570225	2	gradual_up_high_HLD3	NA	NA	NA	NA	NA	NA
ENSG00000151725	CENPU	protein_coding	57.4263	73.3155	52.8434	74.9664	45.8077	76.6116	26.4589	87.2499	50.4534	75.4279	46.5734	21.981	TRUE	0.958736	0.0219246	FALSE	0.64893	0.453962	2	gradual_up_high_HLD3	NA	NA	NA	NA	NA	NA
ENSG00000118454	ANKRD13C	protein_coding	318.865	270.11	382.443	296.296	376.932	294.35	338.454	242.267	286.788	306.992	270.126	442.76	FALSE	-0.47651	0.0219246	FALSE	-0.275549	0.564379	NA	NA	NA	NA	NA	NA	NA	NA
ENSG00000212901	KRTAP3-1	protein_coding	29.0362	15.4348	6.26956	98.1703	9.16153	68.5472	5.51227	59.2961	10.6218	24.1369	15.968	6.28029	TRUE	1.28901	0.0219246	FALSE	1.2825	0.122353	1	gradual_up	NA	NA	NA	NA	NA	NA
ENSG00000089199	CHGB	protein_coding	6.46126	9.64677	0.895652	2.67737	3.92637	8.06438	1.10245	19.483	10.6218	3.7714	9.31468	1.57007	TRUE	1.5169	0.0220432	FALSE	0.921845	0.384629	2	gradual_up_high_HLD3	NA	NA	NA	NA	NA	NA
ENSG00000084676	NCOA1	protein_coding	783.257	613.535	1049.7	718.428	926.623	649.182	695.649	638.703	815.221	685.64	705.254	1117.89	TRUE	-0.520425	0.022056	FALSE	-0.212809	0.720782	4	gradual_down	NCOA1	nuclear receptor coactivator 1	Histone modification write	#	H3, H4	#
ENSG00000135596	MICAL1	protein_coding	435.876	548.901	382.443	481.927	340.285	405.907	327.429	630.233	494.798	517.435	443.112	222.165	TRUE	0.675123	0.0220565	FALSE	0.467978	0.450666	1	gradual_up	NA	NA	NA	NA	NA	NA
ENSG00000162878	PKDCC	protein_coding	37.4178	24.1169	163.904	32.1284	11.7791	24.1931	76.0694	17.7888	3.54059	20.3655	17.2987	20.4109	TRUE	-1.40778	0.0220903	TRUE	-1.54999	0.066077	4	gradual_down	NA	NA	NA	NA	NA	NA
ENSG00000182957	SPATA13	protein_coding	792.941	1129.64	480.069	702.364	475.091	952.94	573.276	1030.9	1073.68	958.689	727.875	617.823	TRUE	0.733776	0.0221048	FALSE	0.396304	0.590105	1	gradual_up	NA	NA	NA	NA	NA	NA
ENSG00000120029	C10orf76	protein_coding	427.758	409.023	535.6	373.939	462.003	369.617	447.597	327.823	416.905	406.556	396.539	559.731	FALSE	-0.42238	0.0221048	FALSE	-0.297459	0.445344	NA	NA	NA	NA	NA	NA	NA	NA
ENSG00000163704	PRRT3	protein_coding	133.959	144.702	45.6782	124.052	51.0428	177.416	98.1184	174.5	194.733	226.284	153.027	83.9989	TRUE	1.03352	0.0221048	FALSE	0.581966	0.562874	2	gradual_up_high_HLD3	NA	NA	NA	NA	NA	NA
ENSG00000122729	ACO1	protein_coding	296.634	212.229	334.974	302.543	376.932	185.481	341.761	186.359	273.511	276.82	306.054	466.311	TRUE	-0.67146	0.0221318	FALSE	-0.248868	0.752225	4	gradual_down	NA	NA	NA	NA	NA	NA
ENSG00000150165	ANXA8L1	protein_coding	5.76777	13.5055	0	0	0	10.7525	1.10245	3.38835	0	20.3655	11.976	2.35511	TRUE	1.79878	0.0221318	FALSE	-0.377734	0.557786	1	gradual_up	NA	NA	NA	NA	NA	NA
ENSG00000112699	GMDS	protein_coding	145.135	182.324	118.226	138.331	113.865	159.943	83.7865	151.629	184.996	160.661	184.963	117.755	TRUE	0.61736	0.0221564	FALSE	0.427034	0.453962	1	gradual_up	NA	NA	NA	NA	NA	NA
ENSG00000163126	ANKRD23	protein_coding	35.1726	40.5164	11.6435	32.1284	10.4703	38.9778	28.6638	71.1553	46.0277	64.868	34.5974	7.85036	TRUE	1.25868	0.0221625	FALSE	0.63648	0.590105	2	gradual_up_high_HLD3	NA	NA	NA	NA	NA	NA
ENSG00000149743	TRPT1	protein_coding	240.179	262.392	159.426	290.049	181.922	294.35	220.491	311.728	216.861	257.209	270.126	177.418	TRUE	0.567831	0.0221737	FALSE	0.299147	0.607397	2	gradual_up_high_HLD3	NA	NA	NA	NA	NA	NA
ENSG00000008323	PLEKHG6	protein_coding	122.881	308.697	63.5913	140.116	30.1022	165.32	45.2006	167.723	207.125	87.4964	93.1468	43.177	TRUE	1.24774	0.0221737	FALSE	0.911322	0.368629	1	gradual_up	NA	NA	NA	NA	NA	NA
ENSG00000048707	VPS13D	protein_coding	1145.97	1123.85	1459.02	985.272	1210.63	948.908	1110.17	897.912	1117.94	1000.93	1063.2	1687.83	FALSE	-0.482067	0.0222043	FALSE	-0.350864	0.417963	NA	NA	NA	NA	NA	NA	NA	NA
ENSG00000065613	SLK	protein_coding	1348.77	1232.86	2111.05	1147.7	1469.77	1530.89	1457.44	1021.59	1149.81	914.941	1028.61	1771.83	TRUE	-0.607675	0.0222776	FALSE	-0.477093	0.354606	4	gradual_down	NA	NA	NA	NA	NA	NA
ENSG00000157578	LCA5L	protein_coding	124.845	116.726	34.0348	86.5683	40.5725	135.75	98.1184	227.866	200.043	234.581	150.365	48.6722	TRUE	1.19832	0.0223231	FALSE	0.636966	0.580867	2	gradual_up_high_HLD3	NA	NA	NA	NA	NA	NA
ENSG00000126778	SIX1	protein_coding	315.658	682.027	68.9652	358.768	49.734	315.855	213.876	435.403	578.887	391.471	307.384	69.8682	TRUE	1.28615	0.0223231	FALSE	0.962389	0.347083	2	gradual_up_high_HLD3	NA	NA	NA	NA	NA	NA
ENSG00000109272	PF4V1	protein_coding	3.33287	11.5761	0	3.56983	0	9.40844	0	1.69417	5.31089	3.7714	1.33067	0	TRUE	1.12468	0.0223285	FALSE	0.664439	NA	1	gradual_up	NA	NA	NA	NA	NA	NA
ENSG00000143578	CREB3L4	protein_coding	194.8	280.721	106.583	225.792	149.202	196.233	151.036	216.007	239.875	202.901	218.23	156.222	TRUE	0.6549	0.0223369	FALSE	0.540139	0.312573	1	gradual_up	NA	NA	NA	NA	NA	NA
ENSG00000116299	KIAA1324	protein_coding	1226.9	2638.39	575.904	1641.23	399.181	1259.39	729.825	1159.66	1878.28	1175.92	1508.98	529.114	TRUE	1.09675	0.0223369	FALSE	0.865232	0.331115	1	gradual_up	NA	NA	NA	NA	NA	NA
ENSG00000185722	ANKFY1	protein_coding	854.876	680.098	939.539	875.5	1005.15	543.001	1050.64	784.402	768.309	795.01	823.683	1138.3	TRUE	-0.507339	0.0223661	FALSE	-0.232467	0.672275	4	gradual_down	NA	NA	NA	NA	NA	NA
ENSG00000135205	CCDC146	protein_coding	632.579	770.777	110.165	502.453	147.893	985.198	545.715	962.291	973.663	982.071	781.102	197.044	TRUE	1.24897	0.0223661	FALSE	0.652214	0.582651	2	gradual_up_high_HLD3	NA	NA	NA	NA	NA	NA
ENSG00000163946	FAM208A	protein_coding	790.531	614.499	837.434	803.211	927.932	678.752	902.91	637.009	732.018	746.736	770.457	1044.88	FALSE	-0.421687	0.0223661	FALSE	-0.175117	0.717039	NA	NA	NA	NA	NA	NA	NA	NA
ENSG00000172840	PDP2	protein_coding	139.855	67.5274	128.974	132.084	166.216	108.869	189.622	104.192	154.016	119.176	129.075	238.651	TRUE	-0.759848	0.0223661	FALSE	-0.27907	0.754628	4	gradual_down	NA	NA	NA	NA	NA	NA
ENSG00000130518	KIAA1683	protein_coding	1898.52	1660.21	2947.59	1424.36	1646.46	1856.15	2109	2165.15	1385.26	1716.74	1419.82	2552.94	TRUE	-0.505886	0.0223661	TRUE	-0.743763	0.0104308	4	gradual_down	NA	NA	NA	NA	NA	NA
ENSG00000204843	DCTN1	protein_coding	1040.28	873.998	1191.22	1040.6	1345.44	850.792	1166.4	839.463	976.318	867.421	1043.24	1248.21	FALSE	-0.418378	0.0223695	FALSE	-0.100603	0.86491	NA	NA	NA	NA	NA	NA	NA	NA
ENSG00000128849	CGNL1	protein_coding	1058.94	547.937	1331.83	1092.37	1671.33	850.792	1315.23	642.939	567.38	772.382	980.702	1875.45	TRUE	-0.892847	0.0223993	FALSE	-0.389287	0.689091	4	gradual_down	NA	NA	NA	NA	NA	NA
ENSG00000043591	ADRB1	protein_coding	173.113	222.84	130.765	165.997	104.703	172.04	117.963	293.939	223.057	227.038	151.696	94.2043	TRUE	0.82782	0.0224006	FALSE	0.475745	0.562874	2	gradual_up_high_HLD3	NA	NA	NA	NA	NA	NA
ENSG00000139921	TMX1	protein_coding	285.57	291.333	344.826	261.49	286.625	216.394	345.068	211.772	275.281	279.838	271.456	357.191	FALSE	-0.445284	0.0224006	FALSE	-0.338735	0.384272	NA	NA	NA	NA	NA	NA	NA	NA
ENSG00000184454	NCMAP	protein_coding	339.297	112.867	432.6	264.167	490.796	204.298	459.724	183.818	223.057	303.22	360.611	697.112	TRUE	-1.02318	0.0224488	FALSE	-0.589539	0.558888	4	gradual_down	NA	NA	NA	NA	NA	NA
ENSG00000139278	GLIPR1	protein_coding	24.7596	43.4105	4.47826	21.419	58.8956	44.3541	8.81964	6.77669	51.3386	15.0856	14.6373	3.14014	TRUE	1.24443	0.02252	TRUE	1.77636	0.0153355	6	up_high_HLD34	NA	NA	NA	NA	NA	NA
ENSG00000118322	ATP10B	protein_coding	14.0737	11.5761	0.895652	4.46228	0	16.1288	4.40982	8.47087	8.85148	9.05135	87.8241	3.14014	TRUE	1.50912	0.02252	FALSE	0.19311	0.886249	1	gradual_up	NA	NA	NA	NA	NA	NA
ENSG00000167207	NOD2	protein_coding	22.6267	38.5871	0.895652	19.6341	10.4703	21.505	17.6393	35.5776	38.0614	39.9768	22.6214	3.92518	TRUE	1.34323	0.02252	FALSE	0.950163	0.363574	2	gradual_up_high_HLD3	NA	NA	NA	NA	NA	NA
ENSG00000152818	UTRN	protein_coding	1905.74	1342.83	2342.13	1787.59	2238.03	1782.23	1851.02	1611.16	1786.23	1706.93	1687.29	2827.7	TRUE	-0.509945	0.022561	FALSE	-0.263446	0.617078	4	gradual_down	NA	NA	NA	NA	NA	NA
ENSG00000138642	HERC6	protein_coding	150.232	241.169	85.0869	124.052	136.114	103.493	94.8111	170.264	204.469	239.106	150.365	103.625	TRUE	0.850731	0.0226058	FALSE	0.632279	0.392659	1	gradual_up	NA	NA	NA	NA	NA	NA
ENSG00000166748	AGBL1	protein_coding	142.706	7.71742	391.4	128.514	140.041	124.998	214.979	66.9199	92.9406	88.2507	109.115	204.894	TRUE	-1.31161	0.0227747	FALSE	-0.827998	0.497129	4	gradual_down	NA	NA	NA	NA	NA	NA
ENSG00000213494	CCL14	protein_coding	15.4528	10.6115	0.895652	9.81703	2.61758	36.2897	9.92209	38.966	20.3584	21.8741	18.6294	0	TRUE	1.4074	0.0227765	FALSE	0.64077	0.562346	2	gradual_up_high_HLD3	NA	NA	NA	NA	NA	NA
ENSG00000151498	ACAD8	protein_coding	443.101	459.186	363.635	607.763	333.742	397.843	306.482	587.031	416.905	605.686	520.291	275.548	TRUE	0.667375	0.0228042	FALSE	0.489793	0.409703	2	gradual_up_high_HLD3	NA	NA	NA	NA	NA	NA
ENSG00000139370	SLC15A4	protein_coding	157.209	172.677	223.017	151.718	151.82	91.3963	189.622	114.357	151.36	153.119	123.752	206.465	TRUE	-0.617858	0.0228178	FALSE	-0.421024	0.465565	4	gradual_down	NA	NA	NA	NA	NA	NA
ENSG00000131044	TTLL9	protein_coding	287.998	259.498	37.6174	273.984	49.734	401.875	261.282	736.965	241.645	494.807	375.248	35.3266	TRUE	1.37192	0.0228178	FALSE	0.448282	0.75478	2	gradual_up_high_HLD3	NA	NA	NA	NA	NA	NA
ENSG00000121644	DESI2	protein_coding	934.651	517.067	1246.75	697.009	1338.89	770.148	1292.08	651.41	722.281	864.404	892.878	1288.24	TRUE	-0.735011	0.0228295	FALSE	-0.43601	0.551014	4	gradual_down	NA	NA	NA	NA	NA	NA
ENSG00000164961	KIAA0196	protein_coding	356.936	330.884	393.191	389.111	422.739	259.404	405.703	242.267	345.208	325.094	339.32	473.377	FALSE	-0.489721	0.0230011	FALSE	-0.135292	0.838344	NA	NA	NA	NA	NA	NA	NA	NA
ENSG00000079739	PGM1	protein_coding	487.819	269.145	753.243	502.453	553.618	548.378	497.207	299.022	453.196	382.42	416.499	690.832	TRUE	-0.713089	0.0230287	FALSE	-0.33725	0.658268	4	gradual_down	NA	NA	NA	NA	NA	NA
ENSG00000068971	PPP2R5B	protein_coding	312.945	176.536	515	304.328	332.433	302.414	320.814	258.361	204.469	285.872	268.795	473.377	TRUE	-0.709501	0.0230911	FALSE	-0.593439	0.305757	4	gradual_down	NA	NA	NA	NA	NA	NA
ENSG00000130560	UBAC1	protein_coding	383.6	374.295	225.704	353.413	260.449	490.583	366.015	492.157	485.061	466.144	471.056	234.726	TRUE	0.694426	0.0230911	FALSE	0.386183	0.582933	2	gradual_up_high_HLD3	NA	NA	NA	NA	NA	NA
ENSG00000198183	BPIFA1	protein_coding	329.391	140.843	100.313	453.368	27.4846	571.227	12.127	226.172	516.041	708.268	781.102	86.354	TRUE	1.26515	0.0231297	FALSE	0.880185	0.340246	1	gradual_up	NA	NA	NA	NA	NA	NA
ENSG00000164506	STXBP5	protein_coding	227.692	145.666	270.487	174.029	316.727	180.104	268.999	170.264	189.422	231.564	170.325	387.023	TRUE	-0.730178	0.0231389	FALSE	-0.417558	0.570786	4	gradual_down	NA	NA	NA	NA	NA	NA
ENSG00000133678	TMEM254	protein_coding	273.121	272.039	170.174	260.597	197.627	271.501	214.979	399.825	344.323	359.791	300.731	212.745	TRUE	0.653247	0.0231389	FALSE	0.401578	0.532419	2	gradual_up_high_HLD3	NA	NA	NA	NA	NA	NA
ENSG00000197632	SERPINB2	protein_coding	51.2082	40.5164	3.58261	28.5586	1.30879	309.134	1.10245	64.3786	41.602	30.9254	18.6294	23.5511	TRUE	1.37504	0.0231389	FALSE	0.363777	0.729426	5	gradual_up_high_HLD39	NA	NA	NA	NA	NA	NA
ENSG00000171295	ZNF440	protein_coding	596.014	491.021	313.478	555.108	264.376	745.955	574.379	1189.31	515.156	958.689	709.246	239.436	TRUE	0.988464	0.0231389	FALSE	0.207217	0.884421	2	gradual_up_high_HLD3	NA	NA	NA	NA	NA	NA
ENSG00000104332	SFRP1	protein_coding	10.4391	5.78806	3.58261	6.2472	1.30879	17.4728	1.10245	4.23543	1.7703	6.78851	66.5334	0	TRUE	1.48002	0.0231915	FALSE	0.216283	0.84281	1	gradual_up	NA	NA	NA	NA	NA	NA
ENSG00000136811	ODF2	protein_coding	562.976	573.983	389.608	522.087	354.682	693.536	434.367	761.531	764.768	727.125	576.179	394.873	TRUE	0.674602	0.0232089	FALSE	0.402632	0.551014	2	gradual_up_high_HLD3	NA	NA	NA	NA	NA	NA
ENSG00000174640	SLCO2A1	protein_coding	127.503	133.125	31.3478	136.546	61.5131	579.291	22.0491	60.9902	139.853	108.616	58.5494	70.6533	TRUE	1.35071	0.0232089	FALSE	0.796628	0.497129	5	gradual_up_high_HLD39	NA	NA	NA	NA	NA	NA
ENSG00000204632	HLA-G	protein_coding	36.293	69.4568	24.1826	30.3435	43.1901	43.01	19.8442	38.966	34.5208	55.8167	22.6214	17.2708	TRUE	1.0135	0.0232089	FALSE	0.668731	0.472586	1	gradual_up	NA	NA	NA	NA	NA	NA
ENSG00000214694	ARHGEF33	protein_coding	48.3212	41.4811	11.6435	34.8058	13.0879	49.7303	39.6884	118.592	61.9604	85.9878	61.2107	13.3456	TRUE	1.28808	0.0232089	FALSE	0.526725	0.6875	2	gradual_up_high_HLD3	NA	NA	NA	NA	NA	NA
ENSG00000181666	HKR1	protein_coding	284.895	313.52	125.391	320.392	189.775	275.533	242.54	507.405	345.208	343.197	288.755	182.128	TRUE	0.83443	0.0232089	FALSE	0.571208	0.458946	2	gradual_up_high_HLD3	NA	NA	NA	NA	NA	NA
ENSG00000204682	CASC10	protein_coding	36.9765	29.905	10.7478	35.6983	19.6319	47.0422	25.3565	67.7669	61.0752	46.7653	43.912	18.8409	TRUE	1.11256	0.0232089	FALSE	0.861261	0.342166	2	gradual_up_high_HLD3	NA	NA	NA	NA	NA	NA
ENSG00000136367	ZFHX2	protein_coding	192.278	201.618	55.5304	150.825	39.2637	190.857	148.831	477.757	255.808	326.603	203.592	64.373	TRUE	1.25134	0.0232503	FALSE	0.514464	0.692724	2	gradual_up_high_HLD3	NA	NA	NA	NA	NA	NA
ENSG00000116151	MORN1	protein_coding	301.304	312.555	91.3565	249.888	83.7626	389.778	277.819	544.677	412.479	472.933	404.523	74.5784	TRUE	1.19743	0.0232554	FALSE	0.554099	0.649293	2	gradual_up_high_HLD3	NA	NA	NA	NA	NA	NA
ENSG00000103494	RPGRIP1L	protein_coding	245.009	278.792	36.7217	196.341	60.2044	278.221	164.266	410.837	508.075	414.854	254.158	92.6343	TRUE	1.25284	0.0232554	FALSE	0.936094	0.358232	2	gradual_up_high_HLD3	NA	NA	NA	NA	NA	NA
ENSG00000203867	RBM20	protein_coding	80.4397	71.3861	8.95652	51.7625	6.54395	51.0744	62.8399	315.963	45.1426	116.159	146.373	8.6354	TRUE	1.46522	0.0232554	FALSE	0.177553	0.924536	2	gradual_up_high_HLD3	NA	NA	NA	NA	NA	NA
ENSG00000136689	IL1RN	protein_coding	35.5996	33.7637	4.47826	17.8491	113.865	170.696	7.71718	13.5534	15.0475	4.52567	9.31468	0.785036	TRUE	1.06962	0.0232561	FALSE	1.0244	0.145184	6	up_high_HLD34	NA	NA	NA	NA	NA	NA
ENSG00000137166	FOXP4	protein_coding	1263.53	895.221	1467.97	1195.89	1651.69	1061.81	1690.06	1105.45	999.332	909.661	1301.39	1620.31	TRUE	-0.572085	0.0232561	FALSE	-0.298913	0.614342	4	gradual_down	FOXP4	forkhead box P4	TF	#	DNA motif	#
ENSG00000147471	PROSC	protein_coding	350.467	308.697	435.287	330.209	431.901	231.179	350.581	251.585	385.925	318.306	328.675	482.797	TRUE	-0.538244	0.0233173	FALSE	-0.142184	0.844332	4	gradual_down	NA	NA	NA	NA	NA	NA
ENSG00000065243	PKN2	protein_coding	673.713	616.429	762.2	593.484	674.027	615.581	729.825	643.786	636.422	674.326	602.793	861.97	FALSE	-0.311264	0.0233633	FALSE	-0.30535	0.182797	NA	NA	NA	NA	NA	NA	NA	NA
ENSG00000180509	KCNE1	protein_coding	236.588	253.71	25.9739	205.265	48.4252	251.34	171.983	332.905	454.081	487.264	308.715	62.8029	TRUE	1.29572	0.0234091	FALSE	0.905892	0.399095	2	gradual_up_high_HLD3	NA	NA	NA	NA	NA	NA
ENSG00000171502	COL24A1	protein_coding	12.1482	14.4702	0.895652	6.2472	0	21.505	7.71718	37.2718	6.19604	32.434	5.32267	1.57007	TRUE	1.53564	0.0234091	FALSE	0.138775	0.937216	2	gradual_up_high_HLD3	NA	NA	NA	NA	NA	NA
ENSG00000206557	TRIM71	protein_coding	26.6218	8.6821	48.3652	24.0963	17.0143	5.37625	60.635	23.7184	33.6356	27.154	11.976	32.1865	TRUE	-1.22917	0.0234091	FALSE	-0.685677	0.570786	4	gradual_down	NA	NA	NA	NA	NA	NA
ENSG00000093134	VNN3	protein_coding	313.915	271.074	67.1739	123.159	64.1307	677.408	252.462	606.514	439.919	572.498	286.094	92.6343	TRUE	1.31677	0.0234174	FALSE	0.394488	0.791552	2	gradual_up_high_HLD3	NA	NA	NA	NA	NA	NA
ENSG00000139684	ESD	protein_coding	351.299	292.297	412.895	350.736	447.606	283.597	375.937	282.927	347.863	299.449	348.635	422.349	FALSE	-0.417022	0.0235259	FALSE	-0.083888	0.895057	NA	NA	NA	NA	NA	NA	NA	NA
ENSG00000158528	PPP1R9A	protein_coding	750.18	592.312	867.886	729.137	844.17	481.174	778.333	697.999	608.982	614.737	723.883	1313.37	TRUE	-0.632806	0.023528	FALSE	-0.415199	0.497129	4	gradual_down	NA	NA	NA	NA	NA	NA
ENSG00000134463	ECHDC3	protein_coding	224.557	220.911	275.861	252.565	276.155	162.632	238.13	163.488	188.537	196.867	180.971	314.014	TRUE	-0.556385	0.0235431	FALSE	-0.204131	0.762504	4	gradual_down	NA	NA	NA	NA	NA	NA
ENSG00000143867	OSR1	protein_coding	30.0068	30.8697	7.16521	59.7946	13.0879	40.3219	15.4344	69.4611	30.095	28.6626	22.6214	12.5606	TRUE	1.24009	0.023565	FALSE	1.07782	0.238515	2	gradual_up_high_HLD3	NA	NA	NA	NA	NA	NA
ENSG00000084731	KIF3C	protein_coding	38.6334	90.6797	8.95652	42.8379	3.92637	55.1066	13.2295	42.3543	50.4534	51.291	42.5814	23.5511	TRUE	1.31583	0.0235789	FALSE	0.693615	0.571441	2	gradual_up_high_HLD3	NA	NA	NA	NA	NA	NA
ENSG00000183111	ARHGEF37	protein_coding	149.682	209.335	10.7478	125.836	106.012	201.609	137.807	159.252	146.049	287.38	203.592	58.8777	TRUE	1.23349	0.0235789	FALSE	0.614397	0.6063	2	gradual_up_high_HLD3	NA	NA	NA	NA	NA	NA
ENSG00000155657	TTN	protein_coding	2806.39	220.911	5530.65	1665.32	4336.02	486.551	4297.37	1296.04	1114.4	3432.72	1413.17	7077.1	TRUE	-1.39408	0.0236017	FALSE	-0.814405	0.546124	4	gradual_down	NA	NA	NA	NA	NA	NA
ENSG00000132953	XPO4	protein_coding	362.133	315.449	523.061	320.392	387.402	213.706	400.191	349.847	296.525	359.037	319.36	498.498	TRUE	-0.577239	0.0236159	FALSE	-0.480193	0.31779	4	gradual_down	NA	NA	NA	NA	NA	NA
ENSG00000135083	CCNJL	protein_coding	457.026	482.339	630.539	326.639	590.264	205.642	543.51	315.116	477.98	316.043	413.838	725.373	TRUE	-0.799563	0.0236159	FALSE	-0.404229	0.627312	4	gradual_down	NA	NA	NA	NA	NA	NA
ENSG00000135679	MDM2	protein_coding	700.121	815.152	626.061	679.16	636.072	923.371	557.842	790.332	731.132	810.85	601.462	529.899	FALSE	0.453608	0.0236159	FALSE	0.249087	0.593144	NA	NA	NA	NA	NA	NA	NA	NA
ENSG00000147649	MTDH	protein_coding	1039.62	935.737	1425.88	904.951	1181.84	897.834	1092.53	709.859	1014.38	962.46	1012.64	1297.66	FALSE	-0.480587	0.0236159	FALSE	-0.290729	0.549782	NA	NA	NA	NA	NA	NA	NA	NA
ENSG00000134265	NAPG	protein_coding	382.901	377.189	512.313	294.511	393.946	361.553	471.851	304.951	318.653	359.791	371.256	445.901	FALSE	-0.417093	0.0236159	FALSE	-0.497899	0.0633428	NA	NA	NA	NA	NA	NA	NA	NA
ENSG00000124406	ATP8A1	protein_coding	1565.61	950.207	2065.37	1419.01	1978.89	1044.34	2150.89	1234.21	1203.8	1287.55	1828.34	2059.15	TRUE	-0.679958	0.0236159	FALSE	-0.417154	0.534495	4	gradual_down	NA	NA	NA	NA	NA	NA
ENSG00000104388	RAB2A	protein_coding	792.676	707.108	968.199	719.32	882.125	702.945	859.914	603.126	828.499	694.691	813.038	940.473	FALSE	-0.385871	0.0236159	FALSE	-0.186128	0.656278	NA	NA	NA	NA	NA	NA	NA	NA
ENSG00000109929	SC5D	protein_coding	564.685	427.352	590.234	564.925	715.908	415.315	681.317	465.898	543.481	499.333	572.187	735.579	FALSE	-0.478792	0.0236159	FALSE	-0.135846	0.834384	NA	NA	NA	NA	NA	NA	NA	NA
ENSG00000134369	NAV1	protein_coding	85.6226	161.101	18.8087	91.0306	39.2637	116.933	60.635	85.5558	122.15	85.9878	107.784	52.5974	TRUE	1.09912	0.0236385	FALSE	0.741427	0.455383	1	gradual_up	NA	NA	NA	NA	NA	NA
ENSG00000213903	LTB4R	protein_coding	158.165	144.702	118.226	157.072	116.482	248.652	138.909	271.915	121.265	204.41	153.027	65.158	TRUE	0.851434	0.0236421	FALSE	0.265176	0.807178	2	gradual_up_high_HLD3	NA	NA	NA	NA	NA	NA
ENSG00000237476		lincRNA	14.8592	7.71742	26.8696	11.6019	18.3231	6.72031	19.8442	10.165	15.9327	7.54279	15.968	22.766	TRUE	-1.08533	0.0236695	FALSE	-0.515279	0.649293	4	gradual_down	NA	NA	NA	NA	NA	NA
ENSG00000156463	SH3RF2	protein_coding	44.7818	58.8453	38.513	45.5153	26.1758	79.2997	15.4344	74.5436	57.5346	42.9939	37.2587	16.4858	TRUE	1.08664	0.0237981	FALSE	0.697494	0.49185	1	gradual_up	NA	NA	NA	NA	NA	NA
ENSG00000125409	TEKT3	protein_coding	92.0167	95.5031	10.7478	73.1815	15.7055	129.03	70.5571	204.995	149.59	150.102	93.1468	19.6259	TRUE	1.3293	0.0237981	FALSE	0.746044	0.532419	2	gradual_up_high_HLD3	NA	NA	NA	NA	NA	NA
ENSG00000175806	MSRA	protein_coding	135.36	110.938	163.904	123.159	163.599	120.966	136.704	110.968	162.867	113.142	99.8001	182.913	TRUE	-0.523243	0.0238662	FALSE	-0.109752	0.888869	4	gradual_down	NA	NA	NA	NA	NA	NA
ENSG00000166266	CUL5	protein_coding	454.51	399.376	513.208	421.24	480.326	315.855	512.641	386.272	451.426	464.636	425.814	628.814	FALSE	-0.455993	0.0238795	FALSE	-0.284056	0.532419	NA	NA	CUL5	cullin 5	DNA modification cofactor	#	#	#
ENSG00000187922	LCN10	protein_coding	5.50712	0	0	0.892457	0	47.0422	0	0.847087	1.7703	6.03423	3.992	0	TRUE	0.9904	0.0238795	FALSE	0.106175	0.746967	5	gradual_up_high_HLD39	NA	NA	NA	NA	NA	NA
ENSG00000173013	CCDC96	protein_coding	274.608	249.851	128.974	190.986	155.746	403.219	210.569	390.507	479.75	404.294	274.118	132.671	TRUE	0.978437	0.0238795	FALSE	0.681256	0.44483	2	gradual_up_high_HLD3	NA	NA	NA	NA	NA	NA
ENSG00000137975	CLCA2	protein_coding	149.638	391.659	15.2261	285.586	17.0143	290.318	37.4835	152.476	164.638	100.319	110.445	80.8587	TRUE	1.31922	0.0239335	FALSE	0.974194	0.344675	1	gradual_up	NA	NA	NA	NA	NA	NA
ENSG00000148158	SNX30	protein_coding	2081.5	1010.98	2823.99	1930.38	3024.61	1369.6	2899.46	1499.34	1321.53	1749.17	2226.21	3041.23	TRUE	-0.819034	0.0239339	FALSE	-0.432754	0.6063	4	gradual_down	NA	NA	NA	NA	NA	NA
ENSG00000119242	CCDC92	protein_coding	588.189	483.303	806.982	621.15	814.068	483.863	759.591	470.133	466.473	411.082	544.243	609.188	TRUE	-0.57726	0.0239934	FALSE	-0.186668	0.801874	4	gradual_down	NA	NA	NA	NA	NA	NA
ENSG00000138400	MDH1B	protein_coding	289.225	293.262	55.5304	250.78	70.6747	387.09	274.511	609.902	338.127	466.899	393.878	40.8219	TRUE	1.29712	0.0240746	FALSE	0.544105	0.67657	2	gradual_up_high_HLD3	NA	NA	NA	NA	NA	NA
ENSG00000122692	SMU1	protein_coding	466.646	443.752	512.313	453.368	505.193	431.444	501.617	409.99	465.588	441.253	397.87	570.721	FALSE	-0.311008	0.0240782	FALSE	-0.156417	0.641195	NA	NA	NA	NA	NA	NA	NA	NA
ENSG00000168811	IL12A	protein_coding	34.1969	35.6931	20.6	28.5586	10.4703	55.1066	23.1515	61.8373	30.9802	78.445	26.6134	4.71022	TRUE	1.27854	0.0240782	FALSE	0.378305	0.801029	2	gradual_up_high_HLD3	NA	NA	NA	NA	NA	NA
ENSG00000164136	IL15	protein_coding	42.6988	84.8916	22.3913	45.5153	22.2494	40.3219	27.5614	71.1553	64.6158	53.5538	31.936	5.49525	TRUE	1.21637	0.0241518	FALSE	0.902264	0.367479	1	gradual_up	NA	NA	NA	NA	NA	NA
ENSG00000185634	SHC4	protein_coding	56.4001	136.984	1.7913	148.148	2.61758	32.2575	24.254	83.8616	59.3049	75.4279	47.904	7.85036	TRUE	1.23729	0.0241816	FALSE	1.09716	0.200252	2	gradual_up_high_HLD3	NA	NA	NA	NA	NA	NA
ENSG00000185989	RASA3	protein_coding	139.997	149.525	12.5391	118.697	35.3373	168.008	124.577	302.41	148.705	302.466	142.381	35.3266	TRUE	1.32626	0.0241968	FALSE	0.510479	0.707807	2	gradual_up_high_HLD3	NA	NA	NA	NA	NA	NA
ENSG00000134686	PHC2	protein_coding	705.979	634.758	1006.71	617.58	802.288	653.214	767.308	547.218	657.665	663.011	629.406	786.606	FALSE	-0.438627	0.0241968	FALSE	-0.295637	0.486225	NA	NA	PHC2	polyhomeotic homolog 2 (Drosophila)	Polycomb group (PcG) protein	PRC1	#	#
ENSG00000105641	SLC5A5	protein_coding	101.914	134.09	59.113	128.514	14.3967	263.436	6.61473	77.0849	154.016	30.9254	239.52	13.3456	TRUE	1.3242	0.0242021	FALSE	0.891462	0.392659	1	gradual_up	NA	NA	NA	NA	NA	NA
ENSG00000112486	CCR6	protein_coding	9.38803	24.1169	0.895652	6.2472	2.61758	4.03219	4.40982	17.7888	15.9327	21.1198	5.32267	0.785036	TRUE	1.40606	0.0242267	FALSE	0.835334	0.42409	2	gradual_up_high_HLD3	NA	NA	NA	NA	NA	NA
ENSG00000129245	FXR2	protein_coding	623.167	473.657	745.182	640.784	763.025	623.645	650.448	500.628	544.366	495.561	564.203	853.334	FALSE	-0.485587	0.0242267	FALSE	-0.203205	0.717039	NA	NA	NA	NA	NA	NA	NA	NA
ENSG00000237807		lincRNA	7.09456	21.2229	1.7913	6.2472	1.30879	2.68813	1.10245	15.2476	8.85148	6.03423	11.976	1.57007	TRUE	1.48253	0.0242275	FALSE	0.758343	0.505448	1	gradual_up	NA	NA	NA	NA	NA	NA
ENSG00000161328	LRRC56	protein_coding	394.418	373.33	180.922	302.543	172.76	509.4	384.757	794.567	452.311	537.047	472.387	158.577	TRUE	1.00443	0.0242275	FALSE	0.300136	0.814343	2	gradual_up_high_HLD3	NA	NA	NA	NA	NA	NA
ENSG00000186766	FOXI2	protein_coding	7.48025	6.75274	0	10.7095	1.30879	16.1288	1.10245	9.31795	16.8178	9.80563	7.98401	2.35511	TRUE	1.39954	0.0242275	FALSE	1.31578	0.143594	2	gradual_up_high_HLD3	NA	NA	NA	NA	NA	NA
ENSG00000198121	LPAR1	protein_coding	125.538	297.121	58.2174	117.804	66.7483	178.76	54.0203	130.451	208.895	85.9878	109.115	73.7934	TRUE	1.1061	0.0242275	FALSE	0.841941	0.363574	1	gradual_up	NA	NA	NA	NA	NA	NA
ENSG00000094963	FMO2	protein_coding	929.135	1968.91	85.0869	1985.72	303.639	336.016	508.232	1368.89	1587.96	791.993	1031.27	252.782	TRUE	1.24624	0.0242275	TRUE	1.35253	0.0979278	1	gradual_up	NA	NA	NA	NA	NA	NA
ENSG00000168209	DDIT4	protein_coding	556.972	791.035	428.122	588.129	414.887	775.524	409.011	506.558	780.701	644.154	508.315	280.258	TRUE	0.735507	0.0242484	FALSE	0.619844	0.305638	1	gradual_up	NA	NA	NA	NA	NA	NA
ENSG00000189157	FAM47E	protein_coding	139.768	118.655	64.4869	112.45	75.9098	184.137	120.168	313.422	167.293	226.284	109.115	45.5321	TRUE	1.09404	0.0242885	FALSE	0.501212	0.660645	2	gradual_up_high_HLD3	NA	NA	NA	NA	NA	NA
ENSG00000167005	NUDT21	protein_coding	573.034	545.043	733.539	514.948	616.44	443.541	618.477	388.813	625.8	532.521	558.881	725.373	FALSE	-0.475892	0.0243229	FALSE	-0.234956	0.649293	NA	NA	NA	NA	NA	NA	NA	NA
ENSG00000154945	ANKRD40	protein_coding	435.949	376.224	653.826	356.983	532.678	408.595	449.801	332.905	346.978	418.625	316.699	602.123	TRUE	-0.590659	0.0243713	FALSE	-0.444307	0.400525	4	gradual_down	NA	NA	NA	NA	NA	NA
ENSG00000177191	B3GNT8	protein_coding	279.858	64.6334	382.443	284.694	561.471	153.223	327.429	159.252	211.55	194.604	259.48	479.657	TRUE	-1.0698	0.0243713	FALSE	-0.141636	0.938198	4	gradual_down	NA	NA	NA	NA	NA	NA
ENSG00000180398	MCFD2	protein_coding	782.802	590.383	1086.43	688.084	1048.34	631.709	748.567	582.796	673.598	545.344	805.054	1210.53	TRUE	-0.652044	0.0243713	FALSE	-0.318315	0.651563	4	gradual_down	NA	NA	NA	NA	NA	NA
ENSG00000131196	NFATC1	protein_coding	443.518	367.542	1522.61	191.878	299.713	498.647	268.999	226.172	364.681	231.564	182.301	724.588	TRUE	-1.17102	0.0243713	FALSE	-1.18883	0.139523	4	gradual_down	NA	NA	NA	NA	NA	NA
ENSG00000122299	ZC3H7A	protein_coding	726.446	657.91	834.747	719.32	807.524	659.935	825.738	689.529	647.043	644.154	693.278	811.727	FALSE	-0.298061	0.0243713	FALSE	-0.186421	0.532419	NA	NA	NA	NA	NA	NA	NA	NA
ENSG00000188505	NCCRP1	protein_coding	17.1947	10.6115	8.95652	7.13966	0	72.5794	2.20491	37.2718	10.6218	29.4169	7.98401	2.35511	TRUE	1.51024	0.0243713	FALSE	0.151536	0.930989	5	gradual_up_high_HLD39	NA	NA	NA	NA	NA	NA
ENSG00000084764	MAPRE3	protein_coding	534.568	536.361	317.061	479.249	418.813	584.667	520.359	691.223	656.78	702.988	614.769	357.976	TRUE	0.622804	0.0243826	FALSE	0.360306	0.571895	2	gradual_up_high_HLD3	NA	NA	NA	NA	NA	NA
ENSG00000124731	TREM1	protein_coding	282.779	129.267	686.069	157.965	664.865	73.9234	158.753	217.701	223.942	93.5306	194.278	510.274	TRUE	-1.27488	0.0243954	FALSE	-0.274453	0.881876	4	gradual_down	NA	NA	NA	NA	NA	NA
ENSG00000143512	HHIPL2	protein_coding	7.31937	7.71742	3.58261	1.78491	0	8.06438	2.20491	18.6359	5.31089	9.80563	22.6214	0.785036	TRUE	1.56774	0.0243954	FALSE	0.0868981	0.964407	1	gradual_up	NA	NA	NA	NA	NA	NA
ENSG00000132004	FBXW9	protein_coding	197.285	207.406	87.7739	190.093	82.4538	237.899	149.934	275.303	334.586	285.117	222.222	97.3445	TRUE	0.981431	0.0243954	FALSE	0.72289	0.400525	2	gradual_up_high_HLD3	NA	NA	NA	NA	NA	NA
ENSG00000079432	CIC	protein_coding	1240.64	1002.3	1587.09	1150.38	1345.44	1350.78	1311.92	1150.34	1094.04	997.157	1001.99	1655.64	FALSE	-0.453643	0.0244177	FALSE	-0.334398	0.421126	NA	NA	NA	NA	NA	NA	NA	NA
ENSG00000243696		protein_coding	86.7167	82.9623	37.6174	75.8588	45.8077	76.6116	85.9914	190.595	64.6158	150.102	113.107	30.6164	TRUE	1.07594	0.0244278	FALSE	0.229093	0.881876	2	gradual_up_high_HLD3	NA	NA	NA	NA	NA	NA
ENSG00000110852	CLEC2B	protein_coding	29.0265	63.6687	8.95652	21.419	19.6319	73.9234	14.3319	16.9417	41.602	33.1883	14.6373	10.9905	TRUE	1.2836	0.0244297	FALSE	0.830428	0.459084	5	gradual_up_high_HLD39	NA	NA	NA	NA	NA	NA
ENSG00000119396	RAB14	protein_coding	914.519	852.775	1092.7	791.609	1011.69	818.534	987.799	717.482	943.568	720.337	935.46	1187.76	FALSE	-0.422709	0.0244297	FALSE	-0.245995	0.571895	NA	NA	NA	NA	NA	NA	NA	NA
ENSG00000100918	REC8	protein_coding	465.652	539.255	195.252	392.681	297.095	557.786	455.314	706.47	610.752	639.629	465.734	262.202	TRUE	0.849098	0.0244999	FALSE	0.454529	0.6018	2	gradual_up_high_HLD3	NA	NA	NA	NA	NA	NA
ENSG00000112685	EXOC2	protein_coding	248.821	214.158	292.878	242.748	243.435	188.169	257.974	223.631	247.841	251.929	211.576	362.687	FALSE	-0.468235	0.0245269	FALSE	-0.308931	0.49984	NA	NA	NA	NA	NA	NA	NA	NA
ENSG00000104218	CSPP1	protein_coding	689.338	654.051	429.913	557.786	328.506	844.071	583.198	1064.79	922.324	1015.26	830.337	352.481	TRUE	0.863372	0.0245364	FALSE	0.358768	0.714842	2	gradual_up_high_HLD3	NA	NA	NA	NA	NA	NA
ENSG00000171603	CLSTN1	protein_coding	1101.54	1348.62	859.826	976.348	900.448	1151.86	861.017	1103.75	1395.88	1272.47	1326.68	920.062	FALSE	0.480658	0.0245543	FALSE	0.299753	0.532596	NA	NA	NA	NA	NA	NA	NA	NA
ENSG00000186998	EMID1	protein_coding	18.0644	72.3508	4.47826	15.1718	2.61758	18.8169	9.92209	36.4247	7.08119	23.3827	5.32267	3.14014	TRUE	1.46859	0.0245573	FALSE	0.245523	0.884421	1	gradual_up	NA	NA	NA	NA	NA	NA
ENSG00000186409	CCDC30	protein_coding	327.563	285.544	81.5043	224.899	95.5417	387.09	267.896	715.788	495.683	590.601	339.32	119.325	TRUE	1.21008	0.0246061	FALSE	0.576074	0.637787	2	gradual_up_high_HLD3	NA	NA	NA	NA	NA	NA
ENSG00000213337	ANKRD39	protein_coding	61.3391	71.3861	32.2435	63.3644	54.9692	49.7303	47.4055	79.6262	90.2851	90.5135	59.8801	35.3266	TRUE	0.811086	0.0246061	FALSE	0.782769	0.185797	1	gradual_up	NA	NA	NA	NA	NA	NA
ENSG00000120539	MASTL	protein_coding	211.563	154.348	320.643	173.137	239.509	224.458	230.413	183.818	206.24	188.57	121.091	284.968	TRUE	-0.641177	0.0246061	FALSE	-0.411681	0.510623	4	gradual_down	MASTL	microtubule associated serine/threonine kinase-like	Histone modification write	#	H1, H3	H1p, H3p
ENSG00000184564	SLITRK6	protein_coding	197.134	350.178	19.7043	215.975	24.867	159.943	126.782	319.352	330.16	395.997	168.995	56.5226	TRUE	1.31165	0.0246061	FALSE	0.873934	0.432281	2	gradual_up_high_HLD3	NA	NA	NA	NA	NA	NA
ENSG00000166411	IDH3A	protein_coding	455.616	409.023	579.487	392.681	443.68	369.617	482.875	391.354	518.697	445.779	416.499	562.086	FALSE	-0.405248	0.0246061	FALSE	-0.256149	0.528091	NA	NA	NA	NA	NA	NA	NA	NA
ENSG00000159842	ABR	protein_coding	1151.97	1008.09	2146.88	907.629	1122.94	1192.18	1120.09	941.96	956.845	948.883	911.507	1414.64	TRUE	-0.610214	0.0246721	FALSE	-0.612154	0.16954	4	gradual_down	NA	NA	NA	NA	NA	NA
ENSG00000197296	FITM2	protein_coding	172.892	110.938	225.704	193.663	225.112	94.0844	196.237	105.886	146.049	160.661	183.632	259.847	TRUE	-0.742354	0.0246721	FALSE	-0.253743	0.781067	4	gradual_down	NA	NA	NA	NA	NA	NA
ENSG00000138111	TMEM180	protein_coding	159.027	80.0682	202.417	206.158	293.169	83.3319	188.52	69.4611	92.0554	108.616	157.019	268.482	TRUE	-0.999185	0.0246819	FALSE	-0.137408	0.936893	4	gradual_down	NA	NA	NA	NA	NA	NA
ENSG00000160345	C9orf116	protein_coding	168.849	180.395	35.8261	150.825	44.4989	229.835	127.885	250.738	290.329	249.666	223.552	73.7934	TRUE	1.17854	0.0246819	FALSE	0.76082	0.483272	2	gradual_up_high_HLD3	NA	NA	NA	NA	NA	NA
ENSG00000226321		protein_coding	645.967	602.923	76.1304	628.29	119.1	1063.15	561.149	1633.18	630.226	1166.87	577.51	47.1022	TRUE	1.36354	0.0246819	FALSE	0.554482	0.670907	2	gradual_up_high_HLD3	NA	NA	NA	NA	NA	NA
ENSG00000138785	INTS12	protein_coding	208.712	169.783	267.8	190.093	257.832	129.03	214.979	193.983	231.024	196.113	161.011	284.183	TRUE	-0.561947	0.0247158	FALSE	-0.173684	0.813553	4	gradual_down	NA	NA	NA	NA	NA	NA
ENSG00000107130	NCS1	protein_coding	123.157	134.09	16.1217	107.987	11.7791	192.201	85.9914	169.417	218.632	230.809	161.011	26.6912	TRUE	1.31947	0.0247425	FALSE	0.814004	0.482964	2	gradual_up_high_HLD3	NA	NA	NA	NA	NA	NA
ENSG00000135519	KCNH3	protein_coding	188.762	191.971	23.2869	118.697	22.2494	256.716	138.909	356.624	346.978	338.671	246.174	36.1117	TRUE	1.32997	0.0247568	FALSE	0.74665	0.532442	2	gradual_up_high_HLD3	NA	NA	NA	NA	NA	NA
ENSG00000196588	MKL1	protein_coding	482.94	334.743	735.33	398.928	532.678	478.486	532.486	411.684	399.202	441.253	456.419	591.132	TRUE	-0.528067	0.0248557	FALSE	-0.465358	0.281442	4	gradual_down	NA	NA	NA	NA	NA	NA
ENSG00000153208	MERTK	protein_coding	396.392	167.854	481.861	379.294	641.307	317.199	566.662	300.716	243.416	325.849	320.691	615.468	TRUE	-0.863069	0.0248747	FALSE	-0.353463	0.722367	4	gradual_down	NA	NA	NA	NA	NA	NA
ENSG00000221944	TIGD1	protein_coding	91.7426	66.5627	164.8	109.772	66.7483	52.4184	120.168	56.7548	86.7445	89.7592	91.8161	103.625	TRUE	-0.787198	0.0248793	FALSE	-0.502067	0.511943	4	gradual_down	NA	NA	NA	NA	NA	NA
ENSG00000152936	IFLTD1	protein_coding	48.2242	44.3752	3.58261	29.4511	6.54395	48.3863	29.7663	89.7912	115.954	98.8106	59.8801	3.92518	TRUE	1.3062	0.0249143	FALSE	0.96734	0.331389	2	gradual_up_high_HLD3	NA	NA	NA	NA	NA	NA
ENSG00000144485	HES6	protein_coding	137.532	141.808	107.478	125.836	77.2186	262.092	99.2209	161.794	157.556	184.044	129.075	66.7281	TRUE	0.858163	0.0249413	FALSE	0.359139	0.713994	5	gradual_up_high_HLD39	NA	NA	NA	NA	NA	NA
ENSG00000186417	GLDN	protein_coding	26.6939	10.6115	5.37391	28.5586	47.1164	25.5372	11.0245	66.9199	17.703	68.6394	6.65334	5.49525	TRUE	1.30966	0.0251351	FALSE	1.09614	0.249988	2	gradual_up_high_HLD3	NA	NA	NA	NA	NA	NA
ENSG00000173890	GPR160	protein_coding	328.903	246.957	500.669	343.596	429.283	211.018	348.376	224.478	277.051	268.523	356.619	411.359	TRUE	-0.650795	0.0251763	FALSE	-0.250207	0.748713	4	gradual_down	NA	NA	NA	NA	NA	NA
ENSG00000134108	ARL8B	protein_coding	697.051	564.336	832.06	643.461	866.419	697.569	806.997	491.31	618.719	577.778	665.334	903.577	FALSE	-0.488296	0.0252912	FALSE	-0.250039	0.632146	NA	NA	NA	NA	NA	NA	NA	NA
ENSG00000174611	KY	protein_coding	4.11115	3.85871	0	7.13966	0	5.37625	0	7.62378	5.31089	9.80563	5.32267	0.785036	TRUE	1.42999	0.0252959	FALSE	0.997488	0.252987	2	gradual_up_high_HLD3	NA	NA	NA	NA	NA	NA
ENSG00000197353	LYPD2	protein_coding	8.69843	29.905	0	5.35474	0	21.505	0	6.77669	3.54059	1.50856	23.952	3.14014	TRUE	1.44543	0.025327	FALSE	0.287051	0.769448	1	gradual_up	NA	NA	NA	NA	NA	NA
ENSG00000115271	GCA	protein_coding	187.21	180.395	259.739	167.782	184.539	166.664	220.491	186.359	161.097	141.804	172.987	217.455	FALSE	-0.445678	0.0253849	FALSE	-0.433463	0.203751	NA	NA	NA	NA	NA	NA	NA	NA
ENSG00000156599	ZDHHC5	protein_coding	694.739	677.203	892.965	637.214	742.084	610.204	657.063	547.218	753.261	609.458	582.833	932.623	FALSE	-0.441911	0.0253849	FALSE	-0.21506	0.657019	NA	NA	NA	NA	NA	NA	NA	NA
ENSG00000126870	WDR60	protein_coding	655.351	631.864	505.148	482.819	467.238	740.579	561.149	995.327	791.322	862.141	750.497	420.779	TRUE	0.64991	0.0253976	FALSE	0.214953	0.796547	2	gradual_up_high_HLD3	NA	NA	NA	NA	NA	NA
ENSG00000130545	CRB3	protein_coding	259.967	185.218	406.626	238.286	302.331	270.157	238.13	177.888	242.531	190.833	235.528	372.107	TRUE	-0.64866	0.0254147	FALSE	-0.357276	0.593144	4	gradual_down	NA	NA	NA	NA	NA	NA
ENSG00000196839	ADA	protein_coding	12.3383	24.1169	5.37391	8.03211	5.23516	38.9778	4.40982	9.31795	7.08119	9.05135	18.6294	5.49525	TRUE	1.37837	0.0254191	FALSE	0.246826	0.893016	5	gradual_up_high_HLD39	NA	NA	NA	NA	NA	NA
ENSG00000135951	TSGA10	protein_coding	309.357	347.284	53.7391	252.565	73.2923	357.521	264.589	612.444	448.77	537.801	351.296	103.625	TRUE	1.2359	0.0254203	FALSE	0.609007	0.616341	2	gradual_up_high_HLD3	NA	NA	NA	NA	NA	NA
ENSG00000109738	GLRB	protein_coding	46.8984	51.1279	23.2869	46.4078	22.2494	44.3541	40.7908	54.2136	49.5683	100.319	67.8641	15.7007	TRUE	1.07091	0.0255139	FALSE	0.472137	0.683614	2	gradual_up_high_HLD3	NA	NA	NA	NA	NA	NA
ENSG00000103274	NUBP1	protein_coding	234.514	208.37	287.504	207.05	266.993	198.921	255.769	216.007	259.348	202.901	203.592	273.193	FALSE	-0.394497	0.0255554	FALSE	-0.157044	0.738599	NA	NA	NA	NA	NA	NA	NA	NA
ENSG00000065060	UHRF1BP1	protein_coding	325.157	285.544	450.513	323.962	328.506	181.448	286.638	293.939	287.673	281.346	275.448	581.712	TRUE	-0.692252	0.0255775	FALSE	-0.454958	0.502626	4	gradual_down	NA	NA	NA	NA	NA	NA
ENSG00000157554	ERG	protein_coding	46.1079	61.7393	9.85217	26.7737	24.867	256.716	15.4344	16.9417	36.2911	31.6797	11.976	14.9157	TRUE	1.39619	0.0255775	FALSE	0.507579	0.693714	5	gradual_up_high_HLD39	NA	NA	NA	NA	NA	NA
ENSG00000137177	KIF13A	protein_coding	1057.42	518.996	1459.91	953.144	1362.45	952.94	1295.38	825.063	766.538	862.895	1075.18	1559.08	TRUE	-0.7143	0.0255927	FALSE	-0.448025	0.531193	4	gradual_down	NA	NA	NA	NA	NA	NA
ENSG00000188517	COL25A1	protein_coding	6.85919	8.6821	0	3.56983	1.30879	18.8169	3.30736	5.92961	7.08119	15.0856	9.31468	2.35511	TRUE	1.50089	0.0256066	FALSE	0.490046	0.712119	1	gradual_up	NA	NA	NA	NA	NA	NA
ENSG00000048052	HDAC9	protein_coding	25.0885	35.6931	13.4348	16.0642	10.4703	86.02	4.40982	16.0946	46.0277	33.1883	10.6453	3.92518	TRUE	1.3404	0.0256066	FALSE	0.898004	0.409703	1	gradual_up	HDAC9	histone deacetylase 9	Histone modification erase	#	H3Kac, H4Kac	H3K, H4K
ENSG00000114812	VIPR1	protein_coding	312.132	361.754	146.887	461.4	260.449	284.941	210.569	384.577	316.883	348.477	385.894	271.623	TRUE	0.70015	0.0257072	FALSE	0.668236	0.209217	1	gradual_up	NA	NA	NA	NA	NA	NA
ENSG00000117481	NSUN4	protein_coding	294.811	235.381	326.017	281.124	390.019	200.265	325.224	238.878	264.659	278.329	259.48	443.545	TRUE	-0.566304	0.0257922	FALSE	-0.221639	0.744355	4	gradual_down	NA	NA	NA	NA	NA	NA
ENSG00000204323	SMIM5	protein_coding	205.305	202.582	69.8608	204.373	65.4395	255.372	207.261	476.91	157.556	313.026	254.158	51.8124	TRUE	1.17192	0.0257922	FALSE	0.286389	0.852231	2	gradual_up_high_HLD3	NA	NA	NA	NA	NA	NA
ENSG00000129657	SEC14L1	protein_coding	564.601	865.316	383.339	427.487	387.402	677.408	370.425	628.538	878.067	667.537	534.928	390.163	TRUE	0.759868	0.0257922	FALSE	0.514353	0.482964	1	gradual_up	NA	NA	NA	NA	NA	NA
ENSG00000145555	MYO10	protein_coding	937.019	755.342	1259.29	816.598	978.975	993.262	939.291	812.356	878.952	831.216	815.699	1226.23	FALSE	-0.431425	0.0258417	FALSE	-0.348717	0.354606	NA	NA	NA	NA	NA	NA	NA	NA
ENSG00000212916	MAP10	protein_coding	18.3015	23.1523	7.16521	18.7416	10.4703	21.505	13.2295	27.9539	19.4733	38.4682	13.3067	7.85036	TRUE	1.15451	0.0258417	FALSE	0.61445	0.586185	2	gradual_up_high_HLD3	NA	NA	NA	NA	NA	NA
ENSG00000242268		lincRNA	9.03118	17.3642	1.7913	2.67737	0	12.0966	5.51227	29.648	3.54059	20.3655	3.992	2.35511	TRUE	1.55628	0.0258676	FALSE	-0.188296	0.914607	2	gradual_up_high_HLD3	NA	NA	NA	NA	NA	NA
ENSG00000153214	TMEM87B	protein_coding	477.044	503.562	599.191	456.938	467.238	362.897	503.822	387.966	485.946	438.99	436.459	604.478	FALSE	-0.409273	0.0258676	FALSE	-0.270441	0.504697	NA	NA	NA	NA	NA	NA	NA	NA
ENSG00000255468		protein_coding	120.279	26.0463	171.965	169.567	198.936	60.4828	194.032	49.131	48.6831	63.3594	134.397	206.465	TRUE	-1.20299	0.0258676	FALSE	-0.349578	0.824397	4	gradual_down	NA	NA	NA	NA	NA	NA
ENSG00000164209	SLC25A46	protein_coding	404.837	355.001	487.235	385.541	484.252	251.34	437.674	328.67	347.863	403.539	356.619	615.468	TRUE	-0.57294	0.0258744	FALSE	-0.326132	0.582651	4	gradual_down	NA	NA	NA	NA	NA	NA
ENSG00000197826	C4orf22	protein_coding	94.6303	100.326	8.06087	64.2569	15.7055	170.696	74.9669	195.677	154.901	154.627	89.1547	12.5606	TRUE	1.33838	0.0259089	FALSE	0.710075	0.559986	2	gradual_up_high_HLD3	NA	NA	NA	NA	NA	NA
ENSG00000069812	HES2	protein_coding	116.314	88.7503	27.7652	70.5041	22.2494	201.609	92.6062	235.49	164.638	263.243	98.4694	14.1307	TRUE	1.33276	0.0259413	FALSE	0.556944	0.670597	2	gradual_up_high_HLD3	NA	NA	NA	NA	NA	NA
ENSG00000152229	PSTPIP2	protein_coding	112.406	155.313	98.5217	115.127	115.174	124.998	90.4013	124.522	115.069	125.965	107.784	63.5879	TRUE	0.584086	0.0259789	FALSE	0.433452	0.420623	1	gradual_up	NA	NA	NA	NA	NA	NA
ENSG00000164649	CDCA7L	protein_coding	325.483	292.297	365.426	346.273	516.972	188.169	432.162	238.878	219.517	230.055	270.126	480.442	TRUE	-0.748312	0.0259913	FALSE	-0.22233	0.824477	4	gradual_down	NA	NA	NA	NA	NA	NA
ENSG00000017373	SRCIN1	protein_coding	306.657	412.882	56.4261	333.779	48.4252	357.521	228.208	587.031	528.433	454.83	288.755	76.9335	TRUE	1.25883	0.0260093	FALSE	0.867261	0.428876	2	gradual_up_high_HLD3	NA	NA	NA	NA	NA	NA
ENSG00000124523	SIRT5	protein_coding	122.518	117.691	61.8	124.944	90.3065	116.933	102.528	177.888	161.097	159.907	149.035	85.5689	TRUE	0.74039	0.0260385	FALSE	0.548075	0.417263	2	gradual_up_high_HLD3	NA	NA	NA	NA	NA	NA
ENSG00000111801	BTN3A3	protein_coding	217.835	341.496	92.2521	282.016	146.585	150.535	166.471	222.784	307.146	323.586	240.851	122.466	TRUE	0.893814	0.0262572	FALSE	0.824801	0.231783	1	gradual_up	NA	NA	NA	NA	NA	NA
ENSG00000215788	TNFRSF25	protein_coding	117.818	200.653	42.9913	136.546	47.1164	165.32	120.168	180.429	99.1366	153.873	114.437	35.3266	TRUE	1.08795	0.0262572	FALSE	0.411844	0.742845	1	gradual_up	NA	NA	NA	NA	NA	NA
ENSG00000197948	FCHSD1	protein_coding	227.585	275.898	143.304	269.522	209.406	271.501	228.208	330.364	169.948	266.261	227.544	111.475	TRUE	0.723129	0.0263076	FALSE	0.395658	0.600255	1	gradual_up	NA	NA	NA	NA	NA	NA
ENSG00000155085	AK9	protein_coding	396	398.412	108.374	301.65	149.202	455.637	368.22	662.422	547.907	715.811	480.371	167.998	TRUE	1.09978	0.0263332	FALSE	0.494606	0.672275	2	gradual_up_high_HLD3	NA	NA	NA	NA	NA	NA
ENSG00000067182	TNFRSF1A	protein_coding	785.772	747.625	1091.8	691.654	1002.53	744.611	896.295	581.949	668.287	549.869	711.907	956.959	TRUE	-0.538642	0.0263882	FALSE	-0.306231	0.585296	4	gradual_down	NA	NA	NA	NA	NA	NA
ENSG00000221926	TRIM16	protein_coding	99.6143	160.136	60.9043	122.267	56.278	169.352	49.6105	132.146	139.853	83.725	66.5334	54.9525	TRUE	0.980531	0.0265373	FALSE	0.788974	0.340246	1	gradual_up	TRIM16	tripartite motif containing 16	Histone modification write	#	#	#
ENSG00000256073	C21orf119	protein_coding	62.0229	102.256	45.6782	53.5474	49.734	64.515	41.8933	89.7912	73.4673	64.1137	57.2187	40.0368	TRUE	0.771302	0.0265558	FALSE	0.43069	0.589038	1	gradual_up	NA	NA	NA	NA	NA	NA
ENSG00000117425	PTCH2	protein_coding	74.4181	60.7747	36.7217	56.2248	23.5582	83.3319	60.635	177.041	84.0891	128.227	89.1547	18.8409	TRUE	1.17951	0.0265558	FALSE	0.37561	0.790617	2	gradual_up_high_HLD3	NA	NA	NA	NA	NA	NA
ENSG00000157764	BRAF	protein_coding	319.673	227.664	576.8	259.705	348.138	399.187	292.15	193.983	255.808	208.181	224.883	529.899	TRUE	-0.817453	0.0265558	FALSE	-0.624205	0.393281	4	gradual_down	NA	NA	NA	NA	NA	NA
ENSG00000122779	TRIM24	protein_coding	530.143	263.357	589.339	520.302	757.79	337.36	727.62	450.65	416.905	469.162	506.984	792.102	TRUE	-0.738893	0.0265558	FALSE	-0.290399	0.742845	4	gradual_down	TRIM24	tripartite motif containing 24	Histone modification read	#	H3K4, H3K23ac	#
ENSG00000162105	SHANK2	protein_coding	927.704	870.139	1186.74	788.039	842.861	810.47	1021.98	995.327	915.243	861.387	810.377	1102.19	FALSE	-0.337501	0.0265558	FALSE	-0.37273	0.115469	NA	NA	NA	NA	NA	NA	NA	NA
ENSG00000168589	DYNLRB2	protein_coding	149.385	163.995	19.7043	115.127	26.1758	215.05	130.09	296.48	193.847	265.506	175.648	41.6069	TRUE	1.28995	0.0265558	FALSE	0.522149	0.698604	2	gradual_up_high_HLD3	NA	NA	NA	NA	NA	NA
ENSG00000183921	SDR42E2	protein_coding	7.83698	3.85871	0	9.81703	2.61758	12.0966	3.30736	34.7306	3.54059	13.577	2.66134	0	TRUE	1.35637	0.0265558	FALSE	0.599584	0.509138	2	gradual_up_high_HLD3	NA	NA	NA	NA	NA	NA
ENSG00000139974	SLC38A6	protein_coding	98.1462	93.5737	52.8434	83.891	68.0571	94.0844	72.762	177.041	129.232	141.05	101.131	65.943	TRUE	0.844456	0.0265558	FALSE	0.495146	0.565752	2	gradual_up_high_HLD3	NA	NA	NA	NA	NA	NA
ENSG00000100024	UPB1	protein_coding	8.53714	0.964677	20.6	9.81703	9.16153	4.03219	14.3319	4.23543	1.7703	4.52567	7.98401	16.4858	TRUE	-1.36735	0.0265797	FALSE	-0.891636	0.494364	4	gradual_down	NA	NA	NA	NA	NA	NA
ENSG00000223768	LINC00205	lincRNA	23.4782	43.4105	11.6435	24.0963	14.3967	28.2253	20.9466	29.648	22.1287	26.3998	27.944	9.42043	TRUE	1.01389	0.0265797	FALSE	0.468635	0.669119	1	gradual_up	NA	NA	NA	NA	NA	NA
ENSG00000203499	FAM83H-AS1	lincRNA	434.184	450.504	140.617	414.1	128.261	506.712	428.855	877.582	459.392	672.817	566.865	130.316	TRUE	1.13523	0.0265797	FALSE	0.395988	0.769147	2	gradual_up_high_HLD3	NA	NA	NA	NA	NA	NA
ENSG00000186193	SAPCD2	protein_coding	27.2783	44.3752	17.0174	37.4832	9.16153	43.01	8.81964	33.8835	33.6356	27.154	30.6054	14.9157	TRUE	1.11204	0.0265797	FALSE	0.759738	0.454907	1	gradual_up	NA	NA	NA	NA	NA	NA
ENSG00000135052	GOLM1	protein_coding	744.271	1026.42	568.739	639.892	488.179	897.834	539.1	725.106	1007.3	745.982	1036.59	511.844	TRUE	0.672687	0.0265797	FALSE	0.371711	0.597926	1	gradual_up	NA	NA	NA	NA	NA	NA
ENSG00000179071	CCDC89	protein_coding	63.7843	85.8563	5.37391	33.0209	3.92637	99.4606	34.1761	72.0024	92.9406	174.993	73.1867	26.6912	TRUE	1.36853	0.0265797	FALSE	0.516464	0.700748	2	gradual_up_high_HLD3	NA	NA	NA	NA	NA	NA
ENSG00000136449	MYCBPAP	protein_coding	265.91	253.71	29.5565	248.103	47.1164	325.263	232.618	670.046	293.869	524.224	271.456	29.0463	TRUE	1.33979	0.0266326	FALSE	0.573698	0.658935	2	gradual_up_high_HLD3	NA	NA	NA	NA	NA	NA
ENSG00000117758	STX12	protein_coding	509.544	356.931	779.217	405.175	641.307	486.551	522.563	380.342	477.98	454.83	452.427	647.655	TRUE	-0.584027	0.0266405	FALSE	-0.339467	0.577657	4	gradual_down	NA	NA	NA	NA	NA	NA
ENSG00000107771	CCSER2	protein_coding	851.605	603.888	1308.55	635.429	1149.12	924.715	892.988	550.606	798.404	718.074	589.486	1196.4	TRUE	-0.696503	0.0266803	FALSE	-0.367304	0.617078	4	gradual_down	NA	NA	NA	NA	NA	NA
ENSG00000185420	SMYD3	protein_coding	221.779	180.395	295.565	182.954	232.965	194.889	240.335	194.83	232.794	224.021	187.624	273.193	FALSE	-0.445203	0.0267074	FALSE	-0.314239	0.463003	NA	NA	SMYD3	SET and MYND domain containing 3	Histone modification write	#	H3K4, H3K5	H3K4me2, H3K4me3, H3K5me2, H3K5me3
ENSG00000115604	IL18R1	protein_coding	13.1462	26.0463	2.68696	16.0642	2.61758	45.6981	3.30736	5.08252	10.6218	21.1198	6.65334	4.71022	TRUE	1.40069	0.0267651	FALSE	0.662497	0.582651	1	gradual_up	NA	NA	NA	NA	NA	NA
ENSG00000105792	C7orf63	protein_coding	348.442	297.121	124.496	278.447	96.8505	451.605	304.277	674.281	465.588	644.154	384.563	111.475	TRUE	1.15363	0.0268007	FALSE	0.479349	0.703882	2	gradual_up_high_HLD3	NA	NA	NA	NA	NA	NA
ENSG00000179406	LINC00174	lincRNA	213.254	188.112	106.583	220.437	117.791	221.77	179.7	476.063	183.226	312.272	214.238	125.606	TRUE	0.926629	0.0268236	FALSE	0.295047	0.803648	2	gradual_up_high_HLD3	NA	NA	NA	NA	NA	NA
ENSG00000089101	C20orf26	protein_coding	176.789	159.172	10.7478	118.697	20.9406	235.211	106.938	296.48	400.087	383.928	171.656	40.8219	TRUE	1.29942	0.0268236	FALSE	0.927994	0.377451	2	gradual_up_high_HLD3	NA	NA	NA	NA	NA	NA
ENSG00000131023	LATS1	protein_coding	523.854	447.61	546.348	453.368	484.252	431.444	631.706	515.029	531.089	524.224	461.742	735.579	FALSE	-0.411247	0.0268742	FALSE	-0.372424	0.27003	NA	NA	NA	NA	NA	NA	NA	NA
ENSG00000167535	CACNB3	protein_coding	195.636	247.922	51.0521	201.695	56.278	198.921	176.393	354.929	275.281	306.237	227.544	55.7376	TRUE	1.16905	0.0270067	FALSE	0.672414	0.558888	2	gradual_up_high_HLD3	NA	NA	NA	NA	NA	NA
ENSG00000269430	LRRC3DN	protein_coding	39.0059	7.71742	66.2782	27.6662	75.9098	20.1609	54.0203	17.7888	21.2436	21.1198	42.5814	74.5784	TRUE	-1.22378	0.0270357	FALSE	-0.494398	0.724303	4	gradual_down	NA	NA	NA	NA	NA	NA
ENSG00000165355	FBXO33	protein_coding	383.659	257.569	555.304	340.919	511.737	307.79	332.941	295.633	290.329	328.866	332.667	666.496	TRUE	-0.71746	0.0271306	FALSE	-0.412306	0.580867	4	gradual_down	NA	NA	NA	NA	NA	NA
ENSG00000102780	DGKH	protein_coding	63.1854	70.4214	19.7043	48.1927	22.2494	92.7403	36.381	95.7208	137.198	101.828	43.912	26.6912	TRUE	1.1738	0.0271379	FALSE	0.962252	0.312486	2	gradual_up_high_HLD3	NA	NA	NA	NA	NA	NA
ENSG00000165487	MICU2	protein_coding	379.351	346.319	439.765	368.585	387.402	307.79	469.646	357.471	346.093	389.208	336.659	423.92	FALSE	-0.342975	0.0272295	FALSE	-0.270705	0.381429	NA	NA	NA	NA	NA	NA	NA	NA
ENSG00000102904	TSNAXIP1	protein_coding	305.7	300.015	34.0348	258.813	56.278	439.508	271.204	679.364	404.513	517.435	351.296	50.2423	TRUE	1.31045	0.0272295	FALSE	0.610989	0.630525	2	gradual_up_high_HLD3	NA	NA	NA	NA	NA	NA
ENSG00000110719	TCIRG1	protein_coding	836.075	1027.38	700.4	909.414	892.595	814.502	718.8	1002.95	763.883	781.433	935.46	650.01	FALSE	0.396174	0.0272295	FALSE	0.302839	0.405803	NA	NA	NA	NA	NA	NA	NA	NA
ENSG00000072201	LNX1	protein_coding	110.419	176.536	60.9043	99.0627	56.278	150.535	71.6595	116.898	167.293	122.193	117.099	76.1485	TRUE	0.869667	0.0272502	FALSE	0.555253	0.517993	1	gradual_up	NA	NA	NA	NA	NA	NA
ENSG00000186815	TPCN1	protein_coding	941.973	1036.06	729.956	916.553	959.343	967.725	904.013	1086.81	952.419	1022.05	955.42	831.353	FALSE	0.301799	0.0272516	FALSE	0.196166	0.521795	NA	NA	NA	NA	NA	NA	NA	NA
ENSG00000144426	NBEAL1	protein_coding	736.1	366.577	895.652	586.344	599.426	822.566	907.32	536.206	743.524	682.623	642.713	1314.15	TRUE	-0.715399	0.0272516	FALSE	-0.635688	0.280624	4	gradual_down	NA	NA	NA	NA	NA	NA
ENSG00000240893		lincRNA	3.38943	0.964677	0	0.892457	0	1.34406	0	22.0243	3.54059	4.52567	3.992	0	TRUE	1.10108	0.0272516	FALSE	0.312252	NA	2	gradual_up_high_HLD3	NA	NA	NA	NA	NA	NA
ENSG00000139714	MORN3	protein_coding	101.778	97.4324	6.26956	75.8588	22.2494	143.815	73.8645	160.099	190.307	174.238	146.373	29.0463	TRUE	1.29375	0.027275	FALSE	0.832471	0.466871	2	gradual_up_high_HLD3	NA	NA	NA	NA	NA	NA
ENSG00000177459	C8orf47	protein_coding	77.3296	65.5981	6.26956	42.8379	6.54395	87.3641	40.7908	113.51	174.374	192.341	99.8001	21.196	TRUE	1.30971	0.0273076	FALSE	0.870915	0.426198	2	gradual_up_high_HLD3	NA	NA	NA	NA	NA	NA
ENSG00000026103	FAS	protein_coding	180.462	310.626	157.635	224.007	128.261	225.803	72.762	223.631	229.253	238.352	106.453	68.2981	TRUE	0.98091	0.0273229	FALSE	0.797779	0.336943	1	gradual_up	NA	NA	NA	NA	NA	NA
ENSG00000107201	DDX58	protein_coding	162.505	227.664	74.3391	207.942	91.6153	176.072	108.041	209.23	222.172	211.198	138.389	120.896	TRUE	0.83714	0.0273229	FALSE	0.695281	0.329281	2	gradual_up_high_HLD3	NA	NA	NA	NA	NA	NA
ENSG00000100979	PLTP	protein_coding	177.015	221.876	20.6	69.6116	57.5868	129.03	137.807	289.704	359.37	377.894	251.496	32.1865	TRUE	1.29772	0.0273571	FALSE	0.795579	0.497846	2	gradual_up_high_HLD3	NA	NA	NA	NA	NA	NA
ENSG00000125813	PAX1	protein_coding	5.49095	22.1876	0	9.81703	1.30879	5.37625	1.10245	7.62378	6.19604	6.78851	0	0	TRUE	1.17038	0.0273849	FALSE	0.821951	0.24773	1	gradual_up	NA	NA	NA	NA	NA	NA
ENSG00000146859	TMEM140	protein_coding	27.1013	45.3398	1.7913	34.8058	17.0143	16.1288	15.4344	22.8713	51.3386	56.5709	26.6134	10.2055	TRUE	1.24556	0.0275159	FALSE	1.21948	0.166785	1	gradual_up	NA	NA	NA	NA	NA	NA
ENSG00000174579	MSL2	protein_coding	495.315	393.588	583.965	448.906	520.899	506.712	535.793	454.886	479.75	477.459	409.846	636.664	FALSE	-0.378937	0.0275159	FALSE	-0.274422	0.450987	NA	NA	MSL2	male-specific lethal 2 homolog (Drosophila)	Histone modification write	#	H2BK34	H2BK34ub
ENSG00000167065	DUSP18	protein_coding	172.89	163.03	54.6348	141.008	51.0428	155.911	128.987	301.563	284.133	309.254	236.859	75.3635	TRUE	1.13836	0.0275159	FALSE	0.662626	0.556849	2	gradual_up_high_HLD3	NA	NA	NA	NA	NA	NA
ENSG00000147573	TRIM55	protein_coding	27.5291	19.2935	1.7913	15.1718	3.92637	13.4406	14.3319	49.131	53.994	70.9022	54.5574	6.28029	TRUE	1.33205	0.0275159	FALSE	0.791967	0.479954	2	gradual_up_high_HLD3	NA	NA	NA	NA	NA	NA
ENSG00000184489	PTP4A3	protein_coding	538.494	539.255	1085.53	539.044	636.072	341.392	454.211	335.446	440.804	233.072	516.299	802.307	TRUE	-0.886017	0.027569	FALSE	-0.468411	0.614342	4	gradual_down	NA	NA	NA	NA	NA	NA
ENSG00000136854	STXBP1	protein_coding	1217.81	714.826	1928.34	1065.59	1781.26	1166.65	1255.7	791.179	966.582	875.718	1163	1687.04	TRUE	-0.731849	0.0277134	FALSE	-0.324312	0.700113	4	gradual_down	NA	NA	NA	NA	NA	NA
ENSG00000169139	UBE2V2	protein_coding	298.62	270.11	395.878	273.984	332.433	232.523	304.277	232.949	287.673	279.083	296.739	379.172	FALSE	-0.446958	0.0277134	FALSE	-0.269065	0.563125	NA	NA	NA	NA	NA	NA	NA	NA
ENSG00000186493	C5orf38	protein_coding	262.679	175.571	317.061	343.596	345.521	151.879	309.79	198.218	209.78	200.638	279.44	357.976	TRUE	-0.669607	0.0277134	FALSE	-0.125209	0.906959	4	gradual_down	NA	NA	NA	NA	NA	NA
ENSG00000143669	LYST	protein_coding	612.902	358.86	978.052	490.851	677.953	624.989	588.711	512.487	553.218	575.515	477.71	903.577	TRUE	-0.653143	0.0277134	FALSE	-0.487456	0.422598	4	gradual_down	NA	NA	NA	NA	NA	NA
ENSG00000183576	SETD3	protein_coding	663.61	508.385	863.408	611.333	922.697	595.42	734.235	491.31	605.441	563.446	617.43	786.606	TRUE	-0.503233	0.0277155	FALSE	-0.153407	0.823505	4	gradual_down	SETD3	SET domain containing 3	Histone modification write	#	H3K36	H3K36me
ENSG00000188290	HES4	protein_coding	302.337	552.76	121.809	352.52	111.247	537.625	270.101	369.33	350.519	239.861	340.651	79.2887	TRUE	1.11197	0.0277843	FALSE	0.607028	0.586185	1	gradual_up	NA	NA	NA	NA	NA	NA
ENSG00000132463	GRSF1	protein_coding	658.383	572.054	866.991	575.635	808.832	522.84	689.034	530.276	616.948	544.59	681.302	833.708	FALSE	-0.470804	0.0277843	FALSE	-0.250446	0.619708	NA	NA	NA	NA	NA	NA	NA	NA
ENSG00000116675	DNAJC6	protein_coding	44.661	50.1632	7.16521	24.0963	19.6319	55.1066	22.0491	63.5315	99.1366	73.9194	50.5654	25.9062	TRUE	1.2135	0.0277967	FALSE	0.945145	0.348844	2	gradual_up_high_HLD3	NA	NA	NA	NA	NA	NA
ENSG00000109171	SLAIN2	protein_coding	684.709	536.361	814.147	611.333	713.291	680.096	712.186	515.029	732.018	651.697	626.745	938.903	FALSE	-0.440502	0.0277967	FALSE	-0.255342	0.582053	NA	NA	NA	NA	NA	NA	NA	NA
ENSG00000185681	MORN5	protein_coding	135.059	151.454	9.85217	107.987	20.9406	196.233	101.426	238.031	213.321	204.41	199.6	42.392	TRUE	1.29925	0.0278161	FALSE	0.694098	0.572937	2	gradual_up_high_HLD3	NA	NA	NA	NA	NA	NA
ENSG00000213145	CRIP1	protein_coding	103.345	149.525	85.0869	93.708	44.4989	142.471	82.6841	214.313	62.8455	132.753	103.792	25.1212	TRUE	1.04327	0.0278161	FALSE	0.0580204	0.972585	2	gradual_up_high_HLD3	NA	NA	NA	NA	NA	NA
ENSG00000123096	SSPN	protein_coding	20.0824	35.6931	1.7913	16.0642	3.92637	20.1609	11.0245	22.8713	46.0277	39.2225	18.6294	5.49525	TRUE	1.30161	0.027892	FALSE	1.03196	0.307032	2	gradual_up_high_HLD3	NA	NA	NA	NA	NA	NA
ENSG00000109685	WHSC1	protein_coding	755.176	684.921	891.173	789.824	815.376	634.398	768.411	733.577	655.895	663.766	677.31	992.286	FALSE	-0.374867	0.0280445	FALSE	-0.227913	0.560156	NA	NA	WHSC1	Wolf-Hirschhorn syndrome candidate 1	Histone modification write	#	H3K27	H3K27me
ENSG00000088986	DYNLL1	protein_coding	440.647	407.094	330.495	415.885	510.428	551.066	414.523	558.23	441.689	461.619	475.048	281.043	TRUE	0.505162	0.0280445	FALSE	0.399383	0.379462	1	gradual_up	NA	NA	NA	NA	NA	NA
ENSG00000133687	TMTC1	protein_coding	38.9631	28.9403	2.68696	36.5907	22.2494	143.815	26.4589	39.8131	42.4871	58.8338	17.2987	9.42043	TRUE	1.32399	0.0280732	FALSE	0.754588	0.5278	5	gradual_up_high_HLD39	NA	NA	NA	NA	NA	NA
ENSG00000166961	MS4A15	protein_coding	165.496	574.948	9.85217	361.445	39.2637	32.2575	76.0694	183.818	255.808	205.918	59.8801	21.196	TRUE	1.20097	0.0280732	FALSE	1.15352	0.175386	1	gradual_up	NA	NA	NA	NA	NA	NA
ENSG00000111670	GNPTAB	protein_coding	785.033	537.325	892.965	782.685	1024.78	430.1	970.16	567.548	627.57	669.8	875.579	1256.84	TRUE	-0.706904	0.0280732	FALSE	-0.330541	0.67657	4	gradual_down	NA	NA	NA	NA	NA	NA
ENSG00000264868		lincRNA	428.406	398.412	562.469	492.636	578.485	407.251	475.158	342.223	339.897	279.838	283.432	552.665	TRUE	-0.604265	0.0280732	FALSE	-0.165651	0.843856	4	gradual_down	NA	NA	NA	NA	NA	NA
ENSG00000179431	FJX1	protein_coding	22.3929	10.6115	8.95652	11.6019	6.54395	134.406	5.51227	16.9417	8.85148	29.4169	7.98401	5.49525	TRUE	1.45531	0.0280732	FALSE	0.178548	0.922651	5	gradual_up_high_HLD39	NA	NA	NA	NA	NA	NA
ENSG00000196498	NCOR2	protein_coding	2335.31	1866.65	3262.86	2117.8	2546.91	2478.45	2460.68	1961.85	2014.6	1831.39	2248.83	2898.35	FALSE	-0.456428	0.0280732	FALSE	-0.357111	0.392659	NA	NA	NCOR2	nuclear receptor corepressor 2	Histone modification erase cofactor	#	#	#
ENSG00000231738	TSPAN19	protein_coding	382.707	358.86	42.9913	274.877	22.2494	685.472	309.79	888.594	419.56	656.223	488.355	62.8029	TRUE	1.36072	0.0281491	FALSE	0.419359	0.77556	2	gradual_up_high_HLD3	NA	NA	NA	NA	NA	NA
ENSG00000198791	CNOT7	protein_coding	424.262	407.094	532.017	365.907	451.533	356.177	442.084	332.058	431.067	379.402	423.152	546.385	FALSE	-0.411163	0.0281491	FALSE	-0.280828	0.494959	NA	NA	NA	NA	NA	NA	NA	NA
ENSG00000151322	NPAS3	protein_coding	16.4191	12.5408	0	13.3869	3.92637	22.8491	12.127	42.3543	14.1624	41.4854	14.6373	3.14014	TRUE	1.39639	0.0281491	FALSE	0.498132	0.702042	2	gradual_up_high_HLD3	NA	NA	NA	NA	NA	NA
ENSG00000100297	MCM5	protein_coding	186.936	258.534	116.435	218.652	171.452	135.75	133.397	264.291	194.733	203.655	210.246	149.157	TRUE	0.652495	0.0281491	FALSE	0.514873	0.376919	2	gradual_up_high_HLD3	NA	NA	NA	NA	NA	NA
ENSG00000162104	ADCY9	protein_coding	1064.31	828.658	1419.61	966.531	1396.48	768.804	998.824	744.589	986.94	1042.41	959.412	1595.19	TRUE	-0.595375	0.0281491	FALSE	-0.247969	0.726647	4	gradual_down	NA	NA	NA	NA	NA	NA
ENSG00000161267	BDH1	protein_coding	291.909	349.213	194.356	293.618	167.525	260.748	245.847	483.687	267.315	363.563	360.611	224.52	TRUE	0.677095	0.0281491	FALSE	0.127378	0.90731	2	gradual_up_high_HLD3	NA	NA	NA	NA	NA	NA
ENSG00000181896	ZNF101	protein_coding	46.2955	57.8806	23.2869	52.655	32.7198	30.9134	31.9712	78.7791	44.2574	62.6052	61.2107	32.9715	TRUE	0.888162	0.0281765	FALSE	0.487612	0.599121	2	gradual_up_high_HLD3	NA	NA	NA	NA	NA	NA
ENSG00000198382	UVRAG	protein_coding	502.334	332.814	654.721	438.196	702.82	413.971	534.69	383.73	446.115	458.602	468.395	691.617	TRUE	-0.582976	0.0281765	FALSE	-0.23602	0.737526	4	gradual_down	NA	NA	NA	NA	NA	NA
ENSG00000088888	MAVS	protein_coding	309.281	264.322	336.765	235.609	319.345	227.147	341.761	279.539	290.329	282.1	287.424	537.75	TRUE	-0.571161	0.0282309	FALSE	-0.502415	0.297543	4	gradual_down	NA	NA	NA	NA	NA	NA
ENSG00000198948	MFAP3L	protein_coding	289.249	27.011	686.069	332.886	451.533	87.3641	347.273	160.099	62.8455	108.616	316.699	601.338	TRUE	-1.34901	0.0282309	FALSE	-0.625411	0.669757	4	gradual_down	NA	NA	NA	NA	NA	NA
ENSG00000037280	FLT4	protein_coding	78.7513	64.6334	22.3913	122.267	20.9406	288.973	17.6393	68.614	72.5822	85.2335	55.8881	47.1022	TRUE	1.28805	0.028257	FALSE	0.785679	0.505769	5	gradual_up_high_HLD39	NA	NA	NA	NA	NA	NA
ENSG00000081870	HSPB11	protein_coding	176.047	187.147	106.583	170.459	96.8505	201.609	163.163	232.949	210.665	236.844	219.56	110.69	TRUE	0.719132	0.0282991	FALSE	0.312264	0.711232	2	gradual_up_high_HLD3	NA	NA	NA	NA	NA	NA
ENSG00000152760	TCTEX1D1	protein_coding	239.714	290.368	29.5565	209.727	32.7198	327.951	217.184	546.371	246.071	466.899	231.536	38.4668	TRUE	1.32568	0.0282991	FALSE	0.456999	0.749875	2	gradual_up_high_HLD3	NA	NA	NA	NA	NA	NA
ENSG00000074966	TXK	protein_coding	23.8051	11.5761	40.3043	27.6662	13.0879	29.5694	38.5859	18.6359	10.6218	15.0856	11.976	44.7471	TRUE	-1.05224	0.028302	FALSE	-1.01512	0.209217	4	gradual_down	NA	NA	NA	NA	NA	NA
ENSG00000154813	DPH3	protein_coding	267.861	157.242	448.721	190.986	365.152	266.124	231.515	183.818	236.335	214.97	204.923	446.686	TRUE	-0.798918	0.0283776	FALSE	-0.460483	0.581238	4	gradual_down	NA	NA	NA	NA	NA	NA
ENSG00000091972	CD200	protein_coding	31.8962	5.78806	9.85217	14.2793	11.7791	201.609	8.81964	36.4247	21.2436	24.1369	10.6453	6.28029	TRUE	1.404	0.0283998	FALSE	0.343561	0.801854	5	gradual_up_high_HLD39	NA	NA	NA	NA	NA	NA
ENSG00000128829	EIF2AK4	protein_coding	644.805	695.532	851.765	625.612	670.101	534.937	630.604	495.546	587.738	562.692	540.251	898.081	FALSE	-0.474543	0.0286358	FALSE	-0.328155	0.486619	NA	NA	NA	NA	NA	NA	NA	NA
ENSG00000228559		lincRNA	26.1812	5.78806	57.3217	28.5586	49.734	4.03219	23.1515	10.165	7.96633	11.3142	27.944	62.0179	TRUE	-1.35843	0.0286838	FALSE	-0.4895	0.770466	4	gradual_down	NA	NA	NA	NA	NA	NA
ENSG00000255029		lincRNA	2.76455	3.85871	0	0	2.61758	1.34406	0	4.23543	5.31089	9.05135	3.992	0	TRUE	1.11233	0.0286838	FALSE	0.67115	NA	2	gradual_up_high_HLD3	NA	NA	NA	NA	NA	NA
ENSG00000146221	TCTE1	protein_coding	195.246	208.37	33.1391	151.718	20.9406	227.147	142.217	415.073	331.045	329.62	238.19	50.2423	TRUE	1.28609	0.0287022	FALSE	0.704397	0.565752	2	gradual_up_high_HLD3	NA	NA	NA	NA	NA	NA
ENSG00000183317	EPHA10	protein_coding	24.3322	45.3398	7.16521	33.9134	6.54395	30.9134	15.4344	49.131	34.5208	12.8227	27.944	3.92518	TRUE	1.27366	0.0287221	FALSE	0.935607	0.376919	1	gradual_up	NA	NA	NA	NA	NA	NA
ENSG00000038532	CLEC16A	protein_coding	613.535	536.361	1164.35	516.733	551.001	495.959	617.375	462.509	554.988	601.16	561.542	686.907	TRUE	-0.599416	0.0287946	FALSE	-0.571058	0.228082	4	gradual_down	NA	NA	NA	NA	NA	NA
ENSG00000168758	SEMA4C	protein_coding	379.627	444.716	276.756	369.477	252.597	415.315	327.429	464.204	400.087	520.453	384.563	320.295	TRUE	0.518191	0.0288193	FALSE	0.143883	0.843856	1	gradual_up	NA	NA	NA	NA	NA	NA
ENSG00000070413	DGCR2	protein_coding	959.288	824.799	1166.14	896.027	1141.27	615.581	1099.15	709.012	903.736	847.81	1052.56	1296.09	TRUE	-0.532144	0.0288657	FALSE	-0.265146	0.655629	4	gradual_down	NA	NA	NA	NA	NA	NA
ENSG00000152582	SPEF2	protein_coding	752.33	736.049	151.365	574.742	151.82	854.824	670.292	1596.76	1048.02	1360.72	926.145	204.894	TRUE	1.23654	0.0288819	FALSE	0.533139	0.684864	2	gradual_up_high_HLD3	NA	NA	NA	NA	NA	NA
ENSG00000138160	KIF11	protein_coding	32.8404	36.6577	11.6435	29.4511	17.0143	28.2253	19.8442	41.5073	46.9129	46.011	61.2107	22.766	TRUE	1.03472	0.028928	FALSE	0.639244	0.532419	2	gradual_up_high_HLD3	NA	NA	NA	NA	NA	NA
ENSG00000100478	AP4S1	protein_coding	54.1053	49.1985	80.6087	41.053	49.734	64.515	69.4546	41.5073	32.7505	43.7482	38.5894	83.9989	TRUE	-0.680561	0.0291291	TRUE	-0.867553	0.0574432	4	gradual_down	NA	NA	NA	NA	NA	NA
ENSG00000144589	STK11IP	protein_coding	420.722	405.164	266.904	464.078	240.817	518.808	386.962	653.951	488.602	535.538	459.08	208.035	TRUE	0.774181	0.0291413	FALSE	0.426629	0.602813	2	gradual_up_high_HLD3	NA	NA	NA	NA	NA	NA
ENSG00000133424	LARGE	protein_coding	362.458	197.759	607.252	258.813	588.956	319.887	405.703	267.679	266.43	280.592	299.4	494.573	TRUE	-0.804681	0.0291449	FALSE	-0.394286	0.657554	4	gradual_down	NA	NA	NA	NA	NA	NA
ENSG00000129625	REEP5	protein_coding	897.54	837.34	1072.99	861.221	1054.88	751.331	1006.54	669.199	883.378	739.948	939.452	1056.66	FALSE	-0.402451	0.0291689	FALSE	-0.161507	0.744355	NA	NA	NA	NA	NA	NA	NA	NA
ENSG00000163749	CCDC158	protein_coding	9.11639	9.64677	0	4.46228	1.30879	21.505	6.61473	27.1068	7.08119	14.3313	6.65334	1.57007	TRUE	1.46276	0.0291689	FALSE	0.297716	0.842205	2	gradual_up_high_HLD3	NA	NA	NA	NA	NA	NA
ENSG00000087266	SH3BP2	protein_coding	288.389	466.904	240.035	257.92	244.744	356.177	208.364	320.199	308.917	266.261	286.094	216.67	TRUE	0.58529	0.0293098	FALSE	0.272426	0.687086	1	gradual_up	NA	NA	NA	NA	NA	NA
ENSG00000120279	MYCT1	protein_coding	57.2327	27.011	1.7913	28.5586	6.54395	115.589	31.9712	78.7791	73.4673	144.067	99.8001	21.981	TRUE	1.36748	0.029434	FALSE	0.466037	0.732881	2	gradual_up_high_HLD3	NA	NA	NA	NA	NA	NA
ENSG00000146476	C6orf211	protein_coding	299.524	156.278	460.365	284.694	383.476	202.953	331.839	189.747	257.578	274.558	337.99	415.284	TRUE	-0.737903	0.0294965	FALSE	-0.352622	0.669757	4	gradual_down	NA	NA	NA	NA	NA	NA
ENSG00000175104	TRAF6	protein_coding	161.355	135.055	232.869	130.299	129.57	130.374	155.446	158.405	158.442	150.856	142.381	251.212	TRUE	-0.549476	0.0294965	FALSE	-0.584939	0.152136	4	gradual_down	NA	NA	NA	NA	NA	NA
ENSG00000050344	NFE2L3	protein_coding	46.2428	64.6334	26.8696	35.6983	30.1022	75.2675	20.9466	43.2014	77.0079	68.6394	37.2587	29.0463	TRUE	0.98973	0.0295795	FALSE	0.736324	0.412856	1	gradual_up	NA	NA	NA	NA	NA	NA
ENSG00000136643	RPS6KC1	protein_coding	190.265	165.925	230.182	182.061	197.627	147.847	197.339	174.5	207.125	179.518	168.995	241.791	FALSE	-0.404929	0.0295822	FALSE	-0.189564	0.684864	NA	NA	NA	NA	NA	NA	NA	NA
ENSG00000167157	PRRX2	protein_coding	15.3318	9.64677	2.68696	12.4944	0	88.7081	1.10245	9.31795	18.5881	7.54279	14.6373	3.92518	TRUE	1.29055	0.0296172	FALSE	0.565004	0.565752	5	gradual_up_high_HLD39	NA	NA	NA	NA	NA	NA
ENSG00000160654	CD3G	protein_coding	3.94061	11.5761	0	3.56983	2.61758	5.37625	0	0.847087	5.31089	5.27995	7.98401	0.785036	TRUE	1.38887	0.0296172	FALSE	0.922007	0.30104	1	gradual_up	NA	NA	NA	NA	NA	NA
ENSG00000254872		lincRNA	41.1511	38.5871	12.5391	66.0418	11.7791	96.7725	18.7417	15.2476	18.5881	58.0795	99.8001	16.4858	TRUE	1.30406	0.0296172	FALSE	0.605859	0.639286	1	gradual_up	NA	NA	NA	NA	NA	NA
ENSG00000198513	ATL1	protein_coding	64.9585	109.009	8.95652	50.87	19.6319	63.1709	45.2006	62.6844	135.428	110.879	85.1627	23.5511	TRUE	1.22264	0.0296774	FALSE	0.935351	0.364703	2	gradual_up_high_HLD3	NA	NA	NA	NA	NA	NA
ENSG00000137693	YAP1	protein_coding	1387.74	1053.43	2010.74	1208.39	1692.27	1362.88	1498.24	1008.03	1146.27	1270.21	1294.74	1720.01	TRUE	-0.522399	0.0297277	FALSE	-0.355042	0.49984	4	gradual_down	NA	NA	NA	NA	NA	NA
ENSG00000225484		lincRNA	65.746	55.9513	94.9391	54.4399	85.0714	53.7625	71.6595	55.9077	61.0752	45.2567	57.2187	87.9241	TRUE	-0.636263	0.0297372	FALSE	-0.341916	0.615846	4	gradual_down	NA	NA	NA	NA	NA	NA
ENSG00000151224	MAT1A	protein_coding	110.332	92.609	9.85217	109.772	34.0285	174.728	100.323	254.973	123.921	201.393	97.1388	14.9157	TRUE	1.30013	0.0297749	FALSE	0.64388	0.6063	2	gradual_up_high_HLD3	NA	NA	NA	NA	NA	NA
ENSG00000175920	DOK7	protein_coding	24.032	48.2339	11.6435	15.1718	10.4703	36.2897	15.4344	60.9902	20.3584	36.2054	7.98401	1.57007	TRUE	1.34488	0.0297749	FALSE	0.399671	0.790363	1	gradual_up	NA	NA	NA	NA	NA	NA
ENSG00000163885	CCDC37	protein_coding	775.451	726.402	163.904	697.009	150.511	1290.3	747.464	1673.84	706.348	1313.2	992.678	68.2981	TRUE	1.30192	0.0297749	FALSE	0.406554	0.785876	2	gradual_up_high_HLD3	NA	NA	NA	NA	NA	NA
ENSG00000198879	SFMBT2	protein_coding	122.574	193.9	94.9391	149.933	94.2329	133.062	91.5037	154.17	148.705	137.279	101.131	49.4573	TRUE	0.797949	0.0297921	FALSE	0.664769	0.336897	1	gradual_up	SFMBT2	Scm-like with four mbt domains 2	Histone modification read, Polycomb group (PcG) protein, TF	#	H3K9me2, H3K9me3, H3K27me3, H4K20me2, H4K20me3	H3, H4
ENSG00000111962	UST	protein_coding	243.822	113.832	669.947	185.631	263.067	247.308	135.602	120.286	147.82	174.993	186.294	437.265	TRUE	-1.07117	0.0297921	FALSE	-0.84695	0.366959	4	gradual_down	NA	NA	NA	NA	NA	NA
ENSG00000039139	DNAH5	protein_coding	1673.77	1895.59	1003.13	1472.55	965.887	2049.7	1281.05	2268.5	2863.45	2716.91	1272.12	622.534	TRUE	0.931298	0.0297921	FALSE	0.73249	0.376904	2	gradual_up_high_HLD3	NA	NA	NA	NA	NA	NA
ENSG00000127838	PNKD	protein_coding	1009	663.698	1472.45	1038.82	1314.03	686.816	1058.36	834.38	822.303	893.821	1033.93	1280.39	TRUE	-0.598594	0.0297921	FALSE	-0.249713	0.728689	4	gradual_down	NA	NA	NA	NA	NA	NA
ENSG00000100106	TRIOBP	protein_coding	203.433	165.925	264.217	169.567	230.347	185.481	233.72	186.359	184.111	178.764	198.27	241.006	FALSE	-0.422313	0.0297921	FALSE	-0.339506	0.376904	NA	NA	NA	NA	NA	NA	NA	NA
ENSG00000104960	PTOV1	protein_coding	884.062	1002.3	764.887	953.144	798.362	1006.7	836.763	1107.14	831.154	870.438	950.097	603.693	FALSE	0.417571	0.0297921	FALSE	0.223954	0.624154	NA	NA	NA	NA	NA	NA	NA	NA
ENSG00000072840	EVC	protein_coding	327.705	291.333	335.869	348.058	365.152	294.35	371.527	260.903	283.247	309.254	222.222	522.834	TRUE	-0.550473	0.0297921	FALSE	-0.292828	0.625034	4	gradual_down	NA	NA	NA	NA	NA	NA
ENSG00000198843		protein_coding	556.256	498.738	657.408	525.657	598.117	485.207	593.121	431.167	601.901	519.698	556.219	651.58	FALSE	-0.345264	0.0297921	FALSE	-0.139819	0.742945	NA	NA	NA	NA	NA	NA	NA	NA
ENSG00000113758	DBN1	protein_coding	166.827	277.827	105.687	193.663	104.703	291.662	77.1718	163.488	219.517	138.033	146.373	116.97	TRUE	0.897008	0.0298374	FALSE	0.677092	0.411389	1	gradual_up	NA	NA	NA	NA	NA	NA
ENSG00000138592	USP8	protein_coding	769.529	575.912	911.773	655.956	956.726	665.311	847.787	595.502	741.754	747.491	735.859	1030.75	FALSE	-0.473204	0.0298596	FALSE	-0.239139	0.652958	NA	NA	NA	NA	NA	NA	NA	NA
ENSG00000130511	SSBP4	protein_coding	686.913	775.601	412	663.988	374.314	884.393	703.366	947.89	793.978	841.021	859.611	299.884	TRUE	0.796048	0.0298596	FALSE	0.335357	0.722774	2	gradual_up_high_HLD3	NA	NA	NA	NA	NA	NA
ENSG00000224186	C5orf66	protein_coding	6.01967	5.78806	2.68696	4.46228	2.61758	10.7525	0	20.3301	7.08119	9.05135	2.66134	0.785036	TRUE	1.45405	0.0298596	FALSE	0.742887	0.509638	2	gradual_up_high_HLD3	NA	NA	NA	NA	NA	NA
ENSG00000079308	TNS1	protein_coding	1767.02	1167.26	1712.49	1747.43	1899.05	1634.38	2268.85	1450.21	1658.77	1572.67	1768.46	2557.65	TRUE	-0.504653	0.0298596	FALSE	-0.289767	0.589038	4	gradual_down	NA	NA	NA	NA	NA	NA
ENSG00000132139	GAS2L2	protein_coding	420.778	344.39	58.2174	329.317	83.7626	682.784	379.244	842.851	607.212	715.811	522.952	62.0179	TRUE	1.28462	0.0298596	FALSE	0.625342	0.618982	2	gradual_up_high_HLD3	NA	NA	NA	NA	NA	NA
ENSG00000117477	CCDC181	protein_coding	191.221	182.324	53.7391	134.761	71.9835	291.662	151.036	271.068	339.012	282.1	231.536	94.2043	TRUE	1.0839	0.0298596	FALSE	0.674677	0.530523	2	gradual_up_high_HLD3	NA	NA	NA	NA	NA	NA
ENSG00000183323	CCDC125	protein_coding	315.067	304.838	124.496	278.447	180.613	342.736	262.384	520.111	461.162	481.984	312.707	196.259	TRUE	0.896578	0.0298701	FALSE	0.567929	0.531761	2	gradual_up_high_HLD3	NA	NA	NA	NA	NA	NA
ENSG00000174567	GOLT1A	protein_coding	124.452	52.0926	197.939	116.912	230.347	104.837	145.524	81.3203	75.2376	76.1822	106.453	182.128	TRUE	-0.935983	0.0299123	FALSE	-0.277476	0.827832	4	gradual_down	NA	NA	NA	NA	NA	NA
ENSG00000155465	SLC7A7	protein_coding	39.0124	39.5518	9.85217	25.8813	88.9977	36.2897	22.0491	23.7184	69.0416	62.6052	38.5894	12.5606	TRUE	1.09021	0.0299123	TRUE	1.54512	0.0195824	6	up_high_HLD34	NA	NA	NA	NA	NA	NA
ENSG00000186529	CYP4F3	protein_coding	5.22836	15.4348	0	3.56983	0	9.40844	2.20491	7.62378	6.19604	8.29707	3.992	0.785036	TRUE	1.49952	0.0299123	FALSE	0.59923	0.589905	1	gradual_up	NA	NA	NA	NA	NA	NA
[truncated: 23,725 more rows]
