# Supplementary material for: Epigenetic dysregulation of IRF9 drives excessive interferon signaling in COPD
Source: EMBO Mol Med. 2026 Feb 23;18(4):1202–34. doi: 10.1038/s44321-026-00386-9 (PMC13083945; doi:10.1038/s44321-026-00386-9)
Supplement: Supplementary file 10 — Datset EV7 [file 44321_2026_386_MOESM10_ESM.xlsx]

## Sheet: Legend
Dataset EV7:
Functional annotation of differentially expressed genes
Metascape generated output
Enrichment:
column	description
GroupID	The cluster identifier assigned by Metascape's automatic grouping algorithm. Metascape clusters related/redundant enriched terms together using similarities (Kappa score >0.3) to reduce redundancy and present the top groups
Category	The ontology database or gene set collection source for the enriched term
Term	The specific ontology term ID or pathway identifier from the source database
Description	The human-readable name or description of the biological process, pathway, or gene set
LogP	The log₁₀ transformation of the enrichment p-value
Log(q-value)	The log₁₀ of the Benjamini-Hochberg FDR-corrected p-value
InTerm_InList	The overlap statistics: The first number represents differentially expressed genes that are annotated to this term, while the second number represents the total genes annotated to this term in the database
ClusterAnalysis:
enrichment statistics and results for each cluster

## Sheet: Enrichment
GroupID	Category	Term	Description	LogP	Log(q-value)	InTerm_InList	Genes	Symbols
1_Summary	Reactome Gene Sets	R-HSA-1474244	Extracellular matrix organization	-33.5359	-30.129	49/234	655,667,1290,1294,1296,1307,1515,2199,2200,3676,3678,3679,3683,3684,3687,3689,3690,3691,3693,3695,3696,3791,3915,4015,4016,4052,4053,4237,4312,4316,4319,4320,4326,4684,5118,5578,6696,7042,7092,7837,50859,64175,80781,83700,84171,84570,140766,255631,340267	BMP7,DST,COL5A2,COL7A1,COL8A2,COL16A1,CTSV,FBLN2,FBN1,ITGA4,ITGA5,ITGA7,ITGAL,ITGAM,ITGAX,ITGB2,ITGB3,ITGB4,ITGB5,ITGB7,ITGB8,KDR,LAMC1,LOX,LOXL1,LTBP1,LTBP2,MFAP2,MMP1,MMP7,MMP10,MMP11,MMP17,NCAM1,PCOLCE,PRKCA,SPP1,TGFB2,TLL1,PXDN,SPOCK3,P3H1,COL18A1,JAM3,LOXL4,COL25A1,ADAMTS14,COL24A1,COL28A1
1_Member	Reactome Gene Sets	R-HSA-1474244	Extracellular matrix organization	-33.5359	-30.129	49/234	655,667,1290,1294,1296,1307,1515,2199,2200,3676,3678,3679,3683,3684,3687,3689,3690,3691,3693,3695,3696,3791,3915,4015,4016,4052,4053,4237,4312,4316,4319,4320,4326,4684,5118,5578,6696,7042,7092,7837,50859,64175,80781,83700,84171,84570,140766,255631,340267	BMP7,DST,COL5A2,COL7A1,COL8A2,COL16A1,CTSV,FBLN2,FBN1,ITGA4,ITGA5,ITGA7,ITGAL,ITGAM,ITGAX,ITGB2,ITGB3,ITGB4,ITGB5,ITGB7,ITGB8,KDR,LAMC1,LOX,LOXL1,LTBP1,LTBP2,MFAP2,MMP1,MMP7,MMP10,MMP11,MMP17,NCAM1,PCOLCE,PRKCA,SPP1,TGFB2,TLL1,PXDN,SPOCK3,P3H1,COL18A1,JAM3,LOXL4,COL25A1,ADAMTS14,COL24A1,COL28A1
1_Member	Reactome Gene Sets	R-HSA-216083	Integrin cell surface interactions	-16.9675	-14.7367	20/68	1290,1294,1296,1307,2200,3676,3678,3679,3683,3684,3687,3689,3690,3693,3695,3696,3791,6696,80781,83700	COL5A2,COL7A1,COL8A2,COL16A1,FBN1,ITGA4,ITGA5,ITGA7,ITGAL,ITGAM,ITGAX,ITGB2,ITGB3,ITGB5,ITGB7,ITGB8,KDR,SPP1,COL18A1,JAM3
1_Member	Reactome Gene Sets	R-HSA-1566948	Elastic fibre formation	-13.2291	-11.1233	14/40	655,2199,2200,3678,3690,3693,3696,4015,4016,4052,4053,4237,7042,84171	BMP7,FBLN2,FBN1,ITGA5,ITGB3,ITGB5,ITGB8,LOX,LOXL1,LTBP1,LTBP2,MFAP2,TGFB2,LOXL4
2_Summary	Reactome Gene Sets	R-HSA-913531	Interferon Signaling	-24.217	-21.1111	36/176	684,816,2537,2633,3118,3120,3134,3135,3429,3458,3663,3665,4599,4600,4684,4938,4939,4940,5696,5770,5781,6773,9636,9830,10346,10379,10612,11074,23650,25939,51127,54739,80128,115361,115362,163351,240,920,942,1399,2534,2939,3553,3556,3557,3569,3587,3667,3684,3687,3689,3845,4312,5336,6850,7124,7189,7409,7525,7867,9846	BST2,CAMK2B,IFI6,GBP1,HLA-DQA2,HLA-DQB2,HLA-F,HLA-G,IFI27,IFNG,IRF5,IRF7,MX1,MX2,NCAM1,OAS1,OAS2,OAS3,PSMB8,PTPN1,PTPN11,STAT2,ISG15,TRIM14,TRIM22,IRF9,TRIM3,TRIM31,TRIM29,SAMHD1,TRIM17,XAF1,TRIM46,GBP4,GBP5,GBP6,ALOX5,CD4,CD86,CRKL,FYN,GSTA2,IL1B,IL1RAP,IL1RN,IL6,IL10RA,IRS1,ITGAM,ITGAX,ITGB2,KRAS,MMP1,PLCG2,SYK,TNF,TRAF6,VAV1,YES1,MAPKAPK3,GAB2
2_Member	Reactome Gene Sets	R-HSA-913531	Interferon Signaling	-24.217	-21.1111	36/176	684,816,2537,2633,3118,3120,3134,3135,3429,3458,3663,3665,4599,4600,4684,4938,4939,4940,5696,5770,5781,6773,9636,9830,10346,10379,10612,11074,23650,25939,51127,54739,80128,115361,115362,163351	BST2,CAMK2B,IFI6,GBP1,HLA-DQA2,HLA-DQB2,HLA-F,HLA-G,IFI27,IFNG,IRF5,IRF7,MX1,MX2,NCAM1,OAS1,OAS2,OAS3,PSMB8,PTPN1,PTPN11,STAT2,ISG15,TRIM14,TRIM22,IRF9,TRIM3,TRIM31,TRIM29,SAMHD1,TRIM17,XAF1,TRIM46,GBP4,GBP5,GBP6
2_Member	Reactome Gene Sets	R-HSA-1280215	Cytokine Signaling in Immune system	-23.8088	-20.8791	61/597	240,684,816,920,942,1399,2534,2537,2633,2939,3118,3120,3134,3135,3429,3458,3553,3556,3557,3569,3587,3663,3665,3667,3684,3687,3689,3845,4312,4599,4600,4684,4938,4939,4940,5336,5696,5770,5781,6773,6850,7124,7189,7409,7525,7867,9636,9830,9846,10346,10379,10612,11074,23650,25939,51127,54739,80128,115361,115362,163351	ALOX5,BST2,CAMK2B,CD4,CD86,CRKL,FYN,IFI6,GBP1,GSTA2,HLA-DQA2,HLA-DQB2,HLA-F,HLA-G,IFI27,IFNG,IL1B,IL1RAP,IL1RN,IL6,IL10RA,IRF5,IRF7,IRS1,ITGAM,ITGAX,ITGB2,KRAS,MMP1,MX1,MX2,NCAM1,OAS1,OAS2,OAS3,PLCG2,PSMB8,PTPN1,PTPN11,STAT2,SYK,TNF,TRAF6,VAV1,YES1,MAPKAPK3,ISG15,TRIM14,GAB2,TRIM22,IRF9,TRIM3,TRIM31,TRIM29,SAMHD1,TRIM17,XAF1,TRIM46,GBP4,GBP5,GBP6
2_Member	Reactome Gene Sets	R-HSA-877300	Interferon gamma signaling	-22.7209	-19.9161	26/83	816,2633,3118,3120,3134,3135,3458,3663,3665,4684,4938,4939,4940,5770,5781,9830,10346,10379,10612,11074,23650,51127,80128,115361,115362,163351	CAMK2B,GBP1,HLA-DQA2,HLA-DQB2,HLA-F,HLA-G,IFNG,IRF5,IRF7,NCAM1,OAS1,OAS2,OAS3,PTPN1,PTPN11,TRIM14,TRIM22,IRF9,TRIM3,TRIM31,TRIM29,TRIM17,TRIM46,GBP4,GBP5,GBP6
2_Member	Reactome Gene Sets	R-HSA-909733	Interferon alpha/beta signaling	-18.5297	-16.0259	20/58	684,2537,3134,3135,3429,3663,3665,4599,4600,4938,4939,4940,5696,5770,5781,6773,9636,10379,25939,54739	BST2,IFI6,HLA-F,HLA-G,IFI27,IRF5,IRF7,MX1,MX2,OAS1,OAS2,OAS3,PSMB8,PTPN1,PTPN11,STAT2,ISG15,IRF9,SAMHD1,XAF1
3_Summary	Reactome Gene Sets	R-HSA-211859	Biological oxidations	-20.9668	-18.2589	32/163	9,26,131,218,670,874,1548,1549,1553,1565,1572,1573,1580,1591,1595,2232,2327,2328,2687,2938,2939,4051,8648,10499,29785,54498,54578,54658,54905,66002,124975,219970	NAT1,AOC1,ADH7,ALDH3A1,BPHL,CBR3,CYP2A6,CYP2A7,CYP2A13,CYP2D6,CYP2F1,CYP2J2,CYP4B1,CYP24A1,CYP51A1,FDXR,FMO2,FMO3,GGT5,GSTA1,GSTA2,CYP4F3,NCOA1,NCOA2,CYP2S1,SMOX,UGT1A6,UGT1A1,CYP2W1,CYP4F12,GGT6,GLYATL2
3_Member	Reactome Gene Sets	R-HSA-211859	Biological oxidations	-20.9668	-18.2589	32/163	9,26,131,218,670,874,1548,1549,1553,1565,1572,1573,1580,1591,1595,2232,2327,2328,2687,2938,2939,4051,8648,10499,29785,54498,54578,54658,54905,66002,124975,219970	NAT1,AOC1,ADH7,ALDH3A1,BPHL,CBR3,CYP2A6,CYP2A7,CYP2A13,CYP2D6,CYP2F1,CYP2J2,CYP4B1,CYP24A1,CYP51A1,FDXR,FMO2,FMO3,GGT5,GSTA1,GSTA2,CYP4F3,NCOA1,NCOA2,CYP2S1,SMOX,UGT1A6,UGT1A1,CYP2W1,CYP4F12,GGT6,GLYATL2
3_Member	Reactome Gene Sets	R-HSA-211945	Phase I - Functionalization of compounds	-19.935	-17.3063	24/84	26,131,218,670,874,1548,1549,1553,1565,1572,1573,1580,1591,1595,2232,2327,2328,4051,8648,10499,29785,54498,54905,66002	AOC1,ADH7,ALDH3A1,BPHL,CBR3,CYP2A6,CYP2A7,CYP2A13,CYP2D6,CYP2F1,CYP2J2,CYP4B1,CYP24A1,CYP51A1,FDXR,FMO2,FMO3,CYP4F3,NCOA1,NCOA2,CYP2S1,SMOX,CYP2W1,CYP4F12
3_Member	Reactome Gene Sets	R-HSA-211935	Fatty acids	-11.1308	-9.15532	8/11	1549,1553,1565,1572,1573,1580,4051,66002	CYP2A7,CYP2A13,CYP2D6,CYP2F1,CYP2J2,CYP4B1,CYP4F3,CYP4F12
3_Member	Reactome Gene Sets	R-HSA-211981	Xenobiotics	-8.12272	-6.33909	8/21	1548,1549,1553,1565,1572,1573,29785,54905	CYP2A6,CYP2A7,CYP2A13,CYP2D6,CYP2F1,CYP2J2,CYP2S1,CYP2W1
3_Member	Reactome Gene Sets	R-HSA-211999	CYP2E1 reactions	-7.3602	-5.63456	6/11	1548,1549,1553,1565,1572,29785	CYP2A6,CYP2A7,CYP2A13,CYP2D6,CYP2F1,CYP2S1
3_Member	Reactome Gene Sets	R-HSA-211958	Miscellaneous substrates	-6.59254	-4.90994	5/8	1565,1580,4051,29785,54905	CYP2D6,CYP4B1,CYP4F3,CYP2S1,CYP2W1
4_Summary	Reactome Gene Sets	R-HSA-381426	Regulation of Insulin-like Growth Factor (IGF) transport and uptake by Insulin-like Growth Factor Binding Proteins (IGFBPs)	-19.0634	-16.5017	25/101	338,1000,1114,1356,2153,2200,2621,3486,3488,3490,3569,3915,3956,4052,4312,6696,7018,7466,7857,11098,11167,26085,51280,54972,80341	APOB,CDH2,CHGB,CP,F5,FBN1,GAS6,IGFBP3,IGFBP5,IGFBP7,IL6,LAMC1,LGALS1,LTBP1,MMP1,SPP1,TF,WFS1,SCG2,PRSS23,FSTL1,KLK13,GOLM1,TMEM132A,BPIFB2
4_Member	Reactome Gene Sets	R-HSA-381426	Regulation of Insulin-like Growth Factor (IGF) transport and uptake by Insulin-like Growth Factor Binding Proteins (IGFBPs)	-19.0634	-16.5017	25/101	338,1000,1114,1356,2153,2200,2621,3486,3488,3490,3569,3915,3956,4052,4312,6696,7018,7466,7857,11098,11167,26085,51280,54972,80341	APOB,CDH2,CHGB,CP,F5,FBN1,GAS6,IGFBP3,IGFBP5,IGFBP7,IL6,LAMC1,LGALS1,LTBP1,MMP1,SPP1,TF,WFS1,SCG2,PRSS23,FSTL1,KLK13,GOLM1,TMEM132A,BPIFB2
4_Member	Reactome Gene Sets	R-HSA-8957275	Post-translational protein phosphorylation	-18.0331	-15.6644	23/89	338,1000,1114,1356,2153,2200,2621,3486,3488,3490,3569,3915,3956,4052,6696,7018,7466,7857,11098,11167,51280,54972,80341	APOB,CDH2,CHGB,CP,F5,FBN1,GAS6,IGFBP3,IGFBP5,IGFBP7,IL6,LAMC1,LGALS1,LTBP1,SPP1,TF,WFS1,SCG2,PRSS23,FSTL1,GOLM1,TMEM132A,BPIFB2
5_Summary	Reactome Gene Sets	R-HSA-5173105	O-linked glycosylation	-18.4283	-15.9757	24/96	2650,4585,4588,6484,9245,10071,10331,10417,11093,11173,11174,11226,23275,56667,79623,81794,92949,94025,118430,140766,146712,170691,200958,727897,3955,4854,2534,5336,6850	GCNT1,MUC4,MUC6,ST3GAL4,GCNT3,MUC12,B3GNT3,SPON2,ADAMTS13,ADAMTS7,ADAMTS6,GALNT6,POFUT2,MUC13,GALNT14,ADAMTS10,ADAMTSL1,MUC16,MUCL1,ADAMTS14,B3GNTL1,ADAMTS17,MUC20,MUC5B,LFNG,NOTCH3,FYN,PLCG2,SYK
5_Member	Reactome Gene Sets	R-HSA-5173105	O-linked glycosylation	-18.4283	-15.9757	24/96	2650,4585,4588,6484,9245,10071,10331,10417,11093,11173,11174,11226,23275,56667,79623,81794,92949,94025,118430,140766,146712,170691,200958,727897	GCNT1,MUC4,MUC6,ST3GAL4,GCNT3,MUC12,B3GNT3,SPON2,ADAMTS13,ADAMTS7,ADAMTS6,GALNT6,POFUT2,MUC13,GALNT14,ADAMTS10,ADAMTSL1,MUC16,MUCL1,ADAMTS14,B3GNTL1,ADAMTS17,MUC20,MUC5B
5_Member	Reactome Gene Sets	R-HSA-3906995	Diseases associated with O-glycosylation of proteins	-15.6394	-13.463	18/59	3955,4585,4588,4854,10071,10417,11093,11173,11174,56667,81794,92949,94025,118430,140766,170691,200958,727897	LFNG,MUC4,MUC6,NOTCH3,MUC12,SPON2,ADAMTS13,ADAMTS7,ADAMTS6,MUC13,ADAMTS10,ADAMTSL1,MUC16,MUCL1,ADAMTS14,ADAMTS17,MUC20,MUC5B
5_Member	Reactome Gene Sets	R-HSA-5621480	Dectin-2 family	-12.8791	-10.8147	11/21	2534,4585,4588,5336,6850,10071,56667,94025,118430,200958,727897	FYN,MUC4,MUC6,PLCG2,SYK,MUC12,MUC13,MUC16,MUCL1,MUC20,MUC5B
5_Member	Reactome Gene Sets	R-HSA-913709	O-linked glycosylation of mucins	-12.4488	-10.4221	15/54	2650,4585,4588,6484,9245,10071,10331,11226,56667,79623,94025,118430,146712,200958,727897	GCNT1,MUC4,MUC6,ST3GAL4,GCNT3,MUC12,B3GNT3,GALNT6,MUC13,GALNT14,MUC16,MUCL1,B3GNTL1,MUC20,MUC5B
5_Member	Reactome Gene Sets	R-HSA-5083625	Defective GALNT3 causes HFTC	-9.57297	-7.6846	8/15	4585,4588,10071,56667,94025,118430,200958,727897	MUC4,MUC6,MUC12,MUC13,MUC16,MUCL1,MUC20,MUC5B
5_Member	Reactome Gene Sets	R-HSA-5083632	Defective C1GALT1C1 causes TNPS	-9.57297	-7.6846	8/15	4585,4588,10071,56667,94025,118430,200958,727897	MUC4,MUC6,MUC12,MUC13,MUC16,MUCL1,MUC20,MUC5B
5_Member	Reactome Gene Sets	R-HSA-5083636	Defective GALNT12 causes CRCS1	-9.57297	-7.6846	8/15	4585,4588,10071,56667,94025,118430,200958,727897	MUC4,MUC6,MUC12,MUC13,MUC16,MUCL1,MUC20,MUC5B
5_Member	Reactome Gene Sets	R-HSA-977068	Termination of O-glycan biosynthesis	-9.40701	-7.55643	9/22	4585,4588,6484,10071,56667,94025,118430,200958,727897	MUC4,MUC6,ST3GAL4,MUC12,MUC13,MUC16,MUCL1,MUC20,MUC5B
6_Summary	Reactome Gene Sets	R-HSA-6805567	Keratinization	-18.027	-15.6644	20/61	1825,3713,3852,3853,3854,3868,3872,5046,5317,5318,6698,6703,23254,25984,26085,43847,43849,83896,125115,144501	DSC3,IVL,KRT5,KRT6A,KRT6B,KRT16,KRT17,PCSK6,PKP1,PKP2,SPRR1A,SPRR2D,KAZN,KRT23,KLK13,KLK14,KLK12,KRTAP3-1,KRT40,KRT80
6_Member	Reactome Gene Sets	R-HSA-6805567	Keratinization	-18.027	-15.6644	20/61	1825,3713,3852,3853,3854,3868,3872,5046,5317,5318,6698,6703,23254,25984,26085,43847,43849,83896,125115,144501	DSC3,IVL,KRT5,KRT6A,KRT6B,KRT16,KRT17,PCSK6,PKP1,PKP2,SPRR1A,SPRR2D,KAZN,KRT23,KLK13,KLK14,KLK12,KRTAP3-1,KRT40,KRT80
6_Member	Reactome Gene Sets	R-HSA-6809371	Formation of the cornified envelope	-17.3058	-15.0128	19/57	1825,3713,3852,3853,3854,3868,3872,5046,5317,5318,6698,6703,23254,25984,26085,43847,43849,125115,144501	DSC3,IVL,KRT5,KRT6A,KRT6B,KRT16,KRT17,PCSK6,PKP1,PKP2,SPRR1A,SPRR2D,KAZN,KRT23,KLK13,KLK14,KLK12,KRT40,KRT80
7_Summary	Reactome Gene Sets	R-HSA-9748784	Drug ADME	-17.9921	-15.6644	21/70	9,100,1565,2687,2938,2939,3291,4363,7409,7498,8714,9153,10057,10451,28234,54578,54658,55315,64078,124975,219970	NAT1,ADA,CYP2D6,GGT5,GSTA1,GSTA2,HSD11B2,ABCC1,VAV1,XDH,ABCC3,SLC28A2,ABCC5,VAV3,SLCO1B3,UGT1A6,UGT1A1,SLC29A3,SLC28A3,GGT6,GLYATL2
7_Member	Reactome Gene Sets	R-HSA-9748784	Drug ADME	-17.9921	-15.6644	21/70	9,100,1565,2687,2938,2939,3291,4363,7409,7498,8714,9153,10057,10451,28234,54578,54658,55315,64078,124975,219970	NAT1,ADA,CYP2D6,GGT5,GSTA1,GSTA2,HSD11B2,ABCC1,VAV1,XDH,ABCC3,SLC28A2,ABCC5,VAV3,SLCO1B3,UGT1A6,UGT1A1,SLC29A3,SLC28A3,GGT6,GLYATL2
7_Member	Reactome Gene Sets	R-HSA-9753281	Paracetamol ADME	-8.32271	-6.52861	8/20	9,2687,4363,8714,10057,54578,54658,124975	NAT1,GGT5,ABCC1,ABCC3,ABCC5,UGT1A6,UGT1A1,GGT6
7_Member	Reactome Gene Sets	R-HSA-9748787	Azathioprine ADME	-7.93471	-6.1613	8/22	2938,2939,7409,7498,9153,10057,10451,64078	GSTA1,GSTA2,VAV1,XDH,SLC28A2,ABCC5,VAV3,SLC28A3
8_Summary	Reactome Gene Sets	R-HSA-163125	Post-translational modification: synthesis of GPI-anchored proteins	-17.2556	-14.9949	20/66	1048,1087,4061,4062,5067,8000,8581,8875,8876,10942,27076,50863,53942,116372,130576,135228,137797,257194,284348,353091	CEACAM5,CEACAM7,LY6E,LY6H,CNTN3,PSCA,LY6D,VNN2,VNN1,PRSS21,LYPD3,NTM,CNTN5,LYPD1,LYPD6B,CD109,LYPD2,NEGR1,LYPD5,RAET1G
8_Member	Reactome Gene Sets	R-HSA-163125	Post-translational modification: synthesis of GPI-anchored proteins	-17.2556	-14.9949	20/66	1048,1087,4061,4062,5067,8000,8581,8875,8876,10942,27076,50863,53942,116372,130576,135228,137797,257194,284348,353091	CEACAM5,CEACAM7,LY6E,LY6H,CNTN3,PSCA,LY6D,VNN2,VNN1,PRSS21,LYPD3,NTM,CNTN5,LYPD1,LYPD6B,CD109,LYPD2,NEGR1,LYPD5,RAET1G
9_Summary	Reactome Gene Sets	R-HSA-1474290	Collagen formation	-16.2916	-14.0888	20/73	667,1290,1294,1296,1307,1515,3691,4015,4016,4316,5118,7092,7837,64175,80781,84171,84570,140766,255631,340267	DST,COL5A2,COL7A1,COL8A2,COL16A1,CTSV,ITGB4,LOX,LOXL1,MMP7,PCOLCE,TLL1,PXDN,P3H1,COL18A1,LOXL4,COL25A1,ADAMTS14,COL24A1,COL28A1
9_Member	Reactome Gene Sets	R-HSA-1474290	Collagen formation	-16.2916	-14.0888	20/73	667,1290,1294,1296,1307,1515,3691,4015,4016,4316,5118,7092,7837,64175,80781,84171,84570,140766,255631,340267	DST,COL5A2,COL7A1,COL8A2,COL16A1,CTSV,ITGB4,LOX,LOXL1,MMP7,PCOLCE,TLL1,PXDN,P3H1,COL18A1,LOXL4,COL25A1,ADAMTS14,COL24A1,COL28A1
9_Member	Reactome Gene Sets	R-HSA-2022090	Assembly of collagen fibrils and other multimeric structures	-13.2959	-11.1678	15/48	667,1290,1294,1296,1515,3691,4015,4016,4316,5118,7092,7837,80781,84171,255631	DST,COL5A2,COL7A1,COL8A2,CTSV,ITGB4,LOX,LOXL1,MMP7,PCOLCE,TLL1,PXDN,COL18A1,LOXL4,COL24A1
9_Member	Reactome Gene Sets	R-HSA-2243919	Crosslinking of collagen fibrils	-6.5714	-4.89692	6/14	4015,4016,5118,7092,7837,84171	LOX,LOXL1,PCOLCE,TLL1,PXDN,LOXL4
10_Summary	Reactome Gene Sets	R-HSA-109582	Hemostasis	-14.7995	-12.6479	44/495	338,490,493,1048,1794,2153,2534,2621,2776,3676,3678,3683,3684,3687,3689,3690,3708,3709,3710,3797,3845,4312,5152,5336,5525,5526,5529,5578,5592,5593,5770,5781,5880,5906,6850,7018,7042,7409,7525,8654,10451,83700,84617,135228	APOB,ATP2B1,ATP2B4,CEACAM5,DOCK2,F5,FYN,GAS6,GNAQ,ITGA4,ITGA5,ITGAL,ITGAM,ITGAX,ITGB2,ITGB3,ITPR1,ITPR2,ITPR3,KIF3C,KRAS,MMP1,PDE9A,PLCG2,PPP2R5A,PPP2R5B,PPP2R5E,PRKCA,PRKG1,PRKG2,PTPN1,PTPN11,RAC2,RAP1A,SYK,TF,TGFB2,VAV1,YES1,PDE5A,VAV3,JAM3,TUBB6,CD109
10_Member	Reactome Gene Sets	R-HSA-109582	Hemostasis	-14.7995	-12.6479	44/495	338,490,493,1048,1794,2153,2534,2621,2776,3676,3678,3683,3684,3687,3689,3690,3708,3709,3710,3797,3845,4312,5152,5336,5525,5526,5529,5578,5592,5593,5770,5781,5880,5906,6850,7018,7042,7409,7525,8654,10451,83700,84617,135228	APOB,ATP2B1,ATP2B4,CEACAM5,DOCK2,F5,FYN,GAS6,GNAQ,ITGA4,ITGA5,ITGAL,ITGAM,ITGAX,ITGB2,ITGB3,ITPR1,ITPR2,ITPR3,KIF3C,KRAS,MMP1,PDE9A,PLCG2,PPP2R5A,PPP2R5B,PPP2R5E,PRKCA,PRKG1,PRKG2,PTPN1,PTPN11,RAC2,RAP1A,SYK,TF,TGFB2,VAV1,YES1,PDE5A,VAV3,JAM3,TUBB6,CD109
10_Member	Reactome Gene Sets	R-HSA-202733	Cell surface interactions at the vascular wall	-9.00024	-7.17315	16/105	338,1048,2534,2621,3676,3678,3683,3684,3687,3689,3690,3845,4312,5781,7525,83700	APOB,CEACAM5,FYN,GAS6,ITGA4,ITGA5,ITGAL,ITGAM,ITGAX,ITGB2,ITGB3,KRAS,MMP1,PTPN11,YES1,JAM3
11_Summary	Reactome Gene Sets	R-HSA-6803157	Antimicrobial peptides	-12.9048	-10.8202	12/27	920,1113,1235,1672,4057,51297,57115,57119,80341,92747,140683,245937	CD4,CHGA,CCR6,DEFB1,LTF,BPIFA1,PGLYRP4,EPPIN,BPIFB2,BPIFB1,BPIFA2,DEFB124
11_Member	Reactome Gene Sets	R-HSA-6803157	Antimicrobial peptides	-12.9048	-10.8202	12/27	920,1113,1235,1672,4057,51297,57115,57119,80341,92747,140683,245937	CD4,CHGA,CCR6,DEFB1,LTF,BPIFA1,PGLYRP4,EPPIN,BPIFB2,BPIFB1,BPIFA2,DEFB124
12_Summary	Reactome Gene Sets	R-HSA-1280218	Adaptive Immune System	-12.8593	-10.8142	48/657	916,917,920,942,1515,2214,2533,2534,3118,3120,3134,3135,3676,3683,3689,3693,3695,3702,3708,3709,3710,3797,3845,3903,4688,4689,4772,5058,5336,5525,5526,5529,5530,5592,5696,5781,5906,6614,6850,7189,7409,7498,7525,7535,10484,10859,84617,146722	CD3E,CD3G,CD4,CD86,CTSV,FCGR3A,FYB1,FYN,HLA-DQA2,HLA-DQB2,HLA-F,HLA-G,ITGA4,ITGAL,ITGB2,ITGB5,ITGB7,ITK,ITPR1,ITPR2,ITPR3,KIF3C,KRAS,LAIR1,NCF2,NCF4,NFATC1,PAK1,PLCG2,PPP2R5A,PPP2R5B,PPP2R5E,PPP3CA,PRKG1,PSMB8,PTPN11,RAP1A,SIGLEC1,SYK,TRAF6,VAV1,XDH,YES1,ZAP70,SEC23A,LILRB1,TUBB6,CD300LF
12_Member	Reactome Gene Sets	R-HSA-1280218	Adaptive Immune System	-12.8593	-10.8142	48/657	916,917,920,942,1515,2214,2533,2534,3118,3120,3134,3135,3676,3683,3689,3693,3695,3702,3708,3709,3710,3797,3845,3903,4688,4689,4772,5058,5336,5525,5526,5529,5530,5592,5696,5781,5906,6614,6850,7189,7409,7498,7525,7535,10484,10859,84617,146722	CD3E,CD3G,CD4,CD86,CTSV,FCGR3A,FYB1,FYN,HLA-DQA2,HLA-DQB2,HLA-F,HLA-G,ITGA4,ITGAL,ITGB2,ITGB5,ITGB7,ITK,ITPR1,ITPR2,ITPR3,KIF3C,KRAS,LAIR1,NCF2,NCF4,NFATC1,PAK1,PLCG2,PPP2R5A,PPP2R5B,PPP2R5E,PPP3CA,PRKG1,PSMB8,PTPN11,RAP1A,SIGLEC1,SYK,TRAF6,VAV1,XDH,YES1,ZAP70,SEC23A,LILRB1,TUBB6,CD300LF
12_Member	Reactome Gene Sets	R-HSA-198933	Immunoregulatory interactions between a Lymphoid and a non-Lymphoid cell	-7.37703	-5.64224	13/86	916,917,2214,3134,3135,3676,3683,3689,3695,3903,6614,10859,146722	CD3E,CD3G,FCGR3A,HLA-F,HLA-G,ITGA4,ITGAL,ITGB2,ITGB7,LAIR1,SIGLEC1,LILRB1,CD300LF
13_Summary	Reactome Gene Sets	R-HSA-9006934	Signaling by Receptor Tyrosine Kinases	-12.2339	-10.225	39/468	523,673,1290,1399,1956,2252,2534,2549,3071,3667,3690,3708,3709,3710,3791,3845,3915,4688,4689,5046,5058,5578,5603,5770,5781,5906,6696,7409,7525,7867,9846,10413,10451,10818,53358,57498,90423,200958,255631	ATP6V1A,BRAF,COL5A2,CRKL,EGFR,FGF7,FYN,GAB1,NCKAP1L,IRS1,ITGB3,ITPR1,ITPR2,ITPR3,KDR,KRAS,LAMC1,NCF2,NCF4,PCSK6,PAK1,PRKCA,MAPK13,PTPN1,PTPN11,RAP1A,SPP1,VAV1,YES1,MAPKAPK3,GAB2,YAP1,VAV3,FRS2,SHC3,KIDINS220,ATP6V1E2,MUC20,COL24A1
13_Member	Reactome Gene Sets	R-HSA-9006934	Signaling by Receptor Tyrosine Kinases	-12.2339	-10.225	39/468	523,673,1290,1399,1956,2252,2534,2549,3071,3667,3690,3708,3709,3710,3791,3845,3915,4688,4689,5046,5058,5578,5603,5770,5781,5906,6696,7409,7525,7867,9846,10413,10451,10818,53358,57498,90423,200958,255631	ATP6V1A,BRAF,COL5A2,CRKL,EGFR,FGF7,FYN,GAB1,NCKAP1L,IRS1,ITGB3,ITPR1,ITPR2,ITPR3,KDR,KRAS,LAMC1,NCF2,NCF4,PCSK6,PAK1,PRKCA,MAPK13,PTPN1,PTPN11,RAP1A,SPP1,VAV1,YES1,MAPKAPK3,GAB2,YAP1,VAV3,FRS2,SHC3,KIDINS220,ATP6V1E2,MUC20,COL24A1
13_Member	Reactome Gene Sets	R-HSA-187687	Signalling to ERKs	-7.73945	-5.99533	9/32	673,1399,3845,5603,5906,7867,10818,53358,57498	BRAF,CRKL,KRAS,MAPK13,RAP1A,MAPKAPK3,FRS2,SHC3,KIDINS220
13_Member	Reactome Gene Sets	R-HSA-166520	Signaling by NTRKs	-6.18995	-4.53895	14/126	673,1399,2534,2549,3667,3845,5046,5603,5781,5906,7867,10818,53358,57498	BRAF,CRKL,FYN,GAB1,IRS1,KRAS,PCSK6,MAPK13,PTPN11,RAP1A,MAPKAPK3,FRS2,SHC3,KIDINS220
13_Member	Reactome Gene Sets	R-HSA-169893	Prolonged ERK activation events	-5.27033	-3.66279	5/13	673,1399,5906,10818,57498	BRAF,CRKL,RAP1A,FRS2,KIDINS220
13_Member	Reactome Gene Sets	R-HSA-187037	Signaling by NTRK1 (TRKA)	-3.90221	-2.38182	10/108	673,1399,3667,3845,5603,5906,7867,10818,53358,57498	BRAF,CRKL,IRS1,KRAS,MAPK13,RAP1A,MAPKAPK3,FRS2,SHC3,KIDINS220
14_Summary	Reactome Gene Sets	R-HSA-5620924	Intraflagellar transport	-11.7082	-9.71626	14/50	3797,11020,23059,26160,51626,51668,55112,55764,57576,83657,84617,112752,200132,255758	KIF3C,IFT27,CLUAP1,IFT172,DYNC2LI1,IFT25,DYNC2I1,IFT122,KIF17,DYNLRB2,TUBB6,IFT43,DYNLT5,DYNLT2B
14_Member	Reactome Gene Sets	R-HSA-5620924	Intraflagellar transport	-11.7082	-9.71626	14/50	3797,11020,23059,26160,51626,51668,55112,55764,57576,83657,84617,112752,200132,255758	KIF3C,IFT27,CLUAP1,IFT172,DYNC2LI1,IFT25,DYNC2I1,IFT122,KIF17,DYNLRB2,TUBB6,IFT43,DYNLT5,DYNLT2B
14_Member	Reactome Gene Sets	R-HSA-5617833	Cilium Assembly	-4.32784	-2.76606	14/182	3797,11020,23059,26160,51626,51668,55112,55764,57576,83657,84617,112752,200132,255758	KIF3C,IFT27,CLUAP1,IFT172,DYNC2LI1,IFT25,DYNC2I1,IFT122,KIF17,DYNLRB2,TUBB6,IFT43,DYNLT5,DYNLT2B
15_Summary	Reactome Gene Sets	R-HSA-9664323	FCGR3A-mediated IL10 synthesis	-10.9623	-9.01087	12/37	113,114,115,917,2214,2534,3708,3709,3710,5336,6850,7525,3702,4772,5530,7294,7409,10451,2687,3071,3553,3569,3845,5578,5592,5593,7855,83439,816,2776,5144,84152,5906,6812,8826,51422,3791,490,493	ADCY7,ADCY8,ADCY9,CD3G,FCGR3A,FYN,ITPR1,ITPR2,ITPR3,PLCG2,SYK,YES1,ITK,NFATC1,PPP3CA,TXK,VAV1,VAV3,GGT5,NCKAP1L,IL1B,IL6,KRAS,PRKCA,PRKG1,PRKG2,FZD5,TCF7L1,CAMK2B,GNAQ,PDE4D,PPP1R1B,RAP1A,STXBP1,IQGAP1,PRKAG2,KDR,ATP2B1,ATP2B4
15_Member	Reactome Gene Sets	R-HSA-9664323	FCGR3A-mediated IL10 synthesis	-10.9623	-9.01087	12/37	113,114,115,917,2214,2534,3708,3709,3710,5336,6850,7525	ADCY7,ADCY8,ADCY9,CD3G,FCGR3A,FYN,ITPR1,ITPR2,ITPR3,PLCG2,SYK,YES1
15_Member	Reactome Gene Sets	R-HSA-2871809	FCERI mediated Ca+2 mobilization	-10.9554	-9.01087	11/29	3702,3708,3709,3710,4772,5336,5530,6850,7294,7409,10451	ITK,ITPR1,ITPR2,ITPR3,NFATC1,PLCG2,PPP3CA,SYK,TXK,VAV1,VAV3
15_Member	Reactome Gene Sets	R-HSA-9658195	Leishmania infection	-8.66673	-6.86191	18/143	113,114,115,917,2214,2534,2687,3071,3553,3569,3708,3709,3710,5336,6850,7409,7525,10451	ADCY7,ADCY8,ADCY9,CD3G,FCGR3A,FYN,GGT5,NCKAP1L,IL1B,IL6,ITPR1,ITPR2,ITPR3,PLCG2,SYK,VAV1,YES1,VAV3
15_Member	Reactome Gene Sets	R-HSA-4086398	Ca2+ pathway	-7.8155	-6.06183	11/53	3708,3709,3710,3845,4772,5530,5578,5592,5593,7855,83439	ITPR1,ITPR2,ITPR3,KRAS,NFATC1,PPP3CA,PRKCA,PRKG1,PRKG2,FZD5,TCF7L1
15_Member	Reactome Gene Sets	R-HSA-111885	Opioid Signalling	-6.8154	-5.11609	12/80	113,114,115,816,2776,3708,3709,3710,5144,5530,5578,84152	ADCY7,ADCY8,ADCY9,CAMK2B,GNAQ,ITPR1,ITPR2,ITPR3,PDE4D,PPP3CA,PRKCA,PPP1R1B
15_Member	Reactome Gene Sets	R-HSA-163685	Integration of energy metabolism	-6.24252	-4.58383	12/90	113,114,115,2776,3708,3709,3710,5578,5906,6812,8826,51422	ADCY7,ADCY8,ADCY9,GNAQ,ITPR1,ITPR2,ITPR3,PRKCA,RAP1A,STXBP1,IQGAP1,PRKAG2
15_Member	Reactome Gene Sets	R-HSA-112043	PLC beta mediated events	-6.09634	-4.45289	9/48	113,114,115,816,2776,3708,3709,3710,5578	ADCY7,ADCY8,ADCY9,CAMK2B,GNAQ,ITPR1,ITPR2,ITPR3,PRKCA
15_Member	Reactome Gene Sets	R-HSA-1489509	DAG and IP3 signaling	-5.70244	-4.07371	8/40	113,114,115,816,3708,3709,3710,5578	ADCY7,ADCY8,ADCY9,CAMK2B,ITPR1,ITPR2,ITPR3,PRKCA
15_Member	Reactome Gene Sets	R-HSA-5218921	VEGFR2 mediated cell proliferation	-5.50874	-3.88719	6/20	3708,3709,3710,3791,3845,5578	ITPR1,ITPR2,ITPR3,KDR,KRAS,PRKCA
15_Member	Reactome Gene Sets	R-HSA-5607763	CLEC7A (Dectin-1) induces NFAT activation	-5.27033	-3.66279	5/13	3708,3709,3710,4772,5530	ITPR1,ITPR2,ITPR3,NFATC1,PPP3CA
15_Member	Reactome Gene Sets	R-HSA-418360	Platelet calcium homeostasis	-4.02968	-2.49786	5/22	490,493,3708,3709,3710	ATP2B1,ATP2B4,ITPR1,ITPR2,ITPR3
16_Summary	Reactome Gene Sets	R-HSA-6811558	PI5P, PP2A and IER3 Regulate PI3K/AKT Signaling	-9.96019	-8.03043	16/91	942,1956,2252,2534,2549,3556,3667,5525,5526,5529,5781,5880,7189,7409,9846,10818,7525,2932,4040,7855	CD86,EGFR,FGF7,FYN,GAB1,IL1RAP,IRS1,PPP2R5A,PPP2R5B,PPP2R5E,PTPN11,RAC2,TRAF6,VAV1,GAB2,FRS2,YES1,GSK3B,LRP6,FZD5
16_Member	Reactome Gene Sets	R-HSA-6811558	PI5P, PP2A and IER3 Regulate PI3K/AKT Signaling	-9.96019	-8.03043	16/91	942,1956,2252,2534,2549,3556,3667,5525,5526,5529,5781,5880,7189,7409,9846,10818	CD86,EGFR,FGF7,FYN,GAB1,IL1RAP,IRS1,PPP2R5A,PPP2R5B,PPP2R5E,PTPN11,RAC2,TRAF6,VAV1,GAB2,FRS2
16_Member	Reactome Gene Sets	R-HSA-389513	CTLA4 inhibitory signaling	-6.70244	-5.01156	7/21	942,2534,5525,5526,5529,5781,7525	CD86,FYN,PPP2R5A,PPP2R5B,PPP2R5E,PTPN11,YES1
16_Member	Reactome Gene Sets	R-HSA-4641262	Disassembly of the destruction complex and recruitment of AXIN to the membrane	-4.68187	-3.1075	6/27	2932,4040,5525,5526,5529,7855	GSK3B,LRP6,PPP2R5A,PPP2R5B,PPP2R5E,FZD5
16_Member	Reactome Gene Sets	R-HSA-4791275	Signaling by WNT in cancer	-4.31811	-2.76248	6/31	2932,4040,5525,5526,5529,7855	GSK3B,LRP6,PPP2R5A,PPP2R5B,PPP2R5E,FZD5
17_Summary	Reactome Gene Sets	R-HSA-202433	Generation of second messenger molecules	-9.52619	-7.65079	10/29	916,917,920,2533,3118,3120,3702,5058,5336,7535	CD3E,CD3G,CD4,FYB1,HLA-DQA2,HLA-DQB2,ITK,PAK1,PLCG2,ZAP70
17_Member	Reactome Gene Sets	R-HSA-202433	Generation of second messenger molecules	-9.52619	-7.65079	10/29	916,917,920,2533,3118,3120,3702,5058,5336,7535	CD3E,CD3G,CD4,FYB1,HLA-DQA2,HLA-DQB2,ITK,PAK1,PLCG2,ZAP70
18_Summary	Reactome Gene Sets	R-HSA-8957322	Metabolism of steroids	-9.46394	-7.60113	18/128	39,1591,1595,1717,2232,3156,3291,5469,6307,6713,8648,8714,10484,10499,23054,28234,51141,79071	ACAT2,CYP24A1,CYP51A1,DHCR7,FDXR,HMGCR,HSD11B2,MED1,MSMO1,SQLE,NCOA1,ABCC3,SEC23A,NCOA2,NCOA6,SLCO1B3,INSIG2,ELOVL6
18_Member	Reactome Gene Sets	R-HSA-8957322	Metabolism of steroids	-9.46394	-7.60113	18/128	39,1591,1595,1717,2232,3156,3291,5469,6307,6713,8648,8714,10484,10499,23054,28234,51141,79071	ACAT2,CYP24A1,CYP51A1,DHCR7,FDXR,HMGCR,HSD11B2,MED1,MSMO1,SQLE,NCOA1,ABCC3,SEC23A,NCOA2,NCOA6,SLCO1B3,INSIG2,ELOVL6
18_Member	Reactome Gene Sets	R-HSA-1655829	Regulation of cholesterol biosynthesis by SREBP (SREBF)	-7.90807	-6.14464	11/52	1595,1717,3156,5469,6713,8648,10484,10499,23054,51141,79071	CYP51A1,DHCR7,HMGCR,MED1,SQLE,NCOA1,SEC23A,NCOA2,NCOA6,INSIG2,ELOVL6
18_Member	Reactome Gene Sets	R-HSA-2426168	Activation of gene expression by SREBF (SREBP)	-6.81732	-5.11609	9/40	1595,1717,3156,5469,6713,8648,10499,23054,79071	CYP51A1,DHCR7,HMGCR,MED1,SQLE,NCOA1,NCOA2,NCOA6,ELOVL6
18_Member	Reactome Gene Sets	R-HSA-191273	Cholesterol biosynthesis	-4.88896	-3.30496	6/25	39,1595,1717,3156,6307,6713	ACAT2,CYP51A1,DHCR7,HMGCR,MSMO1,SQLE
19_Summary	Reactome Gene Sets	R-HSA-418346	Platelet homeostasis	-9.39295	-7.55427	14/72	338,490,493,3708,3709,3710,5152,5525,5526,5529,5592,5593,5781,8654	APOB,ATP2B1,ATP2B4,ITPR1,ITPR2,ITPR3,PDE9A,PPP2R5A,PPP2R5B,PPP2R5E,PRKG1,PRKG2,PTPN11,PDE5A
19_Member	Reactome Gene Sets	R-HSA-418346	Platelet homeostasis	-9.39295	-7.55427	14/72	338,490,493,3708,3709,3710,5152,5525,5526,5529,5592,5593,5781,8654	APOB,ATP2B1,ATP2B4,ITPR1,ITPR2,ITPR3,PDE9A,PPP2R5A,PPP2R5B,PPP2R5E,PRKG1,PRKG2,PTPN11,PDE5A
19_Member	Reactome Gene Sets	R-HSA-418457	cGMP effects	-4.918	-3.32403	5/15	3708,5152,5592,5593,8654	ITPR1,PDE9A,PRKG1,PRKG2,PDE5A
19_Member	Reactome Gene Sets	R-HSA-392154	Nitric oxide stimulates guanylate cyclase	-4.13386	-2.5903	5/21	3708,5152,5592,5593,8654	ITPR1,PDE9A,PRKG1,PRKG2,PDE5A
20_Summary	Reactome Gene Sets	R-HSA-6798695	Neutrophil degranulation	-8.80502	-5.39814	17/401	240,963,1794,2207,3071,3101,3684,3687,3903,4069,8514,8655,11010,23406,51411,140885,150372	ALOX5,CD53,DOCK2,FCER1G,NCKAP1L,HK3,ITGAM,ITGAX,LAIR1,LYZ,KCNAB2,DYNLL1,GLIPR1,COTL1,BIN2,SIRPA,NFAM1
20_Member	Reactome Gene Sets	R-HSA-6798695	Neutrophil degranulation	-8.80502	-5.39814	17/401	240,963,1794,2207,3071,3101,3684,3687,3903,4069,8514,8655,11010,23406,51411,140885,150372	ALOX5,CD53,DOCK2,FCER1G,NCKAP1L,HK3,ITGAM,ITGAX,LAIR1,LYZ,KCNAB2,DYNLL1,GLIPR1,COTL1,BIN2,SIRPA,NFAM1

## Sheet: ClusterAnalysis
_MEMBER_cluster1	_MEMBER_cluster2	_MEMBER_cluster3	_LogP_cluster1	_LogP_cluster2	_LogP_cluster3	GO	_PATTERN_	_RANK_	GiniIndex	Category	CategoryID	Description	PARENT_GO	LogP	Enrichment	Z-score	#TotalGeneInLibrary	#GeneInGO	#GeneInHitList	#GeneInGOAndHitList	%InGO	STDV %InGO	GeneID	Hits	Log(q-value)	EvidenceCutoff	GROUP_ID	FirstInGroupByEnrichment	FirstInGroupByLogP	BestLogPInGroup	BestEnrichmentInGroup	URL
1	0	0	-3.19338	0	0	R-HSA-1474244	M100	1	0	Reactome Gene Sets	6	Extracellular matrix organization		-33.5359	9.58918	19.7875	14837	234	324	49	15.1235	1.99043	655|667|1290|1294|1296|1307|1515|2199|2200|3676|3678|3679|3683|3684|3687|3689|3690|3691|3693|3695|3696|3791|3915|4015|4016|4052|4053|4237|4312|4316|4319|4320|4326|4684|5118|5578|6696|7042|7092|7837|50859|64175|80781|83700|84171|84570|140766|255631|340267	BMP7|DST|COL5A2|COL7A1|COL8A2|COL16A1|CTSV|FBLN2|FBN1|ITGA4|ITGA5|ITGA7|ITGAL|ITGAM|ITGAX|ITGB2|ITGB3|ITGB4|ITGB5|ITGB7|ITGB8|KDR|LAMC1|LOX|LOXL1|LTBP1|LTBP2|MFAP2|MMP1|MMP7|MMP10|MMP11|MMP17|NCAM1|PCOLCE|PRKCA|SPP1|TGFB2|TLL1|PXDN|SPOCK3|P3H1|COL18A1|JAM3|LOXL4|COL25A1|ADAMTS14|COL24A1|COL28A1	-30.129	0	1	1	1	-33.5359	16.0276
1	0	0	-2.2273	0	0	R-HSA-216083	M100	1	0	Reactome Gene Sets	6	Integrin cell surface interactions		-16.9675	13.4686	15.3974	14837	68	324	20	6.17284	1.33701	1290|1294|1296|1307|2200|3676|3678|3679|3683|3684|3687|3689|3690|3693|3695|3696|3791|6696|80781|83700	COL5A2|COL7A1|COL8A2|COL16A1|FBN1|ITGA4|ITGA5|ITGA7|ITGAL|ITGAM|ITGAX|ITGB2|ITGB3|ITGB5|ITGB7|ITGB8|KDR|SPP1|COL18A1|JAM3	-14.7367	0	1	0	0	-33.5359	16.0276
1	0	0	-3.07336	0	0	R-HSA-1566948	M100	1	0	Reactome Gene Sets	6	Elastic fibre formation		-13.2291	16.0276	14.2195	14837	40	324	14	4.32099	1.12961	655|2199|2200|3678|3690|3693|3696|4015|4016|4052|4053|4237|7042|84171	BMP7|FBLN2|FBN1|ITGA5|ITGB3|ITGB5|ITGB8|LOX|LOXL1|LTBP1|LTBP2|MFAP2|TGFB2|LOXL4	-11.1233	0	1	0	0	-33.5359	16.0276
1	0	0	-2.27248	0	0	R-HSA-913531	M100	1	0	Reactome Gene Sets	6	Interferon Signaling		-24.217	9.36679	16.6835	14837	176	324	36	11.1111	1.74594	684|816|2537|2633|3118|3120|3134|3135|3429|3458|3663|3665|4599|4600|4684|4938|4939|4940|5696|5770|5781|6773|9636|9830|10346|10379|10612|11074|23650|25939|51127|54739|80128|115361|115362|163351	BST2|CAMK2B|IFI6|GBP1|HLA-DQA2|HLA-DQB2|HLA-F|HLA-G|IFI27|IFNG|IRF5|IRF7|MX1|MX2|NCAM1|OAS1|OAS2|OAS3|PSMB8|PTPN1|PTPN11|STAT2|ISG15|TRIM14|TRIM22|IRF9|TRIM3|TRIM31|TRIM29|SAMHD1|TRIM17|XAF1|TRIM46|GBP4|GBP5|GBP6	-21.1111	0	2	1	1	-24.217	15.7908
0	0	1	0	0	-3.13593	R-HSA-1280215	M001	1	0	Reactome Gene Sets	6	Cytokine Signaling in Immune system		-23.8088	4.67904	13.7094	14837	597	324	61	18.8272	2.17183	240|684|816|920|942|1399|2534|2537|2633|2939|3118|3120|3134|3135|3429|3458|3553|3556|3557|3569|3587|3663|3665|3667|3684|3687|3689|3845|4312|4599|4600|4684|4938|4939|4940|5336|5696|5770|5781|6773|6850|7124|7189|7409|7525|7867|9636|9830|9846|10346|10379|10612|11074|23650|25939|51127|54739|80128|115361|115362|163351	ALOX5|BST2|CAMK2B|CD4|CD86|CRKL|FYN|IFI6|GBP1|GSTA2|HLA-DQA2|HLA-DQB2|HLA-F|HLA-G|IFI27|IFNG|IL1B|IL1RAP|IL1RN|IL6|IL10RA|IRF5|IRF7|IRS1|ITGAM|ITGAX|ITGB2|KRAS|MMP1|MX1|MX2|NCAM1|OAS1|OAS2|OAS3|PLCG2|PSMB8|PTPN1|PTPN11|STAT2|SYK|TNF|TRAF6|VAV1|YES1|MAPKAPK3|ISG15|TRIM14|GAB2|TRIM22|IRF9|TRIM3|TRIM31|TRIM29|SAMHD1|TRIM17|XAF1|TRIM46|GBP4|GBP5|GBP6	-20.8791	0	2	0	0	-24.217	15.7908
1	0	0	-3.38148	0	0	R-HSA-877300	M100	1	0	Reactome Gene Sets	6	Interferon gamma signaling		-22.7209	14.3449	18.2159	14837	83	324	26	8.02469	1.50931	816|2633|3118|3120|3134|3135|3458|3663|3665|4684|4938|4939|4940|5770|5781|9830|10346|10379|10612|11074|23650|51127|80128|115361|115362|163351	CAMK2B|GBP1|HLA-DQA2|HLA-DQB2|HLA-F|HLA-G|IFNG|IRF5|IRF7|NCAM1|OAS1|OAS2|OAS3|PTPN1|PTPN11|TRIM14|TRIM22|IRF9|TRIM3|TRIM31|TRIM29|TRIM17|TRIM46|GBP4|GBP5|GBP6	-19.9161	0	2	0	0	-24.217	15.7908
1	0	0	-3.06908	0	0	R-HSA-909733	M100	1	0	Reactome Gene Sets	6	Interferon alpha/beta signaling		-18.5297	15.7908	16.863	14837	58	324	20	6.17284	1.33701	684|2537|3134|3135|3429|3663|3665|4599|4600|4938|4939|4940|5696|5770|5781|6773|9636|10379|25939|54739	BST2|IFI6|HLA-F|HLA-G|IFI27|IRF5|IRF7|MX1|MX2|OAS1|OAS2|OAS3|PSMB8|PTPN1|PTPN11|STAT2|ISG15|IRF9|SAMHD1|XAF1	-16.0259	0	2	0	0	-24.217	15.7908
1	0	0	-2.88567	0	0	R-HSA-211859	M100	1	0	Reactome Gene Sets	6	Biological oxidations		-20.9668	8.99008	15.3258	14837	163	324	32	9.87654	1.65748	9|26|131|218|670|874|1548|1549|1553|1565|1572|1573|1580|1591|1595|2232|2327|2328|2687|2938|2939|4051|8648|10499|29785|54498|54578|54658|54905|66002|124975|219970	NAT1|AOC1|ADH7|ALDH3A1|BPHL|CBR3|CYP2A6|CYP2A7|CYP2A13|CYP2D6|CYP2F1|CYP2J2|CYP4B1|CYP24A1|CYP51A1|FDXR|FMO2|FMO3|GGT5|GSTA1|GSTA2|CYP4F3|NCOA1|NCOA2|CYP2S1|SMOX|UGT1A6|UGT1A1|CYP2W1|CYP4F12|GGT6|GLYATL2	-18.2589	0	3	1	1	-20.9668	33.3042
1	0	0	-2.19602	0	0	R-HSA-211945	M100	1	0	Reactome Gene Sets	6	Phase I - Functionalization of compounds		-19.935	13.0838	16.5941	14837	84	324	24	7.40741	1.45495	26|131|218|670|874|1548|1549|1553|1565|1572|1573|1580|1591|1595|2232|2327|2328|4051|8648|10499|29785|54498|54905|66002	AOC1|ADH7|ALDH3A1|BPHL|CBR3|CYP2A6|CYP2A7|CYP2A13|CYP2D6|CYP2F1|CYP2J2|CYP4B1|CYP24A1|CYP51A1|FDXR|FMO2|FMO3|CYP4F3|NCOA1|NCOA2|CYP2S1|SMOX|CYP2W1|CYP4F12	-17.3063	0	3	0	0	-20.9668	33.3042
1	0	0	-4.7251	0	0	R-HSA-211935	M100	1	0	Reactome Gene Sets	6	Fatty acids		-11.1308	33.3042	16.0138	14837	11	324	8	2.46914	0.862127	1549|1553|1565|1572|1573|1580|4051|66002	CYP2A7|CYP2A13|CYP2D6|CYP2F1|CYP2J2|CYP4B1|CYP4F3|CYP4F12	-9.15532	0	3	0	0	-20.9668	33.3042
1	0	0	-2.21256	0	0	R-HSA-211981	M100	1	0	Reactome Gene Sets	6	Xenobiotics		-8.12272	17.445	11.2676	14837	21	324	8	2.46914	0.862127	1548|1549|1553|1565|1572|1573|29785|54905	CYP2A6|CYP2A7|CYP2A13|CYP2D6|CYP2F1|CYP2J2|CYP2S1|CYP2W1	-6.33909	0	3	0	0	-20.9668	33.3042
1	0	0	-2.69035	0	0	R-HSA-211999	M100	1	0	Reactome Gene Sets	6	CYP2E1 reactions		-7.3602	24.9781	11.8864	14837	11	324	6	1.85185	0.748982	1548|1549|1553|1565|1572|29785	CYP2A6|CYP2A7|CYP2A13|CYP2D6|CYP2F1|CYP2S1	-5.63456	0	3	0	0	-20.9668	33.3042
1	0	0	-2.64371	0	0	R-HSA-211958	M100	1	0	Reactome Gene Sets	6	Miscellaneous substrates		-6.59254	28.6208	11.6755	14837	8	324	5	1.54321	0.684799	1565|1580|4051|29785|54905	CYP2D6|CYP4B1|CYP4F3|CYP2S1|CYP2W1	-4.90994	0	3	0	0	-20.9668	33.3042
1	0	0	-2.44783	0	0	R-HSA-381426	M100	1	0	Reactome Gene Sets	6	Regulation of Insulin-like Growth Factor (IGF) transport and uptake by Insulin-like Growth Factor Binding Proteins (IGFBPs)		-19.0634	11.335	15.5715	14837	101	324	25	7.71605	1.48248	338|1000|1114|1356|2153|2200|2621|3486|3488|3490|3569|3915|3956|4052|4312|6696|7018|7466|7857|11098|11167|26085|51280|54972|80341	APOB|CDH2|CHGB|CP|F5|FBN1|GAS6|IGFBP3|IGFBP5|IGFBP7|IL6|LAMC1|LGALS1|LTBP1|MMP1|SPP1|TF|WFS1|SCG2|PRSS23|FSTL1|KLK13|GOLM1|TMEM132A|BPIFB2	-16.5017	0	4	1	1	-19.0634	11.8342
1	0	0	-2.21286	0	0	R-HSA-8957275	M100	1	0	Reactome Gene Sets	6	Post-translational protein phosphorylation		-18.0331	11.8342	15.3171	14837	89	324	23	7.09877	1.42669	338|1000|1114|1356|2153|2200|2621|3486|3488|3490|3569|3915|3956|4052|6696|7018|7466|7857|11098|11167|51280|54972|80341	APOB|CDH2|CHGB|CP|F5|FBN1|GAS6|IGFBP3|IGFBP5|IGFBP7|IL6|LAMC1|LGALS1|LTBP1|SPP1|TF|WFS1|SCG2|PRSS23|FSTL1|GOLM1|TMEM132A|BPIFB2	-15.6644	0	4	0	0	-19.0634	11.8342
1	0	0	-2.43153	0	0	R-HSA-5173105	M100	1	0	Reactome Gene Sets	6	O-linked glycosylation		-18.4283	11.4483	15.3451	14837	96	324	24	7.40741	1.45495	2650|4585|4588|6484|9245|10071|10331|10417|11093|11173|11174|11226|23275|56667|79623|81794|92949|94025|118430|140766|146712|170691|200958|727897	GCNT1|MUC4|MUC6|ST3GAL4|GCNT3|MUC12|B3GNT3|SPON2|ADAMTS13|ADAMTS7|ADAMTS6|GALNT6|POFUT2|MUC13|GALNT14|ADAMTS10|ADAMTSL1|MUC16|MUCL1|ADAMTS14|B3GNTL1|ADAMTS17|MUC20|MUC5B	-15.9757	0	5	1	1	-18.4283	24.423
1	0	0	-2.97225	0	0	R-HSA-3906995	M100	1	0	Reactome Gene Sets	6	Diseases associated with O-glycosylation of proteins		-15.6394	13.9708	14.9155	14837	59	324	18	5.55556	1.27256	3955|4585|4588|4854|10071|10417|11093|11173|11174|56667|81794|92949|94025|118430|140766|170691|200958|727897	LFNG|MUC4|MUC6|NOTCH3|MUC12|SPON2|ADAMTS13|ADAMTS7|ADAMTS6|MUC13|ADAMTS10|ADAMTSL1|MUC16|MUCL1|ADAMTS14|ADAMTS17|MUC20|MUC5B	-13.463	0	5	0	0	-18.4283	24.423
1	0	0	-3.56969	0	0	R-HSA-5621480	M100	1	0	Reactome Gene Sets	6	Dectin-2 family		-12.8791	23.9869	15.7499	14837	21	324	11	3.39506	1.00612	2534|4585|4588|5336|6850|10071|56667|94025|118430|200958|727897	FYN|MUC4|MUC6|PLCG2|SYK|MUC12|MUC13|MUC16|MUCL1|MUC20|MUC5B	-10.8147	0	5	0	0	-18.4283	24.423
1	0	0	-2.14452	0	0	R-HSA-913709	M100	1	0	Reactome Gene Sets	6	O-linked glycosylation of mucins		-12.4488	12.7203	12.8916	14837	54	324	15	4.62963	1.16737	2650|4585|4588|6484|9245|10071|10331|11226|56667|79623|94025|118430|146712|200958|727897	GCNT1|MUC4|MUC6|ST3GAL4|GCNT3|MUC12|B3GNT3|GALNT6|MUC13|GALNT14|MUC16|MUCL1|B3GNTL1|MUC20|MUC5B	-10.4221	0	5	0	0	-18.4283	24.423
1	0	0	-3.36699	0	0	R-HSA-5083625	M100	1	0	Reactome Gene Sets	6	Defective GALNT3 causes HFTC		-9.57297	24.423	13.5609	14837	15	324	8	2.46914	0.862127	4585|4588|10071|56667|94025|118430|200958|727897	MUC4|MUC6|MUC12|MUC13|MUC16|MUCL1|MUC20|MUC5B	-7.6846	0	5	0	0	-18.4283	24.423
1	0	0	-3.36699	0	0	R-HSA-5083632	M100	1	0	Reactome Gene Sets	6	Defective C1GALT1C1 causes TNPS		-9.57297	24.423	13.5609	14837	15	324	8	2.46914	0.862127	4585|4588|10071|56667|94025|118430|200958|727897	MUC4|MUC6|MUC12|MUC13|MUC16|MUCL1|MUC20|MUC5B	-7.6846	0	5	0	0	-18.4283	24.423
1	0	0	-3.36699	0	0	R-HSA-5083636	M100	1	0	Reactome Gene Sets	6	Defective GALNT12 causes CRCS1		-9.57297	24.423	13.5609	14837	15	324	8	2.46914	0.862127	4585|4588|10071|56667|94025|118430|200958|727897	MUC4|MUC6|MUC12|MUC13|MUC16|MUCL1|MUC20|MUC5B	-7.6846	0	5	0	0	-18.4283	24.423
1	0	0	-2.68258	0	0	R-HSA-977068	M100	1	0	Reactome Gene Sets	6	Termination of O-glycan biosynthesis		-9.40701	18.7336	12.4368	14837	22	324	9	2.77778	0.912975	4585|4588|6484|10071|56667|94025|118430|200958|727897	MUC4|MUC6|ST3GAL4|MUC12|MUC13|MUC16|MUCL1|MUC20|MUC5B	-7.55643	0	5	0	0	-18.4283	24.423
1	0	0	-3.70332	0	0	R-HSA-6805567	M100	1	0	Reactome Gene Sets	6	Keratinization		-18.027	15.0142	16.3873	14837	61	324	20	6.17284	1.33701	1825|3713|3852|3853|3854|3868|3872|5046|5317|5318|6698|6703|23254|25984|26085|43847|43849|83896|125115|144501	DSC3|IVL|KRT5|KRT6A|KRT6B|KRT16|KRT17|PCSK6|PKP1|PKP2|SPRR1A|SPRR2D|KAZN|KRT23|KLK13|KLK14|KLK12|KRTAP3-1|KRT40|KRT80	-15.6644	0	6	1	1	-18.027	15.2644
1	0	0	-3.65243	0	0	R-HSA-6809371	M100	1	0	Reactome Gene Sets	6	Formation of the cornified envelope		-17.3058	15.2644	16.1215	14837	57	324	19	5.8642	1.3053	1825|3713|3852|3853|3854|3868|3872|5046|5317|5318|6698|6703|23254|25984|26085|43847|43849|125115|144501	DSC3|IVL|KRT5|KRT6A|KRT6B|KRT16|KRT17|PCSK6|PKP1|PKP2|SPRR1A|SPRR2D|KAZN|KRT23|KLK13|KLK14|KLK12|KRT40|KRT80	-15.0128	0	6	0	0	-18.027	15.2644
1	0	0	-3.26389	0	0	R-HSA-9748784	M100	1	0	Reactome Gene Sets	6	Drug ADME		-17.9921	13.738	15.9608	14837	70	324	21	6.48148	1.36777	9|100|1565|2687|2938|2939|3291|4363|7409|7498|8714|9153|10057|10451|28234|54578|54658|55315|64078|124975|219970	NAT1|ADA|CYP2D6|GGT5|GSTA1|GSTA2|HSD11B2|ABCC1|VAV1|XDH|ABCC3|SLC28A2|ABCC5|VAV3|SLCO1B3|UGT1A6|UGT1A1|SLC29A3|SLC28A3|GGT6|GLYATL2	-15.6644	0	7	1	1	-17.9921	18.3173
1	0	0	-2.36359	0	0	R-HSA-9753281	M100	1	0	Reactome Gene Sets	6	Paracetamol ADME		-8.32271	18.3173	11.5789	14837	20	324	8	2.46914	0.862127	9|2687|4363|8714|10057|54578|54658|124975	NAT1|GGT5|ABCC1|ABCC3|ABCC5|UGT1A6|UGT1A1|GGT6	-6.52861	0	7	0	0	-17.9921	18.3173
1	0	0	-2.07337	0	0	R-HSA-9748787	M100	1	0	Reactome Gene Sets	6	Azathioprine ADME		-7.93471	16.6521	10.977	14837	22	324	8	2.46914	0.862127	2938|2939|7409|7498|9153|10057|10451|64078	GSTA1|GSTA2|VAV1|XDH|SLC28A2|ABCC5|VAV3|SLC28A3	-6.1613	0	7	0	0	-17.9921	18.3173
1	0	0	-3.19773	0	0	R-HSA-163125	M100	1	0	Reactome Gene Sets	6	Post-translational modification: synthesis of GPI-anchored proteins		-17.2556	13.8767	15.6648	14837	66	324	20	6.17284	1.33701	1048|1087|4061|4062|5067|8000|8581|8875|8876|10942|27076|50863|53942|116372|130576|135228|137797|257194|284348|353091	CEACAM5|CEACAM7|LY6E|LY6H|CNTN3|PSCA|LY6D|VNN2|VNN1|PRSS21|LYPD3|NTM|CNTN5|LYPD1|LYPD6B|CD109|LYPD2|NEGR1|LYPD5|RAET1G	-14.9949	0	8	1	1	-17.2556	13.8767
1	0	0	-2.60398	0	0	R-HSA-1474290	M100	1	0	Reactome Gene Sets	6	Collagen formation		-16.2916	12.5461	14.7756	14837	73	324	20	6.17284	1.33701	667|1290|1294|1296|1307|1515|3691|4015|4016|4316|5118|7092|7837|64175|80781|84171|84570|140766|255631|340267	DST|COL5A2|COL7A1|COL8A2|COL16A1|CTSV|ITGB4|LOX|LOXL1|MMP7|PCOLCE|TLL1|PXDN|P3H1|COL18A1|LOXL4|COL25A1|ADAMTS14|COL24A1|COL28A1	-14.0888	0	9	1	1	-16.2916	19.6257
1	0	0	-2.68158	0	0	R-HSA-2022090	M100	1	0	Reactome Gene Sets	6	Assembly of collagen fibrils and other multimeric structures		-13.2959	14.3104	13.8005	14837	48	324	15	4.62963	1.16737	667|1290|1294|1296|1515|3691|4015|4016|4316|5118|7092|7837|80781|84171|255631	DST|COL5A2|COL7A1|COL8A2|CTSV|ITGB4|LOX|LOXL1|MMP7|PCOLCE|TLL1|PXDN|COL18A1|LOXL4|COL24A1	-11.1678	0	9	0	0	-16.2916	19.6257
1	0	0	-2.04383	0	0	R-HSA-2243919	M100	1	0	Reactome Gene Sets	6	Crosslinking of collagen fibrils		-6.5714	19.6257	10.4174	14837	14	324	6	1.85185	0.748982	4015|4016|5118|7092|7837|84171	LOX|LOXL1|PCOLCE|TLL1|PXDN|LOXL4	-4.89692	0	9	0	0	-16.2916	19.6257
0	1	1	0	-2.41997	-3.87356	R-HSA-109582	M011	2	0	Reactome Gene Sets	6	Hemostasis		-14.7995	4.07051	10.3815	14837	495	324	44	13.5802	1.90321	338|490|493|1048|1794|2153|2534|2621|2776|3676|3678|3683|3684|3687|3689|3690|3708|3709|3710|3797|3845|4312|5152|5336|5525|5526|5529|5578|5592|5593|5770|5781|5880|5906|6850|7018|7042|7409|7525|8654|10451|83700|84617|135228	APOB|ATP2B1|ATP2B4|CEACAM5|DOCK2|F5|FYN|GAS6|GNAQ|ITGA4|ITGA5|ITGAL|ITGAM|ITGAX|ITGB2|ITGB3|ITPR1|ITPR2|ITPR3|KIF3C|KRAS|MMP1|PDE9A|PLCG2|PPP2R5A|PPP2R5B|PPP2R5E|PRKCA|PRKG1|PRKG2|PTPN1|PTPN11|RAC2|RAP1A|SYK|TF|TGFB2|VAV1|YES1|PDE5A|VAV3|JAM3|TUBB6|CD109	-12.6479	0	10	1	1	-14.7995	6.97801
0	0	1	0	0	-5.14001	R-HSA-202733	M001	1	0	Reactome Gene Sets	6	Cell surface interactions at the vascular wall		-9.00024	6.97801	9.18487	14837	105	324	16	4.93827	1.2037	338|1048|2534|2621|3676|3678|3683|3684|3687|3689|3690|3845|4312|5781|7525|83700	APOB|CEACAM5|FYN|GAS6|ITGA4|ITGA5|ITGAL|ITGAM|ITGAX|ITGB2|ITGB3|KRAS|MMP1|PTPN11|YES1|JAM3	-7.17315	0	10	0	0	-14.7995	6.97801
1	0	0	-3.82391	0	0	R-HSA-6803157	M100	1	0	Reactome Gene Sets	6	Antimicrobial peptides		-12.9048	20.3525	15.0382	14837	27	324	12	3.7037	1.04918	920|1113|1235|1672|4057|51297|57115|57119|80341|92747|140683|245937	CD4|CHGA|CCR6|DEFB1|LTF|BPIFA1|PGLYRP4|EPPIN|BPIFB2|BPIFB1|BPIFA2|DEFB124	-10.8202	0	11	1	1	-12.9048	20.3525
0	0	1	0	0	-2.77885	R-HSA-1280218	M001	1	0	Reactome Gene Sets	6	Adaptive Immune System		-12.8593	3.34562	9.18872	14837	657	324	48	14.8148	1.97359	916|917|920|942|1515|2214|2533|2534|3118|3120|3134|3135|3676|3683|3689|3693|3695|3702|3708|3709|3710|3797|3845|3903|4688|4689|4772|5058|5336|5525|5526|5529|5530|5592|5696|5781|5906|6614|6850|7189|7409|7498|7525|7535|10484|10859|84617|146722	CD3E|CD3G|CD4|CD86|CTSV|FCGR3A|FYB1|FYN|HLA-DQA2|HLA-DQB2|HLA-F|HLA-G|ITGA4|ITGAL|ITGB2|ITGB5|ITGB7|ITK|ITPR1|ITPR2|ITPR3|KIF3C|KRAS|LAIR1|NCF2|NCF4|NFATC1|PAK1|PLCG2|PPP2R5A|PPP2R5B|PPP2R5E|PPP3CA|PRKG1|PSMB8|PTPN11|RAP1A|SIGLEC1|SYK|TRAF6|VAV1|XDH|YES1|ZAP70|SEC23A|LILRB1|TUBB6|CD300LF	-10.8142	0	12	1	1	-12.8593	6.92223
0	0	1	0	0	-3.52605	R-HSA-198933	M001	1	0	Reactome Gene Sets	6	Immunoregulatory interactions between a Lymphoid and a non-Lymphoid cell		-7.37703	6.92223	8.22955	14837	86	324	13	4.01235	1.09027	916|917|2214|3134|3135|3676|3683|3689|3695|3903|6614|10859|146722	CD3E|CD3G|FCGR3A|HLA-F|HLA-G|ITGA4|ITGAL|ITGB2|ITGB7|LAIR1|SIGLEC1|LILRB1|CD300LF	-5.64224	0	12	0	0	-12.8593	6.92223
0	1	0	0	-2.6497	0	R-HSA-9006934	M010	1	0	Reactome Gene Sets	6	Signaling by Receptor Tyrosine Kinases		-12.2339	3.8161	9.24933	14837	468	324	39	12.037	1.80775	523|673|1290|1399|1956|2252|2534|2549|3071|3667|3690|3708|3709|3710|3791|3845|3915|4688|4689|5046|5058|5578|5603|5770|5781|5906|6696|7409|7525|7867|9846|10413|10451|10818|53358|57498|90423|200958|255631	ATP6V1A|BRAF|COL5A2|CRKL|EGFR|FGF7|FYN|GAB1|NCKAP1L|IRS1|ITGB3|ITPR1|ITPR2|ITPR3|KDR|KRAS|LAMC1|NCF2|NCF4|PCSK6|PAK1|PRKCA|MAPK13|PTPN1|PTPN11|RAP1A|SPP1|VAV1|YES1|MAPKAPK3|GAB2|YAP1|VAV3|FRS2|SHC3|KIDINS220|ATP6V1E2|MUC20|COL24A1	-10.225	0	13	1	1	-12.2339	17.6128
0	1	0	0	-4.09673	0	R-HSA-187687	M010	1	0	Reactome Gene Sets	6	Signalling to ERKs		-7.73945	12.8793	10.0511	14837	32	324	9	2.77778	0.912975	673|1399|3845|5603|5906|7867|10818|53358|57498	BRAF|CRKL|KRAS|MAPK13|RAP1A|MAPKAPK3|FRS2|SHC3|KIDINS220	-5.99533	0	13	0	0	-12.2339	17.6128
0	1	0	0	-2.83526	0	R-HSA-166520	M010	1	0	Reactome Gene Sets	6	Signaling by NTRKs		-6.18995	5.08813	6.8856	14837	126	324	14	4.32099	1.12961	673|1399|2534|2549|3667|3845|5046|5603|5781|5906|7867|10818|53358|57498	BRAF|CRKL|FYN|GAB1|IRS1|KRAS|PCSK6|MAPK13|PTPN11|RAP1A|MAPKAPK3|FRS2|SHC3|KIDINS220	-4.53895	0	13	0	0	-12.2339	17.6128
0	1	0	0	-3.17212	0	R-HSA-169893	M010	1	0	Reactome Gene Sets	6	Prolonged ERK activation events		-5.27033	17.6128	8.95331	14837	13	324	5	1.54321	0.684799	673|1399|5906|10818|57498	BRAF|CRKL|RAP1A|FRS2|KIDINS220	-3.66279	0	13	0	0	-12.2339	17.6128
0	1	0	0	-2.27416	0	R-HSA-187037	M010	1	0	Reactome Gene Sets	6	Signaling by NTRK1 (TRKA)		-3.90221	4.24011	5.04937	14837	108	324	10	3.08642	0.960832	673|1399|3667|3845|5603|5906|7867|10818|53358|57498	BRAF|CRKL|IRS1|KRAS|MAPK13|RAP1A|MAPKAPK3|FRS2|SHC3|KIDINS220	-2.38182	0	13	0	0	-12.2339	17.6128
1	0	0	-2.06756	0	0	R-HSA-5620924	M100	1	0	Reactome Gene Sets	6	Intraflagellar transport		-11.7082	12.8221	12.511	14837	50	324	14	4.32099	1.12961	3797|11020|23059|26160|51626|51668|55112|55764|57576|83657|84617|112752|200132|255758	KIF3C|IFT27|CLUAP1|IFT172|DYNC2LI1|IFT25|DYNC2I1|IFT122|KIF17|DYNLRB2|TUBB6|IFT43|DYNLT5|DYNLT2B	-9.71626	0	14	1	1	-11.7082	12.8221
1	0	0	-2.76166	0	0	R-HSA-5617833	M100	1	0	Reactome Gene Sets	6	Cilium Assembly		-4.32784	3.52255	5.11606	14837	182	324	14	4.32099	1.12961	3797|11020|23059|26160|51626|51668|55112|55764|57576|83657|84617|112752|200132|255758	KIF3C|IFT27|CLUAP1|IFT172|DYNC2LI1|IFT25|DYNC2I1|IFT122|KIF17|DYNLRB2|TUBB6|IFT43|DYNLT5|DYNLT2B	-2.76606	0	14	0	0	-11.7082	12.8221
0	1	0	0	-2.86657	0	R-HSA-9664323	M010	1	0	Reactome Gene Sets	6	FCGR3A-mediated IL10 synthesis		-10.9623	14.8519	12.6046	14837	37	324	12	3.7037	1.04918	113|114|115|917|2214|2534|3708|3709|3710|5336|6850|7525	ADCY7|ADCY8|ADCY9|CD3G|FCGR3A|FYN|ITPR1|ITPR2|ITPR3|PLCG2|SYK|YES1	-9.01087	0	15	1	1	-10.9623	17.6128
0	1	0	0	-2.86507	0	R-HSA-2871809	M010	1	0	Reactome Gene Sets	6	FCERI mediated Ca+2 mobilization		-10.9554	17.3698	13.184	14837	29	324	11	3.39506	1.00612	3702|3708|3709|3710|4772|5336|5530|6850|7294|7409|10451	ITK|ITPR1|ITPR2|ITPR3|NFATC1|PLCG2|PPP3CA|SYK|TXK|VAV1|VAV3	-9.01087	0	15	0	0	-10.9623	17.6128
0	0	1	0	0	-2.53343	R-HSA-9658195	M001	1	0	Reactome Gene Sets	6	Leishmania infection		-8.66673	5.76418	8.55339	14837	143	324	18	5.55556	1.27256	113|114|115|917|2214|2534|2687|3071|3553|3569|3708|3709|3710|5336|6850|7409|7525|10451	ADCY7|ADCY8|ADCY9|CD3G|FCGR3A|FYN|GGT5|NCKAP1L|IL1B|IL6|ITPR1|ITPR2|ITPR3|PLCG2|SYK|VAV1|YES1|VAV3	-6.86191	0	15	0	0	-10.9623	17.6128
0	1	0	0	-3.57888	0	R-HSA-4086398	M010	1	0	Reactome Gene Sets	6	Ca2+ pathway		-7.8155	9.50425	9.26681	14837	53	324	11	3.39506	1.00612	3708|3709|3710|3845|4772|5530|5578|5592|5593|7855|83439	ITPR1|ITPR2|ITPR3|KRAS|NFATC1|PPP3CA|PRKCA|PRKG1|PRKG2|FZD5|TCF7L1	-6.06183	0	15	0	0	-10.9623	17.6128
0	1	0	0	-2.08243	0	R-HSA-111885	M010	1	0	Reactome Gene Sets	6	Opioid Signalling		-6.8154	6.86898	7.86432	14837	80	324	12	3.7037	1.04918	113|114|115|816|2776|3708|3709|3710|5144|5530|5578|84152	ADCY7|ADCY8|ADCY9|CAMK2B|GNAQ|ITPR1|ITPR2|ITPR3|PDE4D|PPP3CA|PRKCA|PPP1R1B	-5.11609	0	15	0	0	-10.9623	17.6128
0	1	0	0	-2.1188	0	R-HSA-163685	M010	1	0	Reactome Gene Sets	6	Integration of energy metabolism		-6.24252	6.10576	7.25909	14837	90	324	12	3.7037	1.04918	113|114|115|2776|3708|3709|3710|5578|5906|6812|8826|51422	ADCY7|ADCY8|ADCY9|GNAQ|ITPR1|ITPR2|ITPR3|PRKCA|RAP1A|STXBP1|IQGAP1|PRKAG2	-4.58383	0	15	0	0	-10.9623	17.6128
0	1	0	0	-2.13028	0	R-HSA-112043	M010	1	0	Reactome Gene Sets	6	PLC beta mediated events		-6.09634	8.58623	7.86555	14837	48	324	9	2.77778	0.912975	113|114|115|816|2776|3708|3709|3710|5578	ADCY7|ADCY8|ADCY9|CAMK2B|GNAQ|ITPR1|ITPR2|ITPR3|PRKCA	-4.45289	0	15	0	0	-10.9623	17.6128
0	1	0	0	-2.03799	0	R-HSA-1489509	M010	1	0	Reactome Gene Sets	6	DAG and IP3 signaling		-5.70244	9.15864	7.71993	14837	40	324	8	2.46914	0.862127	113|114|115|816|3708|3709|3710|5578	ADCY7|ADCY8|ADCY9|CAMK2B|ITPR1|ITPR2|ITPR3|PRKCA	-4.07371	0	15	0	0	-10.9623	17.6128
0	1	0	0	-2.24433	0	R-HSA-5218921	M010	1	0	Reactome Gene Sets	6	VEGFR2 mediated cell proliferation		-5.50874	13.738	8.51701	14837	20	324	6	1.85185	0.748982	3708|3709|3710|3791|3845|5578	ITPR1|ITPR2|ITPR3|KDR|KRAS|PRKCA	-3.88719	0	15	0	0	-10.9623	17.6128
0	1	0	0	-3.17212	0	R-HSA-5607763	M010	1	0	Reactome Gene Sets	6	CLEC7A (Dectin-1) induces NFAT activation		-5.27033	17.6128	8.95331	14837	13	324	5	1.54321	0.684799	3708|3709|3710|4772|5530	ITPR1|ITPR2|ITPR3|NFATC1|PPP3CA	-3.66279	0	15	0	0	-10.9623	17.6128
0	1	0	0	-2.05766	0	R-HSA-418360	M010	1	0	Reactome Gene Sets	6	Platelet calcium homeostasis		-4.02968	10.4075	6.59765	14837	22	324	5	1.54321	0.684799	490|493|3708|3709|3710	ATP2B1|ATP2B4|ITPR1|ITPR2|ITPR3	-2.49786	0	15	0	0	-10.9623	17.6128
0	1	0	0	-2.08111	0	R-HSA-6811558	M010	1	0	Reactome Gene Sets	6	PI5P, PP2A and IER3 Regulate PI3K/AKT Signaling		-9.96019	8.05155	10.0814	14837	91	324	16	4.93827	1.2037	942|1956|2252|2534|2549|3556|3667|5525|5526|5529|5781|5880|7189|7409|9846|10818	CD86|EGFR|FGF7|FYN|GAB1|IL1RAP|IRS1|PPP2R5A|PPP2R5B|PPP2R5E|PTPN11|RAC2|TRAF6|VAV1|GAB2|FRS2	-8.03043	0	16	1	1	-9.96019	15.2644
0	1	0	0	-2.14795	0	R-HSA-389513	M010	1	0	Reactome Gene Sets	6	CTLA4 inhibitory signaling		-6.70244	15.2644	9.7735	14837	21	324	7	2.16049	0.807721	942|2534|5525|5526|5529|5781|7525	CD86|FYN|PPP2R5A|PPP2R5B|PPP2R5E|PTPN11|YES1	-5.01156	0	16	0	0	-9.96019	15.2644
0	1	0	0	-2.33046	0	R-HSA-4641262	M010	1	0	Reactome Gene Sets	6	Disassembly of the destruction complex and recruitment of AXIN to the membrane		-4.68187	10.1763	7.13055	14837	27	324	6	1.85185	0.748982	2932|4040|5525|5526|5529|7855	GSK3B|LRP6|PPP2R5A|PPP2R5B|PPP2R5E|FZD5	-3.1075	0	16	0	0	-9.96019	15.2644
0	1	0	0	-2.02371	0	R-HSA-4791275	M010	1	0	Reactome Gene Sets	6	Signaling by WNT in cancer		-4.31811	8.8632	6.54808	14837	31	324	6	1.85185	0.748982	2932|4040|5525|5526|5529|7855	GSK3B|LRP6|PPP2R5A|PPP2R5B|PPP2R5E|FZD5	-2.76248	0	16	0	0	-9.96019	15.2644
1	0	0	-2.28627	0	0	R-HSA-202433	M100	1	0	Reactome Gene Sets	6	Generation of second messenger molecules		-9.52619	15.7908	11.9122	14837	29	324	10	3.08642	0.960832	916|917|920|2533|3118|3120|3702|5058|5336|7535	CD3E|CD3G|CD4|FYB1|HLA-DQA2|HLA-DQB2|ITK|PAK1|PLCG2|ZAP70	-7.65079	0	17	1	1	-9.52619	15.7908
0	1	0	0	-3.63193	0	R-HSA-8957322	M010	1	0	Reactome Gene Sets	6	Metabolism of steroids		-9.46394	6.43967	9.23503	14837	128	324	18	5.55556	1.27256	39|1591|1595|1717|2232|3156|3291|5469|6307|6713|8648|8714|10484|10499|23054|28234|51141|79071	ACAT2|CYP24A1|CYP51A1|DHCR7|FDXR|HMGCR|HSD11B2|MED1|MSMO1|SQLE|NCOA1|ABCC3|SEC23A|NCOA2|NCOA6|SLCO1B3|INSIG2|ELOVL6	-7.60113	0	18	1	1	-9.46394	10.9904
0	1	0	0	-3.65595	0	R-HSA-1655829	M010	1	0	Reactome Gene Sets	6	Regulation of cholesterol biosynthesis by SREBP (SREBF)		-7.90807	9.68703	9.37593	14837	52	324	11	3.39506	1.00612	1595|1717|3156|5469|6713|8648|10484|10499|23054|51141|79071	CYP51A1|DHCR7|HMGCR|MED1|SQLE|NCOA1|SEC23A|NCOA2|NCOA6|INSIG2|ELOVL6	-6.14464	0	18	0	0	-9.46394	10.9904
0	1	0	0	-3.29658	0	R-HSA-2426168	M010	1	0	Reactome Gene Sets	6	Activation of gene expression by SREBF (SREBP)		-6.81732	10.3035	8.8032	14837	40	324	9	2.77778	0.912975	1595|1717|3156|5469|6713|8648|10499|23054|79071	CYP51A1|DHCR7|HMGCR|MED1|SQLE|NCOA1|NCOA2|NCOA6|ELOVL6	-5.11609	0	18	0	0	-9.46394	10.9904
0	1	0	0	-2.50887	0	R-HSA-191273	M010	1	0	Reactome Gene Sets	6	Cholesterol biosynthesis		-4.88896	10.9904	7.4696	14837	25	324	6	1.85185	0.748982	39|1595|1717|3156|6307|6713	ACAT2|CYP51A1|DHCR7|HMGCR|MSMO1|SQLE	-3.30496	0	18	0	0	-9.46394	10.9904
0	1	0	0	-3.48751	0	R-HSA-418346	M010	1	0	Reactome Gene Sets	6	Platelet homeostasis		-9.39295	8.90424	10.0453	14837	72	324	14	4.32099	1.12961	338|490|493|3708|3709|3710|5152|5525|5526|5529|5592|5593|5781|8654	APOB|ATP2B1|ATP2B4|ITPR1|ITPR2|ITPR3|PDE9A|PPP2R5A|PPP2R5B|PPP2R5E|PRKG1|PRKG2|PTPN11|PDE5A	-7.55427	0	19	1	1	-9.39295	15.2644
0	1	0	0	-2.84806	0	R-HSA-418457	M010	1	0	Reactome Gene Sets	6	cGMP effects		-4.918	15.2644	8.25844	14837	15	324	5	1.54321	0.684799	3708|5152|5592|5593|8654	ITPR1|PDE9A|PRKG1|PRKG2|PDE5A	-3.32403	0	19	0	0	-9.39295	15.2644
0	1	0	0	-2.14795	0	R-HSA-392154	M010	1	0	Reactome Gene Sets	6	Nitric oxide stimulates guanylate cyclase		-4.13386	10.9031	6.78531	14837	21	324	5	1.54321	0.684799	3708|5152|5592|5593|8654	ITPR1|PDE9A|PRKG1|PRKG2|PDE5A	-2.5903	0	19	0	0	-9.39295	15.2644
0	0	1	0	0	-8.80502	R-HSA-6798695	M001	1	0	Reactome Gene Sets	6	Neutrophil degranulation		-8.80502	6.22772	8.78599	14837	401	101	17	16.8317	3.72291	240|963|1794|2207|3071|3101|3684|3687|3903|4069|8514|8655|11010|23406|51411|140885|150372	ALOX5|CD53|DOCK2|FCER1G|NCKAP1L|HK3|ITGAM|ITGAX|LAIR1|LYZ|KCNAB2|DYNLL1|GLIPR1|COTL1|BIN2|SIRPA|NFAM1	-5.39814	0	20	1	1	-8.80502	6.22772
1	0	0	-2.70787	0	0	R-HSA-1592389	M100	1	0	Reactome Gene Sets	6	Activation of Matrix Metalloproteinases		-8.76534	20.3525	12.2749	14837	18	324	8	2.46914	0.862127	1515|4312|4316|4319|4320|4326|50859|80781	CTSV|MMP1|MMP7|MMP10|MMP11|MMP17|SPOCK3|COL18A1	-6.94952	0	21	1	1	-8.76534	20.3525
0	0	1	0	0	-3.55587	R-HSA-449147	M001	1	0	Reactome Gene Sets	6	Signaling by Interleukins		-7.0514	3.22824	6.60116	14837	383	324	27	8.33333	1.53547	240|920|942|1399|2534|2939|3458|3553|3556|3557|3569|3587|3667|3684|3687|3689|4312|5696|5781|6773|6850|7124|7189|7409|7525|7867|9846	ALOX5|CD4|CD86|CRKL|FYN|GSTA2|IFNG|IL1B|IL1RAP|IL1RN|IL6|IL10RA|IRS1|ITGAM|ITGAX|ITGB2|MMP1|PSMB8|PTPN11|STAT2|SYK|TNF|TRAF6|VAV1|YES1|MAPKAPK3|GAB2	-5.33471	0	22	1	1	-7.0514	3.22824
0	1	0	0	-3.53128	0	R-HSA-9619665	M010	1	0	Reactome Gene Sets	6	EGR2 and SOX10-mediated initiation of Schwann cell myelination		-6.39484	13.9371	9.27718	14837	23	324	7	2.16049	0.807721	1595|3156|3915|7402|10413|57211|84059	CYP51A1|HMGCR|LAMC1|UTRN|YAP1|ADGRG6|ADGRV1	-4.72832	0	23	1	1	-6.39484	13.9371
0	1	0	0	-2.18594	0	R-HSA-74752	M010	1	0	Reactome Gene Sets	6	Signaling by Insulin receptor		-5.75289	6.83481	7.15198	14837	67	324	10	3.08642	0.960832	523|2252|2549|3667|3845|5770|5781|9846|10818|90423	ATP6V1A|FGF7|GAB1|IRS1|KRAS|PTPN1|PTPN11|GAB2|FRS2|ATP6V1E2	-4.11686	0	24	1	1	-5.75289	10.4075
0	1	0	0	-2.44173	0	R-HSA-8853659	M010	1	0	Reactome Gene Sets	6	RET signaling		-5.14324	9.42801	7.35093	14837	34	324	7	2.16049	0.807721	2549|5578|5781|9846|10818|53358|55715	GAB1|PRKCA|PTPN11|GAB2|FRS2|SHC3|DOK4	-3.54254	0	24	0	0	-5.75289	10.4075
0	1	0	0	-2.22797	0	R-HSA-112399	M010	1	0	Reactome Gene Sets	6	IRS-mediated signalling		-4.88577	8.66358	6.97355	14837	37	324	7	2.16049	0.807721	2252|2549|3667|3845|5781|9846|10818	FGF7|GAB1|IRS1|KRAS|PTPN11|GAB2|FRS2	-3.30496	0	24	0	0	-5.75289	10.4075
0	1	0	0	-2.03799	0	R-HSA-2428928	M010	1	0	Reactome Gene Sets	6	IRS-related events triggered by IGF1R		-4.65229	8.01381	6.63666	14837	40	324	7	2.16049	0.807721	2252|2549|3667|3845|5781|9846|10818	FGF7|GAB1|IRS1|KRAS|PTPN11|GAB2|FRS2	-3.08425	0	24	0	0	-5.75289	10.4075
0	1	0	0	-2.05766	0	R-HSA-5654696	M010	1	0	Reactome Gene Sets	6	Downstream signaling of activated FGFR2		-4.02968	10.4075	6.59765	14837	22	324	5	1.54321	0.684799	2252|2549|3845|5781|10818	FGF7|GAB1|KRAS|PTPN11|FRS2	-2.49786	0	24	0	0	-5.75289	10.4075
0	0	1	0	0	-5.43745	R-HSA-6783783	M001	1	0	Reactome Gene Sets	6	Interleukin-10 signaling		-5.43745	20.9859	9.8	14837	35	101	5	4.9505	2.15843	942|3553|3557|3587|7124	CD86|IL1B|IL1RN|IL10RA|TNF	-2.3316	0	25	1	1	-5.43745	20.9859
0	0	1	0	0	-3.52605	R-HSA-6785807	M001	1	0	Reactome Gene Sets	6	Interleukin-4 and Interleukin-13 signaling		-3.52605	8.54076	5.80607	14837	86	101	5	4.9505	2.15843	240|3553|3684|3687|7124	ALOX5|IL1B|ITGAM|ITGAX|TNF	-1.37444	0	25	0	0	-5.43745	20.9859
0	0	1	0	0	-3.6477	R-HSA-9013404	M001	1	0	Reactome Gene Sets	6	RAC2 GTPase cycle		-4.17874	5.08813	5.51234	14837	81	324	9	2.77778	0.912975	1794|3071|4688|4689|5058|5880|7409|8826|10451	DOCK2|NCKAP1L|NCF2|NCF4|PAK1|RAC2|VAV1|IQGAP1|VAV3	-2.6292	0	26	1	1	-4.17874	5.27788
0	0	1	0	0	-3.01086	R-HSA-9013149	M001	1	0	Reactome Gene Sets	6	RAC1 GTPase cycle		-3.01086	5.27788	4.60258	14837	167	101	6	5.94059	2.3521	1794|3071|4688|4689|9938|117289	DOCK2|NCKAP1L|NCF2|NCF4|ARHGAP25|TAGAP	-1.13546	0	26	0	0	-4.17874	5.27788
1	0	0	-3.01576	0	0	R-HSA-500792	M100	1	0	Reactome Gene Sets	6	GPCR ligand binding		-3.01576	1.52982	3.36336	14837	238	2119	52	2.45399	0.336105	133|150|153|624|728|796|846|1235|1238|1241|1813|1889|1902|2149|2696|2784|2786|2861|2914|2915|2917|3355|3627|3792|4887|4922|4987|5031|5732|6288|6361|6372|6376|6608|6752|6869|7433|7483|7852|8322|8643|8843|9170|10161|10267|23566|27198|57007|79924|79948|89780|338442	ADM|ADRA2A|ADRB1|BDKRB2|C5AR1|CALCA|CASR|CCR6|ACKR2|LTB4R|DRD2|ECE1|LPAR1|F2R|GIPR|GNB3|GNG4|GPR37|GRM4|GRM5|GRM7|HTR1F|CXCL10|KEL|NPY2R|NTS|OPRL1|P2RY6|PTGER2|SAA1|CCL17|CXCL6|CX3CL1|SMO|SSTR2|TACR1|VIPR1|WNT9A|CXCR4|FZD4|PTCH2|HCAR3|LPAR2|LPAR6|RAMP1|LPAR3|HCAR1|ACKR3|ADM2|PLPPR3|WNT3A|HCAR2	-1.13546	0	27	1	1	-3.01576	1.59134
1	0	0	-2.23169	0	0	R-HSA-416476	M100	1	0	Reactome Gene Sets	6	G alpha (q) signalling events		-2.23169	1.59134	2.78551	14837	132	2119	30	1.41576	0.256645	624|747|846|1241|1606|1902|2149|2784|2786|2869|2915|4922|5031|5332|5996|6288|6869|7225|8525|8526|8997|9170|9630|10161|23236|23566|26575|57406|115557|160851	BDKRB2|DAGLA|CASR|LTB4R|DGKA|LPAR1|F2R|GNB3|GNG4|GRK5|GRM5|NTS|P2RY6|PLCB4|RGS1|SAA1|TACR1|TRPC6|DGKZ|DGKE|KALRN|LPAR2|GNA14|LPAR6|PLCB1|LPAR3|RGS17|ABHD6|ARHGEF25|DGKH	-0.633328	0	27	0	0	-3.01576	1.59134
0	1	1	0	-2.5728	-2.1885	R-HSA-9012999	M011	2	0	Reactome Gene Sets	6	RHO GTPase cycle		-2.5728	1.59422	3.07403	14837	406	894	39	4.36242	0.683139	29|1829|2185|2697|4649|5783|8027|8654|8826|9475|9644|9748|9886|9912|10505|10810|10818|11135|11214|22800|23002|23197|23221|23348|23365|26999|29843|50618|50650|51479|55114|55852|57498|57579|83478|84033|114885|143098|253959	ABR|DSG2|PTK2B|GJA1|MYO9A|PTPN13|STAM|PDE5A|IQGAP1|ROCK2|SH3PXD2A|SLK|RHOBTB1|ARHGAP44|SEMA4F|WASF3|FRS2|CDC42EP1|AKAP13|RRAS2|DAAM1|FAF2|RHOBTB2|DOCK9|ARHGEF12|CYFIP2|SENP1|ITSN2|ARHGEF3|ANKFY1|ARHGAP17|TEX2|KIDINS220|FAM135A|ARHGAP24|OBSCN|OSBPL11|MPP7|RALGAPA1	-0.864888	0	28	1	1	-2.5728	1.59422
