# Supplementary material for: Epigenetic dysregulation of IRF9 drives excessive interferon signaling in COPD
Source: EMBO Mol Med. 2026 Feb 23;18(4):1202–34. doi: 10.1038/s44321-026-00386-9 (PMC13083945; doi:10.1038/s44321-026-00386-9)
Supplement: Supplementary file 11 — Datset EV8 [file 44321_2026_386_MOESM11_ESM.xlsx]

## Sheet: Legend
Dataset EV8:
AEP vs ATII differential expression
Columns 1-4 "zacharias"
DESeq2 output of AEP vs ATII cells using the data of Zacharias et al., 2018
Columns 5-8 "copd"
DESeq2 output of COPD II-IV vs no COPD using the data of this study
Columns 9-11:
column	description
copd_hgnc_symbol	gene symbol
copd_gene_biotype	RNA biotype classification
copd.significant	TRUE = DEG in COPD II-IV vs no COPD; FALSE = no DEG in COPD II-IV vs no COPD

## Sheet: AEP-ATII_gene_table
zaccharias_EnsemblID	zaccharias_baseMean	zaccharias_log2FoldChange	zaccharias_padj	copd_baseMean	copd_log2FoldChange	copd_padj	copd_ensembl_gene_id	copd_hgnc_symbol	copd_gene_biotype	copd.significant
ENSG00000163221	709.301	-1.39373	5.70737636844212e-07	0.836073	-0.00336904	NA	ENSG00000163221	S100A12	protein_coding	FALSE
ENSG00000143546	4605.25	-1.17831	4.20268736369093e-06	8.02838	0.171162	0.575192	ENSG00000143546	S100A8	protein_coding	FALSE
ENSG00000077984	253.498	-1.33403	8.86067124571747e-06	6.84226	0.738188	0.203358	ENSG00000077984	CST7	protein_coding	FALSE
ENSG00000188404	1303.78	-1.22305	9.42746537917587e-06	6.51436	0.54904	0.351364	ENSG00000188404	SELL	protein_coding	FALSE
ENSG00000197057	62.8864	-1.91781	1.00290534838525e-05	479.281	1.24557	0.0391263	ENSG00000197057	DTHD1	protein_coding	TRUE
ENSG00000102879	516.625	-1.39226	2.07105854726642e-05	47.224	1.79124	8.7414582055734e-05	ENSG00000102879	CORO1A	protein_coding	TRUE
ENSG00000163464	454.843	-1.34739	2.22138854762189e-05	0.162555	-0.0546612	NA	ENSG00000163464	CXCR1	protein_coding	FALSE
ENSG00000163751	31.3653	-2.1382	4.0097145106881e-05	0.249262	-0.0165995	NA	ENSG00000163751	CPA3	protein_coding	FALSE
ENSG00000158825	90.4407	-1.8083	6.15586751711335e-05	2.0286	0.314594	NA	ENSG00000158825	CDA	protein_coding	FALSE
ENSG00000085265	364.897	-1.55718	6.84372545736712e-05	8.71371	-0.26291	0.880508	ENSG00000085265	FCN1	protein_coding	FALSE
ENSG00000203710	268.597	-1.3086	7.75569344474424e-05	1.77781	-0.232867	NA	ENSG00000203710	CR1	protein_coding	FALSE
ENSG00000123689	2262.67	-1.24693	8.05771305485435e-05	144.461	0.127041	0.909876	ENSG00000123689	G0S2	protein_coding	FALSE
ENSG00000167434	71.4498	-1.79492	9.66458549904589e-05	12.6941	0.420708	0.492074	ENSG00000167434	CA4	protein_coding	FALSE
ENSG00000163220	6574.52	-1.01362	0.000169318	202.434	0.265531	0.559462	ENSG00000163220	S100A9	protein_coding	FALSE
ENSG00000162747	683.952	-1.25448	0.000175639	0.100223	-0.0466195	NA	ENSG00000162747	FCGR3B	protein_coding	FALSE
ENSG00000180644	72.6078	-1.62448	0.000181239	9.20294	-0.011181	0.953553	ENSG00000180644	PRF1	protein_coding	FALSE
ENSG00000182329	19.9144	-1.67538	0.000223572	218.107	1.31774	0.0333569	ENSG00000182329		protein_coding	TRUE
ENSG00000118113	92.5126	-1.71762	0.000312275	0.279663	0.0768568	NA	ENSG00000118113	MMP8	protein_coding	FALSE
ENSG00000116133	7373.84	0.847296	0.000318762	2882.82	-0.103856	0.78952	ENSG00000116133	DHCR24	protein_coding	FALSE
ENSG00000059728	2283.47	-0.930469	0.000392062	412.546	0.305609	0.435683	ENSG00000059728	MXD1	protein_coding	FALSE
ENSG00000163421	138.776	-1.28976	0.000455542	0.272805	-0.0165995	NA	ENSG00000163421	PROK2	protein_coding	FALSE
ENSG00000117480	164.95	1.1438	0.000464421	448.384	0.127874	0.670218	ENSG00000117480	FAAH	protein_coding	FALSE
ENSG00000125810	81.3768	-1.43313	0.000520265	130.879	0.664399	NA	ENSG00000125810	CD93	protein_coding	FALSE
ENSG00000115590	1894.97	-1.2272	0.000607742	1.82346	0.358956	NA	ENSG00000115590	IL1R2	protein_coding	FALSE
ENSG00000165071	136.326	-1.28996	0.000810913	46.0133	2.35223	1.36131934537583e-05	ENSG00000165071	TMEM71	protein_coding	TRUE
ENSG00000184564	63.1535	-1.62416	0.000987712	197.134	1.31165	0.0246063	ENSG00000184564	SLITRK6	protein_coding	TRUE
ENSG00000124469	16.2695	-1.48399	0.000987712	0.149703	0.038795	NA	ENSG00000124469	CEACAM8	protein_coding	FALSE
ENSG00000159588	88.7222	-1.43222	0.00120144	1071.91	1.17336	0.0364371	ENSG00000159588	CCDC17	protein_coding	TRUE
ENSG00000137942	333.257	1.10641	0.00120144	660.126	0.245283	0.343322	ENSG00000137942	FNBP1L	protein_coding	FALSE
ENSG00000100453	39.5261	-1.66989	0.0012652	7.28142	0.0239807	0.930852	ENSG00000100453	GZMB	protein_coding	FALSE
ENSG00000100985	781.357	-1.1011	0.0012652	1.8525	0.475457	NA	ENSG00000100985	MMP9	protein_coding	FALSE
ENSG00000062282	520.105	-0.815986	0.00135835	89.8727	-0.699423	0.14331	ENSG00000062282	DGAT2	protein_coding	FALSE
ENSG00000105976	1130.13	0.942087	0.00150949	2084.15	-0.281367	0.133171	ENSG00000105976	MET	protein_coding	FALSE
ENSG00000128383	132.756	-1.50098	0.00175297	2.9528	0.40999	0.142738	ENSG00000128383	APOBEC3A	protein_coding	FALSE
ENSG00000242265	351.307	1.09827	0.00178759	1394.74	-0.276852	0.438711	ENSG00000242265	PEG10	protein_coding	FALSE
ENSG00000112195	112.076	-1.43516	0.00184191	6.71938	-1.00272	0.128165	ENSG00000112195	TREML2	protein_coding	FALSE
ENSG00000187116	137.228	-1.35441	0.00184191	2.49242	-0.197999	0.830228	ENSG00000187116	LILRA5	protein_coding	FALSE
ENSG00000181754	56.2529	1.53342	0.002071	153.842	-1.15561	0.00167316	ENSG00000181754	AMIGO1	protein_coding	TRUE
ENSG00000128340	656.673	-0.905919	0.00256283	18.2916	1.09869	0.0452046	ENSG00000128340	RAC2	protein_coding	TRUE
ENSG00000121152	40.805	-1.28088	0.00264278	10.5567	1.01261	0.100433	ENSG00000121152	NCAPH	protein_coding	FALSE
ENSG00000138400	49.8694	-1.57829	0.00264278	289.225	1.29712	0.0240748	ENSG00000138400	MDH1B	protein_coding	TRUE
ENSG00000110848	511.522	-1.39247	0.00264278	48.4924	1.63014	0.00226032	ENSG00000110848	CD69	protein_coding	TRUE
ENSG00000186431	487.067	-1.09148	0.00270381	1.96272	-0.0781951	NA	ENSG00000186431	FCAR	protein_coding	FALSE
ENSG00000119457	264.324	0.968076	0.00281	584.915	-0.769231	0.161886	ENSG00000119457	SLC46A2	protein_coding	FALSE
ENSG00000126353	24.3884	-1.54565	0.00314788	2.52166	0.874137	0.116864	ENSG00000126353	CCR7	protein_coding	FALSE
ENSG00000112539	39.1725	-1.54972	0.00318059	307.935	1.06556	0.0773091	ENSG00000112539	C6orf118	protein_coding	TRUE
ENSG00000187492	70.6819	-1.39895	0.00318059	756.251	1.21214	0.0408495	ENSG00000187492	CDHR4	protein_coding	TRUE
ENSG00000188452	78.6948	-1.25013	0.00326904	166.444	0.947801	0.128702	ENSG00000188452	CERKL	protein_coding	FALSE
ENSG00000153283	36.36	-1.47764	0.00326904	15.8138	1.18865	0.0318593	ENSG00000153283	CD96	protein_coding	TRUE
ENSG00000100385	32.5296	-1.31591	0.00329162	22.4359	0.759817	0.2027	ENSG00000100385	IL2RB	protein_coding	FALSE
ENSG00000180871	581.024	-1.04051	0.00336254	0.507553	0.016294	NA	ENSG00000180871	CXCR2	protein_coding	FALSE
ENSG00000112303	1104.42	-1.07467	0.00336254	34.8218	1.36136	0.0179444	ENSG00000112303	VNN2	protein_coding	TRUE
ENSG00000147408	73.2719	-1.34956	0.00336254	67.9455	1.65898	0.00246711	ENSG00000147408	CSGALNACT1	protein_coding	TRUE
ENSG00000257335	414.76	-1.10665	0.00346776	18.5198	2.23614	7.38792526073146e-05	ENSG00000257335	MGAM	protein_coding	TRUE
ENSG00000102837	29.4249	-1.04276	0.00346776	0.487552	0.171949	NA	ENSG00000102837	OLFM4	protein_coding	FALSE
ENSG00000145491	59.6605	-1.35879	0.00346776	221.457	1.07376	0.0659268	ENSG00000145491	ROPN1L	protein_coding	TRUE
ENSG00000113263	38.5992	-1.18219	0.00364048	24.4732	1.13837	0.0390012	ENSG00000113263	ITK	protein_coding	TRUE
ENSG00000105519	234.958	-1.24127	0.00381287	757.278	0.736868	0.0560087	ENSG00000105519	CAPS	protein_coding	TRUE
ENSG00000197959	94.1214	1.48271	0.00384381	190.085	-1.08067	0.0427116	ENSG00000197959	DNM3	protein_coding	TRUE
ENSG00000144668	167.149	1.03374	0.00394618	665.957	-0.496263	0.129758	ENSG00000144668	ITGA9	protein_coding	FALSE
ENSG00000123405	136.549	-1.2978	0.00405786	27.5987	-0.441497	0.460326	ENSG00000123405	NFE2	protein_coding	FALSE
ENSG00000179593	2243.29	0.706636	0.00426336	916.584	-0.509267	0.424848	ENSG00000179593	ALOX15B	protein_coding	FALSE
ENSG00000168646	105.974	1.39852	0.00434126	472.696	-0.619004	0.0893809	ENSG00000168646	AXIN2	protein_coding	TRUE
ENSG00000151023	32.4946	-1.49258	0.00446631	337.994	1.15878	0.0536138	ENSG00000151023	ENKUR	protein_coding	TRUE
ENSG00000198851	13.6644	-1.08292	0.00467962	19.2093	1.08176	0.0589334	ENSG00000198851	CD3E	protein_coding	TRUE
ENSG00000004838	149.777	-1.15582	0.00467962	752.085	0.81864	0.12743	ENSG00000004838	ZMYND10	protein_coding	FALSE
ENSG00000164199	128.925	1.33	0.00467962	1161.92	-0.78696	1.64535688872652e-05	ENSG00000164199	GPR98	protein_coding	TRUE
ENSG00000131378	433.1	0.783367	0.00506942	667.45	-0.9824	0.0155922	ENSG00000131378	RFTN1	protein_coding	TRUE
ENSG00000186469	169.917	-1.26194	0.00508925	18.0441	0.975728	0.104801	ENSG00000186469	GNG2	protein_coding	FALSE
ENSG00000181631	414.954	-1.02936	0.00513528	2.67869	-0.0256164	0.713113	ENSG00000181631	P2RY13	protein_coding	FALSE
ENSG00000008311	292.285	1.19462	0.00534586	447.656	-0.421026	0.126465	ENSG00000008311	AASS	protein_coding	FALSE
ENSG00000205084	147.321	-1.06734	0.00544558	461.591	1.05723	0.0439234	ENSG00000205084	TMEM231	protein_coding	TRUE
ENSG00000120051	17.1965	-1.42334	0.00544558	188.486	1.10063	0.0679801	ENSG00000120051	CCDC147	protein_coding	TRUE
ENSG00000124237	84.5933	-1.34288	0.00621746	335.982	1.00444	0.0580574	ENSG00000124237	C20orf85	protein_coding	TRUE
ENSG00000104067	390.185	0.807192	0.00623246	1063.12	-0.475085	0.133731	ENSG00000104067	TJP1	protein_coding	FALSE
ENSG00000172236	105.539	-1.25615	0.00704348	0.080468	0.000733267	NA	ENSG00000172236	TPSAB1	protein_coding	FALSE
ENSG00000159708	124.458	1.17511	0.00742196	746.54	-0.752679	0.121665	ENSG00000159708	LRRC36	protein_coding	FALSE
ENSG00000137959	263.48	-0.809526	0.00777381	78.287	2.05748	0.000102717	ENSG00000137959	IFI44L	protein_coding	TRUE
ENSG00000064886	3130.01	0.839322	0.0077854	523.738	-0.628226	0.340702	ENSG00000064886	CHI3L2	protein_coding	FALSE
ENSG00000179388	43.4066	-1.4503	0.0077854	271.038	1.19018	0.0166619	ENSG00000179388	EGR3	protein_coding	TRUE
ENSG00000100504	1169.6	-0.717289	0.00819957	147.028	0.142482	0.703888	ENSG00000100504	PYGL	protein_coding	FALSE
ENSG00000162643	46.0381	-1.38057	0.00827306	235.957	1.06579	0.0776328	ENSG00000162643	WDR63	protein_coding	TRUE
ENSG00000164185	25.6259	-1.46106	0.00831975	105.319	0.922366	0.135165	ENSG00000164185	ZNF474	protein_coding	FALSE
ENSG00000203985	49.5322	-1.42325	0.0084134	195.164	1.19968	0.0407488	ENSG00000203985	LDLRAD1	protein_coding	TRUE
ENSG00000169314	19.997	-1.43677	0.00849172	199.289	1.24911	0.0423135	ENSG00000169314	C22orf15	protein_coding	TRUE
ENSG00000160472	57.5638	-1.40536	0.00849172	262.632	0.974043	0.0788775	ENSG00000160472	TMEM190	protein_coding	TRUE
ENSG00000151623	102.702	1.0667	0.0085308	569.241	-0.890611	3.05074635843111e-05	ENSG00000151623	NR3C2	protein_coding	TRUE
ENSG00000009790	68.6751	-1.20979	0.00923242	8.57217	0.96498	0.121786	ENSG00000009790	TRAF3IP3	protein_coding	FALSE
ENSG00000073910	352.469	0.746608	0.00953224	514.582	-0.329029	0.338512	ENSG00000073910	FRY	protein_coding	FALSE
ENSG00000198959	2013.3	-0.751616	0.00986752	995.059	2.27482	2.11452731943179e-10	ENSG00000198959	TGM2	protein_coding	TRUE
ENSG00000091317	2230.54	-0.543113	0.0100243	699.228	-0.140326	0.622629	ENSG00000091317	CMTM6	protein_coding	FALSE
ENSG00000181143	38.5118	-1.3307	0.0104315	945.973	1.56747	0.00263439	ENSG00000181143	MUC16	protein_coding	TRUE
ENSG00000115183	198.999	1.05366	0.0107506	988.836	-0.217624	0.392214	ENSG00000115183	TANC1	protein_coding	FALSE
ENSG00000105639	96.3682	-1.26103	0.0108311	29.4986	2.08062	0.000150137	ENSG00000105639	JAK3	protein_coding	TRUE
ENSG00000133640	61.2048	-1.30233	0.0109583	891.515	1.21945	0.0314971	ENSG00000133640	LRRIQ1	protein_coding	TRUE
ENSG00000135636	389.711	-0.979514	0.0111504	36.6312	0.938818	NA	ENSG00000135636	DYSF	protein_coding	FALSE
ENSG00000115956	3707.27	-0.887936	0.0112621	27.17	-0.783381	0.225129	ENSG00000115956	PLEK	protein_coding	FALSE
ENSG00000174938	25.815	1.50637	0.0112621	529.968	-0.642167	0.122798	ENSG00000174938	SEZ6L2	protein_coding	FALSE
ENSG00000226751	8.12606	-1.08435	0.0114042	0	NA	NA	ENSG00000226751		lincRNA	FALSE
ENSG00000138722	11.7803	-1.13122	0.0114042	22.3112	0.807736	0.154586	ENSG00000138722	MMRN1	protein_coding	FALSE
ENSG00000168806	69.0749	1.12172	0.0116506	87.4985	-0.257377	0.476028	ENSG00000168806	LCMT2	protein_coding	FALSE
ENSG00000052795	1041.55	0.765175	0.0125235	1650.65	-0.550649	0.0194875	ENSG00000052795	FNIP2	protein_coding	TRUE
ENSG00000088387	276.546	1.23655	0.0132938	1333.35	-0.754789	0.00511219	ENSG00000088387	DOCK9	protein_coding	TRUE
ENSG00000130592	1040.45	-0.754031	0.0135972	55.5728	1.43565	0.00416184	ENSG00000130592	LSP1	protein_coding	TRUE
ENSG00000166959	137.794	-1.25095	0.0143306	599.697	1.12526	0.0383576	ENSG00000166959	MS4A8	protein_coding	TRUE
ENSG00000167074	219.994	1.04325	0.0145905	378.856	-0.224638	0.69333	ENSG00000167074	TEF	protein_coding	FALSE
ENSG00000111846	457.832	0.732487	0.0145905	609.934	-0.10094	0.717715	ENSG00000111846	GCNT2	protein_coding	FALSE
ENSG00000124275	1019.4	0.653902	0.0145905	1072.24	-0.515081	0.281879	ENSG00000124275	MTRR	protein_coding	FALSE
ENSG00000122779	329.582	0.696983	0.0148943	530.143	-0.738893	0.0265558	ENSG00000122779	TRIM24	protein_coding	TRUE
ENSG00000144426	352.761	0.837315	0.0155731	736.1	-0.715399	0.0272516	ENSG00000144426	NBEAL1	protein_coding	TRUE
ENSG00000119711	438.233	0.745548	0.0155731	358.453	-0.560999	0.161253	ENSG00000119711	ALDH6A1	protein_coding	FALSE
ENSG00000106771	1692.68	0.653625	0.0177178	1386	-0.627937	0.107054	ENSG00000106771	TMEM245	protein_coding	FALSE
ENSG00000115604	356.437	-1.00344	0.0178035	13.1462	1.40069	0.0267653	ENSG00000115604	IL18R1	protein_coding	TRUE
ENSG00000117115	181.801	-1.1281	0.0180643	6.3924	1.24767	0.0484415	ENSG00000117115	PADI2	protein_coding	TRUE
ENSG00000117983	119.172	-1.05289	0.0183323	2719.7	1.95811	0.000210018	ENSG00000117983	MUC5B	protein_coding	TRUE
ENSG00000107738	1640.05	-0.85235	0.0184387	214.135	1.79249	9.05416796830746e-06	ENSG00000107738	C10orf54	protein_coding	TRUE
ENSG00000151491	766.471	0.795187	0.0190596	1278	-0.490691	0.105318	ENSG00000151491	EPS8	protein_coding	FALSE
ENSG00000106804	204.836	0.907654	0.0190945	795.432	-0.999864	0.00137955	ENSG00000106804	C5	protein_coding	TRUE
ENSG00000197632	66.7612	-1.28694	0.0192367	51.2082	1.37503	0.0231391	ENSG00000197632	SERPINB2	protein_coding	TRUE
ENSG00000163817	121.207	1.32877	0.0202761	281.265	-0.98744	0.0980488	ENSG00000163817	SLC6A20	protein_coding	TRUE
ENSG00000145623	475.208	0.814465	0.0203225	1463.81	-0.380372	0.360578	ENSG00000145623	OSMR	protein_coding	FALSE
ENSG00000151490	691.137	-0.872025	0.0210453	3.51832	-0.0343393	0.865736	ENSG00000151490	PTPRO	protein_coding	FALSE
ENSG00000170956	43.4675	-1.27602	0.0210453	1.36743	0.66584	NA	ENSG00000170956	CEACAM3	protein_coding	FALSE
ENSG00000204175	116.659	1.12535	0.0210632	409.417	-0.722057	0.0624753	ENSG00000204175	GPRIN2	protein_coding	TRUE
ENSG00000166527	118.726	-1.14837	0.0210731	0.457166	-0.0707447	NA	ENSG00000166527	CLEC4D	protein_coding	FALSE
ENSG00000184702	15.846	-1.30918	0.0214666	204.502	1.12333	0.0593996	ENSG00000184702	SEPT5	protein_coding	TRUE
ENSG00000164197	110.101	1.19604	0.0221694	145.754	-0.423672	0.29192	ENSG00000164197	RNF180	protein_coding	FALSE
ENSG00000151651	361.5	-1.06175	0.0234637	217.042	0.703268	0.173993	ENSG00000151651	ADAM8	protein_coding	FALSE
ENSG00000103044	54.1064	1.19969	0.0235507	1090.8	-0.96843	0.0383576	ENSG00000103044	HAS3	protein_coding	TRUE
ENSG00000164691	909.169	-0.914848	0.0236843	23.868	1.2962	0.0177917	ENSG00000164691	TAGAP	protein_coding	TRUE
ENSG00000129422	1452.53	0.749797	0.0237172	2505	-0.374249	0.151013	ENSG00000129422	MTUS1	protein_coding	FALSE
ENSG00000182141	232.024	-0.780638	0.0237172	111.092	0.0917649	0.874463	ENSG00000182141	ZNF708	protein_coding	FALSE
ENSG00000249437	106.056	-1.14449	0.0237172	6.48495	0.36038	0.620823	ENSG00000249437	NAIP	protein_coding	FALSE
ENSG00000167851	313.699	-0.905234	0.023741	11.164	0.0415334	0.935728	ENSG00000167851	CD300A	protein_coding	FALSE
ENSG00000169385	83.4072	-1.23599	0.023741	0.782456	-0.0185789	NA	ENSG00000169385	RNASE2	protein_coding	FALSE
ENSG00000169126	55.1836	-1.24517	0.0240876	304.87	1.05985	0.0777668	ENSG00000169126	ARMC4	protein_coding	TRUE
ENSG00000172893	803.979	0.828386	0.0244477	709.46	-0.620103	0.0484415	ENSG00000172893	DHCR7	protein_coding	TRUE
ENSG00000170412	288.734	0.896447	0.0248016	933.112	-0.364116	0.18884	ENSG00000170412	GPRC5C	protein_coding	FALSE
ENSG00000187796	181.641	-1.02068	0.0250658	24.495	1.1526	0.0380677	ENSG00000187796	CARD9	protein_coding	TRUE
ENSG00000115523	69.1199	-1.23116	0.0254205	24.1542	-0.257252	0.783798	ENSG00000115523	GNLY	protein_coding	FALSE
ENSG00000188596	71.6351	-1.1971	0.0254205	414.647	1.20788	0.0420461	ENSG00000188596	C12orf55	protein_coding	TRUE
ENSG00000119862	380.185	0.799091	0.0255518	1052.56	-0.818893	0.0777888	ENSG00000119862	LGALSL	protein_coding	TRUE
ENSG00000162814	33.7629	-1.28084	0.0256879	164.515	0.872378	0.146589	ENSG00000162814	SPATA17	protein_coding	FALSE
ENSG00000109182	14.2293	-1.29003	0.0256879	88.866	0.538872	0.441668	ENSG00000109182	CWH43	protein_coding	FALSE
ENSG00000118492	33.6143	-1.21862	0.0256976	340.339	1.11961	0.0682549	ENSG00000118492	ADGB	protein_coding	TRUE
ENSG00000077782	278.231	0.747854	0.0256976	604.683	-0.760542	0.115678	ENSG00000077782	FGFR1	protein_coding	FALSE
ENSG00000151150	705.576	1.01168	0.0256976	1965.67	-0.687595	0.0423135	ENSG00000151150	ANK3	protein_coding	TRUE
ENSG00000003436	2671.83	0.576981	0.0260787	1338.38	-0.556611	0.169331	ENSG00000003436	TFPI	protein_coding	FALSE
ENSG00000162636	422.174	-0.6876	0.0273564	140.5	0.418596	0.267622	ENSG00000162636	FAM102B	protein_coding	FALSE
ENSG00000109927	9.8027	1.22749	0.0275351	53.1302	-0.784462	0.0594296	ENSG00000109927	TECTA	protein_coding	TRUE
ENSG00000183607	558.505	1.15197	0.0275351	276.813	-0.918427	0.0154253	ENSG00000183607	GKN2	protein_coding	TRUE
ENSG00000143674	112.294	1.02499	0.0278358	328.715	-0.796064	0.00614183	ENSG00000143674		protein_coding	TRUE
ENSG00000145649	10.2333	-1.0518	0.0280525	6.02615	0.503551	0.328993	ENSG00000145649	GZMA	protein_coding	FALSE
ENSG00000164741	1706.64	0.661022	0.029262	2644.47	-0.293248	0.578801	ENSG00000164741	DLC1	protein_coding	FALSE
ENSG00000094916	201.403	0.848528	0.0298309	659.233	-0.135328	0.719863	ENSG00000094916	CBX5	protein_coding	FALSE
ENSG00000179627	79.9133	1.03575	0.0298309	342.019	-0.849221	0.000480979	ENSG00000179627	ZBTB42	protein_coding	TRUE
ENSG00000182771	7.14506	0.996753	0.0299412	19.3752	-0.157518	0.821728	ENSG00000182771	GRID1	protein_coding	FALSE
ENSG00000179813	205.485	-0.928482	0.0302325	625.722	0.905952	0.129758	ENSG00000179813	FAM216B	protein_coding	FALSE
ENSG00000134258	18.5899	-1.14325	0.0302821	181.976	2.20825	2.51046617015624e-06	ENSG00000134258	VTCN1	protein_coding	TRUE
ENSG00000204950	38.4265	-1.22832	0.0313557	369.304	1.12155	0.0584319	ENSG00000204950	LRRC10B	protein_coding	TRUE
ENSG00000205269	557.803	-0.788461	0.0321859	157.385	-0.519221	0.122798	ENSG00000205269	TMEM170B	protein_coding	FALSE
ENSG00000074527	671.546	1.00137	0.0321859	1604.92	-0.47308	0.183383	ENSG00000074527	NTN4	protein_coding	FALSE
ENSG00000126861	44.5559	-1.2213	0.0340513	159.374	1.20723	0.0477733	ENSG00000126861	OMG	protein_coding	TRUE
ENSG00000137857	2894.88	1.00897	0.0343935	3217.62	-0.200676	0.583002	ENSG00000137857	DUOX1	protein_coding	FALSE
ENSG00000161905	76.432	-1.20494	0.0347725	591.429	1.20778	0.041268	ENSG00000161905	ALOX15	protein_coding	TRUE
ENSG00000083307	120.219	1.11658	0.0348175	698.168	0.0098224	0.979222	ENSG00000083307	GRHL2	protein_coding	FALSE
ENSG00000198589	381.18	0.650006	0.0350486	1091.87	-0.30609	0.186032	ENSG00000198589	LRBA	protein_coding	FALSE
ENSG00000088827	1725.51	-0.721985	0.0351163	18.1337	-0.393003	0.736694	ENSG00000088827	SIGLEC1	protein_coding	FALSE
ENSG00000039068	1150.9	0.836901	0.0364983	1774.13	-0.166728	0.574748	ENSG00000039068	CDH1	protein_coding	FALSE
ENSG00000123179	123.666	0.9383	0.03791	225.847	-0.215934	0.449189	ENSG00000123179	EBPL	protein_coding	FALSE
ENSG00000111834	83.335	-1.14567	0.03791	410.714	1.02243	0.0689253	ENSG00000111834	RSPH4A	protein_coding	TRUE
ENSG00000188906	3062.74	0.912081	0.03791	5254.59	-0.486913	0.317335	ENSG00000188906	LRRK2	protein_coding	FALSE
ENSG00000128536	161.855	-1.04982	0.0379422	1574.72	0.513642	0.349345	ENSG00000128536	CDHR3	protein_coding	FALSE
ENSG00000129654	74.9373	-1.1309	0.0389042	1004.06	0.968451	0.0519965	ENSG00000129654	FOXJ1	protein_coding	TRUE
ENSG00000086289	1370.94	0.644629	0.039129	552.876	-0.892972	0.0429012	ENSG00000086289	EPDR1	protein_coding	TRUE
ENSG00000244731	163.103	0.966191	0.0392589	255.258	-0.338591	0.312086	ENSG00000244731	C4A	protein_coding	FALSE
ENSG00000164342	87.6059	1.12782	0.0392589	97.1446	-0.135394	0.843503	ENSG00000164342	TLR3	protein_coding	FALSE
ENSG00000105352	135.413	-0.985958	0.0398709	21.7993	-0.377761	0.641508	ENSG00000105352	CEACAM4	protein_coding	FALSE
ENSG00000250786	25.7377	1.30005	0.0408168	99.662	-0.117338	0.822849	ENSG00000250786	SNHG18	lincRNA	FALSE
ENSG00000188396	61.2457	-1.09759	0.0409817	147.907	1.16566	0.044873	ENSG00000188396	TCTEX1D4	protein_coding	TRUE
ENSG00000075213	5.83836	-0.810246	0.041175	45.7674	1.44372	0.0189586	ENSG00000075213	SEMA3A	protein_coding	TRUE
ENSG00000135842	1007.96	-0.750222	0.041175	595.783	0.534514	0.282079	ENSG00000135842	FAM129A	protein_coding	FALSE
ENSG00000165309	81.6099	-1.20636	0.041852	396.83	1.12484	0.0617356	ENSG00000165309	ARMC3	protein_coding	TRUE
ENSG00000112655	293.805	0.983105	0.0420789	1217.42	-0.378604	0.118288	ENSG00000112655	PTK7	protein_coding	FALSE
ENSG00000153563	12.2257	-0.626872	0.042233	10.0048	1.43806	0.0209598	ENSG00000153563	CD8A	protein_coding	TRUE
ENSG00000124875	115.917	-1.0857	0.042749	264.569	1.96578	0.000341648	ENSG00000124875	CXCL6	protein_coding	TRUE
ENSG00000079691	116.434	0.841863	0.0432444	421.078	-0.84771	0.0105599	ENSG00000079691	LRRC16A	protein_coding	TRUE
ENSG00000122862	6525.41	-0.87509	0.0432444	104.795	0.944427	0.0810167	ENSG00000122862	SRGN	protein_coding	TRUE
ENSG00000136689	764.363	-0.817068	0.0435853	35.5996	1.06962	0.023256	ENSG00000136689	IL1RN	protein_coding	TRUE
ENSG00000158050	1064.23	-0.819323	0.0445018	280.818	0.939497	0.0456428	ENSG00000158050	DUSP2	protein_coding	TRUE
ENSG00000082269	295.326	0.704416	0.0453421	443.869	-1.07065	0.0158724	ENSG00000082269	FAM135A	protein_coding	TRUE
ENSG00000168813	65.1827	1.21753	0.0476543	357.156	-0.453622	0.233118	ENSG00000168813	ZNF507	protein_coding	FALSE
ENSG00000135299	133.822	0.898313	0.0479922	403.144	-0.513122	0.152442	ENSG00000135299	ANKRD6	protein_coding	FALSE
ENSG00000177409	875.089	-0.621012	0.0482296	184.517	1.12817	0.00838028	ENSG00000177409	SAMD9L	protein_coding	TRUE
ENSG00000160188	82.054	-1.03983	0.0508475	631.75	0.977942	0.0706474	ENSG00000160188	RSPH1	protein_coding	TRUE
ENSG00000074410	161.842	1.04154	0.0509058	401.045	-1.22574	0.0312544	ENSG00000074410	CA12	protein_coding	TRUE
ENSG00000140678	774.611	-0.720767	0.0509968	28.3695	-0.127319	0.997821	ENSG00000140678	ITGAX	protein_coding	FALSE
ENSG00000197822	863.644	0.834021	0.0515267	390.995	-0.582102	0.0105683	ENSG00000197822	OCLN	protein_coding	TRUE
ENSG00000188817	141.109	-1.06135	0.0517214	361.355	0.944386	0.097515	ENSG00000188817	SNTN	protein_coding	TRUE
ENSG00000157330	14.8095	-1.08865	0.052707	148.706	1.02709	0.0919929	ENSG00000157330	C1orf158	protein_coding	TRUE
ENSG00000173482	795.092	0.669518	0.0579454	1004.44	-0.581223	0.149488	ENSG00000173482	PTPRM	protein_coding	FALSE
ENSG00000137098	29.067	-1.15789	0.0579454	376.028	1.27615	0.0377069	ENSG00000137098	SPAG8	protein_coding	TRUE
ENSG00000125999	5497.45	-0.601992	0.0579454	1511.61	1.17555	0.0015777	ENSG00000125999	BPIFB1	protein_coding	TRUE
ENSG00000107731	357.957	-0.719755	0.0579454	119.277	1.5552	2.09630090428275e-06	ENSG00000107731	UNC5B	protein_coding	TRUE
ENSG00000171115	51.7411	-1.19756	0.0608087	18.5532	0.214986	0.77121	ENSG00000171115	GIMAP8	protein_coding	FALSE
ENSG00000113088	7.44591	-0.925251	0.0632607	3.00245	0.628085	0.244403	ENSG00000113088	GZMK	protein_coding	FALSE
ENSG00000130598	144.784	-0.882289	0.0634212	113.787	1.90991	0.000279562	ENSG00000130598	TNNI2	protein_coding	TRUE
ENSG00000145022	465.032	0.568288	0.0634212	325.073	-0.29156	0.141379	ENSG00000145022	TCTA	protein_coding	FALSE
ENSG00000151948	141.604	-0.994541	0.0634212	2.60157	-0.45901	0.514432	ENSG00000151948	GLT1D1	protein_coding	FALSE
ENSG00000182263	12.7269	0.957631	0.0635774	104.997	-0.00293768	0.984448	ENSG00000182263	FIGN	protein_coding	FALSE
ENSG00000117091	50.6594	-1.14776	0.0637032	12.6932	0.990404	0.0716925	ENSG00000117091	CD48	protein_coding	TRUE
ENSG00000132664	114.079	-0.902531	0.064462	100.254	0.0736474	0.863256	ENSG00000132664	POLR3F	protein_coding	FALSE
ENSG00000118520	337.069	-0.961844	0.0649413	0	NA	NA	ENSG00000118520	ARG1	protein_coding	FALSE
ENSG00000146592	328.186	-0.885446	0.0652115	17.7468	0.726432	0.326595	ENSG00000146592	CREB5	protein_coding	FALSE
ENSG00000128641	953.291	0.938632	0.0680292	1412.84	-0.658971	0.0699899	ENSG00000128641	MYO1B	protein_coding	TRUE
ENSG00000144791	266.027	0.656043	0.0682425	1002.06	-0.538974	0.0468587	ENSG00000144791	LIMD1	protein_coding	TRUE
ENSG00000136040	401.506	-0.777109	0.0684586	54.838	0.421338	0.506517	ENSG00000136040	PLXNC1	protein_coding	FALSE
ENSG00000008516	89.5062	-0.975166	0.0689435	61.6299	0.309638	0.744488	ENSG00000008516	MMP25	protein_coding	FALSE
ENSG00000157110	381.616	0.913379	0.0689435	1519.23	-0.338825	0.0950278	ENSG00000157110	RBPMS	protein_coding	FALSE
ENSG00000171777	162.068	-0.990321	0.0698893	1.62062	-0.320418	NA	ENSG00000171777	RASGRP4	protein_coding	FALSE
ENSG00000171595	45.6205	-1.15493	0.070141	444.086	1.09217	0.0723216	ENSG00000171595	DNAI2	protein_coding	TRUE
ENSG00000182885	759.108	-0.89167	0.0707121	3.76128	1.10342	0.0995327	ENSG00000182885	GPR97	protein_coding	TRUE
ENSG00000103811	13333.3	0.54585	0.0712168	1979.23	-0.22103	0.575445	ENSG00000103811	CTSH	protein_coding	FALSE
ENSG00000116679	5649.14	-0.575737	0.0721384	1398.26	0.288401	0.313944	ENSG00000116679	IVNS1ABP	protein_coding	FALSE
ENSG00000149089	939.722	-0.515918	0.0725313	173.917	-0.0124815	0.970739	ENSG00000149089	APIP	protein_coding	FALSE
ENSG00000230062	23.3433	-1.16071	0.0725313	155.574	0.914117	0.141297	ENSG00000230062	ANKRD66	protein_coding	FALSE
ENSG00000182866	20.2355	-0.800185	0.0727883	13.774	0.967759	0.10278	ENSG00000182866	LCK	protein_coding	FALSE
ENSG00000105835	9438.57	-0.631669	0.0737891	1422.97	-0.222344	0.546135	ENSG00000105835	NAMPT	protein_coding	FALSE
ENSG00000070018	235.222	0.976773	0.0737891	903.958	-0.766413	0.00336278	ENSG00000070018	LRP6	protein_coding	TRUE
ENSG00000172543	78.4525	-1.02884	0.0745073	53.6605	0.913434	0.10262	ENSG00000172543	CTSW	protein_coding	FALSE
ENSG00000257482	7.05821	1.04874	0.0752838	0	NA	NA	ENSG00000257482	ZNF727	protein_coding	FALSE
ENSG00000142871	1225.48	0.648409	0.0765545	1566.75	0.0928394	0.798227	ENSG00000142871	CYR61	protein_coding	FALSE
ENSG00000140937	6.71679	-0.614252	0.0765545	112.511	2.03381	4.19911258721958e-05	ENSG00000140937	CDH11	protein_coding	TRUE
ENSG00000152413	41.7986	-1.0794	0.0768256	125.628	1.26365	0.0066328	ENSG00000152413	HOMER1	protein_coding	TRUE
ENSG00000145860	920.591	0.618835	0.0768403	1913.93	-0.230556	0.463553	ENSG00000145860	RNF145	protein_coding	FALSE
ENSG00000107104	394.04	1.03104	0.0769443	1039.65	-0.851758	0.0309453	ENSG00000107104	KANK1	protein_coding	TRUE
ENSG00000159239	30.2349	-1.13589	0.0772211	277.629	1.14854	0.0214115	ENSG00000159239	C2orf81	protein_coding	TRUE
ENSG00000141458	1438.29	0.505938	0.0772211	1470.42	-0.579334	0.185518	ENSG00000141458	NPC1	protein_coding	FALSE
ENSG00000102962	14.0404	-1.01321	0.0772211	4.78657	0.468366	0.508679	ENSG00000102962	CCL22	protein_coding	FALSE
ENSG00000137331	533.402	-0.673295	0.0772211	774.219	0.188037	0.642647	ENSG00000137331	IER3	protein_coding	FALSE
ENSG00000184304	114.068	1.11361	0.0772211	371.433	-1.05015	0.0166619	ENSG00000184304	PRKD1	protein_coding	TRUE
ENSG00000076662	201.131	-0.784621	0.0772211	64.6465	0.059264	0.898976	ENSG00000076662	ICAM3	protein_coding	FALSE
ENSG00000141738	109.114	0.976185	0.0776713	575.404	0.0602904	0.854976	ENSG00000141738	GRB7	protein_coding	FALSE
ENSG00000102524	201.966	-0.769542	0.0834974	9.17988	-0.348423	0.657514	ENSG00000102524	TNFSF13B	protein_coding	FALSE
ENSG00000171262	29.2182	-1.15428	0.0834974	232.953	-0.300764	0.197825	ENSG00000171262	FAM98B	protein_coding	FALSE
ENSG00000164574	479.78	0.693408	0.0834974	907.212	-0.870336	0.0419954	ENSG00000164574	GALNT10	protein_coding	TRUE
ENSG00000232810	428.278	-0.855931	0.0835921	28.9564	0.859257	0.097515	ENSG00000232810	TNF	protein_coding	TRUE
ENSG00000150681	122.298	-0.969973	0.0840912	0.409999	0.0998024	NA	ENSG00000150681	RGS18	protein_coding	FALSE
ENSG00000139187	9.14286	-1.04469	0.0841096	7.12148	-0.273127	0.74853	ENSG00000139187	KLRG1	protein_coding	FALSE
ENSG00000101098	12.3357	1.03913	0.0841096	111.518	-0.763115	0.276404	ENSG00000101098	RIMS4	protein_coding	FALSE
ENSG00000088926	72.6385	0.885621	0.0859187	528.297	-0.669919	0.26534	ENSG00000088926	F11	protein_coding	FALSE
ENSG00000156453	179.402	0.889951	0.0864577	499.866	0.0241148	0.952387	ENSG00000156453	PCDH1	protein_coding	FALSE
ENSG00000139263	193.73	0.9003	0.0865538	474.415	0.118509	0.816012	ENSG00000139263	LRIG3	protein_coding	FALSE
ENSG00000140832	47.4425	1.02798	0.0868113	210.477	0.313189	0.230706	ENSG00000140832	MARVELD3	protein_coding	FALSE
ENSG00000145244	32.3115	1.22141	0.0868113	112.499	-0.308262	0.707289	ENSG00000145244	CORIN	protein_coding	FALSE
ENSG00000176788	614.37	-0.865823	0.0868113	238.094	1.51702	0.00333896	ENSG00000176788	BASP1	protein_coding	TRUE
ENSG00000163430	75.3646	-0.911479	0.0871341	417.684	1.60309	0.000157647	ENSG00000163430	FSTL1	protein_coding	TRUE
ENSG00000198924	136.722	0.879476	0.0885575	114.443	-0.332098	0.334849	ENSG00000198924	DCLRE1A	protein_coding	FALSE
ENSG00000184922	362.849	-0.746587	0.0898946	97.7099	-0.144793	0.870488	ENSG00000184922	FMNL1	protein_coding	FALSE
ENSG00000175262	5.38696	0.608568	0.0921649	28.4106	-0.59881	0.367471	ENSG00000175262	C1orf127	protein_coding	FALSE
ENSG00000170542	193.14	-0.954575	0.0924389	80.3455	1.07796	0.0791137	ENSG00000170542	SERPINB9	protein_coding	TRUE
ENSG00000092850	44.239	-1.09504	0.0926518	554.139	0.95146	0.0773091	ENSG00000092850	TEKT2	protein_coding	TRUE
ENSG00000105479	62.5527	-1.05671	0.0926518	749.27	0.97834	0.0931777	ENSG00000105479	CCDC114	protein_coding	TRUE
ENSG00000176105	239.478	0.777678	0.0926645	567.585	-0.565577	0.0860863	ENSG00000176105	YES1	protein_coding	TRUE
ENSG00000152128	453.964	0.880154	0.0926756	446.704	-1.0314	0.0215057	ENSG00000152128	TMEM163	protein_coding	TRUE
ENSG00000102934	155.358	0.902989	0.0926756	249.405	-0.33108	0.528871	ENSG00000102934	PLLP	protein_coding	FALSE
ENSG00000137693	293.615	0.963808	0.0935854	1387.74	-0.522398	0.0297276	ENSG00000137693	YAP1	protein_coding	TRUE
ENSG00000189091	1041.52	0.517929	0.0935854	795.517	-0.172647	0.275257	ENSG00000189091	SF3B3	protein_coding	FALSE
ENSG00000072274	20237.3	-0.520751	0.0938612	1068.77	-0.364567	0.16992	ENSG00000072274	TFRC	protein_coding	FALSE
ENSG00000140030	651.656	-0.824933	0.0959754	4.51841	0.484453	0.422278	ENSG00000140030	GPR65	protein_coding	FALSE
ENSG00000105374	25.2583	-1.08643	0.0968623	10.4527	-0.333175	0.724141	ENSG00000105374	NKG7	protein_coding	FALSE
ENSG00000137261	25.3539	-0.868343	0.0970577	164.318	1.04105	0.0920046	ENSG00000137261	KIAA0319	protein_coding	TRUE
ENSG00000101082	5.59742	-0.682378	0.0986878	10.3317	1.11085	0.0704658	ENSG00000101082	SLA2	protein_coding	TRUE
ENSG00000181264	22.843	1.18449	0.0997994	64.4643	0.00733921	0.993484	ENSG00000181264	TMEM136	protein_coding	FALSE
ENSG00000167604	801.54	-0.778661	0.0997994	103.394	0.132608	0.788571	ENSG00000167604	NFKBID	protein_coding	FALSE
