# Supplementary material for: Epigenetic dysregulation of IRF9 drives excessive interferon signaling in COPD
Source: EMBO Mol Med. 2026 Feb 23;18(4):1202–34. doi: 10.1038/s44321-026-00386-9 (PMC13083945; doi:10.1038/s44321-026-00386-9)
Supplement: Supplementary file 12 — Datset EV9 [file 44321_2026_386_MOESM12_ESM.xlsx]

## Sheet: Legend
Dataset EV9:
DMR DGE correlation
column	description
gene.names	Ensembl gene ID
dmr.name	DMR ID
DiffMethyl	difference of average methylation in DMR (COPD II-IV - no COPD)
distance_to_TSS	distance of DMR to TSS, expressed in bp
log2FC	expression log2 fold change of COPD II-IV vs no COPD
position	position of DMR relative to TSS: promoter, upstream or downstream
negCor_with_Exp	compares whether log2FC and DiffMethyl have different signs
GeneSymbol	Gene Symbol
corSpearman	Spearman correlation coefficient
GeneHancer.ID	GeneHancer ID
GeneHancer.Regulatory.Type	Classification of regulatroy type from GeneHancer DB

## Sheet: DMRs_DEG_promoter
gene.names	dmr.name	DiffMethyl	distance_to_TSS	log2FC	position	negCor_with_Exp	GeneSymbol	corSpearman
ENSG00000137033	121409.121411.121413.121415.121418	-0.245455	2698.5	1.78982	downstream	TRUE	IL33	-0.972727
ENSG00000132470	147979	-0.300582	2434.5	2.12124	downstream	TRUE	ITGB4	-0.963636
ENSG00000185483	2647.26	0.14985	4018	-1.27658	downstream	TRUE	ROR1	-0.963636
ENSG00000006210	144594	-0.265827	1462.5	1.94472	downstream	TRUE	CX3CL1	-0.963636
ENSG00000136048	59316	0.241399	3829.5	-0.598065	downstream	TRUE	DRAM1	-0.954545
ENSG00000136160	62053	0.223708	-646	-1.09329	promoter	TRUE	EDNRB	-0.954545
ENSG00000072858	98104	-0.218374	1567.5	1.12696	downstream	TRUE	SIDT1	-0.945455
ENSG00000153823	13995.13998.14000	0.230169	4891	-0.864366	downstream	TRUE	PID1	-0.945455
ENSG00000150893	61108	0.124941	6018	-1.30399	downstream	TRUE	FREM2	-0.945455
ENSG00000153093	10741	0.255009	2407.5	-0.889111	downstream	TRUE	ACOXL	-0.945455
ENSG00000128602	116548	-0.268474	-3122	1.87794	upstream	TRUE	SMO	-0.945455
ENSG00000180694	42920	0.272722	725.5	-0.72892	downstream	TRUE	TMEM64	-0.936364
ENSG00000115756	7834	0.264696	3135.5	-0.761887	downstream	TRUE	HPCAL1	-0.936364
ENSG00000131378	15218.15219.15220	0.214789	4085.5	-0.9824	downstream	TRUE	RFTN1	-0.936364
ENSG00000144285	12214	0.148387	1019.5	-0.957629	downstream	TRUE	SCN1A	-0.936364
ENSG00000184564	137689	-0.191656	1408	1.31165	downstream	TRUE	SLITRK6	-0.936364
ENSG00000165188	123729	-0.113026	277	2.08716	promoter	TRUE	RNF183	-0.936364
ENSG00000070526	148025.148026.148027	-0.212165	2541.5	1.55946	downstream	TRUE	ST6GALNAC1	-0.927273
ENSG00000103876	67742.7	0.216669	3026.5	-0.653764	downstream	TRUE	FAH	-0.927273
ENSG00000143061	4104	0.221255	2848.5	-0.96913	downstream	TRUE	IGSF3	-0.927273
ENSG00000166140	141280	-0.185698	2240.5	0.622005	downstream	TRUE	ZFYVE19	-0.918182
ENSG00000261104	88823	-0.282105	-3523.5	1.39	upstream	TRUE		-0.918182
ENSG00000175183	134401	-0.216594	-1256.5	1.36982	upstream	TRUE	CSRP2	-0.918182
ENSG00000211445	108123	-0.260183	2902	1.38975	downstream	TRUE	GPX3	-0.918182
ENSG00000070540	147688.147689.147691	-0.19217	3873	0.976644	downstream	TRUE	WIPI1	-0.909091
ENSG00000171793	1815.1816.1817.1818	0.162676	5537.5	-1.06084	downstream	TRUE	CTPS1	-0.909091
ENSG00000103044	70200	0.255171	4789	-0.96843	downstream	TRUE	HAS3	-0.909091
ENSG00000172578	99948	-0.128095	-1225.5	1.96329	upstream	TRUE	KLHL6	-0.909091
ENSG00000047457	99038	-0.201567	4285	1.54503	downstream	TRUE	CP	-0.909091
ENSG00000142765	83008	-0.236888	2147.5	1.01919	downstream	TRUE	SYTL1	-0.909091
ENSG00000171517	84624	-0.163619	1810	1.19839	downstream	TRUE	LPAR3	-0.909091
ENSG00000196981	98272	-0.162429	-6104.5	0.989994	upstream	TRUE	WDR5B	-0.909091
ENSG00000002587	101017	-0.131601	6041	1.79184	downstream	TRUE	HS3ST1	-0.909091
ENSG00000148158	47105.5	0.231321	2324	-0.819034	downstream	TRUE	SNX30	-0.909091
ENSG00000165730	126519	-0.164046	4721.5	1.1894	downstream	TRUE	STOX1	-0.909091
ENSG00000213689	96564	-0.197938	-4839	0.608556	upstream	TRUE	TREX1	-0.909091
ENSG00000164506	34576.3	0.145935	3627.5	-0.730178	downstream	TRUE	STXBP5	-0.9
ENSG00000248771	104163	-0.15464	516	2.05079	downstream	TRUE		-0.9
ENSG00000066027	6237	0.202486	4432	-0.636392	downstream	TRUE	PPP2R5A	-0.9
ENSG00000091436	12432	0.244267	3144.5	-1.14864	downstream	TRUE		-0.9
ENSG00000116141	87572	-0.301611	1717.5	1.51792	downstream	TRUE	MARK1	-0.9
ENSG00000125629	10932.1	0.235939	2342	-0.695571	downstream	TRUE	INSIG2	-0.9
ENSG00000164099	103138	-0.286789	3384	1.1883	downstream	TRUE	PRSS12	-0.9
ENSG00000125409	146187	-0.102441	-1288	1.3293	upstream	TRUE	TEKT3	-0.9
ENSG00000130147	94838	-0.253085	5748.5	1.22242	downstream	TRUE	SH3BP4	-0.9
ENSG00000197635	12100	0.185267	2500.5	-0.844214	downstream	TRUE	DPP4	-0.9
ENSG00000243811	155739	-0.18222	5972.5	1.94409	downstream	TRUE	APOBEC3D	-0.9
ENSG00000128655	93374	-0.168236	-2318.5	1.53836	upstream	TRUE	PDE11A	-0.897497
ENSG00000052795	24669	0.2349	1694.5	-0.550649	downstream	TRUE	FNIP2	-0.890909
ENSG00000104140	141283	-0.208542	1266	1.82377	downstream	TRUE	RHOV	-0.890909
ENSG00000127952	115398	-0.101613	-6109	0.559089	upstream	TRUE	STYXL1	-0.890909
ENSG00000147526	41646.4	0.181076	2721.5	-1.19902	downstream	TRUE	TACC1	-0.890909
ENSG00000165548	139894	-0.239715	4833.5	1.62468	downstream	TRUE	TMEM63C	-0.890909
ENSG00000197446	151329	-0.182947	-1334.5	1.76119	upstream	TRUE	CYP2F1	-0.890909
ENSG00000233936	124613	-0.237644	-589.5	1.42944	promoter	TRUE		-0.890909
ENSG00000049283	147211	-0.168009	2722.5	1.56671	downstream	TRUE	EPN3	-0.890909
ENSG00000091409	12409	0.298523	-2290.5	-1.14298	upstream	TRUE	ITGA6	-0.890909
ENSG00000169851	101439	-0.121682	4969.5	1.8499	downstream	TRUE	PCDH7	-0.890909
ENSG00000178935	151829	-0.160732	1446.5	0.941267	downstream	TRUE	ZNF552	-0.890909
ENSG00000188185	114531	-0.131386	564.5	1.43187	downstream	TRUE	LINC00265	-0.890909
ENSG00000057019	17510	0.13892	1747.5	-0.732379	downstream	TRUE	DCBLD2	-0.890909
ENSG00000104313	119414.119415.119416.119417	-0.285639	3524.5	1.57343	downstream	TRUE	EYA1	-0.890909
ENSG00000158528	38362.4	0.101565	3426	-0.632806	downstream	TRUE	PPP1R9A	-0.890909
ENSG00000169914	869.87	0.141347	2015.5	-0.830172	downstream	TRUE	OTUD3	-0.890909
ENSG00000176601	92440	-0.112792	364.5	1.18306	downstream	TRUE	MAP3K19	-0.890909
ENSG00000122547	114440	-0.230709	2858.5	1.3671	downstream	TRUE	EEPD1	-0.881818
ENSG00000134508	74346.7	0.128593	5358.5	-0.917326	downstream	TRUE	CABLES1	-0.881818
ENSG00000138135	127196	-0.261773	2924.5	1.51459	downstream	TRUE	CH25H	-0.881818
ENSG00000244067	110881	-0.122749	3388	1.2378	downstream	TRUE	GSTA2	-0.881818
ENSG00000114770	99975	-0.2837	1645	1.12939	downstream	TRUE	ABCC5	-0.881818
ENSG00000163803	89560.9	-0.207962	-3387	1.13131	upstream	TRUE	PLB1	-0.881818
ENSG00000180044	19303	0.153977	2101	-1.48524	downstream	TRUE	C3orf80	-0.881818
ENSG00000183486	154575	-0.22335	173.5	2.5096	promoter	TRUE	MX2	-0.881818
ENSG00000215187	122011	-0.136213	639	1.15901	downstream	TRUE	FAM166B	-0.881818
ENSG00000267106	150613	-0.185715	2074.5	0.932078	downstream	TRUE	C19orf82	-0.881818
ENSG00000092068	63167	0.146841	4032.5	-0.577707	downstream	TRUE	SLC7A8	-0.881818
ENSG00000136160	62046.62047.62052	0.313399	4082	-1.09329	downstream	TRUE	EDNRB	-0.881818
ENSG00000144476	94926	-0.301833	4858	2.01058	downstream	TRUE	ACKR3	-0.881818
ENSG00000187210	122438	-0.109683	-4864.5	1.72507	upstream	TRUE	GCNT1	-0.881818
ENSG00000205213	129334.129335.129336	-0.264773	3958.5	1.8382	downstream	TRUE	LGR4	-0.881818
ENSG00000052802	24775.2	0.261224	2866.5	-0.526173	downstream	TRUE	MSMO1	-0.872727
ENSG00000174276	130106	-0.184457	1043.5	0.651967	downstream	TRUE	ZNHIT2	-0.872727
ENSG00000203727	34581.3	0.183385	1748	-1.66222	downstream	TRUE	SAMD5	-0.872727
ENSG00000064787	153403	-0.115662	529.5	1.6962	downstream	TRUE	BCAS1	-0.872727
ENSG00000166289	151051	-0.168942	4389	1.47463	downstream	TRUE	PLEKHF1	-0.872727
ENSG00000183421	154615.154616.154617	-0.128475	5658	0.615766	downstream	TRUE	RIPK4	-0.872727
ENSG00000243649	110218	-0.117509	5634.5	1.12532	downstream	TRUE	CFB	-0.872727
ENSG00000109881	129321	-0.217953	24.5	1.46979	promoter	TRUE	CCDC34	-0.872727
ENSG00000126858	71835	0.205123	1868.5	-0.556402	downstream	TRUE	RHOT1	-0.872727
ENSG00000129654	147999	-0.1846	-4251.5	0.968452	upstream	TRUE	FOXJ1	-0.872727
ENSG00000263812	150205	-0.150627	-1447.5	1.37558	upstream	TRUE	LINC00908	-0.872727
ENSG00000070190	102859	-0.167141	-239	1.54551	promoter	TRUE	DAPP1	-0.872727
ENSG00000165185	47091	0.181479	2137	-0.692317	downstream	TRUE	KIAA1958	-0.872727
ENSG00000165949	140312	-0.104245	702	1.28367	downstream	TRUE	IFI27	-0.872727
ENSG00000187151	131143	-0.241143	645.5	1.3136	downstream	TRUE	ANGPTL5	-0.872727
ENSG00000064655	153044.153045.153046.153048	-0.198738	4893.5	2.07675	downstream	TRUE	EYA2	-0.863636
ENSG00000181449	99845	-0.327988	5975.5	1.26046	downstream	TRUE	SOX2	-0.863636
ENSG00000196074	153598	-0.164788	1778.5	1.67285	downstream	TRUE	SYCP2	-0.863636
ENSG00000237807	118971.118972.118973	-0.216766	1413.5	1.48253	downstream	TRUE		-0.863636
ENSG00000075223	115548	-0.156425	-1891	1.46646	upstream	TRUE	SEMA3C	-0.863636
ENSG00000137648	131591.131592.131593.131594	-0.248274	1654	2.11547	downstream	TRUE	TMPRSS4	-0.863636
ENSG00000170482	107701	-0.20906	13	1.29894	promoter	TRUE	SLC23A1	-0.863636
ENSG00000000971	86772.9	-0.145995	1506.5	1.24351	downstream	TRUE	CFH	-0.863636
ENSG00000138271	99133.99135.99136	-0.247945	-1294	1.79795	upstream	TRUE	GPR87	-0.863636
ENSG00000138696	102734	-0.258731	3268.5	1.99094	downstream	TRUE	BMPR1B	-0.863636
ENSG00000213689	96567	-0.190007	1869.5	0.608556	downstream	TRUE	TREX1	-0.863636
ENSG00000236740	110926	-0.145184	44	1.74987	promoter	TRUE		-0.86105
ENSG00000110777	131377	-0.138858	905	1.99387	downstream	TRUE	POU2AF1	-0.854545
ENSG00000153147	24203.24208.24209.24210	0.260388	7468.5	-0.618456	downstream	TRUE	SMARCA5	-0.854545
ENSG00000228559	31853	0.122831	-730	-1.35843	promoter	TRUE		-0.854545
ENSG00000230937	87273	-0.300623	1784	1.97778	downstream	TRUE	MIR205HG	-0.854545
ENSG00000251381	129037	-0.244879	76.5	1.01835	promoter	TRUE	LINC00958	-0.854545
ENSG00000104783	151463	-0.181211	-1925	2.13994	upstream	TRUE	KCNN4	-0.854545
ENSG00000156011	117991	-0.129817	-2744	1.18881	upstream	TRUE	PSD3	-0.854545
ENSG00000187260	117097	-0.164004	-5901	1.49644	upstream	TRUE	WDR86	-0.854545
ENSG00000148082	46266.5	0.218857	3436.5	-1.32576	downstream	TRUE	SHC3	-0.854545
ENSG00000187726	130531.130532.130533.130534	-0.169712	1997	1.23019	downstream	TRUE	DNAJB13	-0.854545
ENSG00000117507	86282.9	-0.250801	2447.5	2.76238	downstream	TRUE	FMO6P	-0.854545
ENSG00000165071	120800	-0.16384	268.5	2.35223	promoter	TRUE	TMEM71	-0.854545
ENSG00000149926	144178	-0.104544	2062	1.31393	downstream	TRUE	FAM57B	-0.847383
ENSG00000180694	42922	0.326985	-2303.5	-0.72892	upstream	TRUE	TMEM64	-0.845455
ENSG00000042062	153250	-0.209611	579	2.07855	downstream	TRUE	FAM65C	-0.845455
ENSG00000150893	61106	0.175268	1788.5	-1.30399	downstream	TRUE	FREM2	-0.845455
ENSG00000187889	84033.84034.84035.84036	-0.257493	464.5	1.7383	downstream	TRUE	C1orf168	-0.845455
ENSG00000188282	94235.94237.94239	-0.18912	-5811.5	1.8756	upstream	TRUE	RUFY4	-0.845455
ENSG00000259772	66015	0.132934	1329	-1.21979	downstream	TRUE		-0.845455
ENSG00000135318	111304	-0.218567	2786	0.950948	downstream	TRUE	NT5E	-0.845455
ENSG00000197635	12104	0.243876	-1123	-0.844214	upstream	TRUE	DPP4	-0.845455
ENSG00000214708	71835	0.205123	-1187.5	-0.874267	upstream	TRUE		-0.845455
ENSG00000251152	101024.101026.101028	-0.172199	1037	1.92612	downstream	TRUE		-0.845455
ENSG00000229654	111613	-0.182449	-1653	1.17408	upstream	TRUE		-0.838271
ENSG00000171885	74495	0.132837	-775	-0.585351	promoter	TRUE	AQP4	-0.836364
ENSG00000182557	145867	-0.130945	5052.5	1.88923	downstream	TRUE	SPNS3	-0.836364
ENSG00000259417	67754	0.251909	1191	-1.5791	downstream	TRUE		-0.836364
ENSG00000143499	87430	-0.142166	1678.5	0.74647	downstream	TRUE	SMYD2	-0.836364
ENSG00000153944	147313	-0.289891	4409	0.641685	downstream	TRUE	MSI2	-0.836364
ENSG00000147573	119280	-0.179667	-2252.5	1.33205	upstream	TRUE	TRIM55	-0.836364
ENSG00000148019	122522	-0.146913	1293	0.82514	downstream	TRUE	CEP78	-0.836364
ENSG00000171517	84625.8	-0.17656	-6037	1.19839	upstream	TRUE	LPAR3	-0.836364
ENSG00000177103	131570	-0.135757	2488.5	1.23322	downstream	TRUE	DSCAML1	-0.836364
ENSG00000119471	47080	0.182171	4862	-0.538776	downstream	TRUE	HSDL2	-0.836364
ENSG00000156804	120508	-0.271024	2548.5	1.60679	downstream	TRUE	FBXO32	-0.836364
ENSG00000243232	28975	0.125724	1319.5	-0.974409	downstream	TRUE	PCDHAC2	-0.836364
ENSG00000111331	135363	-0.104846	1409	1.20865	downstream	TRUE	OAS3	-0.827273
ENSG00000111335	135366	-0.1725	616.5	1.86901	downstream	TRUE	OAS2	-0.827273
ENSG00000127328	58637.6	0.198396	3203	-0.546972	downstream	TRUE	RAB3IP	-0.827273
ENSG00000137707	131379	-0.175751	-3027	2.28897	upstream	TRUE	BTG4	-0.827273
ENSG00000233068	109165	-0.141039	-5321	1.6746	upstream	TRUE		-0.827273
ENSG00000186063	6502.65	0.199183	3767.5	-0.810462	downstream	TRUE	AIDA	-0.827273
ENSG00000198722	45413.5	0.226026	2609.5	-0.502552	downstream	TRUE	UNC13B	-0.827273
ENSG00000078295	105006	-0.172062	-3846.5	1.51178	upstream	TRUE	ADCY2	-0.827273
ENSG00000183111	108037	-0.217505	-5599	1.23349	upstream	TRUE	ARHGEF37	-0.827273
ENSG00000205084	145071	-0.120269	5671	1.05723	downstream	TRUE	TMEM231	-0.827273
ENSG00000116299	85161.85162.85163	-0.269334	2519	1.09675	downstream	TRUE	KIAA1324	-0.827273
ENSG00000117298	82675.82676.82677.82679.82681	-0.239706	5105	1.85794	downstream	TRUE	ECE1	-0.827273
ENSG00000162704	5455.55	0.131327	3992.5	-0.537368	downstream	TRUE	ARPC5	-0.827273
ENSG00000172345	142633	-0.194832	1822	0.79205	downstream	TRUE	STARD5	-0.827273
ENSG00000121895	101618	-0.241932	-4502.5	1.17306	upstream	TRUE	TMEM156	-0.824604
ENSG00000146453	113013	-0.107975	736.5	1.59233	downstream	TRUE	PNLDC1	-0.818182
ENSG00000151575	141681	-0.213698	1327	0.99595	downstream	TRUE	TEX9	-0.818182
ENSG00000197838	151323	-0.149163	-4424.5	2.13092	upstream	TRUE	CYP2A13	-0.818182
ENSG00000214797	129896	-0.138316	-504.5	1.39771	promoter	TRUE		-0.818182
ENSG00000224259	85991	-0.178451	-341	1.49557	promoter	TRUE	LINC01133	-0.818182
ENSG00000224843	110026	-0.420315	600	0.665686	downstream	TRUE	LINC00240	-0.818182
ENSG00000165383	126215	-0.127159	63.5	1.16451	promoter	TRUE	LRRC18	-0.818182
ENSG00000168961	146489	-0.173138	2341.5	1.95405	downstream	TRUE	LGALS9	-0.818182
ENSG00000169245	102265	-0.125705	-5001	1.54609	upstream	TRUE	CXCL10	-0.818182
ENSG00000042980	118212	-0.173297	688.5	1.82413	downstream	TRUE	ADAM28	-0.818182
ENSG00000144642	95977	-0.371124	-1246	1.27481	upstream	TRUE	RBMS3	-0.818182
ENSG00000167165	94764.94766.14181	-0.326377	4053.5	1.33611	downstream	TRUE	UGT1A6	-0.818182
ENSG00000173083	102495	-0.17967	5177.5	1.02737	downstream	TRUE	HPSE	-0.818182
ENSG00000081277	86873.86875.86876.86877	-0.223894	3970	1.58183	downstream	TRUE	PKP1	-0.818182
ENSG00000177707	17773	0.254069	3507.5	-1.174	downstream	TRUE	PVRL3	-0.818182
ENSG00000188910	83295	-0.177318	-164.5	1.93125	promoter	TRUE	GJB3	-0.818182
ENSG00000224445	84990	-0.123662	-5.5	0.99725	promoter	TRUE		-0.816548
ENSG00000224049	100141	-0.20043	-1462.5	1.79102	upstream	TRUE		-0.810936
ENSG00000109436	103652	-0.218407	1356.5	0.638733	downstream	TRUE	TBC1D9	-0.809091
ENSG00000136449	147209	-0.150368	-3815.5	1.33979	upstream	TRUE	MYCBPAP	-0.809091
ENSG00000151552	21212	0.114439	-2834.5	-0.775108	upstream	TRUE	QDPR	-0.809091
ENSG00000186409	83571.8	-0.128207	1891.5	1.21008	downstream	TRUE	CCDC30	-0.809091
ENSG00000231106	154314	-0.207745	437	1.43106	downstream	TRUE		-0.809091
ENSG00000198885	91292	-0.307995	4613	1.94967	downstream	TRUE	ITPRIPL1	-0.809091
ENSG00000269155	113286	-0.200752	3916	1.51308	downstream	TRUE		-0.809091
ENSG00000074276	108752	-0.12998	5561	1.11694	downstream	TRUE	CDHR2	-0.809091
ENSG00000140263	141421	-0.148316	1293.5	1.55972	downstream	TRUE	SORD	-0.809091
ENSG00000103222	143778	-0.174919	-3713	1.06782	upstream	TRUE	ABCC1	-0.809091
ENSG00000110318	131143	-0.241143	861.5	1.17396	downstream	TRUE	KIAA1377	-0.809091
ENSG00000124143	152804	-0.112968	321.5	1.19398	downstream	TRUE	ARHGAP40	-0.809091
ENSG00000173627	86609	-0.15508	-4837.5	1.17078	upstream	TRUE	APOBEC4	-0.809091
ENSG00000179869	114821	-0.139278	169	1.08807	promoter	TRUE	ABCA13	-0.809091
ENSG00000099954	80490	0.114172	4169.5	-1.07414	downstream	TRUE	CECR2	-0.8
ENSG00000104129	141280	-0.185698	-1849.5	0.585618	upstream	TRUE	DNAJC17	-0.8
ENSG00000145491	105065	-0.118473	-651.5	1.07376	promoter	TRUE	ROPN1L	-0.8
ENSG00000183607	9645	0.163684	1099.5	-0.918427	downstream	TRUE	GKN2	-0.8
ENSG00000236384	154603	-0.173448	-5	1.51617	promoter	TRUE	LINC00479	-0.8
ENSG00000091513	98707	-0.207934	4512	1.23136	downstream	TRUE	TF	-0.8
ENSG00000105245	151298	-0.159163	3192	0.761362	downstream	TRUE	NUMBL	-0.8
ENSG00000168143	110939	-0.237506	1328	1.49514	downstream	TRUE	FAM83B	-0.8
ENSG00000269155	113285	-0.202188	-1837.5	1.51308	upstream	TRUE		-0.8
ENSG00000109881	129320	-0.247057	1587	1.46979	downstream	TRUE	CCDC34	-0.8
ENSG00000150873	88946	-0.140346	1453.5	1.03392	downstream	TRUE	C2orf50	-0.8
ENSG00000163827	96476	-0.138304	833.5	1.22211	downstream	TRUE	LRRC2	-0.8
ENSG00000101347	152752	-0.237676	-3414.5	0.907188	upstream	TRUE	SAMHD1	-0.8
ENSG00000113141	107756	-0.117566	-4509.5	0.505621	upstream	TRUE	IK	-0.8
ENSG00000172478	95154	-0.194007	-1755.5	1.12867	upstream	TRUE	C2orf54	-0.8
ENSG00000177994	90334	-0.102879	1348.5	1.07677	downstream	TRUE	C2orf73	-0.8
ENSG00000180008	63887.6	0.115437	6108	-0.554659	downstream	TRUE	SOCS4	-0.8
ENSG00000107186	121546	-0.144366	1544.5	1.01487	downstream	TRUE	MPDZ	-0.790909
ENSG00000143369	4382	0.10177	-1207.5	-1.07807	upstream	TRUE	ECM1	-0.790909
ENSG00000203734	112367	-0.180528	1939	1.26996	downstream	TRUE	ECT2L	-0.790909
ENSG00000119862	9487	0.202322	-1023.5	-0.818893	upstream	TRUE	LGALSL	-0.790909
ENSG00000135930	14114	0.206377	-4231	-0.751166	upstream	TRUE	EIF4E2	-0.790909
ENSG00000205502	141861	-0.132146	-452	1.65557	promoter	TRUE	C2CD4B	-0.790909
ENSG00000005469	115656	-0.158413	1265	0.871596	downstream	TRUE	CROT	-0.790909
ENSG00000064692	107218	-0.23181	2814	1.60753	downstream	TRUE	SNCAIP	-0.790909
ENSG00000086696	145311	-0.137096	301	1.90823	downstream	TRUE	HSD17B2	-0.790909
ENSG00000113946	100276	-0.200437	-4822.5	1.22759	upstream	TRUE	CLDN16	-0.790909
ENSG00000129038	142359	-0.164458	-2096.5	0.968286	upstream	TRUE	LOXL1	-0.790909
ENSG00000151632	124931	-0.124568	-2096	1.44466	upstream	TRUE	AKR1C2	-0.790909
ENSG00000167767	133796	-0.150304	-3152	1.54852	upstream	TRUE	KRT80	-0.790909
ENSG00000171631	130503	-0.173355	617.5	1.94793	downstream	TRUE	P2RY6	-0.790909
ENSG00000186081	133818.133819.133820.133821	-0.219031	-823.5	1.95736	promoter	TRUE	KRT5	-0.790909
ENSG00000089692	132528	-0.224005	3775	1.07771	downstream	TRUE	LAG3	-0.790909
ENSG00000119402	47362	0.156231	5231.5	-0.628014	downstream	TRUE	FBXW2	-0.790909
ENSG00000119402	47364	0.230868	1185	-0.628014	downstream	TRUE	FBXW2	-0.790909
ENSG00000164309	106501	-0.202097	897	1.37302	downstream	TRUE	CMYA5	-0.790909
ENSG00000177000	482.483	0.107313	-1752	-0.58783	upstream	TRUE	MTHFR	-0.790909
ENSG00000089127	135358	-0.123886	-1076	1.79492	upstream	TRUE	OAS1	-0.781818
ENSG00000106538	117059	-0.173977	2142	0.940001	downstream	TRUE	RARRES2	-0.781818
ENSG00000154080	149013	-0.230544	1620.5	1.39674	downstream	TRUE	CHST9	-0.781818
ENSG00000155324	107360	-0.185462	-5517	1.38623	upstream	TRUE	GRAMD3	-0.781818
ENSG00000167600	151335	-0.221598	2748.5	0.766405	downstream	TRUE	CYP2S1	-0.781818
ENSG00000236384	154602	-0.176293	4075	1.51617	downstream	TRUE	LINC00479	-0.781818
ENSG00000267107	151349	-0.111786	-1370.5	1.06684	upstream	TRUE		-0.781818
ENSG00000107738	126678	-0.159032	5405	1.79249	downstream	TRUE	C10orf54	-0.781818
ENSG00000158055	82841	-0.266658	3495.5	1.61005	downstream	TRUE	GRHL3	-0.781818
ENSG00000242028	141394	-0.125721	3171	0.714956	downstream	TRUE	HYPK	-0.781818
ENSG00000134317	88880	-0.171134	-1002.5	1.09393	upstream	TRUE	GRHL1	-0.781818
ENSG00000162981	89068.89069.89070.89072	-0.184191	-5251.5	1.29086	upstream	TRUE	FAM84A	-0.781818
ENSG00000164647	115682	-0.107017	-180	1.41063	promoter	TRUE	STEAP1	-0.781818
ENSG00000060718	3675	0.176952	-941	-1.24336	promoter	TRUE	COL11A1	-0.781818
ENSG00000165181	123657	-0.126072	-764	1.9565	promoter	TRUE	C9orf84	-0.781818
ENSG00000165895	131107	-0.252079	-3044.5	1.13608	upstream	TRUE	ARHGAP42	-0.781818
ENSG00000198513	139072	-0.197425	-1353	1.22264	upstream	TRUE	ATL1	-0.781818
ENSG00000259359	143055	-0.258165	-5350.5	1.24473	upstream	TRUE		-0.781607
ENSG00000131435	107473	-0.313017	2618	1.57452	downstream	TRUE	PDLIM4	-0.772727
ENSG00000164211	28113	0.194409	-983	-0.955727	promoter	TRUE	STARD4	-0.772727
ENSG00000168398	140388	-0.181226	1535	0.833182	downstream	TRUE	BDKRB2	-0.772727
ENSG00000236028	153044.153045.153046.153048	-0.198738	2208.5	1.24469	downstream	TRUE		-0.772727
ENSG00000156711	31878	0.131779	-2306	-0.588657	upstream	TRUE	MAPK13	-0.772727
ENSG00000171444	107094	-0.195978	-479	2.10836	promoter	TRUE	MCC	-0.772727
ENSG00000227036	147848	-0.232931	-502	1.48436	promoter	TRUE	LINC00511	-0.772727
ENSG00000083857	104664	-0.15481	-2253	0.924063	upstream	TRUE	FAT1	-0.772727
ENSG00000168918	94725	-0.112362	2170.5	2.09707	downstream	TRUE	INPP5D	-0.772727
ENSG00000196754	85815	-0.185882	4213.5	1.29604	downstream	TRUE	S100A2	-0.772727
ENSG00000205268	119256	-0.166906	5392.5	0.615862	downstream	TRUE	PDE7A	-0.772727
ENSG00000120457	56163	0.150797	4307	-1.75138	downstream	TRUE	KCNJ5	-0.772727
ENSG00000181458	97795	-0.264921	915	1.67207	downstream	TRUE	TMEM45A	-0.772727
ENSG00000189280	83292.8	-0.26667	65	1.85878	promoter	TRUE	GJB5	-0.772727
ENSG00000236318	113904.113905.113906	-0.262377	-1529	1.34011	upstream	TRUE		-0.772727
ENSG00000204889	146862	-0.176064	237.5	1.55066	promoter	TRUE	KRT40	-0.769934
ENSG00000106012	113532	-0.184201	-4779.5	0.553492	upstream	TRUE	IQCE	-0.763636
ENSG00000133069	87080	-0.12112	1885.5	1.19559	downstream	TRUE	TMCC2	-0.763636
ENSG00000171357	83736	-0.366222	663.5	1.0453	downstream	TRUE	LURAP1	-0.763636
ENSG00000237940	95211	-0.128625	-4442.5	1.31229	upstream	TRUE		-0.763636
ENSG00000109771	104594	-0.140404	-4011	1.12534	upstream	TRUE	LRP2BP	-0.763636
ENSG00000132530	145939	-0.150726	1266	1.80636	downstream	TRUE	XAF1	-0.763636
ENSG00000137699	131704	-0.160119	-1767.5	1.43046	upstream	TRUE	TRIM29	-0.763636
ENSG00000139832	62841	0.154203	3653	-0.531841	downstream	TRUE	RAB20	-0.763636
ENSG00000011021	482.483	0.107313	2522	-0.58261	downstream	TRUE	CLCN6	-0.763636
ENSG00000120471	132007	-0.227415	2041.5	1.61089	downstream	TRUE	TP53AIP1	-0.763636
ENSG00000140403	142512	-0.363024	2618.5	1.27343	downstream	TRUE	DNAJA4	-0.763636
ENSG00000146376	112057	-0.123959	1803.5	0.908531	downstream	TRUE	ARHGAP18	-0.763636
ENSG00000176945	100476	-0.200056	-1014	1.42565	upstream	TRUE	MUC20	-0.763636
ENSG00000026103	127180	-0.322896	3501.5	0.98091	downstream	TRUE	FAS	-0.754545
ENSG00000104219	40833.40835.40836	0.158108	5974.5	-0.819355	downstream	TRUE	ZDHHC2	-0.754545
ENSG00000054392	87316	-0.173307	-6	0.679405	promoter	TRUE	HHAT	-0.754545
ENSG00000100078	81004	0.139443	833	-0.933941	downstream	TRUE	PLA2G3	-0.754545
ENSG00000124875	102220	-0.16017	2352.5	1.96578	downstream	TRUE	CXCL6	-0.754545
ENSG00000266088	146846	-0.10891	-5816.5	1.38705	upstream	TRUE		-0.754545
ENSG00000182912	80361	0.126777	4214.5	-0.965352	downstream	TRUE	C21orf90	-0.754545
ENSG00000094963	86285.9	-0.227937	1093.5	1.24624	downstream	TRUE	FMO2	-0.754545
ENSG00000164031	23251	0.139882	1798.5	-0.548055	downstream	TRUE	DNAJB14	-0.754545
ENSG00000174928	19151	0.158274	851	-0.843663	downstream	TRUE	C3orf33	-0.754545
ENSG00000179902	85161.85162.85163	-0.269334	-2341	1.31106	upstream	TRUE	C1orf194	-0.754545
ENSG00000197798	56062.6	0.143961	3949.5	-0.892966	downstream	TRUE	FAM118B	-0.754545
ENSG00000205336	144605	-0.180621	-815.5	1.31795	promoter	TRUE	GPR56	-0.754545
ENSG00000152779	127213	-0.103099	3431	1.5048	downstream	TRUE	SLC16A12	-0.745455
ENSG00000265374	149016.149017.149018	-0.263862	6609.5	1.42729	downstream	TRUE		-0.745455
ENSG00000028277	151379	-0.256004	-3000	1.19659	upstream	TRUE	POU2F2	-0.745455
ENSG00000157703	116788	-0.254234	-5126.5	0.948242	upstream	TRUE	SVOPL	-0.745455
ENSG00000170703	147117	-0.188212	-2532.5	1.15204	upstream	TRUE	TTLL6	-0.745455
ENSG00000084636	83201	-0.1772	2561.5	1.14923	downstream	TRUE	COL16A1	-0.745455
ENSG00000122417	84663.8	-0.300522	1718	0.784993	downstream	TRUE	ODF2L	-0.745455
ENSG00000157107	27210.3	0.150433	-2379	-0.630574	upstream	TRUE	FCHO2	-0.745455
ENSG00000162946	87946	-0.125694	2527	1.49824	downstream	TRUE	DISC1	-0.745455
ENSG00000167759	151705	-0.150048	-5777.5	1.49561	upstream	TRUE	KLK13	-0.745455
ENSG00000168077	118336	-0.219602	1266	1.77442	downstream	TRUE	SCARA3	-0.745455
ENSG00000183346	126415	-0.169242	1197.5	1.00826	downstream	TRUE	C10orf107	-0.745455
ENSG00000197653	135773	-0.158751	-4983.5	1.13953	upstream	TRUE	DNAH10	-0.745455
ENSG00000214357	108581	-0.190058	2637	1.11634	downstream	TRUE	NEURL1B	-0.745455
ENSG00000075790	38807	0.105718	2669	-0.729932	downstream	TRUE	BCAP29	-0.745455
ENSG00000113119	107756	-0.117566	3121.5	0.92957	downstream	TRUE	TMCO6	-0.745455
ENSG00000143157	4923	0.144331	4291	-0.748889	downstream	TRUE	POGK	-0.745455
ENSG00000213928	138609	-0.10152	1669.5	1.24546	downstream	TRUE	IRF9	-0.745455
ENSG00000206075	149983	-0.223521	250	1.00368	promoter	TRUE	SERPINB5	-0.738043
ENSG00000108602	146384	-0.351926	1565.5	1.52615	downstream	TRUE	ALDH3A1	-0.736364
ENSG00000159588	83711	-0.139523	2255	1.17336	downstream	TRUE	CCDC17	-0.736364
ENSG00000164070	103401	-0.304288	2541	0.828201	downstream	TRUE	HSPA4L	-0.736364
ENSG00000164520	112645	-0.132234	-3159	1.17866	upstream	TRUE	RAET1E	-0.736364
ENSG00000133488	80993	0.158826	-1207.5	-1.73587	upstream	TRUE	SEC14L4	-0.736364
ENSG00000185156	146007	-0.144977	4809	1.13046	downstream	TRUE	MFSD6L	-0.736364
ENSG00000051341	98227	-0.125584	-2723	1.2938	upstream	TRUE	POLQ	-0.736364
ENSG00000168421	101657	-0.149434	1472	1.71736	downstream	TRUE	RHOH	-0.736364
ENSG00000174705	108566	-0.204761	2033	1.41968	downstream	TRUE	SH3PXD2B	-0.736364
ENSG00000119471	47078	0.111977	1263.5	-0.538776	downstream	TRUE	HSDL2	-0.736364
ENSG00000163689	96976	-0.10215	2151.5	1.10532	downstream	TRUE	C3orf67	-0.736364
ENSG00000165028	123376	-0.205891	1493	1.13193	downstream	TRUE	NIPSNAP3B	-0.736364
ENSG00000245888	144083	-0.106386	-4008	1.319	upstream	TRUE		-0.736364
ENSG00000164136	103671	-0.23542	991	1.21637	downstream	TRUE	IL15	-0.727273
ENSG00000171227	10981	0.145954	-2539.5	-1.02405	upstream	TRUE	TMEM37	-0.727273
ENSG00000227036	147847	-0.230758	295.5	1.48436	promoter	TRUE	LINC00511	-0.727273
ENSG00000163251	13319	0.118116	1676.5	-0.70585	downstream	TRUE	FZD5	-0.727273
ENSG00000164172	26636	0.210683	-624.5	-0.579612	promoter	TRUE	MOCS2	-0.727273
ENSG00000168658	91362	-0.116477	1272.5	1.07098	downstream	TRUE	VWA3B	-0.727273
ENSG00000183196	145068	-0.141699	-1492	1.42482	upstream	TRUE	CHST6	-0.727273
ENSG00000243696	96725	-0.198305	5194	1.07594	downstream	TRUE		-0.727273
ENSG00000101443	152992	-0.124876	-653	0.596122	promoter	TRUE	WFDC2	-0.727273
ENSG00000132386	145744.145745.145746	-0.26746	1613	1.50619	downstream	TRUE	SERPINF1	-0.727273
ENSG00000147689	120476	-0.138478	-4464	2.19567	upstream	TRUE	FAM83A	-0.727273
ENSG00000159166	5784	0.214237	-837.5	-0.821923	promoter	TRUE	LAD1	-0.727273
ENSG00000196344	102834.102835.102840	-0.198311	2949.5	1.17523	downstream	TRUE	ADH7	-0.727273
ENSG00000133321	130057	-0.162849	369	0.847398	downstream	TRUE	RARRES3	-0.718182
ENSG00000141068	146468	-0.284314	1804.5	1.26638	downstream	TRUE	KSR1	-0.718182
ENSG00000188343	119771	-0.264253	2893.5	0.818866	downstream	TRUE	FAM92A1	-0.718182
ENSG00000100228	155085	-0.12624	-5104	0.977195	upstream	TRUE	RAB36	-0.718182
ENSG00000111885	33826	0.309854	3111	-1.50166	downstream	TRUE	MAN1A1	-0.718182
ENSG00000142765	83007	-0.185022	-1361.5	1.01919	upstream	TRUE	SYTL1	-0.718182
ENSG00000163993	100792	-0.247404	-4714.5	1.4423	upstream	TRUE	S100P	-0.718182
ENSG00000176029	128901	-0.115501	3580.5	1.19109	downstream	TRUE	C11orf16	-0.718182
ENSG00000118308	133061	-0.156858	-2856	2.30554	upstream	TRUE	LRMP	-0.718182
ENSG00000145113	100485	-0.286845	2017	1.91775	downstream	TRUE	MUC4	-0.718182
ENSG00000196839	152956	-0.233985	1104.5	1.37837	downstream	TRUE	ADA	-0.718182
ENSG00000205978	138624	-0.270038	-658	1.55338	promoter	TRUE	NYNRIN	-0.718182
ENSG00000164323	25264	0.153689	-1920	-0.568065	upstream	TRUE	KIAA1430	-0.709091
ENSG00000172878	93161	-0.1966	1285	0.918313	downstream	TRUE	METAP1D	-0.709091
ENSG00000176641	149917	-0.189654	-2819.5	1.73757	upstream	TRUE	RNF152	-0.709091
ENSG00000121552	98260	-0.103922	-1408.5	1.6498	upstream	TRUE	CSTA	-0.709091
ENSG00000128346	155691	-0.148459	-2820.5	1.04274	upstream	TRUE	C22orf23	-0.709091
ENSG00000144810	17524	0.145612	771.5	-1.509	downstream	TRUE	COL8A1	-0.709091
ENSG00000214357	108579	-0.172787	-4212.5	1.11634	upstream	TRUE	NEURL1B	-0.709091
ENSG00000250091	60155	0.1614	-3426	-1.07682	upstream	TRUE	DNAH10OS	-0.709091
ENSG00000177707	17772	0.154808	-220	-1.174	promoter	TRUE	PVRL3	-0.709091
ENSG00000189433	83292.8	-0.26667	-4629	1.60352	upstream	TRUE	GJB4	-0.709091
ENSG00000255798	131181	-0.150998	4890	1.51485	downstream	TRUE		-0.701596
ENSG00000180712	104521	-0.119028	5562.5	1.61504	downstream	TRUE		-0.7
ENSG00000213626	89622.9	-0.2476	2466	0.865741	downstream	TRUE	LBH	-0.7
ENSG00000236384	154604	-0.179482	-5353.5	1.51617	upstream	TRUE	LINC00479	-0.7
ENSG00000054392	87317	-0.116395	2268	0.679405	downstream	TRUE	HHAT	-0.7
ENSG00000138002	89501	-0.298338	-4631	0.914315	upstream	TRUE	IFT172	-0.7
ENSG00000150667	141231	-0.209531	-1982	1.0913	upstream	TRUE	FSIP1	-0.7
ENSG00000153093	10739	0.178026	-597	-0.889111	promoter	TRUE	ACOXL	-0.7
ENSG00000158055	82838.8	-0.16026	-2272	1.61005	upstream	TRUE	GRHL3	-0.7
ENSG00000160183	154668	-0.15591	3539	1.08699	downstream	TRUE	TMPRSS3	-0.7
ENSG00000137975	84666	-0.135304	-2047.5	1.31922	upstream	TRUE	CLCA2	-0.7
ENSG00000141665	150125	-0.14646	-1971	1.18227	upstream	TRUE	FBXO15	-0.7
ENSG00000149090	129545	-0.187742	5157.5	2.9664	downstream	TRUE	PAMR1	-0.7
ENSG00000125384	139132	-0.156411	1321	1.07789	downstream	TRUE	PTGER2	-0.7
ENSG00000169914	871.872	0.130868	5837	-0.830172	downstream	TRUE	OTUD3	-0.7
ENSG00000170776	67893	0.108167	2540	-0.690936	downstream	TRUE	AKAP13	-0.7
ENSG00000023892	110353	-0.193355	1114	1.24508	downstream	TRUE	DEF6	-0.690909
ENSG00000108602	146387.146388.146389	-0.29473	-5032.5	1.52615	upstream	TRUE	ALDH3A1	-0.690909
ENSG00000197208	107474	-0.143385	4149	1.33097	downstream	TRUE	SLC22A4	-0.690909
ENSG00000204381	131380	-0.198167	-450.5	1.62767	promoter	TRUE	LAYN	-0.690909
ENSG00000255974	151306	-0.192695	2615	0.914161	downstream	TRUE	CYP2A6	-0.690909
ENSG00000123191	137182	-0.107086	952.5	0.714422	downstream	TRUE	ATP7B	-0.690909
ENSG00000143797	88817	-0.177927	2241	0.844708	downstream	TRUE	MBOAT2	-0.690909
ENSG00000160180	154664	-0.127202	1417.5	1.38956	downstream	TRUE	TFF3	-0.690909
ENSG00000183486	154576	-0.163818	4950.5	2.5096	downstream	TRUE	MX2	-0.690909
ENSG00000100266	81555	0.164824	3861.5	-0.511274	downstream	TRUE	PACSIN2	-0.690909
ENSG00000136709	11250	0.128077	4770	-0.523003	downstream	TRUE	WDR33	-0.690909
ENSG00000152229	149411	-0.200791	1670	0.584086	downstream	TRUE	PSTPIP2	-0.690909
ENSG00000164825	117641	-0.115911	599.5	1.82827	downstream	TRUE	DEFB1	-0.690909
ENSG00000249242	102457	-0.154259	1532.5	1.5776	downstream	TRUE	TMEM150C	-0.690909
ENSG00000136738	48800	0.135891	2945	-0.89317	downstream	TRUE	STAM	-0.690909
ENSG00000188910	83296	-0.209792	2521.5	1.93125	downstream	TRUE	GJB3	-0.690909
ENSG00000254288	119475	-0.135748	-3778.5	1.78413	upstream	TRUE		-0.688558
ENSG00000206530	98102	-0.145804	75	0.858246	promoter	TRUE	WDR52	-0.681818
ENSG00000237807	118975	-0.2371	-5672.5	1.48253	upstream	TRUE		-0.681818
ENSG00000082497	87302	-0.20356	4347	0.8392	downstream	TRUE	SERTAD4	-0.681818
ENSG00000150712	26219	0.10795	4293	-0.810653	downstream	TRUE	MTMR12	-0.681818
ENSG00000150712	26221	0.138283	-3140.5	-0.810653	upstream	TRUE	MTMR12	-0.681818
ENSG00000162409	84032	-0.164647	1601	1.28414	downstream	TRUE	PRKAA2	-0.681818
ENSG00000185404	94609	-0.138638	186	0.80195	promoter	TRUE	SP140L	-0.681818
ENSG00000151715	132047	-0.197335	3232	0.839176	downstream	TRUE	TMEM45B	-0.681818
ENSG00000204264	110246	-0.197226	1263	0.634075	downstream	TRUE	PSMB8	-0.681818
ENSG00000213626	89621	-0.250956	-939.5	0.865741	promoter	TRUE	LBH	-0.672727
ENSG00000166959	129932.129933.129935	-0.127206	732	1.12526	downstream	TRUE	MS4A8	-0.672727
ENSG00000171595	147912	-0.153372	1073.5	1.09217	downstream	TRUE	DNAI2	-0.672727
ENSG00000181019	144875	-0.136495	1713.5	1.00951	downstream	TRUE	NQO1	-0.672727
ENSG00000183421	154618	-0.171318	-2165.5	0.615766	upstream	TRUE	RIPK4	-0.672727
ENSG00000203780	128401	-0.122609	5558.5	1.32669	downstream	TRUE	FANK1	-0.672727
ENSG00000167207	144346	-0.126543	3802	1.34323	downstream	TRUE	NOD2	-0.672727
ENSG00000169087	98287.98288.98289	-0.172084	4014	0.534311	downstream	TRUE	HSPBAP1	-0.672727
ENSG00000086548	151350.151352.151353	-0.249548	6953	1.12235	downstream	TRUE	CEACAM6	-0.663636
ENSG00000099998	155130	-0.253473	1959.5	0.753127	downstream	TRUE	GGT5	-0.663636
ENSG00000165309	125574	-0.124109	297	1.12484	promoter	TRUE	ARMC3	-0.663636
ENSG00000197405	151594	-0.145795	10.5	1.28011	promoter	TRUE	C5AR1	-0.663636
ENSG00000249599	102734	-0.258731	-3703.5	1.16885	upstream	TRUE		-0.663636
ENSG00000065600	87371	-0.122526	902	1.06884	downstream	TRUE	TMEM206	-0.663636
ENSG00000121716	115952	-0.131546	3701	0.743637	downstream	TRUE	PILRB	-0.663636
ENSG00000124875	102219	-0.185863	-791	1.96578	promoter	TRUE	CXCL6	-0.663636
ENSG00000137098	122018	-0.131062	976.5	1.27615	downstream	TRUE	SPAG8	-0.663636
ENSG00000138744	102262	-0.133133	-267	1.18458	promoter	TRUE	NAAA	-0.663636
ENSG00000100218	155085	-0.12624	4799	1.09722	downstream	TRUE	RTDR1	-0.663636
ENSG00000138688	23732	0.100223	1478.5	-0.606048	downstream	TRUE	KIAA1109	-0.663636
ENSG00000184232	131706.131707.131709	-0.193843	-4233.5	1.37634	upstream	TRUE	OAF	-0.663636
ENSG00000151376	130850.130852.130853	-0.225444	-2434	0.923856	upstream	TRUE	ME3	-0.663636
ENSG00000168301	96953	-0.199006	-1042	0.609088	upstream	TRUE	KCTD6	-0.663636
ENSG00000166483	128921	-0.220284	3973	0.50269	downstream	TRUE	WEE1	-0.654545
ENSG00000183644	131379	-0.175751	596	1.11149	downstream	TRUE	C11orf88	-0.654545
ENSG00000001084	110908	-0.149561	5461.5	1.79436	downstream	TRUE	GCLC	-0.654545
ENSG00000077420	49063	0.169169	1518	-0.913377	downstream	TRUE	APBB1IP	-0.654545
ENSG00000109771	104593	-0.169581	1146.5	1.12534	downstream	TRUE	LRP2BP	-0.654545
ENSG00000165125	116919	-0.127258	2277	1.68542	downstream	TRUE	TRPV6	-0.654545
ENSG00000227036	147845	-0.176812	5621.5	1.48436	downstream	TRUE	LINC00511	-0.654545
ENSG00000123999	94310	-0.131886	5903	1.28673	downstream	TRUE	INHA	-0.654545
ENSG00000163923	100112	-0.139214	-6014.5	0.80471	upstream	TRUE	RPL39L	-0.654545
ENSG00000007062	101126.101127.101128	-0.178254	5450	1.94236	downstream	TRUE	PROM1	-0.654545
ENSG00000188641	3560	0.109531	3087	-0.513152	downstream	TRUE	DPYD	-0.654545
ENSG00000196963	28984	0.143229	-4759	-1.01092	upstream	TRUE	PCDHB16	-0.654545
ENSG00000204267	110246	-0.197226	-4660	0.586259	upstream	TRUE	TAP2	-0.654545
ENSG00000011426	114455	-0.127893	-978.5	1.33568	promoter	TRUE	ANLN	-0.645455
ENSG00000123700	147743	-0.229467	2938.5	1.3293	downstream	TRUE	KCNJ2	-0.645455
ENSG00000154319	117772	-0.151191	1066	1.11397	downstream	TRUE	FAM167A	-0.645455
ENSG00000107201	121906	-0.105842	1560.5	0.83714	downstream	TRUE	DDX58	-0.645455
ENSG00000158023	135672	-0.142498	-2088.5	1.17365	upstream	TRUE	WDR66	-0.645455
ENSG00000196396	78909.8	0.169149	2148	-0.558973	downstream	TRUE	PTPN1	-0.645455
ENSG00000221944	14114	0.206377	4695	-0.787198	downstream	TRUE	TIGD1	-0.645455
ENSG00000169087	98291	-0.141407	-5969.5	0.534311	upstream	TRUE	HSPBAP1	-0.645455
ENSG00000175170	152542	-0.128436	4105.5	1.15937	downstream	TRUE	FAM182B	-0.645455
ENSG00000056736	96765	-0.139329	-1418.5	0.928406	upstream	TRUE	IL17RB	-0.645455
ENSG00000104549	43824	0.182719	2340	-0.671758	downstream	TRUE	SQLE	-0.645455
ENSG00000106049	114179	-0.144819	996.5	0.706833	downstream	TRUE	HIBADH	-0.645455
ENSG00000114805	19150	0.156187	2035	-0.596244	downstream	TRUE	PLCH1	-0.645455
ENSG00000152413	106492	-0.107091	5943	1.26365	downstream	TRUE	HOMER1	-0.645455
ENSG00000166825	142808	-0.243871	3026	1.8992	downstream	TRUE	ANPEP	-0.645455
ENSG00000198890	85098	-0.149854	1665	0.863488	downstream	TRUE	PRMT6	-0.645455
ENSG00000142619	82515	-0.114029	-58	1.41883	promoter	TRUE	PADI3	-0.642034
ENSG00000146521	113286	-0.200752	-2587	1.65539	upstream	TRUE	C6orf123	-0.636364
ENSG00000165695	124493	-0.1025	-1572	1.5857	upstream	TRUE	AK8	-0.636364
ENSG00000184385	154646	-0.17925	464.5	1.124	downstream	TRUE	C21orf128	-0.636364
ENSG00000012223	96469	-0.129478	1391.5	1.69093	downstream	TRUE	LTF	-0.636364
ENSG00000132329	95017	-0.109996	-4408.5	1.40251	upstream	TRUE	RAMP1	-0.636364
ENSG00000163993	100794	-0.219105	3423.5	1.4423	downstream	TRUE	S100P	-0.636364
ENSG00000106804	47377.47378.47379	0.155198	2182.5	-0.999865	downstream	TRUE	C5	-0.636364
ENSG00000137492	54611	0.130501	1192	-0.59835	downstream	TRUE	PRKRIR	-0.636364
ENSG00000158528	38361	0.135569	-468	-0.632806	promoter	TRUE	PPP1R9A	-0.636364
ENSG00000168280	92638	-0.143957	3342.5	0.96267	downstream	TRUE	KIF5C	-0.636364
ENSG00000185306	134088	-0.14876	1208	1.52672	downstream	TRUE	C12orf56	-0.636364
ENSG00000204267	110245	-0.14592	1073	0.586259	downstream	TRUE	TAP2	-0.636364
ENSG00000182329	93846	-0.107532	110	1.31774	promoter	TRUE		-0.627273
ENSG00000110852	132627	-0.196086	-2570.5	1.2836	upstream	TRUE	CLEC2B	-0.627273
ENSG00000153237	92828	-0.218104	-2980.5	1.18925	upstream	TRUE	CCDC148	-0.627273
ENSG00000175183	134400	-0.163529	1527.5	1.36982	downstream	TRUE	CSRP2	-0.627273
ENSG00000071575	89034	-0.198235	4973	0.513455	downstream	TRUE	TRIB2	-0.627273
ENSG00000106049	114180	-0.133402	-1005	0.706833	upstream	TRUE	HIBADH	-0.627273
ENSG00000172840	70064.7	0.187791	5110.5	-0.759848	downstream	TRUE	PDP2	-0.627273
ENSG00000175344	141023	-0.12517	1272	1.49345	downstream	TRUE	CHRNA7	-0.624147
ENSG00000074370	145839	-0.107597	4684	1.497	downstream	TRUE	ATP2A3	-0.618182
ENSG00000109458	24190	0.145807	2631.5	-0.690477	downstream	TRUE	GAB1	-0.618182
ENSG00000174502	5991.6	0.138878	732.5	-1.03365	downstream	TRUE	SLC26A9	-0.618182
ENSG00000176788	105265	-0.102894	5640.5	1.51702	downstream	TRUE	BASP1	-0.618182
ENSG00000142273	151479	-0.121775	-2412.5	0.859496	upstream	TRUE	CBLC	-0.618182
ENSG00000149591	131558	-0.132996	1880	0.744567	downstream	TRUE	TAGLN	-0.618182
ENSG00000150630	104381	-0.257111	-2437	1.68381	upstream	TRUE	VEGFC	-0.618182
ENSG00000165807	139485	-0.159326	702	1.21905	downstream	TRUE	PPP1R36	-0.618182
ENSG00000240875	99294	-0.151176	1237	0.967472	downstream	TRUE	LINC00886	-0.618182
ENSG00000103351	143379	-0.314172	2780.5	0.75584	downstream	TRUE	CLUAP1	-0.618182
ENSG00000152076	92295	-0.127256	5543	1.11858	downstream	TRUE	CCDC74B	-0.618182
ENSG00000163501	13665	0.11915	-5730.5	-1.0455	upstream	TRUE	IHH	-0.618182
ENSG00000100628	140298	-0.164632	5775.5	1.52003	downstream	TRUE	ASB2	-0.618182
ENSG00000129295	120797	-0.118718	918.5	1.06149	downstream	TRUE	LRRC6	-0.618182
ENSG00000136059	96204	-0.12017	4130	0.539579	downstream	TRUE	VILL	-0.618182
ENSG00000143341	86672.9	-0.224447	1600.5	1.38018	downstream	TRUE	HMCN1	-0.618182
ENSG00000189366	98434	-0.169444	515.5	1.32662	downstream	TRUE	ALG1L	-0.618182
ENSG00000121858	99637.99638.99639	-0.133281	5898	0.587521	downstream	TRUE	TNFSF10	-0.609091
ENSG00000155304	79452	0.167308	-866	-0.642144	promoter	TRUE	HSPA13	-0.609091
ENSG00000172007	24061.2	0.145788	4392	-0.614254	downstream	TRUE	RAB33B	-0.609091
ENSG00000146521	113285	-0.202188	3166.5	1.65539	downstream	TRUE	C6orf123	-0.609091
ENSG00000142910	83197	-0.246238	-1546	1.25562	upstream	TRUE	TINAGL1	-0.609091
ENSG00000176903	139777	-0.20859	2274	0.888021	downstream	TRUE	PNMA1	-0.609091
ENSG00000262097	143714	-0.195965	490.5	1.20896	downstream	TRUE		-0.60553
ENSG00000101311	152028	-0.115932	2210	0.874574	downstream	TRUE	FERMT1	-0.6
ENSG00000164440	112378	-0.164623	871.5	1.6985	downstream	TRUE	TXLNB	-0.6
ENSG00000091436	12430	0.133257	-2595.5	-1.14864	upstream	TRUE		-0.6
ENSG00000133106	136865	-0.109752	1180.5	1.58297	downstream	TRUE	EPSTI1	-0.6
ENSG00000157703	116785	-0.140303	65	0.948242	promoter	TRUE	SVOPL	-0.6
ENSG00000165698	124493	-0.1025	2322	1.13106	downstream	TRUE	C9orf9	-0.6
ENSG00000165891	134408	-0.198121	3852.5	1.06672	downstream	TRUE	E2F7	-0.6
ENSG00000188921	121774	-0.159235	4058	1.09639	downstream	TRUE	PTPLAD2	-0.6
ENSG00000126602	143390	-0.161173	4319	0.629643	downstream	TRUE	TRAP1	-0.6
ENSG00000196754	85819	-0.209937	59.5	1.29604	promoter	TRUE	S100A2	-0.6
ENSG00000222046	83229	-0.122984	204.5	1.15586	promoter	TRUE	DCDC2B	-0.6
ENSG00000133874	118531	-0.106602	5118	1.4607	downstream	TRUE	RNF122	-0.6
ENSG00000162704	5457	0.108953	-1491.5	-0.537368	upstream	TRUE	ARPC5	-0.6
ENSG00000240065	110246	-0.197226	-696	1.05421	promoter	TRUE	PSMB9	-0.6
ENSG00000261938	143383	-0.188344	-965.5	1.10361	promoter	TRUE		-0.596355
ENSG00000204261	110246	-0.197226	-646	1.27369	promoter	TRUE	TAPSAR1	-0.590909
ENSG00000142233	151629	-0.142982	-3580.5	1.0332	upstream	TRUE	NTN5	-0.590909
ENSG00000163743	22569	0.149584	2845.5	-0.561744	downstream	TRUE	RCHY1	-0.590909
ENSG00000154127	131801	-0.11554	1736	1.25022	downstream	TRUE	UBASH3B	-0.590909
ENSG00000134243	3781	0.119165	4881.5	-0.685483	downstream	TRUE	SORT1	-0.590909
ENSG00000161010	108896	-0.106821	-4708	0.703436	upstream	TRUE	C5orf45	-0.590909
ENSG00000166780	143757	-0.175808	-1429.5	1.43391	upstream	TRUE	C16orf45	-0.590909
ENSG00000164125	104071	-0.185127	1951	1.4012	downstream	TRUE	FAM198B	-0.581818
ENSG00000172197	109789	-0.140816	-4744	1.44719	upstream	TRUE	MBOAT1	-0.581818
ENSG00000241288	98428	-0.135931	2778	1.54563	downstream	TRUE		-0.581818
ENSG00000115641	91591	-0.113742	1033	2.16614	downstream	TRUE	FHL2	-0.581818
ENSG00000122735	121982	-0.112702	-467	1.24586	promoter	TRUE	DNAI1	-0.581818
ENSG00000131746	146845	-0.236358	119.5	2.79129	promoter	TRUE	TNS4	-0.581818
ENSG00000255398	135718	-0.288604	-4236.5	1.78151	upstream	TRUE	HCAR3	-0.581818
ENSG00000101443	152993	-0.190272	1668	0.596122	downstream	TRUE	WFDC2	-0.581818
ENSG00000183323	106216	-0.112895	2380.5	0.896578	downstream	TRUE	CCDC125	-0.572727
ENSG00000080986	148354	-0.101557	1363	1.29471	downstream	TRUE	NDC80	-0.572727
ENSG00000156463	107931	-0.224102	1383	1.08664	downstream	TRUE	SH3RF2	-0.572727
ENSG00000171522	105623	-0.147535	-2186.5	1.82589	upstream	TRUE	PTGER4	-0.572727
ENSG00000066557	2811	0.183704	1633	-0.6339	downstream	TRUE	LRRC40	-0.572727
ENSG00000121644	7276	0.109449	3496	-0.735011	downstream	TRUE	DESI2	-0.572727
ENSG00000163923	100111	-0.123978	-2620.5	0.80471	upstream	TRUE	RPL39L	-0.572727
ENSG00000179431	129550	-0.136677	4194	1.45531	downstream	TRUE	FJX1	-0.572727
ENSG00000140750	69254	0.118277	6046.5	-0.5957	downstream	TRUE	ARHGAP17	-0.572727
ENSG00000163689	96977	-0.166583	-230	1.10532	promoter	TRUE	C3orf67	-0.572727
ENSG00000249267	135863	-0.131777	1622.5	1.06309	downstream	TRUE	LINC00939	-0.569478
ENSG00000014914	85679	-0.108775	-3578.5	0.780721	upstream	TRUE	MTMR11	-0.563636
ENSG00000222041	91181	-0.153322	857.5	1.52197	downstream	TRUE	LINC00152	-0.563636
ENSG00000011523	90654	-0.221863	1886	0.698326	downstream	TRUE	CEP68	-0.563636
ENSG00000168143	110937	-0.110668	-2010	1.49514	upstream	TRUE	FAM83B	-0.563636
ENSG00000188878	147989	-0.125156	-618	1.03919	promoter	TRUE	FBF1	-0.563636
ENSG00000177459	119892	-0.137885	-177	1.30971	promoter	TRUE	C8orf47	-0.563636
ENSG00000150556	92649	-0.131357	1199	2.18856	downstream	TRUE	LYPD6B	-0.563636
ENSG00000145423	103998	-0.1363	5204	0.724706	downstream	TRUE	SFRP2	-0.559657
ENSG00000140297	141792	-0.162508	-2727	1.29226	upstream	TRUE	GCNT3	-0.554545
ENSG00000179152	15970	0.158743	1882.5	-0.575317	downstream	TRUE	TCAIM	-0.554545
ENSG00000148541	126339	-0.113532	2733.5	1.29762	downstream	TRUE	FAM13C	-0.554545
ENSG00000160055	83230	-0.114281	-859.5	1.34277	promoter	TRUE	TMEM234	-0.554545
ENSG00000198417	144549	-0.191983	1409.5	0.830439	downstream	TRUE	MT1F	-0.554545
ENSG00000105519	150485	-0.177946	5069	0.736869	downstream	TRUE	CAPS	-0.554545
ENSG00000181104	106425	-0.164126	-5033	1.15508	upstream	TRUE	F2R	-0.554545
ENSG00000198483	85598	-0.152447	-4079	1.82679	upstream	TRUE	ANKRD35	-0.554545
ENSG00000172985	91720	-0.185294	-4371	1.22692	upstream	TRUE	SH3RF3	-0.545455
ENSG00000126822	139497	-0.175901	4364	0.599809	downstream	TRUE	PLEKHG3	-0.545455
ENSG00000221944	14115	0.133469	1541.5	-0.787198	downstream	TRUE	TIGD1	-0.545455
ENSG00000016602	84673.8	-0.144515	-671.5	1.07546	promoter	TRUE	CLCA4	-0.545455
ENSG00000124664	110323	-0.22075	1907	1.32689	downstream	TRUE	SPDEF	-0.545455
ENSG00000147689	120477	-0.150942	2404.5	2.19567	downstream	TRUE	FAM83A	-0.545455
ENSG00000156587	129861	-0.196699	1787	0.521446	downstream	TRUE	UBE2L6	-0.545455
ENSG00000070371	154981	-0.204559	3990.5	0.975524	downstream	TRUE	CLTCL1	-0.536364
ENSG00000163219	90770	-0.152736	189.5	1.11125	promoter	TRUE	ARHGAP25	-0.536364
ENSG00000074590	135117	-0.231975	2223.5	0.999658	downstream	TRUE	NUAK1	-0.536364
ENSG00000180712	104524	-0.131852	-2093.5	1.61504	upstream	TRUE		-0.527273
ENSG00000154274	21662	0.208998	2042.5	-0.823924	downstream	TRUE	C4orf19	-0.527273
ENSG00000005379	147383	-0.10273	-925.5	0.778863	promoter	TRUE	BZRAP1	-0.527273
ENSG00000132321	94921	-0.127245	-315	1.29909	promoter	TRUE	IQCA1	-0.527273
ENSG00000170779	140723	-0.138209	1961	0.719411	downstream	TRUE	CDCA4	-0.527273
ENSG00000160654	131618	-0.117177	-5409	1.38887	upstream	TRUE	CD3G	-0.519364
ENSG00000144648	96339	-0.103852	4710.5	1.26085	downstream	TRUE	ACKR2	-0.518182
ENSG00000162378	2266	0.2305	1895.5	-0.62398	downstream	TRUE	ZYG11B	-0.518182
ENSG00000158161	1292	0.100749	-3292	-0.504072	upstream	TRUE	EYA3	-0.518182
ENSG00000161055	108915	-0.194653	3149	0.529704	downstream	TRUE	SCGB3A1	-0.518182
ENSG00000168447	143977.143978.143980	-0.174956	3275	0.899622	downstream	TRUE	SCNN1B	-0.518182
ENSG00000181104	106427	-0.234718	1494	1.15508	downstream	TRUE	F2R	-0.518182
ENSG00000085719	42834	0.121209	-5990.5	-0.680416	upstream	TRUE	CPNE3	-0.509091
ENSG00000157764	39627	0.242674	2244	-0.817453	downstream	TRUE	BRAF	-0.509091
ENSG00000196876	133761	-0.131487	3529	1.21436	downstream	TRUE	SCN8A	-0.509091
ENSG00000116852	86864	-0.106313	-4662.5	1.67294	upstream	TRUE	KIF21B	-0.5
ENSG00000104808	77269	0.119659	4507	-0.725172	downstream	TRUE	DHDH	-0.490909
ENSG00000204642	110121	-0.11433	1795.5	0.515465	downstream	TRUE	HLA-F	-0.490909
ENSG00000183831	86354	-0.119041	-813	1.07346	promoter	TRUE	ANKRD45	-0.490909
ENSG00000188505	151259	-0.117622	-5862.5	1.51024	upstream	TRUE	NCCRP1	-0.490909
ENSG00000140564	68091	0.10694	-5751.5	-0.610676	upstream	TRUE	FURIN	-0.481818
ENSG00000166225	58630	0.129332	5766	-0.609566	downstream	TRUE	FRS2	-0.481818
ENSG00000114805	19147.2	0.148536	6056.5	-0.596244	downstream	TRUE	PLCH1	-0.481818
ENSG00000138615	141991	-0.10779	1877	1.52661	downstream	TRUE	CILP	-0.472727
ENSG00000166578	135379	-0.168719	3687	1.41622	downstream	TRUE	IQCD	-0.472727
ENSG00000187391	115511	-0.158057	-1766.5	1.03022	upstream	TRUE	MAGI2	-0.472727
ENSG00000147689	120481	-0.172259	6265	2.19567	downstream	TRUE	FAM83A	-0.472727
ENSG00000106538	117058	-0.120717	5679.5	0.940001	downstream	TRUE	RARRES2	-0.463636
ENSG00000133678	126997	-0.169855	3680	0.653247	downstream	TRUE	TMEM254	-0.463636
ENSG00000214548	140569	-0.108127	4695	1.39871	downstream	TRUE	MEG3	-0.463636
ENSG00000184465	113382	-0.100213	4033.5	1.03487	downstream	TRUE	WDR27	-0.463636
ENSG00000078898	152600	-0.102456	-527.5	1.52574	promoter	TRUE	BPIFB2	-0.463636
ENSG00000106477	116606	-0.115568	589.5	0.990127	downstream	TRUE	CEP41	-0.463636
ENSG00000110876	135191.135192.135193	-0.147886	-5310.5	0.870214	upstream	TRUE	SELPLG	-0.463636
ENSG00000017373	146776	-0.24377	-2877.5	1.25883	upstream	TRUE	SRCIN1	-0.454545
ENSG00000135930	14115	0.133469	-1077.5	-0.751166	upstream	TRUE	EIF4E2	-0.454545
ENSG00000123485	94777	-0.100193	-867.5	1.07643	promoter	TRUE	HJURP	-0.454545
ENSG00000156689	129874	-0.102297	-2568	1.20605	upstream	TRUE	GLYATL2	-0.44647
ENSG00000203999	153213	-0.147238	4074.5	1.18682	downstream	TRUE		-0.445455
ENSG00000214870	114145	-0.161278	-1001.5	1.54184	upstream	TRUE		-0.445455
ENSG00000112186	109706	-0.116704	5111	1.23669	downstream	TRUE	CAP2	-0.445455
ENSG00000116954	1718	0.102448	-1011	-0.578617	upstream	TRUE	RRAGC	-0.445455
ENSG00000174804	130862	-0.125212	3075.5	0.876013	downstream	TRUE	FZD4	-0.445455
ENSG00000162426	82075	-0.11483	-5940.5	1.10501	upstream	TRUE	SLC45A1	-0.436364
ENSG00000111331	135362	-0.101121	-403.5	1.20865	promoter	TRUE	OAS3	-0.418182
ENSG00000164520	112643	-0.136897	658.5	1.17866	downstream	TRUE	RAET1E	-0.418182
ENSG00000166920	141434	-0.120867	-1848	1.1853	upstream	TRUE	C15orf48	-0.418182
ENSG00000112539	113174	-0.127633	-417.5	1.06556	promoter	TRUE	C6orf118	-0.409091
ENSG00000125999	152606	-0.155788	4576	1.17555	downstream	TRUE	BPIFB1	-0.409091
ENSG00000151287	138107	-0.152581	3313.5	0.602514	downstream	TRUE	TEX30	-0.409091
ENSG00000172123	146698.146699.146700	-0.184727	447.5	0.958972	downstream	TRUE	SLFN12	-0.4
ENSG00000145075	99824	-0.103184	1056	1.06809	downstream	TRUE	CCDC39	-0.381818
ENSG00000163032	89161	-0.10474	3423	1.02823	downstream	TRUE	VSNL1	-0.381818
ENSG00000138759	102347	-0.125575	5354	1.15998	downstream	TRUE	FRAS1	-0.372727
ENSG00000163817	16048	0.130729	869.5	-0.98744	downstream	TRUE	SLC6A20	-0.363636
ENSG00000123219	106088	-0.10566	-5174	1.48624	upstream	TRUE	CENPK	-0.363636
ENSG00000071282	95380	-0.17301	1124	0.937988	downstream	TRUE	LMCD1	-0.354545
ENSG00000146192	110435	-0.211508	856.5	2.12256	downstream	TRUE	FGD2	-0.354545
ENSG00000164125	104070	-0.154412	3456	1.4012	downstream	TRUE	FAM198B	-0.354545
ENSG00000100336	155589	-0.147524	3059.5	1.57414	downstream	TRUE	APOL4	-0.345455
ENSG00000163263	85833	-0.100065	329	1.42561	downstream	TRUE	C1orf189	-0.345455
ENSG00000132680	85892.85893.85894	-0.122563	3611.5	0.504057	downstream	TRUE	KIAA0907	-0.345455
ENSG00000163520	95623	-0.122376	-6135	2.06174	upstream	TRUE	FBLN2	-0.336364
ENSG00000185436	1077	0.155331	6307	-0.805253	downstream	TRUE	IFNLR1	-0.336364
ENSG00000129173	129194	-0.138262	3742.5	1.16244	downstream	TRUE	E2F8	-0.336364
ENSG00000188089	141345	-0.178901	1857.5	1.06856	downstream	TRUE	PLA2G4E	-0.327273
ENSG00000057294	133334	-0.100144	-4683.5	1.39467	upstream	TRUE	PKP2	-0.327273
ENSG00000124920	129987	-0.107112	-5413	0.940934	upstream	TRUE	MYRF	-0.327273
ENSG00000182240	154552	-0.189799	-2422	0.907167	upstream	TRUE	BACE2	-0.327273
ENSG00000154188	120171	-0.180795	2113.5	1.35511	downstream	TRUE	ANGPT1	-0.327273
ENSG00000077942	156030	-0.197237	1614	1.1013	downstream	TRUE	FBLN1	-0.327273
ENSG00000124466	151441	-0.158626	-5828	1.08338	upstream	TRUE	LYPD3	-0.318182
ENSG00000082213	26178	0.103116	1192.5	-0.535139	downstream	TRUE	C5orf22	-0.318182
ENSG00000179909	151824	-0.143872	-700.5	1.37561	promoter	TRUE	ZNF154	-0.309091
ENSG00000213085	85989	-0.240573	294	0.880783	promoter	TRUE	CCDC19	-0.309091
ENSG00000103056	144802	-0.10747	2154	1.15575	downstream	TRUE	SMPD3	-0.3
ENSG00000151233	57696	0.14064	-891	-0.655499	promoter	TRUE	GXYLT1	-0.3
ENSG00000205060	39464.4	0.11406	-2969	-0.627885	upstream	TRUE	SLC35B4	-0.3
ENSG00000170775	116481	-0.163304	-960.5	1.14124	promoter	TRUE	GPR37	-0.281818
ENSG00000169604	9649	0.116614	-2745.5	-0.572516	upstream	TRUE	ANTXR1	-0.245455
ENSG00000163521	94299	-0.121181	485.5	0.977815	downstream	TRUE	GLB1L	-0.227273
ENSG00000100170	155451	-0.134052	1987.5	1.44079	downstream	TRUE	SLC5A1	-0.209091
ENSG00000236882	106795	-0.128413	-5724.5	1.02928	upstream	TRUE	C5orf27	-0.163636
ENSG00000185467	115887	-0.156644	-1586	1.14079	upstream	TRUE	KPNA7	-0.163636
ENSG00000156587	129862	-0.117826	-1310.5	0.521446	upstream	TRUE	UBE2L6	-0.154545
ENSG00000110934	58030.6	0.118199	5623	0.957187	downstream	FALSE	BIN2	-0.136364
ENSG00000115165	92804.9	-0.126517	-213	1.02927	promoter	TRUE	CYTIP	-0.118182
ENSG00000139278	134342	-0.102619	-826	1.24443	promoter	TRUE	GLIPR1	-0.1
ENSG00000197442	112255	-0.183776	2941.5	-0.600605	downstream	FALSE	MAP3K5	-0.0636364
ENSG00000167992	129966	-0.274578	-2596	0.974979	upstream	TRUE	VWCE	-0.0272727
ENSG00000117091	86017.9	-0.109443	5293.5	0.990405	downstream	TRUE	CD48	-0.0272727
ENSG00000164105	104314	-0.157368	-756	0.726443	promoter	TRUE	SAP30	-0.0181818
ENSG00000115085	10328	0.103622	-1250.5	1.12826	upstream	FALSE	ZAP70	-0.00909091
ENSG00000154760	71937	0.185662	-1892	1.15011	upstream	FALSE	SLFN13	0.0818182
ENSG00000163347	100276	-0.200437	4756.5	-0.891797	downstream	FALSE	CLDN1	0.0909091
ENSG00000189171	4520	0.153915	-1446.5	0.644808	upstream	FALSE	S100A13	0.1
ENSG00000110934	133751	-0.167115	2842	0.957187	downstream	TRUE	BIN2	0.127273
ENSG00000164318	26368	0.21532	-1841	0.928672	upstream	FALSE	EGFLAM	0.181818
ENSG00000125449	147943	-0.206061	-912.5	-0.942233	promoter	FALSE	ARMC7	0.209091
ENSG00000175104	129596	-0.123502	2635	-0.549476	downstream	FALSE	TRAF6	0.227273
ENSG00000100077	155185	-0.172243	3802	-0.796859	downstream	FALSE	ADRBK2	0.245455
ENSG00000172572	57191	0.102819	3373.5	1.17057	downstream	FALSE	PDE3A	0.254545
ENSG00000145882	29255	0.11977	-5546	0.794683	upstream	FALSE	PCYOX1L	0.290909
ENSG00000163913	18404.2	0.149835	6032	0.748647	downstream	FALSE	IFT122	0.327273
ENSG00000148814	52245	0.159717	3572.5	0.802522	downstream	FALSE	LRRC27	0.345455
ENSG00000163885	18269	0.129652	-4999	1.30192	upstream	FALSE	CCDC37	0.345455
ENSG00000180773	130940	-0.178992	968	-0.608275	downstream	FALSE	SLC36A4	0.363636
ENSG00000166326	129554	-0.173967	-932	-0.506912	promoter	FALSE	TRIM44	0.372727
ENSG00000135604	112480	-0.137318	-1253	-1.03586	upstream	FALSE	STX11	0.381818
ENSG00000259925	69086	0.147592	3563.5	1.46336	downstream	FALSE		0.381818
ENSG00000138400	13278	0.129378	3352.5	1.29712	downstream	FALSE	MDH1B	0.381818
ENSG00000162444	410	0.125011	-3065	1.17685	upstream	FALSE	RBP7	0.381818
ENSG00000148484	125364	-0.170666	-909	-0.516139	promoter	FALSE	RSU1	0.381818
ENSG00000183760	76886.8	0.113089	1522.5	1.01862	downstream	FALSE		0.390909
ENSG00000111110	58389	0.103668	-1280	1.10877	upstream	FALSE	PPM1H	0.4
ENSG00000139278	58714	0.118084	3420	1.24443	downstream	FALSE	GLIPR1	0.409091
ENSG00000249481	32240	0.107624	2480	0.985524	downstream	FALSE	SPATS1	0.41458
ENSG00000163689	16574	0.10816	676.5	1.10532	downstream	FALSE	C3orf67	0.418182
ENSG00000174485	142001	-0.107828	-4865	-0.730695	upstream	FALSE	DENND4A	0.427273
ENSG00000175893	121606	-0.159986	1479	-0.707237	downstream	FALSE	ZDHHC21	0.427273
ENSG00000174946	18989	0.126196	4043	0.787869	downstream	FALSE	GPR171	0.428023
ENSG00000100612	139357	-0.186929	3599.5	-0.573414	downstream	FALSE	DHRS7	0.436364
ENSG00000169604	90786.9	-0.121985	6304	-0.572516	downstream	FALSE	ANTXR1	0.454545
ENSG00000165105	122625	-0.114491	-5031	-0.714595	upstream	FALSE	RASEF	0.454545
ENSG00000175104	129597	-0.222783	-753	-0.549476	promoter	FALSE	TRAF6	0.463636
ENSG00000107890	49086	0.138741	-729	0.833749	promoter	FALSE	ANKRD26	0.472727
ENSG00000144161	10795	0.103261	-5832	0.706644	upstream	FALSE	ZC3H8	0.481818
ENSG00000122694	45458	0.164304	-1372.5	1.94585	upstream	FALSE	GLIPR2	0.481818
ENSG00000176105	148330	-0.119016	-934	-0.565577	promoter	FALSE	YES1	0.481818
ENSG00000106927	123762	-0.139618	5659.5	-0.840937	downstream	FALSE	AMBP	0.490909
ENSG00000226690	35967	0.101094	1850.5	1.09892	downstream	FALSE		0.490909
ENSG00000121552	18059	0.113955	1843	1.6498	downstream	FALSE	CSTA	0.5
ENSG00000038532	143603	-0.140098	6263	-0.599416	downstream	FALSE	CLEC16A	0.509091
ENSG00000074966	101792	-0.183735	2273	-1.05224	downstream	FALSE	TXK	0.509091
ENSG00000103187	70689	0.127131	6057.5	1.57844	downstream	FALSE	COTL1	0.509091
ENSG00000183196	70431	0.107609	-6045.5	1.42482	upstream	FALSE	CHST6	0.518182
ENSG00000205060	116695	-0.157016	-1031.5	-0.627885	upstream	FALSE	SLC35B4	0.518182
ENSG00000104783	77071	0.112216	-6130.5	2.13994	upstream	FALSE	KCNN4	0.527273
ENSG00000121864	99811	-0.260619	2221	-0.670239	downstream	FALSE	ZNF639	0.527273
ENSG00000170802	90228	-0.104049	-1324.5	-0.56326	upstream	FALSE	FOXN2	0.527273
ENSG00000151422	106977	-0.114575	5942.5	-0.580783	downstream	FALSE	FER	0.536364
ENSG00000196588	155828	-0.117648	2300.5	-0.528067	downstream	FALSE	MKL1	0.536364
ENSG00000124664	31822	0.127157	-4553.5	1.32689	upstream	FALSE	SPDEF	0.545455
ENSG00000145685	106466	-0.144642	-2059.5	-0.972808	upstream	FALSE	LHFPL2	0.545455
ENSG00000164066	23843	0.108334	-2534	1.09907	upstream	FALSE	INTU	0.554545
ENSG00000171595	73334	0.116171	-2457	1.09217	upstream	FALSE	DNAI2	0.554545
ENSG00000111424	133599	-0.120593	475.5	-0.805095	downstream	FALSE	VDR	0.554545
ENSG00000117036	85934.85936.85937	-0.148865	-7036	-0.604384	upstream	FALSE	ETV3	0.554545
ENSG00000122008	106381	-0.201028	-2649.5	-0.542338	upstream	FALSE	POLK	0.563636
ENSG00000134463	125140	-0.146517	4814.5	-0.556385	downstream	FALSE	ECHDC3	0.563636
ENSG00000165156	120486	-0.178903	3415	-0.651516	downstream	FALSE	ZHX1	0.563636
ENSG00000203722	34680	0.134897	-4305	1.07137	upstream	FALSE	RAET1G	0.568831
ENSG00000117481	83744	-0.146444	-742.5	-0.566304	promoter	FALSE	NSUN4	0.572727
ENSG00000126878	47829	0.120467	4051.5	1.11139	downstream	FALSE	AIF1L	0.572727
ENSG00000141441	149148	-0.109991	-1322	-0.867057	upstream	FALSE	GAREM	0.572727
ENSG00000122133	48019	0.105049	1234	1.11184	downstream	FALSE	PAEP	0.578589
ENSG00000168071	54039	0.129194	-1710.5	1.00109	upstream	FALSE	CCDC88B	0.581818
ENSG00000180044	99364	-0.105701	-4166	-1.48524	upstream	FALSE	C3orf80	0.581818
ENSG00000010361	77286	0.206668	-2763.5	0.858811	upstream	FALSE	FUZ	0.581818
ENSG00000114573	98111	-0.142959	-4154	-0.511659	upstream	FALSE	ATP6V1A	0.590909
ENSG00000176463	142887	-0.202097	2078	-0.714398	downstream	FALSE	SLCO3A1	0.590909
ENSG00000181035	150905	-0.113044	3449	-0.771708	downstream	FALSE	SLC25A42	0.590909
ENSG00000144357	93102	-0.2048	-3700	-0.583791	upstream	FALSE	UBR3	0.590909
ENSG00000196628	75202	0.141017	-5349.5	1.85771	upstream	FALSE	TCF4	0.6
ENSG00000089091	77981	0.111589	1485.5	1.05626	downstream	FALSE	DZANK1	0.6
ENSG00000106571	114600	-0.189365	2519.5	-0.921476	downstream	FALSE	GLI3	0.6
ENSG00000196083	100285	-0.128803	2643	-1.21259	downstream	FALSE	IL1RAP	0.6
ENSG00000153823	94565	-0.103689	-1794	-0.864366	upstream	FALSE	PID1	0.609091
ENSG00000163263	4537	0.138046	-1315.5	1.42561	upstream	FALSE	C1orf189	0.609091
ENSG00000143867	8116	0.153827	1927.5	1.24009	downstream	FALSE	OSR1	0.609091
ENSG00000168175	139235	-0.125597	1925.5	-0.502818	downstream	FALSE	MAPK1IP1L	0.609091
ENSG00000181104	27384	0.10233	-922	1.15508	promoter	FALSE	F2R	0.609091
ENSG00000189280	1578.16	0.101645	-6177	1.85878	upstream	FALSE	GJB5	0.609091
ENSG00000117758	83038	-0.129617	1380	-0.584027	downstream	FALSE	STX12	0.618182
ENSG00000169291	85852	-0.107096	-2781	-0.91438	upstream	FALSE	SHE	0.618182
ENSG00000139352	59346	0.145637	-2518.5	1.15607	upstream	FALSE	ASCL1	0.619751
ENSG00000109881	53135	0.115158	-3126	1.46979	upstream	FALSE	CCDC34	0.627273
ENSG00000131374	95771	-0.297707	-1938.5	-0.627069	upstream	FALSE	TBC1D5	0.627273
ENSG00000135702	70434	0.121309	599	1.19959	downstream	FALSE	CHST5	0.627273
ENSG00000119771	89346.89347.89348	-0.131503	6771	-0.954344	downstream	FALSE	KLHL29	0.636364
ENSG00000157823	142813	-0.120484	-5293.5	-0.694916	upstream	FALSE	AP3S2	0.636364
ENSG00000189157	22602	0.12427	3796.5	1.09404	downstream	FALSE	FAM47E	0.645455
ENSG00000072803	108539	-0.137058	-2109.5	-0.73303	upstream	FALSE	FBXW11	0.645455
ENSG00000159023	83103	-0.124591	-4937.5	-0.851825	upstream	FALSE	EPB41	0.645455
ENSG00000116005	90847	-0.155984	-98	-0.816019	promoter	FALSE	PCYOX1	0.654545
ENSG00000160183	80232	0.120368	681.5	1.08699	downstream	FALSE	TMPRSS3	0.654545
ENSG00000008441	150715	-0.218689	-733.5	-0.546775	promoter	FALSE	NFIX	0.654545
ENSG00000177721	26520.3	0.147471	-1825.5	1.08781	upstream	FALSE	ANXA2R	0.663636
ENSG00000101236	151950	-0.139348	2718	-0.977136	downstream	FALSE	RNF24	0.672727
ENSG00000151322	63364	0.212982	-2868	1.39639	upstream	FALSE	NPAS3	0.672727
ENSG00000169213	2246	0.128493	-2193	1.71811	upstream	FALSE	RAB3B	0.672727
ENSG00000005810	137533	-0.135156	-662.5	-0.648422	promoter	FALSE	MYCBP2	0.672727
ENSG00000057019	97755	-0.170632	-1428	-0.732379	upstream	FALSE	DCBLD2	0.672727
ENSG00000087303	63792	0.192304	1706.5	1.54021	downstream	FALSE	NID2	0.672727
ENSG00000100078	155412	-0.146404	-1960.5	-0.933941	upstream	FALSE	PLA2G3	0.681818
ENSG00000181019	70241	0.185427	-1504	1.00951	upstream	FALSE	NQO1	0.690909
ENSG00000146648	114979	-0.169448	5750	-0.591626	downstream	FALSE	EGFR	0.690909
ENSG00000264954	72940	0.118895	-5176	1.15382	upstream	FALSE		0.7
ENSG00000155657	93388	-0.116833	246.5	-1.39408	promoter	FALSE	TTN	0.7
ENSG00000136738	125405	-0.158928	-5880.5	-0.89317	upstream	FALSE	STAM	0.7
ENSG00000148123	123325	-0.153246	-1843.5	-1.16458	upstream	FALSE		0.7
ENSG00000173258	123653	-0.110268	982	-0.93282	downstream	FALSE	ZNF483	0.7
ENSG00000196542	19330	0.156327	-285.5	0.991772	promoter	FALSE	SPTSSB	0.707168
ENSG00000057294	57565	0.163994	5006	1.39467	downstream	FALSE	PKP2	0.709091
ENSG00000128284	81178.8	0.106151	965	1.2568	downstream	FALSE	APOL3	0.709091
ENSG00000137868	67521	0.100872	4495.5	2.04866	downstream	FALSE	STRA6	0.709091
ENSG00000163491	15432	0.104282	-5396	1.30474	upstream	FALSE	NEK10	0.709091
ENSG00000168679	85225.9	-0.150198	5639	-0.943895	downstream	FALSE	SLC16A4	0.718182
ENSG00000164542	114455	-0.127893	1297.5	-0.584875	downstream	FALSE	KIAA0895	0.727273
ENSG00000243649	31691	0.127241	85	1.12532	promoter	FALSE	CFB	0.727273
ENSG00000182185	64276	0.133508	1180.5	1.25252	downstream	FALSE	RAD51B	0.727273
ENSG00000142700	2200	0.184773	891.5	1.46491	downstream	FALSE	DMRTA2	0.733487
ENSG00000111962	112582	-0.125694	4056.5	-1.07117	downstream	FALSE	UST	0.736364
ENSG00000173253	44523	0.171913	-1114.5	1.63628	upstream	FALSE	DMRT2	0.736364
ENSG00000173744	94543	-0.117437	3154	-0.727583	downstream	FALSE	AGFG1	0.736364
ENSG00000197822	106219	-0.114563	-2390.5	-0.582102	upstream	FALSE	OCLN	0.736364
ENSG00000089876	128401	-0.122609	-5661.5	-0.500623	upstream	FALSE	DHX32	0.736364
ENSG00000177706	113450	-0.173499	-1472.5	-0.613202	upstream	FALSE	FAM20C	0.736364
ENSG00000154229	147605	-0.25009	2625	-1.09236	downstream	FALSE	PRKCA	0.736364
ENSG00000120800	134971	-0.182398	-3319	-0.712808	upstream	FALSE	UTP20	0.736364
ENSG00000154359	117822	-0.176625	2738.5	-0.591901	downstream	FALSE	LONRF1	0.745455
ENSG00000137177	109714	-0.144329	-6628.5	-0.7143	upstream	FALSE	KIF13A	0.745455
ENSG00000151718	104459	-0.160963	-4845	-0.593513	upstream	FALSE	WWC2	0.745455
ENSG00000164199	106669	-0.118424	2358	-0.78696	downstream	FALSE	GPR98	0.745455
ENSG00000105928	36361	0.100081	1205.5	0.880476	downstream	FALSE	DFNA5	0.745455
ENSG00000168398	65280	0.177206	-2514	0.833182	upstream	FALSE	BDKRB2	0.754545
ENSG00000107771	127072	-0.136534	-4417.5	-0.696503	upstream	FALSE	CCSER2	0.754545
ENSG00000162174	130010	-0.121965	3993	-1.02338	downstream	FALSE	ASRGL1	0.754545
ENSG00000164151	104958	-0.103806	-325	-0.689638	promoter	FALSE	KIAA0947	0.754545
ENSG00000177459	43109.4	0.188264	6587	1.30971	downstream	FALSE	C8orf47	0.754545
ENSG00000138801	23421	0.144707	-856.5	0.62985	promoter	FALSE	PAPSS1	0.763636
ENSG00000182952	110016	-0.12887	-3867	-0.60012	upstream	FALSE	HMGN4	0.763636
ENSG00000135766	87935	-0.155807	364.5	-0.506268	downstream	FALSE	EGLN1	0.763636
ENSG00000196711	41957	0.137617	-1930.5	2.15206	upstream	FALSE	FAM150A	0.763636
ENSG00000109771	25279	0.103685	5230	1.12534	downstream	FALSE	LRP2BP	0.772727
ENSG00000169018	142100	-0.112973	3541.5	-0.506097	downstream	FALSE	FEM1B	0.772727
ENSG00000165434	54516	0.133556	2745	0.781131	downstream	FALSE	PGM2L1	0.772727
ENSG00000198646	152664	-0.132654	3176.5	-0.53028	downstream	FALSE	NCOA6	0.772727
ENSG00000234602	26695.26696.26697	0.242933	5119	1.92374	downstream	FALSE	MCIDAS	0.772727
ENSG00000010626	56735	0.100775	6103	0.82999	downstream	FALSE	LRRC23	0.772727
ENSG00000106780	123914	-0.177103	-1196.5	-0.805563	upstream	FALSE	MEGF9	0.772727
ENSG00000120457	131998	-0.20921	-3268	-1.75138	upstream	FALSE	KCNJ5	0.772727
ENSG00000164749	42595	0.118823	-3911	1.81576	upstream	FALSE	HNF4G	0.772727
ENSG00000111700	57201	0.110403	-6317.5	1.00252	upstream	FALSE	SLCO1B3	0.781607
ENSG00000250565	90158	-0.100075	3192	-0.681663	downstream	FALSE	ATP6V1E2	0.781818
ENSG00000100503	63761	0.216696	-1890	0.680374	upstream	FALSE	NIN	0.781818
ENSG00000163565	4717.47	0.191857	6171	1.02501	downstream	FALSE	IFI16	0.781818
ENSG00000120262	34778	0.17562	5345	1.19747	downstream	FALSE	CCDC170	0.790909
ENSG00000135622	90964	-0.112098	-5785.5	-0.723253	upstream	FALSE	SEMA4F	0.790909
ENSG00000143995	9571	0.173303	-2462.5	1.6459	upstream	FALSE	MEIS1	0.790909
ENSG00000129451	77321	0.111458	5405	1.18571	downstream	FALSE	KLK10	0.790909
ENSG00000107669	128194	-0.128224	-1688.5	-0.778059	upstream	FALSE	ATE1	0.8
ENSG00000138193	50877	0.121845	-2489.5	1.32491	upstream	FALSE	PLCE1	0.8
ENSG00000166596	71273	0.185691	1611	1.08951	downstream	FALSE	WDR16	0.8
ENSG00000134398	69221	0.107057	-206	2.18551	promoter	FALSE	ERN2	0.8
ENSG00000168679	85228	-0.203225	-1259.5	-0.943895	upstream	FALSE	SLC16A4	0.8
ENSG00000169914	82628	-0.197314	-4553	-0.830172	upstream	FALSE	OTUD3	0.8
ENSG00000174370	132001	-0.136762	2455.5	-1.21675	downstream	FALSE	C11orf45	0.8
ENSG00000058668	87012	-0.114651	5832	-0.928919	downstream	FALSE	ATP2B4	0.809091
ENSG00000144791	96433	-0.138272	-3132	-0.538974	upstream	FALSE	LIMD1	0.809091
ENSG00000090020	82997.8	-0.193253	5089.5	-0.729874	downstream	FALSE	SLC9A1	0.809091
ENSG00000154274	101535	-0.154574	-1574	-0.823924	upstream	FALSE	C4orf19	0.818182
ENSG00000205364	69826	0.20415	4795	1.11087	downstream	FALSE	MT1M	0.818182
ENSG00000166025	130980	-0.180766	-495.5	-1.014	promoter	FALSE	AMOTL1	0.818182
ENSG00000164418	33357.3	0.183291	1423.5	1.56378	downstream	FALSE	GRIK2	0.827273
ENSG00000116991	6916	0.110277	4367.5	2.1153	downstream	FALSE	SIPA1L2	0.827273
ENSG00000005810	137532	-0.163464	2355.5	-0.648422	downstream	FALSE	MYCBP2	0.836364
ENSG00000211584	133588	-0.163203	-970	-0.6483	promoter	FALSE	SLC48A1	0.836364
ENSG00000079691	109969	-0.187694	5129.5	-0.84771	downstream	FALSE	LRRC16A	0.845455
ENSG00000007062	21176	0.259711	2257	1.94236	downstream	FALSE	PROM1	0.845455
ENSG00000163904	100038	-0.103681	301	-0.506504	downstream	FALSE	SENP2	0.845455
ENSG00000268069	133591	-0.136644	-1708.5	-0.958637	upstream	FALSE		0.845455
ENSG00000113194	108749	-0.101749	4700	-0.503438	downstream	FALSE	FAF2	0.854545
ENSG00000103489	69039.7	0.129079	4284	1.42631	downstream	FALSE	XYLT1	0.854545
ENSG00000114541	97315	-0.240909	3925.5	-1.12408	downstream	FALSE	FRMD4B	0.863636
ENSG00000016082	26586	0.186122	-6353.5	0.946734	upstream	FALSE	ISL1	0.86535
ENSG00000224049	20141	0.120421	2794.5	1.79102	downstream	FALSE		0.865606
ENSG00000048740	125112	-0.127019	-817.5	-0.929742	promoter	FALSE	CELF2	0.872727
ENSG00000178919	46673	0.153298	4386.5	1.56343	downstream	FALSE	FOXE1	0.872727
ENSG00000104341	119882	-0.123965	-1627.5	-0.696758	upstream	FALSE	LAPTM4B	0.881818
ENSG00000185156	71244	0.125296	-4442.5	1.13046	upstream	FALSE	MFSD6L	0.881818
ENSG00000104549	120574	-0.214669	-2970.5	-0.671758	upstream	FALSE	SQLE	0.881818
ENSG00000111664	56732	0.100197	-273	1.45088	promoter	FALSE	GNB3	0.881818
ENSG00000137203	30769	0.264099	-5752	2.22153	upstream	FALSE	TFAP2A	0.890909
ENSG00000165996	125404	-0.278129	3749	-1.20686	downstream	FALSE	PTPLA	0.890909
ENSG00000126778	64072.6	0.20663	4160.5	1.28615	downstream	FALSE	SIX1	0.9
ENSG00000186479	26965	0.125095	-3884.5	1.05032	upstream	FALSE	RGS7BP	0.909091
ENSG00000078902	128691	-0.311575	2251.5	-0.554832	downstream	FALSE	TOLLIP	0.954545

## Sheet: DMR_DEG_GeneHancer
gene.names	dmr.name	DiffMethyl	GeneSymbol	log2FC	GeneHancer.ID	GeneHancer.Regulatory.Type	corSpearman
ENSG00000137033	121409.121411.121413.121415.121418	-0.245455	IL33	1.78982	GH09J006216	Promoter/Enhancer	-0.972727
ENSG00000185483	2647.26	0.14985	ROR1	-1.27658	GH01J063773	Promoter/Enhancer	-0.963636
ENSG00000006210	144594	-0.265827	CX3CL1	1.94472	GH16J057371	Promoter/Enhancer	-0.963636
ENSG00000095637	50933	0.152598	SORBS1	-1.15658	GH10J095528	Enhancer	-0.963636
ENSG00000122863	126695	-0.246471	CHST3	1.83642	GH10J071968	Promoter/Enhancer	-0.954545
ENSG00000131378	15218.15219.15220	0.214789	RFTN1	-0.9824	GH03J016507	Promoter/Enhancer	-0.936364
ENSG00000115756	7834	0.264696	HPCAL1	-0.761887	GH02J010300	Promoter/Enhancer	-0.936364
ENSG00000137033	121421	-0.196852	IL33	1.78982	GH09J006237	Enhancer	-0.927273
ENSG00000137033	121421	-0.196852	IL33	1.78982	GH09J006238	Enhancer	-0.927273
ENSG00000143061	4104	0.221255	IGSF3	-0.96913	GH01J116666	Promoter/Enhancer	-0.927273
ENSG00000154114	55845.6	0.122628	TBCEL	-0.658902	GH11J121052	Enhancer	-0.927273
ENSG00000103876	67742.7	0.216669	FAH	-0.653764	GH15J080151	Promoter/Enhancer	-0.927273
ENSG00000086289	36851.4	0.119189	EPDR1	-0.892972	GH07J037928	Enhancer	-0.927273
ENSG00000156804	120512	-0.182856	FBXO32	1.60679	GH08J123546	Promoter/Enhancer	-0.918182
ENSG00000175183	134401	-0.216594	CSRP2	1.36982	GH12J076876	Promoter/Enhancer	-0.918182
ENSG00000211445	108123	-0.260183	GPX3	1.38975	GH05J151019	Promoter/Enhancer	-0.918182
ENSG00000047457	99038	-0.201567	CP	1.54503	GH03J149213	Promoter/Enhancer	-0.909091
ENSG00000172578	99948	-0.128095	KLHL6	1.96329	GH03J183552	Promoter/Enhancer	-0.909091
ENSG00000148158	47105.5	0.231321	SNX30	-0.819034	GH09J112749	Promoter/Enhancer	-0.909091
ENSG00000171793	1815.1816.1817.1818	0.162676	CTPS1	-1.06084	GH01J040976	Promoter/Enhancer	-0.909091
ENSG00000171793	1815.1816.1817.1818	0.162676	CTPS1	-1.06084	GH01J040984	Enhancer	-0.909091
ENSG00000116141	87572	-0.301611	MARK1	1.51792	GH01J220527	Promoter/Enhancer	-0.9
ENSG00000168234	148922	-0.123189	TTC39C	1.69785	GH18J023998	Enhancer	-0.9
ENSG00000144218	10425	0.148716	AFF3	-0.956559	GH02J100192	Enhancer	-0.9
ENSG00000125629	10932.1	0.235939	INSIG2	-0.695571	GH02J118084	Promoter/Enhancer	-0.9
ENSG00000130147	94838	-0.253085	SH3BP4	1.22242	GH02J234948	Promoter/Enhancer	-0.9
ENSG00000001630	38296	0.106251	CYP51A1	-0.963553	GH07J092131	Promoter/Enhancer	-0.9
ENSG00000243811	155739	-0.18222	APOBEC3D	1.94409	GH22J039019	Promoter/Enhancer	-0.9
ENSG00000057019	17510	0.13892	DCBLD2	-0.732379	GH03J098890	Promoter/Enhancer	-0.890909
ENSG00000169914	869.87	0.141347	OTUD3	-0.830172	GH01J019881	Promoter/Enhancer	-0.890909
ENSG00000052795	24669	0.2349	FNIP2	-0.550649	GH04J158767	Promoter/Enhancer	-0.890909
ENSG00000147526	41646.4	0.181076	TACC1	-1.19902	GH08J038727	Promoter/Enhancer	-0.890909
ENSG00000158528	38362.4	0.101565	PPP1R9A	-0.632806	GH07J094906	Promoter/Enhancer	-0.890909
ENSG00000178935	151829	-0.160732	ZNF552	0.941267	GH19J057809	Promoter/Enhancer	-0.890909
ENSG00000114770	99975	-0.2837	ABCC5	1.12939	GH03J184015	Promoter/Enhancer	-0.881818
ENSG00000215187	122011	-0.136213	FAM166B	1.15901	GH09J035560	Promoter/Enhancer	-0.881818
ENSG00000187210	122438	-0.109683	GCNT1	1.72507	GH09J076414	Enhancer	-0.881818
ENSG00000092068	63167	0.146841	SLC7A8	-0.577707	GH14J023179	Promoter/Enhancer	-0.881818
ENSG00000134716	84141	-0.181711	CYP2J2	1.32641	GH01J059966	Enhancer	-0.881818
ENSG00000134508	74346.7	0.128593	CABLES1	-0.917326	GH18J023133	Promoter/Enhancer	-0.881818
ENSG00000205213	129334.129335.129336	-0.264773	LGR4	1.8382	GH11J027463	Promoter/Enhancer	-0.881818
ENSG00000122547	114440	-0.230709	EEPD1	1.3671	GH07J036151	Promoter/Enhancer	-0.881818
ENSG00000070190	102859	-0.167141	DAPP1	1.54551	GH04J099814	Promoter/Enhancer	-0.872727
ENSG00000162949	89649	-0.13659	CAPN13	1.85945	GH02J030796	Enhancer	-0.872727
ENSG00000109881	129321	-0.217953	CCDC34	1.46979	GH11J027360	Promoter/Enhancer	-0.872727
ENSG00000187151	131143	-0.241143	ANGPTL5	1.3136	GH11J101911	Promoter/Enhancer	-0.872727
ENSG00000064787	153403	-0.115662	BCAS1	1.6962	GH20J054065	Promoter/Enhancer	-0.872727
ENSG00000213689	96567	-0.190007	TREX1	0.608556	GH03J048464	Promoter/Enhancer	-0.863636
ENSG00000138271	99133.99135.99136	-0.247945	GPR87	1.79795	GH03J151314	Promoter/Enhancer	-0.863636
ENSG00000138271	99133.99135.99136	-0.247945	GPR87	1.79795	GH03J151317	Promoter/Enhancer	-0.863636
ENSG00000165238	123006	-0.205204	WNK2	2.14487	GH09J093200	Enhancer	-0.863636
ENSG00000000971	86772.9	-0.145995	CFH	1.24351	GH01J196649	Promoter/Enhancer	-0.863636
ENSG00000137648	131591.131592.131593.131594	-0.248274	TMPRSS4	2.11547	GH11J118074	Promoter/Enhancer	-0.863636
ENSG00000075223	115548	-0.156425	SEMA3C	1.46646	GH07J080916	Promoter/Enhancer	-0.863636
ENSG00000164440	112380	-0.111659	TXLNB	1.6985	GH06J139322	Promoter/Enhancer	-0.863636
ENSG00000125999	152608	-0.126229	BPIFB1	1.17555	GH20J033283	Promoter/Enhancer	-0.863636
ENSG00000064655	153044.153045.153046.153048	-0.198738	EYA2	2.07675	GH20J046894	Promoter/Enhancer	-0.863636
ENSG00000064655	153044.153045.153046.153048	-0.198738	EYA2	2.07675	GH20J046897	Enhancer	-0.863636
ENSG00000064655	153044.153045.153046.153048	-0.198738	EYA2	2.07675	GH20J046898	Enhancer	-0.863636
ENSG00000148082	46266.5	0.218857	SHC3	-1.32576	GH09J089174	Enhancer	-0.854545
ENSG00000187726	130531.130532.130533.130534	-0.169712	DNAJB13	1.23019	GH11J073950	Promoter/Enhancer	-0.854545
ENSG00000110777	131377	-0.138858	POU2AF1	1.99387	GH11J111454	Promoter/Enhancer	-0.854545
ENSG00000104783	151463	-0.181211	KCNN4	2.13994	GH19J043773	Promoter/Enhancer	-0.854545
ENSG00000150893	61106	0.175268	FREM2	-1.30399	GH13J038685	Promoter/Enhancer	-0.845455
ENSG00000197943	145290	-0.136155	PLCG2	1.13773	GH16J081786	Enhancer	-0.845455
ENSG00000156052	45948	0.109256	GNAQ	-0.616459	GH09J078020	Enhancer	-0.836364
ENSG00000148019	122522	-0.146913	CEP78	0.82514	GH09J078234	Promoter/Enhancer	-0.836364
ENSG00000165238	123007	-0.156709	WNK2	2.14487	GH09J093200	Enhancer	-0.836364
ENSG00000171885	74495	0.132837	AQP4	-0.585351	GH18J026866	Enhancer	-0.836364
ENSG00000177103	131570	-0.135757	DSCAML1	1.23322	GH11J117814	Promoter/Enhancer	-0.836364
ENSG00000156804	120508	-0.271024	FBXO32	1.60679	GH08J123534	Promoter/Enhancer	-0.836364
ENSG00000174705	108564	-0.132326	SH3PXD2B	1.41968	GH05J172442	Enhancer	-0.836364
ENSG00000117298	82675.82676.82677.82679.82681	-0.239706	ECE1	1.85794	GH01J021336	Promoter/Enhancer	-0.827273
ENSG00000198483	85601	-0.138671	ANKRD35	1.82679	GH01J145877	Enhancer	-0.827273
ENSG00000162704	5455.55	0.131327	ARPC5	-0.537368	GH01J183630	Promoter/Enhancer	-0.827273
ENSG00000137707	131379	-0.175751	BTG4	2.28897	GH11J111514	Promoter/Enhancer	-0.827273
ENSG00000182985	55559	0.154732	CADM1	-0.979579	GH11J115488	Enhancer	-0.827273
ENSG00000103222	143784	-0.132531	ABCC1	1.06782	GH16J015958	Enhancer	-0.827273
ENSG00000111331	135363	-0.104846	OAS3	1.20865	GH12J112936	Promoter/Enhancer	-0.827273
ENSG00000111335	135366	-0.1725	OAS2	1.86901	GH12J112976	Promoter/Enhancer	-0.827273
ENSG00000078295	105006	-0.172062	ADCY2	1.51178	GH05J007391	Enhancer	-0.827273
ENSG00000121895	101618	-0.241932	TMEM156	1.17306	GH04J039035	Enhancer	-0.824604
ENSG00000188910	83295	-0.177318	GJB3	1.93125	GH01J034778	Promoter/Enhancer	-0.818182
ENSG00000081277	86873.86875.86876.86877	-0.223894	PKP1	1.58183	GH01J201282	Promoter/Enhancer	-0.818182
ENSG00000169245	102265	-0.125705	CXCL10	1.54609	GH04J076027	Enhancer	-0.818182
ENSG00000167165	94764.94766.14181	-0.326377	UGT1A6	1.33611	GH02J233688	Promoter/Enhancer	-0.818182
ENSG00000167165	94764.94766.14181	-0.326377	UGT1A6	1.33611	GH02J233693	Promoter/Enhancer	-0.818182
ENSG00000167165	94764.94766.14181	-0.326377	UGT1A6	1.33611	GH02J233694	Promoter/Enhancer	-0.818182
ENSG00000167165	94764.94766.14181	-0.326377	UGT1A6	1.33611	GH02J233695	Enhancer	-0.818182
ENSG00000131620	130352	-0.112135	ANO1	2.05862	GH11J069972	Enhancer	-0.818182
ENSG00000042980	118212	-0.173297	ADAM28	1.82413	GH08J024293	Promoter/Enhancer	-0.818182
ENSG00000168961	146489	-0.173138	LGALS9	1.95405	GH17J027630	Promoter/Enhancer	-0.818182
ENSG00000158220	18663.18664.18665.18666	0.179235	ESYT3	-0.876079	GH03J138440	Enhancer	-0.809091
ENSG00000122694	122033	-0.172369	GLIPR2	1.94585	GH09J036135	Promoter/Enhancer	-0.809091
ENSG00000198885	91292	-0.307995	ITPRIPL1	1.94967	GH02J096329	Enhancer	-0.809091
ENSG00000140263	141421	-0.148316	SORD	1.55972	GH15J045022	Promoter/Enhancer	-0.809091
ENSG00000147799	121139	-0.215319	ARHGAP39	1.12643	GH08J144699	Promoter/Enhancer	-0.809091
ENSG00000111670	59312	0.147586	GNPTAB	-0.706904	GH12J101821	Enhancer	-0.809091
ENSG00000086289	36849	0.246623	EPDR1	-0.892972	GH07J037920	Promoter/Enhancer	-0.809091
ENSG00000179869	114821	-0.139278	ABCA13	1.08807	GH07J048170	Promoter/Enhancer	-0.809091
ENSG00000112304	31314	0.10575	ACOT13	-0.62349	GH06J024657	Promoter/Enhancer	-0.809091
ENSG00000074276	108752	-0.12998	CDHR2	1.11694	GH05J176539	Promoter/Enhancer	-0.809091
ENSG00000124143	152804	-0.112968	ARHGAP40	1.19398	GH20J038602	Promoter	-0.809091
ENSG00000177994	90334	-0.102879	C2orf73	1.07677	GH02J054329	Promoter/Enhancer	-0.8
ENSG00000109881	129320	-0.247057	CCDC34	1.46979	GH11J027360	Promoter/Enhancer	-0.8
ENSG00000105245	151298	-0.159163	NUMBL	0.761362	GH19J040686	Promoter/Enhancer	-0.8
ENSG00000143369	4382	0.10177	ECM1	-1.07807	GH01J150506	Enhancer	-0.790909
ENSG00000171631	130503	-0.173355	P2RY6	1.94793	GH11J073264	Promoter/Enhancer	-0.790909
ENSG00000171631	130503	-0.173355	P2RY6	1.94793	GH11J073265	Promoter/Enhancer	-0.790909
ENSG00000205502	141861	-0.132146	C2CD4B	1.65557	GH15J062163	Promoter/Enhancer	-0.790909
ENSG00000086696	145311	-0.137096	HSD17B2	1.90823	GH16J082033	Promoter/Enhancer	-0.790909
ENSG00000167767	133796	-0.150304	KRT80	1.54852	GH12J052180	Promoter/Enhancer	-0.790909
ENSG00000010810	111777	-0.119754	FYN	1.59137	GH06J111840	Enhancer	-0.790909
ENSG00000164309	106501	-0.202097	CMYA5	1.37302	GH05J079688	Promoter/Enhancer	-0.790909
ENSG00000151632	124931	-0.124568	AKR1C2	1.44466	GH10J005017	Promoter/Enhancer	-0.790909
ENSG00000198513	139072	-0.197425	ATL1	1.22264	GH14J050528	Promoter/Enhancer	-0.781818
ENSG00000060718	3675	0.176952	COL11A1	-1.24336	GH01J103106	Promoter/Enhancer	-0.781818
ENSG00000154080	149013	-0.230544	CHST9	1.39674	GH18J027184	Promoter/Enhancer	-0.781818
ENSG00000165895	131107	-0.252079	ARHGAP42	1.13608	GH11J100684	Enhancer	-0.781818
ENSG00000111199	135253	-0.140153	TRPV4	1.94947	GH12J109820	Enhancer	-0.781818
ENSG00000089127	135358	-0.123886	OAS1	1.79492	GH12J112905	Promoter/Enhancer	-0.781818
ENSG00000164647	115682	-0.107017	STEAP1	1.41063	GH07J090153	Promoter/Enhancer	-0.781818
ENSG00000181458	97795	-0.264921	TMEM45A	1.67207	GH03J100491	Promoter/Enhancer	-0.772727
ENSG00000168398	140388	-0.181226	BDKRB2	0.833182	GH14J096203	Promoter/Enhancer	-0.772727
ENSG00000189280	83292.8	-0.26667	GJB5	1.85878	GH01J034753	Promoter/Enhancer	-0.772727
ENSG00000073737	93081	-0.110647	DHRS9	1.85457	GH02J169069	Promoter/Enhancer	-0.772727
ENSG00000168918	94725	-0.112362	INPP5D	2.09707	GH02J233059	Promoter/Enhancer	-0.772727
ENSG00000205268	119256	-0.166906	PDE7A	0.615862	GH08J065835	Promoter/Enhancer	-0.772727
ENSG00000131435	107473	-0.313017	PDLIM4	1.57452	GH05J132257	Promoter/Enhancer	-0.772727
ENSG00000176945	100476	-0.200056	MUC20	1.42565	GH03J195719	Enhancer	-0.763636
ENSG00000011021	482.483	0.107313	CLCN6	-0.58261	GH01J011800	Promoter/Enhancer	-0.763636
ENSG00000011021	482.483	0.107313	CLCN6	-0.58261	GH01J011809	Enhancer	-0.763636
ENSG00000133069	87080	-0.12112	TMCC2	1.19559	GH01J205225	Promoter/Enhancer	-0.763636
ENSG00000139832	62841	0.154203	RAB20	-0.531841	GH13J110554	Promoter/Enhancer	-0.763636
ENSG00000146376	112057	-0.123959	ARHGAP18	0.908531	GH06J129707	Promoter/Enhancer	-0.763636
ENSG00000039139	105127	-0.134639	DNAH5	0.931298	GH05J014004	Enhancer	-0.763636
ENSG00000174928	19151	0.158274	C3orf33	-0.843663	GH03J155804	Promoter/Enhancer	-0.754545
ENSG00000094963	86285.9	-0.227937	FMO2	1.24624	GH01J171185	Promoter/Enhancer	-0.754545
ENSG00000054392	87316	-0.173307	HHAT	0.679405	GH01J210328	Promoter/Enhancer	-0.754545
ENSG00000164031	23251	0.139882	DNAJB14	-0.548055	GH04J099945	Promoter/Enhancer	-0.754545
ENSG00000100078	81004	0.139443	PLA2G3	-0.933941	GH22J031140	Promoter/Enhancer	-0.754545
ENSG00000084636	83201	-0.1772	COL16A1	1.14923	GH01J031699	Promoter/Enhancer	-0.745455
ENSG00000122417	84663.8	-0.300522	ODF2L	0.784993	GH01J086393	Promoter/Enhancer	-0.745455
ENSG00000152229	149410	-0.173522	PSTPIP2	0.584086	GH18J046060	Enhancer	-0.745455
ENSG00000138696	102729	-0.13282	BMPR1B	1.99094	GH04J094748	Enhancer	-0.745455
ENSG00000168077	118336	-0.219602	SCARA3	1.77442	GH08J027633	Promoter/Enhancer	-0.745455
ENSG00000159212	154236	-0.107229	CLIC6	0.753092	GH21J034689	Enhancer	-0.745455
ENSG00000075790	38807	0.105718	BCAP29	-0.729932	GH07J107579	Promoter/Enhancer	-0.745455
ENSG00000157703	116788	-0.254234	SVOPL	0.948242	GH07J138705	Enhancer	-0.745455
ENSG00000159588	83711	-0.139523	CCDC17	1.17336	GH01J045622	Promoter/Enhancer	-0.736364
ENSG00000164070	103401	-0.304288	HSPA4L	0.828201	GH04J127781	Promoter/Enhancer	-0.736364
ENSG00000151715	132049	-0.157094	TMEM45B	0.839176	GH11J129823	Enhancer	-0.736364
ENSG00000102970	144597	-0.17208	CCL17	1.35361	GH16J057394	Enhancer	-0.736364
ENSG00000103044	70191.70192.70197	0.160839	HAS3	-0.96843	GH16J069083	Enhancer	-0.736364
ENSG00000164520	112645	-0.132234	RAET1E	1.17866	GH06J149900	Enhancer	-0.736364
ENSG00000164136	103671	-0.23542	IL15	1.21637	GH04J141635	Promoter/Enhancer	-0.727273
ENSG00000168658	91362	-0.116477	VWA3B	1.07098	GH02J098086	Promoter/Enhancer	-0.727273
ENSG00000171227	10981	0.145954	TMEM37	-1.02405	GH02J119419	Promoter/Enhancer	-0.727273
ENSG00000171227	10986	0.144107	TMEM37	-1.02405	GH02J119419	Promoter/Enhancer	-0.727273
ENSG00000163251	13319	0.118116	FZD5	-0.70585	GH02J207762	Promoter/Enhancer	-0.727273
ENSG00000147689	120476	-0.138478	FAM83A	2.19567	GH08J123174	Enhancer	-0.727273
ENSG00000078269	112929	-0.224852	SYNJ2	1.43909	GH06J157981	Promoter/Enhancer	-0.727273
ENSG00000132386	145744.145745.145746	-0.26746	SERPINF1	1.50619	GH17J001761	Promoter/Enhancer	-0.727273
ENSG00000205978	138624	-0.270038	NYNRIN	1.55338	GH14J024397	Promoter/Enhancer	-0.718182
ENSG00000134317	88883	-0.163601	GRHL1	1.09393	GH02J009955	Enhancer	-0.718182
ENSG00000164929	120094	-0.103742	BAALC	1.4431	GH08J103132	Enhancer	-0.718182
ENSG00000122863	126694	-0.210475	CHST3	1.83642	GH10J071968	Promoter/Enhancer	-0.718182
ENSG00000196839	152956	-0.233985	ADA	1.37837	GH20J044628	Promoter/Enhancer	-0.718182
ENSG00000064787	153404	-0.13596	BCAS1	1.6962	GH20J054085	Enhancer	-0.718182
ENSG00000141068	146468	-0.284314	KSR1	1.26638	GH17J027455	Promoter/Enhancer	-0.718182
ENSG00000187492	96624	-0.282399	CDHR4	1.21215	GH03J049802	Promoter/Enhancer	-0.709091
ENSG00000144810	17524	0.145612	COL8A1	-1.509	GH03J099636	Promoter/Enhancer	-0.709091
ENSG00000250091	60155	0.1614	DNAH10OS	-1.07682	GH12J123937	Enhancer	-0.709091
ENSG00000156113	126908	-0.244234	KCNMA1	1.69403	GH10J077628	Enhancer	-0.709091
ENSG00000137975	84666	-0.135304	CLCA2	1.31922	GH01J086421	Enhancer	-0.7
ENSG00000141665	150125	-0.14646	FBXO15	1.18227	GH18J074146	Promoter/Enhancer	-0.7
ENSG00000213626	89622.9	-0.2476	LBH	0.865741	GH02J030230	Promoter/Enhancer	-0.7
ENSG00000153093	10739	0.178026	ACOXL	-0.889111	GH02J110732	Promoter/Enhancer	-0.7
ENSG00000150667	141231	-0.209531	FSIP1	1.0913	GH15J039781	Promoter/Enhancer	-0.7
ENSG00000170776	67893	0.108167	AKAP13	-0.690936	GH15J085379	Promoter/Enhancer	-0.7
ENSG00000188910	83296	-0.209792	GJB3	1.93125	GH01J034778	Promoter/Enhancer	-0.690909
ENSG00000152229	149411	-0.200791	PSTPIP2	0.584086	GH18J046068	Promoter/Enhancer	-0.690909
ENSG00000085117	129696	-0.220345	CD82	1.15017	GH11J044572	Promoter/Enhancer	-0.690909
ENSG00000164825	117641	-0.115911	DEFB1	1.82827	GH08J006876	Promoter/Enhancer	-0.690909
ENSG00000160991	116032	-0.106517	ORAI2	0.940439	GH07J102423	Promoter/Enhancer	-0.690909
ENSG00000023892	110353	-0.193355	DEF6	1.24508	GH06J035296	Promoter/Enhancer	-0.690909
ENSG00000100266	81555	0.164824	PACSIN2	-0.511274	GH22J043006	Promoter/Enhancer	-0.690909
ENSG00000180611	100349	-0.107399	MB21D2	1.09575	GH03J192883	Enhancer	-0.681818
ENSG00000171517	84620	-0.10798	LPAR3	1.19839	GH01J084862	Enhancer	-0.681818
ENSG00000173218	85363.85364.85365	-0.237713	VANGL1	0.65843	GH01J115654	Enhancer	-0.681818
ENSG00000185404	94609	-0.138638	SP140L	0.80195	GH02J230326	Promoter/Enhancer	-0.681818
ENSG00000130513	150875	-0.212972	GDF15	0.70422	GH19J018372	Promoter/Enhancer	-0.681818
ENSG00000169087	98287.98288.98289	-0.172084	HSPBAP1	0.534311	GH03J122788	Promoter/Enhancer	-0.672727
ENSG00000143499	87431	-0.122043	SMYD2	0.74647	GH01J214296	Enhancer	-0.672727
ENSG00000213626	89621	-0.250956	LBH	0.865741	GH02J030230	Promoter/Enhancer	-0.672727
ENSG00000166483	128920	-0.178373	WEE1	0.50269	GH11J009564	Promoter/Enhancer	-0.672727
ENSG00000167207	144346	-0.126543	NOD2	1.34323	GH16J050693	Promoter/Enhancer	-0.672727
ENSG00000181019	144875	-0.136495	NQO1	1.00951	GH16J069721	Promoter/Enhancer	-0.672727
ENSG00000171595	147912	-0.153372	DNAI2	1.09217	GH17J074273	Promoter/Enhancer	-0.672727
ENSG00000101144	153495	-0.137267	BMP7	1.65163	GH20J057259	Promoter/Enhancer	-0.669706
ENSG00000165309	125574	-0.124109	ARMC3	1.12484	GH10J022927	Promoter/Enhancer	-0.663636
ENSG00000086548	151350.151352.151353	-0.249548	CEACAM6	1.12235	GH19J041744	Promoter/Enhancer	-0.663636
ENSG00000197405	151594	-0.145795	C5AR1	1.28011	GH19J047288	Enhancer	-0.663636
ENSG00000099998	155130	-0.253473	GGT5	0.753127	GH22J024242	Promoter/Enhancer	-0.663636
ENSG00000166483	128921	-0.220284	WEE1	0.50269	GH11J009564	Promoter/Enhancer	-0.654545
ENSG00000006534	130236	-0.198792	ALDH3B1	0.563877	GH11J068016	Enhancer	-0.654545
ENSG00000094755	108502	-0.151191	GABRP	2.09803	GH05J170772	Enhancer	-0.654545
ENSG00000077420	49063	0.169169	APBB1IP	-0.913377	GH10J026435	Promoter/Enhancer	-0.654545
ENSG00000166825	142808	-0.243871	ANPEP	1.8992	GH15J089811	Promoter/Enhancer	-0.645455
ENSG00000154319	117772	-0.151191	FAM167A	1.11397	GH08J011472	Promoter/Enhancer	-0.645455
ENSG00000104549	43824	0.182719	SQLE	-0.671758	GH08J124996	Promoter/Enhancer	-0.645455
ENSG00000183087	138450	-0.103634	GAS6	1.0235	GH13J113852	Promoter/Enhancer	-0.645455
ENSG00000197943	145292	-0.103797	PLCG2	1.13773	GH16J081795	Promoter/Enhancer	-0.645455
ENSG00000106049	114179	-0.144819	HIBADH	0.706833	GH07J027661	Promoter/Enhancer	-0.645455
ENSG00000175170	152542	-0.128436	FAM182B	1.15937	GH20J025864	Promoter/Enhancer	-0.645455
ENSG00000142619	82515	-0.114029	PADI3	1.41883	GH01J017249	Promoter/Enhancer	-0.642034
ENSG00000165695	124493	-0.1025	AK8	1.5857	GH09J132877	Promoter/Enhancer	-0.636364
ENSG00000185306	134088	-0.14876	C12orf56	1.52672	GH12J064390	Promoter/Enhancer	-0.636364
ENSG00000158528	38361	0.135569	PPP1R9A	-0.632806	GH07J094906	Promoter/Enhancer	-0.636364
ENSG00000243649	110219	-0.162889	CFB	1.12532	GH06J031944	Promoter/Enhancer	-0.636364
ENSG00000158161	1290	0.182599	EYA3	-0.504072	GH01J028079	Enhancer	-0.627273
ENSG00000153237	92828	-0.218104	CCDC148	1.18925	GH02J158456	Promoter/Enhancer	-0.627273
ENSG00000110852	132627	-0.196086	CLEC2B	1.2836	GH12J009864	Promoter/Enhancer	-0.627273
ENSG00000175183	134400	-0.163529	CSRP2	1.36982	GH12J076876	Promoter/Enhancer	-0.627273
ENSG00000106049	114180	-0.133402	HIBADH	0.706833	GH07J027661	Promoter/Enhancer	-0.627273
ENSG00000039139	105129	-0.226693	DNAH5	0.931298	GH05J014004	Enhancer	-0.627273
ENSG00000113108	107750	-0.129978	APBB3	0.935307	GH05J140563	Promoter/Enhancer	-0.627273
ENSG00000136059	96204	-0.12017	VILL	0.539579	GH03J037984	Promoter/Enhancer	-0.618182
ENSG00000165807	139485	-0.159326	PPP1R36	1.21905	GH14J064549	Promoter/Enhancer	-0.618182
ENSG00000143341	86672.9	-0.224447	HMCN1	1.38018	GH01J185733	Promoter/Enhancer	-0.618182
ENSG00000174502	5991.6	0.138878	SLC26A9	-1.03365	GH01J205945	Promoter	-0.618182
ENSG00000154188	120177	-0.187348	ANGPT1	1.35511	GH08J107529	Enhancer	-0.618182
ENSG00000074370	145839	-0.107597	ATP2A3	1.497	GH17J003959	Promoter/Enhancer	-0.618182
ENSG00000142273	151479	-0.121775	CBLC	0.859496	GH19J044772	Promoter/Enhancer	-0.618182
ENSG00000155304	79452	0.167308	HSPA13	-0.642144	GH21J014381	Promoter/Enhancer	-0.609091
ENSG00000222046	83229	-0.122984	DCDC2B	1.15586	GH01J032208	Promoter/Enhancer	-0.6
ENSG00000162704	5457	0.108953	ARPC5	-0.537368	GH01J183630	Promoter/Enhancer	-0.6
ENSG00000133874	118531	-0.106602	RNF122	1.4607	GH08J033560	Promoter/Enhancer	-0.6
ENSG00000133106	136865	-0.109752	EPSTI1	1.58297	GH13J042989	Promoter/Enhancer	-0.6
ENSG00000165891	134408	-0.198121	E2F7	1.06672	GH12J077058	Promoter/Enhancer	-0.6
ENSG00000157703	116785	-0.140303	SVOPL	0.948242	GH07J138701	Enhancer	-0.6
ENSG00000101311	152028	-0.115932	FERMT1	0.874574	GH20J006121	Promoter/Enhancer	-0.6
ENSG00000163743	22569	0.149584	RCHY1	-0.561744	GH04J075511	Promoter/Enhancer	-0.590909
ENSG00000154127	131801	-0.11554	UBASH3B	1.25022	GH11J122654	Promoter/Enhancer	-0.590909
ENSG00000122735	121982	-0.112702	DNAI1	1.24586	GH09J034456	Promoter/Enhancer	-0.581818
ENSG00000115641	91591	-0.113742	FHL2	2.16614	GH02J105435	Promoter/Enhancer	-0.581818
ENSG00000255398	135718	-0.288604	HCAR3	1.78151	GH12J122720	Enhancer	-0.581818
ENSG00000055163	29505	0.117537	CYFIP2	-0.610642	GH05J157288	Enhancer	-0.581818
ENSG00000100266	81554	0.160108	PACSIN2	-0.511274	GH22J043006	Promoter/Enhancer	-0.581818
ENSG00000066557	2811	0.183704	LRRC40	-0.6339	GH01J070203	Promoter/Enhancer	-0.572727
ENSG00000179431	129550	-0.136677	FJX1	1.45531	GH11J035617	Promoter/Enhancer	-0.572727
ENSG00000140750	69254	0.118277	ARHGAP17	-0.5957	GH16J025009	Promoter/Enhancer	-0.572727
ENSG00000126822	139499	-0.178464	PLEKHG3	0.599809	GH14J064714	Promoter/Enhancer	-0.563636
ENSG00000011523	90654	-0.221863	CEP68	0.698326	GH02J065054	Promoter/Enhancer	-0.563636
ENSG00000150556	92649	-0.131357	LYPD6B	2.18856	GH02J149039	Promoter/Enhancer	-0.563636
ENSG00000115963	92697	-0.106978	RND3	1.35423	GH02J150525	Enhancer	-0.563636
ENSG00000188878	147989	-0.125156	FBF1	1.03919	GH17J075940	Promoter/Enhancer	-0.563636
ENSG00000197632	150001	-0.125485	SERPINB2	1.37504	GH18J063878	Enhancer	-0.554545
ENSG00000148541	126339	-0.113532	FAM13C	1.29762	GH10J059360	Promoter/Enhancer	-0.554545
ENSG00000105519	150485	-0.177946	CAPS	0.736869	GH19J005913	Promoter/Enhancer	-0.554545
ENSG00000016602	84673.8	-0.144515	CLCA4	1.07546	GH01J086546	Promoter/Enhancer	-0.545455
ENSG00000124664	110323	-0.22075	SPDEF	1.32689	GH06J034554	Promoter/Enhancer	-0.545455
ENSG00000163219	90770	-0.152736	ARHGAP25	1.11125	GH02J068679	Promoter/Enhancer	-0.536364
ENSG00000074590	135117	-0.231975	NUAK1	0.999658	GH12J106130	Promoter/Enhancer	-0.536364
ENSG00000070371	154981	-0.204559	CLTCL1	0.975524	GH22J019285	Enhancer	-0.536364
ENSG00000170779	140723	-0.138209	CDCA4	0.719411	GH14J105013	Promoter/Enhancer	-0.527273
ENSG00000154274	21662	0.208998	C4orf19	-0.823924	GH04J037452	Promoter/Enhancer	-0.527273
ENSG00000132321	94921	-0.127245	IQCA1	1.29909	GH02J236507	Promoter/Enhancer	-0.527273
ENSG00000144648	96339	-0.103852	ACKR2	1.26085	GH03J042809	Promoter	-0.518182
ENSG00000162378	2266	0.2305	ZYG11B	-0.62398	GH01J052725	Promoter/Enhancer	-0.518182
ENSG00000157764	39627	0.242674	BRAF	-0.817453	GH07J140922	Promoter/Enhancer	-0.509091
ENSG00000026103	127177	-0.116105	FAS	0.98091	GH10J088948	Promoter/Enhancer	-0.490909
ENSG00000137726	131577	-0.106669	FXYD6	1.14759	GH11J117856	Enhancer	-0.481818
ENSG00000166225	58630	0.129332	FRS2	-0.609566	GH12J069475	Enhancer	-0.481818
ENSG00000138615	141991	-0.10779	CILP	1.52661	GH15J065209	Promoter/Enhancer	-0.472727
ENSG00000106477	116606	-0.115568	CEP41	0.990127	GH07J130439	Promoter/Enhancer	-0.463636
ENSG00000123485	94777	-0.100193	HJURP	1.07643	GH02J233851	Promoter/Enhancer	-0.454545
ENSG00000112186	109706	-0.116704	CAP2	1.23669	GH06J017397	Enhancer	-0.445455
ENSG00000110448	129954	-0.124912	CD5	1.44121	GH11J061090	Enhancer	-0.418182
ENSG00000166920	141434	-0.120867	C15orf48	1.1853	GH15J045428	Enhancer	-0.418182
ENSG00000111331	135362	-0.101121	OAS3	1.20865	GH12J112936	Promoter/Enhancer	-0.418182
ENSG00000112539	113174	-0.127633	C6orf118	1.06556	GH06J165309	Promoter/Enhancer	-0.409091
ENSG00000172123	146698.146699.146700	-0.184727	SLFN12	0.958972	GH17J035430	Promoter/Enhancer	-0.4
ENSG00000138759	102347	-0.125575	FRAS1	1.15998	GH04J078062	Enhancer	-0.372727
ENSG00000071282	95380	-0.17301	LMCD1	0.937988	GH03J008496	Promoter/Enhancer	-0.354545
ENSG00000146192	110435	-0.211508	FGD2	2.12256	GH06J037004	Promoter/Enhancer	-0.354545
ENSG00000100336	155589	-0.147524	APOL4	1.57414	GH22J036200	Promoter/Enhancer	-0.345455
ENSG00000129173	129194	-0.138262	E2F8	1.16244	GH11J019236	Promoter/Enhancer	-0.336364
ENSG00000124920	129987	-0.107112	MYRF	0.940934	GH11J061747	Enhancer	-0.327273
ENSG00000188089	141345	-0.178901	PLA2G4E	1.06856	GH15J042048	Enhancer	-0.327273
ENSG00000188089	141345	-0.178901	PLA2G4E	1.06856	GH15J042049	Enhancer	-0.327273
ENSG00000154188	120171	-0.180795	ANGPT1	1.35511	GH08J107494	Promoter/Enhancer	-0.327273
ENSG00000182240	154552	-0.189799	BACE2	0.907167	GH21J041164	Enhancer	-0.327273
ENSG00000077942	156030	-0.197237	FBLN1	1.1013	GH22J045501	Promoter/Enhancer	-0.327273
ENSG00000082213	26178	0.103116	C5orf22	-0.535139	GH05J031530	Promoter/Enhancer	-0.318182
ENSG00000179909	151824	-0.143872	ZNF154	1.37561	GH19J057708	Promoter/Enhancer	-0.309091
ENSG00000151233	57696	0.14064	GXYLT1	-0.655499	GH12J042143	Promoter/Enhancer	-0.3
ENSG00000170775	116481	-0.163304	GPR37	1.14124	GH07J124760	Promoter/Enhancer	-0.281818
ENSG00000163521	94299	-0.121181	GLB1L	0.977815	GH02J219245	Promoter/Enhancer	-0.227273
ENSG00000168356	96215	-0.119216	SCN11A	1.60639	GH03J039050	Promoter/Enhancer	-0.218182
ENSG00000110934	58030.6	0.118199	BIN2	0.957187	GH12J051317	Promoter/Enhancer	-0.136364
ENSG00000115165	92804.9	-0.126517	CYTIP	1.02927	GH02J157485	Promoter/Enhancer	-0.118182
ENSG00000139278	134342	-0.102619	GLIPR1	1.24443	GH12J075477	Promoter/Enhancer	-0.1
ENSG00000117091	86017.9	-0.109443	CD48	0.990405	GH01J160703	Promoter/Enhancer	-0.0272727
ENSG00000163347	100276	-0.200437	CLDN1	-0.891797	GH03J190318	Promoter/Enhancer	0.0909091
ENSG00000110934	133751	-0.167115	BIN2	0.957187	GH12J051317	Promoter/Enhancer	0.127273
ENSG00000163347	100280	-0.178642	CLDN1	-0.891797	GH03J190357	Enhancer	0.181818
ENSG00000125449	147943	-0.206061	ARMC7	-0.942233	GH17J075109	Promoter/Enhancer	0.209091
ENSG00000115232	12661.1	0.112131	ITGA4	1.19468	GH02J181454	Promoter/Enhancer	0.290909
ENSG00000147324	117687	-0.150775	MFHAS1	-0.818408	GH08J008884	Enhancer	0.372727
ENSG00000139278	58714	0.118084	GLIPR1	1.24443	GH12J075477	Promoter/Enhancer	0.409091
ENSG00000174485	142001	-0.107828	DENND4A	-0.730695	GH15J065795	Enhancer	0.427273
ENSG00000174946	18989	0.126196	GPR171	0.787869	GH03J151199	Promoter/Enhancer	0.428023
ENSG00000100612	139357	-0.186929	DHRS7	-0.573414	GH14J060163	Promoter/Enhancer	0.436364
ENSG00000196083	100290.100291.100292	-0.221669	IL1RAP	-1.21259	GH03J190530	Enhancer	0.454545
ENSG00000138639	102521	-0.131511	ARHGAP24	-0.548321	GH04J085495	Enhancer	0.454545
ENSG00000107890	49086	0.138741	ANKRD26	0.833749	GH10J027099	Promoter/Enhancer	0.472727
ENSG00000100346	81344	0.113983	CACNA1I	1.29002	GH22J039625	Enhancer	0.486259
ENSG00000106927	123762	-0.139618	AMBP	-0.840937	GH09J114072	Enhancer	0.490909
ENSG00000121552	18059	0.113955	CSTA	1.6498	GH03J122324	Promoter/Enhancer	0.5
ENSG00000074966	101792	-0.183735	TXK	-1.05224	GH04J048126	Promoter/Enhancer	0.509091
ENSG00000121005	42584	0.116737	CRISPLD1	1.02535	GH08J074999	Enhancer	0.536364
ENSG00000171595	73334	0.116171	DNAI2	1.09217	GH17J074271	Enhancer	0.554545
ENSG00000165156	120486	-0.178903	ZHX1	-0.651516	GH08J123271	Promoter/Enhancer	0.563636
ENSG00000134463	125140	-0.146517	ECHDC3	-0.556385	GH10J011746	Promoter	0.563636
ENSG00000087303	63791	0.167493	NID2	1.54021	GH14J052060	Enhancer	0.572727
ENSG00000117481	83744	-0.146444	NSUN4	-0.566304	GH01J046338	Promoter/Enhancer	0.572727
ENSG00000010361	77286	0.206668	FUZ	0.858811	GH19J049816	Promoter/Enhancer	0.581818
ENSG00000114573	98111	-0.142959	ATP6V1A	-0.511659	GH03J113742	Promoter/Enhancer	0.590909
ENSG00000176463	142887	-0.202097	SLCO3A1	-0.714398	GH15J091851	Promoter/Enhancer	0.590909
ENSG00000196083	100285	-0.128803	IL1RAP	-1.21259	GH03J190512	Promoter/Enhancer	0.6
ENSG00000089091	77981	0.111589	DZANK1	1.05626	GH20J018465	Promoter/Enhancer	0.6
ENSG00000087303	63788	0.148932	NID2	1.54021	GH14J052050	Enhancer	0.609091
ENSG00000153823	94565	-0.103689	PID1	-0.864366	GH02J229272	Enhancer	0.609091
ENSG00000135702	70434	0.121309	CHST5	1.19959	GH16J075534	Promoter/Enhancer	0.627273
ENSG00000157823	142813	-0.120484	AP3S2	-0.694916	GH15J089898	Promoter/Enhancer	0.636364
ENSG00000189157	22602	0.12427	FAM47E	1.09404	GH04J076217	Enhancer	0.645455
ENSG00000116005	90847	-0.155984	PCYOX1	-0.816019	GH02J070257	Promoter/Enhancer	0.654545
ENSG00000137726	55670	0.121242	FXYD6	1.14759	GH11J117884	Enhancer	0.654545
ENSG00000160183	80232	0.120368	TMPRSS3	1.08699	GH21J042394	Promoter/Enhancer	0.654545
ENSG00000008441	150715	-0.218689	NFIX	-0.546775	GH19J012994	Promoter/Enhancer	0.654545
ENSG00000177721	26520.3	0.147471	ANXA2R	1.08781	GH05J043033	Promoter/Enhancer	0.663636
ENSG00000057019	97755	-0.170632	DCBLD2	-0.732379	GH03J098890	Promoter/Enhancer	0.672727
ENSG00000103018	144848	-0.163327	CYB5B	-0.545721	GH16J069393	Enhancer	0.681818
ENSG00000181019	70241	0.185427	NQO1	1.00951	GH16J069721	Promoter/Enhancer	0.690909
ENSG00000146648	114979	-0.169448	EGFR	-0.591626	GH07J055017	Promoter/Enhancer	0.690909
ENSG00000173258	123653	-0.110268	ZNF483	-0.93282	GH09J111524	Promoter/Enhancer	0.7
ENSG00000132321	14318.1	0.126794	IQCA1	1.29909	GH02J236499	Enhancer	0.709091
ENSG00000137868	67521	0.100872	STRA6	2.04866	GH15J074207	Promoter/Enhancer	0.709091
ENSG00000128284	81178.8	0.106151	APOL3	1.2568	GH22J036164	Promoter/Enhancer	0.709091
ENSG00000182185	64276	0.133508	RAD51B	1.25252	GH14J067814	Promoter/Enhancer	0.727273
ENSG00000173253	44523	0.171913	DMRT2	1.63628	GH09J001049	Promoter/Enhancer	0.736364
ENSG00000173744	94543	-0.117437	AGFG1	-0.727583	GH02J227471	Promoter/Enhancer	0.736364
ENSG00000197822	106219	-0.114563	OCLN	-0.582102	GH05J069489	Promoter/Enhancer	0.736364
ENSG00000162174	130010	-0.121965	ASRGL1	-1.02338	GH11J062341	Enhancer	0.754545
ENSG00000130382	150510	-0.255935	MLLT1	-0.790248	GH19J006270	Promoter/Enhancer	0.754545
ENSG00000138801	23421	0.144707	PAPSS1	0.62985	GH04J107718	Promoter/Enhancer	0.763636
ENSG00000182952	110016	-0.12887	HMGN4	-0.60012	GH06J026534	Promoter/Enhancer	0.763636
ENSG00000106780	123914	-0.177103	MEGF9	-0.805563	GH09J120709	Promoter/Enhancer	0.772727
ENSG00000164749	42595	0.118823	HNF4G	1.81576	GH08J075402	Promoter/Enhancer	0.772727
ENSG00000198646	152664	-0.132654	NCOA6	-0.53028	GH20J034822	Promoter	0.772727
ENSG00000104783	77068	0.167162	KCNN4	2.13994	GH19J043773	Promoter/Enhancer	0.781818
ENSG00000120262	34778	0.17562	CCDC170	1.19747	GH06J151497	Enhancer	0.790909
ENSG00000169914	82628	-0.197314	OTUD3	-0.830172	GH01J019877	Enhancer	0.8
ENSG00000168679	85228	-0.203225	SLC16A4	-0.943895	GH01J110392	Enhancer	0.8
ENSG00000107669	128194	-0.128224	ATE1	-0.778059	GH10J121926	Promoter/Enhancer	0.8
ENSG00000154274	101535	-0.154574	C4orf19	-0.823924	GH04J037452	Promoter/Enhancer	0.818182
ENSG00000136542	92797.9	-0.117372	GALNT5	-1.21587	GH02J157245	Enhancer	0.818182
ENSG00000166025	130980	-0.180766	AMOTL1	-1.014	GH11J094705	Promoter/Enhancer	0.818182
ENSG00000211584	133588	-0.163203	SLC48A1	-0.6483	GH12J047751	Promoter/Enhancer	0.836364
ENSG00000133477	81364	0.11886	FAM83F	1.70206	GH22J040007	Promoter/Enhancer	0.836364
ENSG00000143061	85426	-0.123946	IGSF3	-0.96913	GH01J116645	Promoter/Enhancer	0.845455
ENSG00000007062	21176	0.259711	PROM1	1.94236	GH04J016082	Promoter/Enhancer	0.845455
ENSG00000106992	124246	-0.102772	AK1	-0.728373	GH09J127882	Promoter/Enhancer	0.863636
ENSG00000178919	46673	0.153298	FOXE1	1.56343	GH09J097857	Enhancer	0.872727
ENSG00000186479	26965	0.125095	RGS7BP	1.05032	GH05J064502	Enhancer	0.909091
