# Supplementary material for: Epigenetic dysregulation of IRF9 drives excessive interferon signaling in COPD
Source: EMBO Mol Med. 2026 Feb 23;18(4):1202–34. doi: 10.1038/s44321-026-00386-9 (PMC13083945; doi:10.1038/s44321-026-00386-9)
Supplement: Supplementary file 13 — Datset EV10 [file 44321_2026_386_MOESM13_ESM.xlsx]

## Sheet: Legend
Dataset EV10:
Functional enrichment of negatively correlated promoter/enhancer proximal DMRs
GO_DMR_enhancer_genes	Results of metascape analysis using GeneHancer elements proximal DMRs
column	description
GroupID	The cluster identifier assigned by Metascape's automatic grouping algorithm. Metascape clusters related/redundant enriched terms together using similarities (Kappa score >0.3) to reduce redundancy and present the top groups
Category	The ontology database or gene set collection source for the enriched term
Term	The specific ontology term ID or pathway identifier from the source database
Description	The human-readable name or description of the biological process, pathway, or gene set
LogP	The log₁₀ transformation of the enrichment p-value
Log(q-value)	The log₁₀ of the Benjamini-Hochberg FDR-corrected p-value
InTerm_InList	The overlap statistics: The first number represents differentially expressed genes that are annotated to this term, while the second number represents the total genes annotated to this term in the database
ClueGOResults_promoter_proximal	Results of ClueGO analysis using promoter proximal DMRs
column	description
GOID	Gene Ontology identifier
Ontology Source	The database or annotation source used
GOTerm	The human-readable name or description of the GO term
GOLevels	The hierarchical level(s) in the Gene Ontology tree where this term is positioned
GOGroups	The functional group(s) that include this term. ClueGO clusters related terms based on their shared genes to reduce redundancy and organize results into functionally related groups
Nr. Genes	The number of input genes list that are associated with this specific term
% Associated Genes	The percentage of input genes list that are associated with this specific term
Term PValue	The enrichment p-value
Term PValue Corrected with Benjamini-Hochberg	The Benjamini-Hochberg FDR-corrected p-value for the term
Group PValue	The enrichment p-value for the entire functional group containing this term
Group PValue Corrected with Benjamini-Hochberg	The Benjamini-Hochberg FDR-corrected p-value for the functional group
Associated Genes Found	The specific gene identifiers from input genes list that are annotated to this term
All Associated Genes	The complete list of genes annotated to this term in the reference database,
OverViewTerm	Indicates whether this is the group leading/representative term. By default, the leading term has the highest significance in the group and serves as the label for that functional cluster

## Sheet: ClueGOResults_promoter_proximal
GOID	Ontology Source	GOTerm	GOLevels	GOGroups	Nr. Genes	% Associated Genes	Term PValue	Term PValue Corrected with Benjamini-Hochberg	Group PValue	Group PValue Corrected with Benjamini-Hochberg	Associated Genes Found	All Associated Genes	OverViewTerm
GO:0001654	GO_BiologicalProcess-EBI-UniProt-GOA_17.02.2020_00h00	eye development	[5, 6, 7]	[Group11]	17	5743243	0.022190211579427237	0.03328531736914085	{Group11=0.010685879509267748}	{Group11=0.017097407214828397}	[BMPR1B, COL8A1, FAT1, FJX1, FREM2, FZD5, GRHL3, IFT172, IHH, NECTIN3, PROM1, SERPINF1, SH3PXD2B, SHC3, SLITRK6, SOX2, TMEM231]	[ABI2, ACHE, ACTL6A, ACTR1A, ACVR2B, ACVRL1, AGTPBP1, AHI1, ALDH1A2, ALDH1A3, AQP5, ARHGAP35, ARHGEF15, ARID1A, ARL4D, ARL6, ATF6, ATP2B1, ATP2B4, ATP8A2, B9D1, BAG1, BAK1, BAX, BBS4, BBS7, BCAR3, BCL11B, BFSP1, BLOC1S3, BMP4, BMP6, BMP7, BMPR1B, BMPR2, BSG, C12orf57, CASP2, CC2D2A, CCDC6, CCDC66, CD36, CD46, CDC27, CDH1, CDK4, CDON, CEP290, CHD7, CITED2, CLCN2, CLIC4, COL4A1, COL5A1, COL5A2, COL…	FALSE
GO:0001894	GO_BiologicalProcess-EBI-UniProt-GOA_17.02.2020_00h00	tissue homeostasis	[3, 5]	[Group04]	11	5670103	0.0628160624224301	0.06498213354044492	{Group04=0.023457363587354365}	{Group04=0.028870601338282294}	[CFH, F2R, HOMER1, IHH, LTF, MUC4, NOD2, PROM1, SMO, TF, TFF3]	[ABCA4, ACD, ACOT8, ACP5, ACTB, ACTG1, ADD1, ADGRF5, ADGRV1, ADRB2, AKR1A1, AKR1B1, ALB, ALPK3, ANKRD11, ANKRD12, ATP1B2, AZGP1, AZI2, B2M, BARD1, BAX, BBS1, BBS10, BBS12, BBS2, BBS4, BCL2, BCL2A1, BPNT1, CCDC66, CCN1, CCN2, CD34, CD74, CDH15, CDH23, CDH3, CDKN1C, CEL, CFH, CHMP4A, CHMP4B, CIB2, COL11A2, CORO1A, CROCC, CSF1, CTNNB1, CTSB, CTSH, CTSK, CTSO, CUBN, CXADR, CXCL8, DRAM2, EPAS1, F2R, F…	FALSE
GO:0002237	GO_BiologicalProcess-EBI-UniProt-GOA_17.02.2020_00h00	response to molecule of bacterial origin	[4, 6]	[Group06, Group08]	18	58252425	0.01665933964026998	0.030289708436854513	{Group06=0.00907230256743364, Group08=0.004749734186585053}	{Group06=0.01814460513486728, Group08=0.01519914939707217}	[C5AR1, CXCL10, CXCL6, DEF6, EDNRB, F2R, FZD5, GGT5, GSTA2, LGALS9, LOXL1, MAP3K20, NOD2, PTGER2, PTGER4, SH3BP4, TINAGL1, UGT1A6]	[ABCA1, ABCC2, ABI2, ABL1, ABR, ACP5, ADAM17, ADAM9, ADAMTS13, ADH5, ADM, ADRB2, AKAP12, AKAP8, AKIRIN2, AKT1, ALAD, ALDH1L1, ALPL, ANKRD1, ARHGEF28, ARL6IP1, ASS1, ATF7IP, ATP2A2, AXL, B2M, BCL10, BCR, BDKRB1, BFAR, BIRC3, C4B, C5AR1, CA8, CACTIN, CAPN2, CARD16, CARD9, CASP1, CASP3, CASP8, CASP9, CCL2, CD14, CD274, CD36, CD40, CD6, CD68, CD86, CD96, CDC73, CDK11B, CDK19, CDK4, CEBPB, CHAMP1, CHM…	FALSE
GO:0002683	GO_BiologicalProcess-EBI-UniProt-GOA_17.02.2020_00h00	negative regulation of immune system process	[4]	[Group14]	23	53240743	0.01981590179795841	0.03213389480750013	{Group14=0.0014414256005875043}	{Group14=0.011531404804700034}	[C5, CX3CL1, DPP4, FOXJ1, HPSE, IHH, IL33, INPP5D, LAG3, LGALS9, LGR4, LOXL1, LTF, PTGER2, PTGER4, SAMHD1, SCGB3A1, SH3BP4, SOCS4, TINAGL1, TREX1, UBASH3B, VSIR]	[A2M, ABCB6, ABHD14B, ABI2, ABR, ADAR, ADGRF5, ADORA1, ADORA2B, AKT1, ALOX15, AMBP, AMH, ANGPT1, ANXA1, APOA1, APOD, APPL1, ARG2, ARL6IP1, ARNT, ARRB2, ATM, ATR, AXL, BANK1, BCL10, BCL6, BCR, BIRC3, BMP4, BMP5, BPIFB1, BRF1, BST2, BTN2A2, C1QBP, C1QC, C4BPA, C4BPB, C5, CACTIN, CALCA, CARD14, CASP3, CBFB, CCL2, CCL28, CCN3, CD14, CD200, CD274, CD300A, CD47, CD5, CD55, CD59, CD68, CD74, CD86, CD96,…	FALSE
GO:0002695	GO_BiologicalProcess-EBI-UniProt-GOA_17.02.2020_00h00	negative regulation of leukocyte activation	[5, 6]	[Group14]	11	67901235	0.02074602069912438	0.032756874788091125	{Group14=0.0014414256005875043}	{Group14=0.011531404804700034}	[CX3CL1, FOXJ1, HPSE, IHH, INPP5D, LAG3, LGALS9, LOXL1, SOCS4, TINAGL1, VSIR]	[ABCB6, ABR, ADGRF5, ADORA2B, AMBP, ANXA1, ARG2, ATM, ATR, AXL, BANK1, BCL6, BCR, BMP4, BTN2A2, C4BPA, CARD14, CASP3, CBFB, CD200, CD274, CD300A, CD74, CD86, CDK2, CDKN2A, CEACAM1, CEBPB, CNR1, CPOX, CREBBP, CX3CL1, DEAF1, DLG1, DLG5, DTX1, DUSP22, DUSP3, DUSP7, EIF4E, ENPP3, ERBB2, ERCC3, FBXO7, FCGR2C, FER, FGR, FOXF1, FOXJ1, FSTL1, GLI3, GLMN, GNRH1, GPER1, GPNMB, GRN, GTF2H1, GTF2H3, HFE, HLA…	FALSE
GO:0002697	GO_BiologicalProcess-EBI-UniProt-GOA_17.02.2020_00h00	regulation of immune effector process	[4]	[Group06, Group08, Group09, Group14]	21	5915493	0.008657762767471096	0.02077863064193063	{Group06=0.00907230256743364, Group08=0.004749734186585053, Group09=0.022008800922872402, Group14=0.0014414256005875043}	{Group06=0.01814460513486728, Group08=0.01519914939707217, Group09=0.029345067897163204, Group14=0.011531404804700034}	[C5, C5AR1, CFB, CFH, CXCL10, CXCL6, DDX58, FOXJ1, FZD5, HPSE, IL15, IL33, LAG3, LGALS9, LOXL1, MAP3K20, NOD2, RAET1E, ROPN1L, TINAGL1, TREX1]	[A2M, ABR, ACP5, ADORA2B, AGER, AKR1C1, AMBP, AMH, ANGPT1, ANKRD17, ANP32B, ANXA1, AP1G1, APLF, APLP2, APOA1, APOBEC3F, APOBEC3G, APPL1, APPL2, ARHGEF28, ARRB2, ASPA, ASPM, ATAD5, ATG5, B2M, BCL10, BCL6, BCR, BIRC2, BIRC3, BST2, C12orf4, C1QA, C1QB, C1QBP, C1QC, C1R, C1S, C2, C3, C4B, C4BPA, C4BPB, C5, C5AR1, C6, C7, CADM1, CAP1, CAPG, CD1D, CD300A, CD36, CD40, CD46, CD47, CD55, CD59, CD74, CD81,…	TRUE
GO:0002703	GO_BiologicalProcess-EBI-UniProt-GOA_17.02.2020_00h00	regulation of leukocyte mediated immunity	[5]	[Group08, Group14]	11	63583813	0.03166891542782347	0.038778263789171596	{Group08=0.004749734186585053, Group14=0.0014414256005875043}	{Group08=0.01519914939707217, Group14=0.011531404804700034}	[CXCL6, DDX58, FOXJ1, FZD5, HPSE, LAG3, LGALS9, MAP3K20, NOD2, RAET1E, TINAGL1]	[ABR, ADORA2B, AGER, AMBP, ANP32B, AP1G1, APLF, ARRB2, ATAD5, B2M, BCL6, BCR, BST2, C12orf4, C3, C4BPA, C4BPB, CADM1, CD1D, CD300A, CD40, CD81, CD96, CDH11, CEACAM1, CLCF1, CPOX, CRK, CXCL6, CYRIB, DDX1, DDX21, DDX56, DDX58, DHX36, DNASE1, DUSP22, DUSP7, EXOSC3, EXOSC6, F2RL1, FADD, FBXO38, FCER1G, FCGR2C, FDPS, FER, FES, FGR, FOXF1, FOXJ1, FZD5, GAB2, GALM, GATA2, GATA3, GOLGA4, HFE, HLA-A, HLA-…	FALSE
GO:0002793	GO_BiologicalProcess-EBI-UniProt-GOA_17.02.2020_00h00	positive regulation of peptide secretion	[6, 7]	[Group12]	16	5839416	0.022705502957296883	0.03322756530336129	{Group12=0.008415304488292214}	{Group12=0.01923498168752506}	[C5, CSTA, DDX58, F2R, FERMT1, FZD5, IL17RB, IL33, KCNN4, LGALS9, LGALSL, NOD2, PTGER2, PTGER4, UNC13B, VEGFC]	[AACS, ABAT, ABCG1, ABL1, ACHE, ADAM8, ADAM9, ADCY8, ADORA1, ADORA2B, ADRB2, AGER, AIMP1, AKAP12, ALOX15B, AMH, ANG, ANGPT1, ANKRD1, ANO1, APBB1, ARF1, ARF6, ARHGEF28, ARHGEF7, ARRB1, ATP13A2, BAD, BAIAP3, BFAR, BMP6, BVES, C1D, C1QTNF1, C1QTNF12, C1QTNF3, C1QTNF4, C2CD2L, C5, CA8, CADM1, CAPN10, CARD8, CASP1, CAVIN3, CCM2, CD14, CD2, CD274, CD2AP, CD34, CD38, CD5, CD58, CFTR, CHIA, CHUK, CLU, CN…	FALSE
GO:0004930	GO_BiologicalProcess-EBI-UniProt-GOA_17.02.2020_00h00	G protein-coupled receptor activity	[4, 5, 6]	[Group13, Group15]	17	2023-05-08	4.1451e+10	0.006217653208214145	{Group13=0.003476949536624054, Group15=0.0014127453291917615}	{Group13=0.013907798146496215, Group15=0.022603925267068184}	[ACKR2, ACKR3, ADGRG1, BDKRB2, C5AR1, EDNRB, F2R, FZD5, GPR87, HCAR3, LGR4, LPAR3, P2RY6, PTGER2, PTGER4, RAMP1, SMO]	[ACKR1, ACKR2, ACKR3, ADGRA1, ADGRA2, ADGRA3, ADGRB1, ADGRB2, ADGRD1, ADGRE5, ADGRF1, ADGRF2, ADGRF4, ADGRF5, ADGRG1, ADGRG6, ADGRL1, ADGRL2, ADGRL4, ADGRV1, ADORA1, ADORA2B, ADRA1B, ADRA2A, ADRB1, ADRB2, AGTRAP, BDKRB1, BDKRB2, BUD31, C5AR1, CALCRL, CCDC6, CCHCR1, CCR10, CCR6, CCRL2, CELSR1, CELSR2, CELSR3, CHML, CHRM3, CHRM4, CNOT6, CNR1, CRCP, CXCR4, DCXR, DHX15, DHX34, DHX8, DRD1, DRD2, DRD4,…	FALSE
GO:0005216	GO_BiologicalProcess-EBI-UniProt-GOA_17.02.2020_00h00	ion channel activity	[7, 8]	[Group07]	15	60240965	0.021006713476109235	0.03231802073247575	{Group07=0.005089339283947735}	{Group07=0.013571571423860626}	[CLCA2, CLCA4, CLCN6, KCNJ2, KCNJ5, KCNN4, PACC1, SCN1A, SCNN1B, SLC26A9, TMEM150C, TMEM37, TMEM63C, TRPV6, TSPOAP1]	[ABCC9, ANO1, ANO10, ANO5, ANO6, ANO8, ANO9, ANXA2, ANXA6, ANXA9, APOL1, AQP1, ARID4A, ARL2BP, ASIC1, ASIC3, ATP5F1A, ATP5F1B, ATP5F1C, ATP5F1D, ATP5F1E, ATP5MC1, ATP5MC2, ATP5MC3, ATP5ME, ATP5MF, ATP5MG, ATP5PB, ATP5PD, ATP5PF, ATP5PO, ATP6AP1L, ATP6V0C, ATP6V1C1, BEST1, BEST4, CACHD1, CACNA1B, CACNA1D, CACNA1H, CACNA2D1, CACNA2D2, CACNA2D3, CACNA2D4, CACNB1, CACNB3, CACNB4, CACNG4, CACNG6, CALH…	FALSE
GO:0006875	GO_BiologicalProcess-EBI-UniProt-GOA_17.02.2020_00h00	cellular metal ion homeostasis	[6, 8]	[Group15]	29	66059227	3.99769e+12	0.007995372937135606	{Group15=0.0014127453291917615}	{Group15=0.022603925267068184}	[ACKR2, ACKR3, ATP2A3, ATP7B, BDKRB2, C5AR1, CLDN16, CP, CX3CL1, CXCL10, DISC1, EDNRB, F2R, KCNJ2, LPAR3, LTF, MT1F, P2RY6, PDE7A, PLB1, PLCH1, PTGER2, PTGER4, TF, TMEM64, TMPRSS3, TMPRSS4, TRPV6, TSPOAP1]	[ABCB6, ABL1, ABL2, ACKR2, ACKR3, ACO1, ADCY5, ADCY8, ADM, ADORA1, ADRA1B, AFG3L2, AGT, AKAP6, AMBP, ANAPC2, ANK2, ANXA2, ANXA6, ANXA7, ANXA9, APC2, APEX1, APOE, APP, ARC, ARF1, ARID4A, ARSB, ATF2, ATF4, ATF7IP, ATOX1, ATP12A, ATP13A1, ATP13A2, ATP13A3, ATP13A4, ATP13A5, ATP1A1, ATP1B1, ATP1B2, ATP1B3, ATP2A1, ATP2A2, ATP2A3, ATP2B1, ATP2B4, ATP2C1, ATP2C2, ATP6V0A2, ATP6V0A4, ATP6V0D1, ATP6V1A, …	FALSE
GO:0006935	GO_BiologicalProcess-EBI-UniProt-GOA_17.02.2020_00h00	chemotaxis	[3, 4]	[Group05]	23	5021834	0.035598659656316166	0.041880776066254316	{Group05=0.016608815742445347}	{Group05=0.024158277443556867}	[ABCC1, ACKR2, ACKR3, BMPR1B, C5, C5AR1, CH25H, CX3CL1, CXCL10, CXCL6, DPP4, DSCAML1, EDNRB, GAB1, KIF5C, LGALS9, NTN5, RARRES2, SEMA3C, SHC3, SMO, TAP2, VEGFC]	[ABCC1, ACKR2, ACKR3, ADAM11, ADAM8, AGRN, AIMP1, ALCAM, ALKBH1, ALOX5, AMH, ANGPT1, ANO6, ANXA1, APBB2, APOA1, APP, ARHGAP35, ARHGEF16, ARHGEF5, ARRB2, ARTN, ATP6V0A4, AZU1, B3GNT2, B3GNT8, B4GAT1, BCAR1, BCL11B, BIN2, BMP4, BMP7, BMPR1B, BOC, BSG, BUD31, C1D, C5, C5AR1, CALCA, CCDC6, CCHCR1, CCL2, CCL20, CCL28, CCN1, CCN3, CCNA2, CCR10, CCR6, CCRL2, CDK5, CDK5R1, CELSR3, CH25H, CHGA, CHL1, CHN1…	FALSE
GO:0007186	GO_BiologicalProcess-EBI-UniProt-GOA_17.02.2020_00h00	G protein-coupled receptor signaling pathway	[3, 4, 5]	[Group13, Group15]	31	5950096	0.0014462969353684727	0.007888892374737123	{Group13=0.003476949536624054, Group15=0.0014127453291917615}	{Group13=0.013907798146496215, Group15=0.022603925267068184}	[ACKR2, ACKR3, ADCY2, ADGRG1, AKAP13, AKR1C2, BDKRB2, C5, C5AR1, CX3CL1, CXCL10, CXCL6, EDNRB, F2R, FZD5, GPR87, HCAR3, HOMER1, LGALSL, LGR4, LPAR3, P2RY6, PDE11A, PDE7A, PLB1, PTGER2, PTGER4, RAMP1, SMO, SORT1, TREX1]	[ABCA1, ABR, ACKR1, ACKR2, ACKR3, ADAM11, ADCY2, ADCY3, ADCY4, ADCY5, ADCY6, ADCY7, ADCY8, ADCY9, ADGRA1, ADGRA2, ADGRA3, ADGRB1, ADGRB2, ADGRD1, ADGRE5, ADGRF1, ADGRF2, ADGRF4, ADGRF5, ADGRG1, ADGRG6, ADGRL1, ADGRL2, ADGRL4, ADGRV1, ADM, ADM2, ADORA1, ADORA2B, ADRA1B, ADRA2A, ADRB1, ADRB2, AGRN, AGT, AGTRAP, AHCYL1, AKAP12, AKAP13, AKR1C1, AKR1C2, AKR1C3, AKT1, AMBP, ANO1, ANXA1, APLP2, APOA1, A…	FALSE
GO:0007187	GO_BiologicalProcess-EBI-UniProt-GOA_17.02.2020_00h00	G protein-coupled receptor signaling pathway, coupled to cyclic nucleotide second messenger	[4, 5, 6]	[Group13]	10	79365077	0.00990200215329284	0.01980400430658568	{Group13=0.003476949536624054}	{Group13=0.013907798146496215}	[ADCY2, ADGRG1, AKAP13, CXCL10, LGR4, LPAR3, PLB1, PTGER2, PTGER4, RAMP1]	[ABCA1, ADCY2, ADCY3, ADCY4, ADCY5, ADCY6, ADCY7, ADCY8, ADCY9, ADGRB1, ADGRB2, ADGRD1, ADGRE5, ADGRF1, ADGRG1, ADGRG6, ADGRL1, ADGRL2, ADGRL4, ADM, ADM2, ADORA1, ADORA2B, ADRA1B, ADRA2A, ADRB1, ADRB2, AGT, AKAP12, AKAP13, ANXA1, ATF7IP, BUD31, CACNA1D, CALCA, CALCRL, CCL2, CHGA, CHRM3, CHRM4, CMPK1, CNR1, CPAMD8, CXCL10, CXCL9, CXCR4, DHX15, DHX34, DHX8, DRD1, DRD2, DRD4, EDN1, EDNRA, ELK4, GABB…	FALSE
GO:0007204	GO_BiologicalProcess-EBI-UniProt-GOA_17.02.2020_00h00	positive regulation of cytosolic calcium ion concentration	[9, 11]	[Group05, Group13, Group15]	14	68292685	0.009357021384086372	0.02079338085352527	{Group05=0.016608815742445347, Group13=0.003476949536624054, Group15=0.0014127453291917615}	{Group05=0.024158277443556867, Group13=0.013907798146496215, Group15=0.022603925267068184}	[ACKR2, ACKR3, BDKRB2, C5AR1, CX3CL1, CXCL10, EDNRB, F2R, LPAR3, P2RY6, PLCH1, PTGER2, PTGER4, TRPV6]	[ABL1, ABL2, ACKR2, ACKR3, ADCY5, ADCY8, ADM, ADRA1B, AGT, AKAP6, APEX1, ARC, ATF7IP, ATP2B4, BAK1, BAX, BBC3, BCKDK, BDKRB1, BDKRB2, BUD31, C1D, C1QTNF1, C5AR1, CACNA1D, CACNA2D1, CACNB3, CALCA, CALM1, CALM2, CALM3, CAPN3, CAV1, CAV2, CCHCR1, CCL28, CCR10, CCR6, CCRL2, CD36, CD38, CD4, CD52, CD55, CDK5, CDKN1C, CEMIP, CHERP, CHRNA10, CIB2, CLU, CMPK1, CNOT6, CNR1, CX3CL1, CXCL10, CXCL9, CXCR4, D…	TRUE
GO:0007423	GO_BiologicalProcess-EBI-UniProt-GOA_17.02.2020_00h00	sensory organ development	[4, 5, 6]	[Group11]	25	52854123	0.016870615950555914	0.02977167520686338	{Group11=0.010685879509267748}	{Group11=0.017097407214828397}	[BMPR1B, CECR2, COL11A1, COL8A1, ECE1, EYA1, FAT1, FJX1, FREM2, FZD5, GRHL3, IFT172, IHH, INSIG2, NECTIN3, PROM1, ROPN1L, ROR1, SERPINF1, SH3PXD2B, SHC3, SLITRK6, SOX2, STOX1, TMEM231]	[ABI2, ABR, ACHE, ACTL6A, ACTR1A, ACVR2B, ACVRL1, ADAM10, ADGRV1, AGTPBP1, AHI1, ALDH1A2, ALDH1A3, ANP32B, AQP5, ARHGAP35, ARHGEF15, ARID1A, ARL4D, ARL6, ASCL2, ASH1L, ASPA, ASPM, ASXL1, ATF6, ATG5, ATP2B1, ATP2B4, ATP6V1B1, ATP6V1B2, ATP8A2, ATP8B1, B9D1, BAG1, BAK1, BAX, BBS4, BBS7, BCAR3, BCL11B, BCL2, BCL2L11, BCR, BFSP1, BLOC1S3, BMP2, BMP4, BMP5, BMP6, BMP7, BMPR1B, BMPR2, BNC2, BSG, C12orf…	FALSE
GO:0008233	GO_BiologicalProcess-EBI-UniProt-GOA_17.02.2020_00h00	peptidase activity	[5, 6]	[Group01]	25	5050505	0.027598548073224212	0.035232189029647934	{Group01=0.027598548073224212}	{Group01=0.029438451278105827}	[ADAM28, ANPEP, CFB, CLCA2, CLCA4, CYP2A6, DESI2, DPP4, ECE1, GGT5, HHAT, IHH, KLK13, LTF, MAP3K20, METAP1D, OTUD3, PAMR1, PRSS12, PSMB8, PSMB9, SCGB3A1, TINAGL1, TMPRSS3, TMPRSS4]	[ABHD5, ACD, ACE, ACOT8, ACY1, ADAM10, ADAM11, ADAM15, ADAM17, ADAM19, ADAM22, ADAM28, ADAM32, ADAM8, ADAM9, ADAMTS1, ADAMTS10, ADAMTS12, ADAMTS13, ADAMTS14, ADAMTS15, ADAMTS17, ADAMTS3, ADAMTS4, ADAMTS7, ADAMTS8, ADAMTS9, ADAMTSL1, ADAMTSL3, ADAMTSL4, ADARB1, ADGB, AEBP1, AFG3L2, AGA, AGBL2, AGBL3, AGBL4, AGBL5, AGTPBP1, AMZ2, ANKRD1, ANKZF1, ANPEP, AOPEP, APEH, APH1A, APH1B, ASPRV1, ASRGL1, ATG…	TRUE
GO:0009615	GO_BiologicalProcess-EBI-UniProt-GOA_17.02.2020_00h00	response to virus	[3, 5]	[Group09]	14	5490196	0.04904301181040499	0.05552039072876036	{Group09=0.022008800922872402}	{Group09=0.029345067897163204}	[APOBEC3D, ATL1, CXCL10, DDX58, IFI27, IL33, IRF9, LGALS9, MX2, OAS1, OAS2, OAS3, SAMHD1, TREX1]	[ABCA4, ABCC9, ABCE1, ABCF3, ACTA2, ADAM11, ADAR, ADARB1, AEN, AGBL4, AGBL5, AIMP1, AP1S1, APOBEC3B, APOBEC3C, APOBEC3D, APOBEC3F, APOBEC3G, APOBEC3H, ARF1, ATG7, ATL1, AZU1, BANF1, BCL2, BCL2L1, BCL3, BECN1, BNIP3, BNIP3L, BPIFA1, BST2, CARD9, CCDC130, CCT5, CD40, CDK6, CEL, CFL1, CGAS, CHAF1A, CHAF1B, CHUK, CISD2, CLU, CMPK1, CNOT7, CNOT8, CRCP, CREBZF, CXCL10, CXCL12, CXCL9, CXCR4, DCLK1, DCXR…	FALSE
GO:0009617	GO_BiologicalProcess-EBI-UniProt-GOA_17.02.2020_00h00	response to bacterium	[3, 5]	[Group06]	26	5231388	0.016874382696448132	0.028927513193911084	{Group06=0.00907230256743364}	{Group06=0.01814460513486728}	[ADH7, C5AR1, CXCL10, CXCL6, DEF6, EDNRB, F2R, FZD5, GGT5, GKN2, GSTA2, HMCN1, KLHL6, LGALS9, LOXL1, LTF, MAP3K20, NOD2, OAS2, PTGER2, PTGER4, RARRES2, SH3BP4, TF, TINAGL1, UGT1A6]	[ABCA1, ABCC2, ABI2, ABL1, ABR, ACP5, ADAM17, ADAM9, ADAMTS13, ADAMTS9, ADGRB1, ADH5, ADH7, ADM, ADRB2, AKAP12, AKAP8, AKIRIN2, AKT1, ALAD, ALDH1L1, ALPL, ANKRD1, ANKRD17, ANXA3, ARHGEF28, ARL6IP1, ASS1, ATF7IP, ATP2A2, AXL, AZU1, B2M, B3GALT5, BAIAP2, BAIAP2L1, BANK1, BCL10, BCL3, BCR, BDKRB1, BFAR, BIRC3, BMP2, BNIP3, BPIFA1, C15orf48, C3, C4B, C4BPA, C4BPB, C5AR1, CA3, CA8, CACTIN, CAPN2, CARD…	FALSE
GO:0015267	GO_BiologicalProcess-EBI-UniProt-GOA_17.02.2020_00h00	channel activity	[7]	[Group07]	19	69343066	0.0022783124501905556	0.009113249800762223	{Group07=0.005089339283947735}	{Group07=0.013571571423860626}	[AQP4, CLCA2, CLCA4, CLCN6, GJB3, GJB4, KCNJ2, KCNJ5, KCNN4, PACC1, SCN1A, SCNN1B, SLC26A9, STEAP1, TMEM150C, TMEM37, TMEM63C, TRPV6, TSPOAP1]	[ABCC9, ANO1, ANO10, ANO5, ANO6, ANO8, ANO9, ANXA2, ANXA6, ANXA9, APOL1, AQP1, AQP10, AQP3, AQP4, AQP5, AQP6, AQP7, ARID4A, ARL2BP, ASIC1, ASIC3, ATP5F1A, ATP5F1B, ATP5F1C, ATP5F1D, ATP5F1E, ATP5MC1, ATP5MC2, ATP5MC3, ATP5ME, ATP5MF, ATP5MG, ATP5PB, ATP5PD, ATP5PF, ATP5PO, ATP6AP1L, ATP6V0C, ATP6V1C1, BAX, BCL2, BEST1, BEST4, CACHD1, CACNA1B, CACNA1D, CACNA1H, CACNA2D1, CACNA2D2, CACNA2D3, CACNA2…	TRUE
GO:0019725	GO_BiologicalProcess-EBI-UniProt-GOA_17.02.2020_00h00	cellular homeostasis	[2, 4]	[Group15]	40	54869685	0.0014617788175905091	0.007308894087952545	{Group15=0.0014127453291917615}	{Group15=0.022603925267068184}	[ACKR2, ACKR3, AQP4, ATP2A3, ATP7B, BDKRB2, C5AR1, CLCN6, CLDN16, CP, CX3CL1, CXCL10, DISC1, EDNRB, F2R, GCLC, KCNJ2, KCNN4, LPAR3, LTF, MT1F, NQO1, P2RY6, PDE7A, PLB1, PLCH1, PRKAA2, PTGER2, PTGER4, RAB20, RHOT1, RHOV, SERPINF1, TF, TMEM64, TMPRSS3, TMPRSS4, TRPV6, TSPOAP1, UNC13B]	[AACS, ABCA2, ABCB6, ABCC2, ABL1, ABL2, ACD, ACKR2, ACKR3, ACO1, ADCY5, ADCY8, ADD1, ADM, ADORA1, ADRA1B, ADRB2, AFG3L2, AGER, AGT, AKAP6, ALDOA, AMBP, ANAPC2, ANK2, ANO6, ANXA2, ANXA6, ANXA7, ANXA9, APC2, APEX1, APOE, APP, AQP1, AQP4, ARC, ARF1, ARID4A, ARSB, ATF2, ATF4, ATF7IP, ATOX1, ATP12A, ATP13A1, ATP13A2, ATP13A3, ATP13A4, ATP13A5, ATP1A1, ATP1B1, ATP1B2, ATP1B3, ATP2A1, ATP2A2, ATP2A3, AT…	FALSE
GO:0019932	GO_BiologicalProcess-EBI-UniProt-GOA_17.02.2020_00h00	second-messenger-mediated signaling	[4, 5, 6]	[Group13]	17	2023-08-06	0.004627567297182624	0.014613370412155654	{Group13=0.003476949536624054}	{Group13=0.013907798146496215}	[ACKR2, ACKR3, ADCY2, ADGRG1, AKAP13, CSTA, CXCL10, EDNRB, KSR1, LGR4, PLB1, PPP1R9A, PTGER2, PTGER4, RAMP1, SLC7A8, TREX1]	[ABCA1, ABCB6, ACKR2, ACKR3, ADCY2, ADCY3, ADCY4, ADCY5, ADCY6, ADCY7, ADCY8, ADCY9, ADGRB1, ADGRB2, ADGRD1, ADGRE5, ADGRF1, ADGRG1, ADGRG6, ADGRL1, ADGRL2, ADGRL4, ADM, ADM2, ADNP, ADORA2B, ADRA1B, ADRA2A, ADRB1, ADRB2, AGT, AHR, AKAP13, AKAP6, AMBP, ANK2, APOE, AQP1, ATF7IP, ATP1B1, ATP2A2, AZU1, BHLHA15, C4BPA, CALCA, CALCRL, CALM1, CALM2, CALM3, CALML4, CAMK2D, CAMKK2, CARD14, CCHCR1, CCL20, …	FALSE
GO:0019935	GO_BiologicalProcess-EBI-UniProt-GOA_17.02.2020_00h00	cyclic-nucleotide-mediated signaling	[5, 6, 7]	[Group13]	11	10784314	6.12925e+11	0.005253643135442702	{Group13=0.003476949536624054}	{Group13=0.013907798146496215}	[ADCY2, ADGRG1, AKAP13, CXCL10, EDNRB, KSR1, LGR4, PLB1, PTGER2, PTGER4, RAMP1]	[ABCA1, ADCY2, ADCY3, ADCY4, ADCY5, ADCY6, ADCY7, ADCY8, ADCY9, ADGRB1, ADGRB2, ADGRD1, ADGRE5, ADGRF1, ADGRG1, ADGRG6, ADGRL1, ADGRL2, ADGRL4, ADM, ADM2, ADNP, ADORA2B, ADRA1B, ADRA2A, ADRB1, ADRB2, AHR, AKAP13, AKAP6, APOE, AQP1, ATF7IP, CALCA, CALCRL, CD36, CHGA, CMPK1, CPAMD8, CXCL10, CXCL9, DGKQ, DRD1, DRD2, EDNRB, EIF4EBP2, GNA13, GNAI2, GNAL, GNAQ, GNAS, GNB1, GNG2, GPER1, GPR161, GPR3, GU…	TRUE
GO:0022409	GO_BiologicalProcess-EBI-UniProt-GOA_17.02.2020_00h00	positive regulation of cell-cell adhesion	[5]	[Group14]	13	511811	0.08691546857645649	0.08691546857645648	{Group14=0.0014414256005875043}	{Group14=0.011531404804700034}	[CEACAM6, CROT, CX3CL1, DPP4, IHH, IL15, ITGA6, LGALS9, MAP3K20, NOD2, RHOH, SOX2, VSIR]	[ACP5, ADAM19, ADAM8, AFDN, AGER, AKT1, ALOX15, AMBP, ANK3, ANXA1, AP3B1, AP3D1, ARHGEF28, ARHGEF7, BAD, BAP1, BCL10, BCL6, BMP1, BMP7, BRD8, BTN2A2, C11orf58, CAPG, CARD11, CAV1, CAV2, CBFB, CCDC88B, CCL2, CD1D, CD274, CD276, CD3E, CD4, CD44, CD46, CD47, CD5, CD55, CD6, CD74, CD81, CD83, CD86, CDC42, CDH11, CEACAM4, CEACAM6, CHN1, CITED2, CNKSR3, CORO1A, CPOX, CROT, CSK, CX3CL1, CYLD, CYRIB, DEN…	FALSE
GO:0022836	GO_BiologicalProcess-EBI-UniProt-GOA_17.02.2020_00h00	gated channel activity	[8]	[Group07]	13	7027027	0.00961708582399776	0.020608041051423772	{Group07=0.005089339283947735}	{Group07=0.013571571423860626}	[CLCA2, CLCA4, CLCN6, KCNJ2, KCNJ5, KCNN4, PACC1, SCN1A, SCNN1B, TMEM150C, TMEM37, TMEM63C, TSPOAP1]	[ABCC9, ANO1, ANO10, ANO5, ANO6, ANO8, ANO9, ANXA2, ANXA6, ANXA9, AQP1, ARID4A, ASIC1, ASIC3, CACHD1, CACNA1B, CACNA1D, CACNA1H, CACNA2D1, CACNA2D2, CACNA2D3, CACNA2D4, CACNB1, CACNB3, CACNB4, CACNG4, CACNG6, CATSPER2, CCDC51, CCT6A, CD200, CDK5, CFTR, CHRNA10, CHRNA2, CHRNB1, CLCA2, CLCA4, CLCN2, CLCN3, CLCN6, CLCN7, CLCNKA, CLCNKB, CLIC1, CLIC3, CLIC4, CLIC5, CLIC6, CLU, CNGA1, CNGA3, CNGA4, CN…	FALSE
GO:0022857	GO_BiologicalProcess-EBI-UniProt-GOA_17.02.2020_00h00	transmembrane transporter activity	[5]	[Group07]	39	51451187	0.005089339283947735	0.015268017851843205	{Group07=0.005089339283947735}	{Group07=0.013571571423860626}	[ABCA13, ABCC1, ABCC5, AQP4, ATP2A3, ATP7B, CLCA2, CLCA4, CLCN6, CLDN16, F2R, GJB3, GJB4, KCNJ2, KCNJ5, KCNN4, NQO1, PACC1, PDE7A, POU2F2, SCN1A, SCNN1B, SHOC1, SIDT1, SLC16A12, SLC22A4, SLC23A1, SLC26A9, SLC7A8, STEAP1, SVOPL, TAP2, TBC1D9, TF, TMEM150C, TMEM37, TMEM63C, TRPV6, TSPOAP1]	[ABCA1, ABCA10, ABCA13, ABCA2, ABCA3, ABCA4, ABCA5, ABCA6, ABCA7, ABCA8, ABCA9, ABCB10, ABCB6, ABCB8, ABCB9, ABCC1, ABCC10, ABCC2, ABCC3, ABCC4, ABCC5, ABCC6, ABCC9, ABCD2, ABCD3, ABCD4, ABCG1, ADAMTS8, ANAPC1, ANAPC2, ANKH, ANO1, ANO10, ANO5, ANO6, ANO8, ANO9, ANXA2, ANXA5, ANXA6, ANXA9, APC2, APOL1, APPBP2, AQP1, AQP10, AQP3, AQP4, AQP5, AQP6, AQP7, ARID4A, ARL2BP, ARMH4, ARSA, ASIC1, ASIC3, AT…	FALSE
GO:0030003	GO_BiologicalProcess-EBI-UniProt-GOA_17.02.2020_00h00	cellular cation homeostasis	[5, 7]	[Group15]	31	2023-02-06	7.44235e+11	0.004465410041096253	{Group15=0.0014127453291917615}	{Group15=0.022603925267068184}	[ACKR2, ACKR3, ATP2A3, ATP7B, BDKRB2, C5AR1, CLDN16, CP, CX3CL1, CXCL10, DISC1, EDNRB, F2R, KCNJ2, LPAR3, LTF, MT1F, P2RY6, PDE7A, PLB1, PLCH1, PTGER2, PTGER4, RAB20, RHOV, TF, TMEM64, TMPRSS3, TMPRSS4, TRPV6, TSPOAP1]	[ABCB6, ABL1, ABL2, ACD, ACKR2, ACKR3, ACO1, ADCY5, ADCY8, ADM, ADORA1, ADRA1B, AFG3L2, AGT, AKAP6, AMBP, ANAPC2, ANK2, ANXA2, ANXA6, ANXA7, ANXA9, APC2, APEX1, APOE, APP, ARC, ARF1, ARID4A, ARSB, ATF2, ATF4, ATF7IP, ATOX1, ATP12A, ATP13A1, ATP13A2, ATP13A3, ATP13A4, ATP13A5, ATP1A1, ATP1B1, ATP1B2, ATP1B3, ATP2A1, ATP2A2, ATP2A3, ATP2B1, ATP2B4, ATP2C1, ATP2C2, ATP5F1B, ATP6AP1L, ATP6V0A1, ATP6V…	TRUE
GO:0031098	GO_BiologicalProcess-EBI-UniProt-GOA_17.02.2020_00h00	stress-activated protein kinase signaling cascade	[4, 5, 6]	[Group02]	11	6508876	0.027307813915069194	0.03561888771530764	{Group02=0.027307813915069194}	{Group02=0.031208930188650508}	[CROT, LGALS9, MAP3K19, MAP3K20, MAPK13, NOD2, PTGER2, PTGER4, PTPN1, SH3BP4, TF]	[ABI2, ACP5, ADORA2B, AGFG1, AGT, AKR1A1, AKR1B1, ANKHD1, ARHGEF28, ARHGEF7, ARL6IP1, BIRC3, BRF1, BTRC, CCDC88C, CCM2, CDC42EP5, CHUK, CRKL, CROT, CRYAB, CUL1, DAB2IP, DAXX, DBNL, DCAF1, DDX6, ERN1, ERN2, ETF1, F3, FBXW11, FYN, GALM, GFER, GJA1, GPS1, GPS2, HACD3, HNRNPK, IKBKB, IRAK2, IRAK4, KAT7, KCNK1, LGALS9, MAGI2, MAP2K1, MAP2K2, MAP2K3, MAP2K4, MAP2K5, MAP2K6, MAP2K7, MAP3K1, MAP3K10, MAP…	TRUE
GO:0031349	GO_BiologicalProcess-EBI-UniProt-GOA_17.02.2020_00h00	positive regulation of defense response	[5, 6]	[Group10]	23	5386417	0.017538064222740596	0.02923010703790099	{Group10=0.009672290628446939}	{Group10=0.017195183339461226}	[ABCC1, C2CD4B, CX3CL1, DDX58, GSTA2, IL15, IL17RB, IL33, LAG3, LTF, MAP3K20, MAPK13, MUC20, MUC4, NOD2, PSMB8, PSMB9, PTGER2, PTGER4, RAET1E, RFTN1, TINAGL1, UNC13B]	[ABCC1, ADAM8, ADORA2B, ADRB2, AGFG1, AGT, ALOX5AP, ALPK1, ANKRD17, AP1G1, APPL1, ARHGEF28, ARHGEF7, ARL4C, BCL10, BFAR, BIRC2, BIRC3, BTRC, C2CD4A, C2CD4B, C3, CACYBP, CADM1, CAP1, CARD11, CARD9, CASP8, CAV1, CAV2, CCM2, CD14, CD1D, CD36, CD47, CD5, CD6, CD81, CDK11B, CDK19, CEBPA, CEBPB, CEL, CGAS, CHST2, CHUK, CISD2, CISH, CLEC4A, CLEC7A, CLOCK, CLP1, CNPY3, CNR1, COLEC12, CREBBP, CTSB, CTSC, …	FALSE
GO:0032103	GO_BiologicalProcess-EBI-UniProt-GOA_17.02.2020_00h00	positive regulation of response to external stimulus	[5]	[Group10]	29	5311355	0.009885936137255146	0.020453660973631337	{Group10=0.009672290628446939}	{Group10=0.017195183339461226}	[ABCC1, BRAF, C2CD4B, C5AR1, CX3CL1, CXCL10, DDX58, GSTA2, IL15, IL17RB, IL33, LAG3, LGALS9, LTF, MAP3K20, MAPK13, MUC20, MUC4, NOD2, PSMB8, PSMB9, PTGER2, PTGER4, RAET1E, RARRES2, RFTN1, TINAGL1, UNC13B, VEGFC]	[ABCC1, ADAM10, ADAM17, ADAM8, ADORA2B, ADRB2, AGER, AGFG1, AGT, AKIRIN1, ALOX5AP, ALPK1, AMH, ANKRD17, ANO6, AP1G1, APOH, APPL1, ARHGEF28, ARHGEF7, ARL4C, ARTN, AZU1, BCL10, BFAR, BIRC2, BIRC3, BMP6, BMPR2, BRAF, BRD8, BTRC, BUD31, C1D, C1QBP, C2CD4A, C2CD4B, C3, C5AR1, CACYBP, CADM1, CALR, CAMK1D, CAP1, CARD11, CARD9, CASP8, CAV1, CAV2, CCM2, CCR6, CD14, CD1D, CD36, CD47, CD5, CD6, CD74, CD81, …	FALSE
GO:0043010	GO_BiologicalProcess-EBI-UniProt-GOA_17.02.2020_00h00	camera-type eye development	[6, 7, 8]	[Group11]	14	53030305	0.061870982231617216	0.0651273497174918	{Group11=0.010685879509267748}	{Group11=0.017097407214828397}	[BMPR1B, COL8A1, FAT1, FJX1, FZD5, GRHL3, IFT172, IHH, NECTIN3, PROM1, SERPINF1, SHC3, SLITRK6, TMEM231]	[ABI2, ACHE, ACTL6A, ACTR1A, ACVR2B, ACVRL1, AGTPBP1, AHI1, ALDH1A2, ALDH1A3, AQP5, ARHGAP35, ARHGEF15, ARID1A, ARL4D, ARL6, ATP2B1, ATP2B4, ATP8A2, B9D1, BAK1, BAX, BBS4, BCAR3, BCL11B, BFSP1, BMP4, BMP7, BMPR1B, BMPR2, BSG, C12orf57, CASP2, CC2D2A, CCDC6, CCDC66, CD36, CD46, CDC27, CDH1, CDK4, CDON, CHD7, CITED2, CLCN2, CLIC4, COL4A1, COL8A1, COL8A2, CRYAB, CRYBG3, CRYGS, CTNNB1, CTNS, CYP1B1, …	FALSE
GO:0043583	GO_BiologicalProcess-EBI-UniProt-GOA_17.02.2020_00h00	ear development	[5, 6, 7]	[Group11]	12	5687204	0.05260977484435024	0.05739248164838208	{Group11=0.010685879509267748}	{Group11=0.017097407214828397}	[CECR2, COL11A1, ECE1, EYA1, FREM2, GRHL3, INSIG2, ROPN1L, ROR1, SLITRK6, SOX2, STOX1]	[ABR, ADAM10, ADGRV1, AHI1, ALDH1A3, ANP32B, ASPA, ASPM, ASXL1, ATG5, ATP6V1B1, ATP6V1B2, ATP8A2, ATP8B1, BCL2, BCL2L11, BCR, BMP2, BMP4, BMP5, C1QB, C3, CCM2, CCN1, CCNA2, CCNH, CCNL1, CD200, CDH23, CDK7, CDKN1B, CEBPA, CEBPD, CECR2, CELSR1, CEP290, CHD6, CHD7, CHN1, CHRNA10, CIB1, COL11A1, CXCL14, DCHS1, DDR1, DLL1, DUOX2, DVL1, DVL2, ECE1, EDN1, ELK4, EPHA4, EPHB2, EYA1, EYA4, FAT4, FGF9, FGFR…	FALSE
GO:0045087	GO_BiologicalProcess-EBI-UniProt-GOA_17.02.2020_00h00	innate immune response	[3, 4, 5, 6]	[Group09]	31	58601136	0.0018365245342618828	0.00847626708120869	{Group09=0.022008800922872402}	{Group09=0.029345067897163204}	[APOBEC3D, AQP4, ATL1, C5, CFB, CFH, CX3CL1, CXCL10, DDX58, DEF6, IFI27, IRF9, LGALS9, LGR4, LTF, MAP3K20, MX2, NOD2, OAS1, OAS2, OAS3, PSMB8, RAB20, RAET1E, RARRES2, SAMHD1, SCGB3A1, TINAGL1, TREX1, TRIM29, XAF1]	[ABI2, ACTG1, ACTR2, ACTR3, ADAM11, ADAM15, ADAMTS13, ADAR, ADARB1, ADGRB1, ADRB2, AGER, AKAP8, AKIRIN2, AKR1C1, ALPK1, AMBP, AMH, ANGPTL2, ANKHD1, ANKRD17, ANXA1, APOBEC3B, APOBEC3C, APOBEC3D, APOBEC3F, APOBEC3G, APOBEC3H, APOL1, APP, AQP4, ARG2, ARHGEF2, ARHGEF28, ARID5A, ARL4C, ARL6IP1, ASS1, ATL1, ATM, ATP6V0A4, AXL, B2M, BCL10, BFAR, BIRC3, BPIFA1, BPIFB1, BST2, BVES, C1QA, C1QB, C1QBP, C1QC…	FALSE
GO:0045619	GO_BiologicalProcess-EBI-UniProt-GOA_17.02.2020_00h00	regulation of lymphocyte differentiation	[6, 7]	[Group14]	11	7096774	0.015427532037216144	0.02892662256978027	{Group14=0.0014414256005875043}	{Group14=0.011531404804700034}	[BRAF, FOXJ1, IHH, IL15, INPP5D, LAG3, LGALS9, LOXL1, MAP3K20, RHOH, VSIR]	[ABL1, ADAM8, AMBP, ANXA1, AP3B1, AP3D1, ARHGEF28, ATR, AXL, BAD, BCL6, BMP4, BRAF, BRCA2, BRF1, BRF2, BTN2A2, CAMK2G, CAPG, CARD11, CAVIN3, CBFB, CD2, CD46, CD74, CD83, CD86, CDK2, CDKN2A, CLPTM1, CPOX, CYLD, CYP26B1, DROSHA, DTX1, DUSP10, EGR3, ERBB2, ERCC3, ETF1, FANCA, FANCD2, FBXO7, FLT3LG, FOXJ1, FOXN1, FSTL1, GAS6, GATA3, GLI2, GLI3, GTF2H1, GTF2H3, HLA-DOA, HLA-G, HLX, HMGB1, ID2, IFNG, I…	FALSE
GO:0045785	GO_BiologicalProcess-EBI-UniProt-GOA_17.02.2020_00h00	positive regulation of cell adhesion	[4]	[Group14]	21	51344743	0.03548184737018337	0.04257821684422004	{Group14=0.0014414256005875043}	{Group14=0.011531404804700034}	[ADGRG1, APBB1IP, BRAF, CEACAM6, COL16A1, COL8A1, CROT, CX3CL1, DISC1, DPP4, FERMT1, IHH, IL15, ITGA6, LGALS9, MAP3K20, NOD2, RHOH, SOX2, STYXL1, VSIR]	[ABHD14B, ABI3BP, ABL1, ACP5, ADAM19, ADAM8, ADAM9, ADGRG1, AFDN, AGER, AGR2, AKT1, ALOX15, AMBP, ANGPT1, ANK3, ANXA1, AP3B1, AP3D1, APBB1IP, APC, APOA1, ARHGEF28, ARHGEF7, ARL2, ARPC2, ATM, ATR, AZU1, BAD, BAG4, BAP1, BCL10, BCL6, BMP1, BMP7, BRAF, BRD8, BTN2A2, C11orf58, C11orf96, C1QBP, CALR, CAPG, CARD11, CARMIL1, CAV1, CAV2, CBFB, CCDC6, CCDC80, CCDC88B, CCL2, CCL28, CCN1, CCNA2, CD1D, CD274…	FALSE
GO:0046942	GO_BiologicalProcess-EBI-UniProt-GOA_17.02.2020_00h00	carboxylic acid transport	[6, 7]	[Group03]	14	53030305	0.061870982231617216	0.0651273497174918	{Group03=0.061870982231617216}	{Group03=0.061870982231617216}	[ABCC1, BDKRB2, CROT, NQO1, PDE7A, PLA2G3, PRKAA2, SLC16A12, SLC23A1, SLC26A9, SLC7A8, STARD5, TSPOAP1, UNC13B]	[ABCC1, ABCC2, ABCC3, ABCC4, ABCD3, ACACB, ACE, ACSL1, ACSL3, ADRB2, AGA, AKR1C1, ANXA1, APBA1, APOE, APPBP2, ARID4A, ARL6IP5, ATP5MC3, ATP8B1, B3GALNT1, BANF1, BCL2A1, BDKRB1, BDKRB2, BFAR, BSG, CA2, CASD1, CD36, CDH11, CEACAM1, CENPJ, CHPT1, CLN3, CPLX1, CPT1A, CPT1B, CPT2, CROT, CTNS, CYLD, DCP1B, DDX39A, DDX39B, DRD2, DRD4, DTD1, EIF4G2, ELK4, ELMOD3, EMB, EPM2A, FABP4, FGR, FLOT1, FOLR1, GIP…	TRUE
GO:0048871	GO_BiologicalProcess-EBI-UniProt-GOA_17.02.2020_00h00	multicellular organismal homeostasis	[2, 4]	[Group04]	18	56074767	0.023457363587354365	0.033510519410506236	{Group04=0.023457363587354365}	{Group04=0.028870601338282294}	[ADCY2, AQP4, CFH, F2R, GRHL1, GRHL3, HOMER1, IHH, LTF, MUC4, NOD2, PRKAA2, PROM1, SCNN1B, SHC3, SMO, TF, TFF3]	[ABCA4, ACACB, ACADL, ACADVL, ACD, ACOT8, ACP5, ACTB, ACTG1, ADCY2, ADCY3, ADCY4, ADCY5, ADCY6, ADCY7, ADCY8, ADCY9, ADD1, ADGRF5, ADGRV1, ADORA1, ADRB1, ADRB2, AKR1A1, AKR1B1, ALB, ALPK3, AMPD2, AMPD3, ANKRD11, ANKRD12, AQP1, AQP3, AQP4, ARRDC3, ATP1B2, ATP6V1B1, ATP6V1B2, AZGP1, AZI2, B2M, BARD1, BAX, BBS1, BBS10, BBS12, BBS2, BBS4, BCL2, BCL2A1, BMP1, BMP6, BPIFA1, BPNT1, BTBD9, CCDC66, CCN1, …	TRUE
GO:0048878	GO_BiologicalProcess-EBI-UniProt-GOA_17.02.2020_00h00	chemical homeostasis	[4]	[Group15]	47	51310043	0.002267357730863089	0.009717247417984668	{Group15=0.0014127453291917615}	{Group15=0.022603925267068184}	[ACKR2, ACKR3, ACOXL, ADCY2, AQP4, ATP2A3, ATP7B, BDKRB2, C5AR1, CFH, CLDN16, CP, CSTA, CX3CL1, CXCL10, DISC1, EDNRB, F2R, GCLC, GRHL1, GRHL3, HOMER1, KCNJ2, LPAR3, LTF, MT1F, OAS1, P2RY6, PDE7A, PLB1, PLCH1, PRKAA2, PTGER2, PTGER4, RAB20, RHOV, SCNN1B, SERPINF1, SLC7A8, STEAP1, TF, TMEM64, TMPRSS3, TMPRSS4, TRPV6, TSPOAP1, UNC13B]	[AACS, ABCA1, ABCA2, ABCB6, ABCC2, ABCG1, ABHD4, ABHD5, ABL1, ABL2, ACAT1, ACAT2, ACD, ACKR2, ACKR3, ACO1, ACOT8, ACOX1, ACOX2, ACOX3, ACOXL, ACSM1, ACSM3, ADCY2, ADCY3, ADCY4, ADCY5, ADCY6, ADCY7, ADCY8, ADCY9, ADGRF5, ADIPOR1, ADIPOR2, ADM, ADNP, ADORA1, ADRA1B, ADRA2A, ADRB2, AFG3L2, AGER, AGT, AKAP6, AKR1A1, AKR1B1, AKR1C1, AKT1, AMBP, ANAPC2, ANGPTL4, ANK2, ANK3, ANXA2, ANXA6, ANXA7, ANXA9, …	FALSE
GO:0048880	GO_BiologicalProcess-EBI-UniProt-GOA_17.02.2020_00h00	sensory system development	[4, 5]	[Group11]	18	5940594	0.013894799435432079	0.026893160197610472	{Group11=0.010685879509267748}	{Group11=0.017097407214828397}	[ACKR3, BMPR1B, COL8A1, FAT1, FJX1, FREM2, FZD5, GRHL3, IFT172, IHH, NECTIN3, PROM1, SERPINF1, SH3PXD2B, SHC3, SLITRK6, SOX2, TMEM231]	[ABI2, ACHE, ACKR3, ACTL6A, ACTR1A, ACVR2B, ACVRL1, AGTPBP1, AHI1, ALDH1A2, ALDH1A3, AQP5, ARHGAP35, ARHGEF15, ARID1A, ARL4D, ARL6, ATF6, ATP2B1, ATP2B4, ATP8A2, B9D1, BAG1, BAK1, BAX, BBS4, BBS7, BCAR3, BCL11B, BFSP1, BLOC1S3, BMP4, BMP6, BMP7, BMPR1B, BMPR2, BSG, C12orf57, C1QA, C3, CASP2, CC2D2A, CCDC6, CCDC66, CD36, CD46, CDC27, CDH1, CDK4, CDON, CEP290, CHD7, CITED2, CLCN2, CLIC4, COL4A1, CO…	TRUE
GO:0050707	GO_BiologicalProcess-EBI-UniProt-GOA_17.02.2020_00h00	regulation of cytokine secretion	[5, 6, 8]	[Group10, Group12]	14	7253886	0.005601568034550858	0.015277003730593248	{Group10=0.009672290628446939, Group12=0.008415304488292214}	{Group10=0.017195183339461226, Group12=0.01923498168752506}	[C5, CX3CL1, DDX58, F2R, FERMT1, FZD5, IL17RB, IL33, LGALS9, LGR4, NOD2, PTGER2, PTGER4, ROPN1L]	[ABL1, ADRB2, AGER, AKAP12, ALOX15B, AMH, ANGPT1, ANXA1, ANXA4, APOA1, ARG2, ARHGEF28, ASPA, ASPM, ATG5, BANK1, BFAR, BTN2A2, BVES, C1D, C1QTNF3, C1QTNF4, C3, C5, CADM1, CARD16, CARD8, CASP1, CAVIN3, CCM2, CD14, CD2, CD200, CD274, CD34, CD5, CD58, CHIA, CHUK, CNOT8, COP1, CPTP, CSRP1, CX3CL1, DDX58, DHX36, DHX9, DRD2, ENAH, ERCC3, ERGIC2, EZR, F2R, F2RL1, FCGR2C, FERMT1, FGR, FN1, FOXP1, FRMD8, F…	TRUE
GO:0050715	GO_BiologicalProcess-EBI-UniProt-GOA_17.02.2020_00h00	positive regulation of cytokine secretion	[6, 7, 8, 9]	[Group10, Group12]	11	8088235	0.0060891259175297014	0.015884676306599222	{Group10=0.009672290628446939, Group12=0.008415304488292214}	{Group10=0.017195183339461226, Group12=0.01923498168752506}	[C5, DDX58, F2R, FERMT1, FZD5, IL17RB, IL33, LGALS9, NOD2, PTGER2, PTGER4]	[ABL1, AGER, AKAP12, ALOX15B, AMH, ANGPT1, ARHGEF28, BVES, C1D, C1QTNF3, C1QTNF4, C5, CADM1, CARD8, CASP1, CAVIN3, CCM2, CD14, CD2, CD274, CD34, CD5, CD58, CHIA, CHUK, CNOT8, DDX58, DHX36, DHX9, DRD2, ENAH, F2R, F2RL1, FERMT1, FGR, FRMD8, FZD5, GALM, GAPDH, GATA3, GLMN, GSDMD, HK1, HMGB1, HNRNPK, HOOK1, HSPD1, HYAL2, IFIH1, IFNG, IFNGR1, IL17RA, IL17RB, IL17RC, IL1B, IL1RAP, IL1RL1, IL33, IL4R, I…	FALSE
GO:0050727	GO_BiologicalProcess-EBI-UniProt-GOA_17.02.2020_00h00	regulation of inflammatory response	[5, 6]	[Group10]	15	5172414	0.06484839249871105	0.06594751779529937	{Group10=0.009672290628446939}	{Group10=0.017195183339461226}	[ABCC1, C2CD4B, CX3CL1, EDNRB, GSTA2, IL15, IL17RB, IL33, MAPK13, NOD2, NT5E, PTGER2, PTGER4, SERPINF1, TREX1]	[ABCC1, ABCD2, ABHD12, ABR, ACP5, ADAM8, ADAMTS12, ADCY7, ADORA1, ADORA2B, ADRB2, AGER, AGT, AKNA, ALOX5, ALOX5AP, ANXA1, APLP2, APOA1, APOD, APOE, APPL1, APPL2, ASH1L, ATM, BAP1, BCL6, BCL6B, BCR, BFAR, BIRC2, BIRC3, BRCA2, BRD4, BST1, C1QTNF12, C1QTNF3, C2CD4A, C2CD4B, C3, CALCRL, CASP1, CASP4, CCM2, CCN3, CD200, CD47, CD5, CD6, CD81, CDH11, CDH5, CDK11B, CDK19, CEBPA, CEBPB, CHID1, CHST2, CISD…	FALSE
GO:0050729	GO_BiologicalProcess-EBI-UniProt-GOA_17.02.2020_00h00	positive regulation of inflammatory response	[6, 7]	[Group10, Group12]	11	9166667	0.0023341175020348127	0.008752940632630548	{Group10=0.009672290628446939, Group12=0.008415304488292214}	{Group10=0.017195183339461226, Group12=0.01923498168752506}	[ABCC1, C2CD4B, CX3CL1, GSTA2, IL15, IL17RB, IL33, MAPK13, NOD2, PTGER2, PTGER4]	[ABCC1, ADAM8, ADORA2B, AGT, ALOX5AP, APPL1, C2CD4A, C2CD4B, C3, CCM2, CD47, CD5, CD6, CD81, CDK11B, CDK19, CEBPA, CEBPB, CHST2, CISH, CLEC7A, CLOCK, CNR1, CTSC, CX3CL1, DDT, DHX9, EGFR, EHHADH, ETS1, FABP4, FCER1G, FLI1, GALM, GBP5, GPRC5B, GPSM3, GRN, GSTA1, GSTA2, HLA-E, HSPD1, HYAL2, IDO1, IL15, IL17D, IL17RA, IL17RB, IL17RC, IL18, IL1B, IL1RL1, IL23A, IL33, IL6, IL6ST, ITGA2, JAK2, KARS1, KL…	TRUE
GO:0050801	GO_BiologicalProcess-EBI-UniProt-GOA_17.02.2020_00h00	ion homeostasis	[5]	[Group15]	37	5882353	6.32652e+11	0.00474488646808868	{Group15=0.0014127453291917615}	{Group15=0.022603925267068184}	[ACKR2, ACKR3, ATP2A3, ATP7B, BDKRB2, C5AR1, CFH, CLDN16, CP, CX3CL1, CXCL10, DISC1, EDNRB, F2R, GCLC, KCNJ2, LPAR3, LTF, MT1F, P2RY6, PDE7A, PLB1, PLCH1, PRKAA2, PTGER2, PTGER4, RAB20, RHOV, SCNN1B, SLC7A8, STEAP1, TF, TMEM64, TMPRSS3, TMPRSS4, TRPV6, TSPOAP1]	[ABCA1, ABCB6, ABCC2, ABCG1, ABL1, ABL2, ACD, ACKR2, ACKR3, ACO1, ADCY5, ADCY8, ADM, ADORA1, ADRA1B, ADRB2, AFG3L2, AGT, AKAP6, AMBP, ANAPC2, ANK2, ANK3, ANXA2, ANXA6, ANXA7, ANXA9, AP3D1, APC2, APEX1, APOA1, APOE, APP, ARC, ARF1, ARID4A, ARSB, ATF2, ATF4, ATF7IP, ATOX1, ATP12A, ATP13A1, ATP13A2, ATP13A3, ATP13A4, ATP13A5, ATP1A1, ATP1B1, ATP1B2, ATP1B3, ATP2A1, ATP2A2, ATP2A3, ATP2B1, ATP2B4, AT…	FALSE
GO:0050863	GO_BiologicalProcess-EBI-UniProt-GOA_17.02.2020_00h00	regulation of T cell activation	[6, 7]	[Group08, Group14]	16	52459016	0.052257909716250155	0.05806434412916684	{Group08=0.004749734186585053, Group14=0.0014414256005875043}	{Group08=0.01519914939707217, Group14=0.011531404804700034}	[BRAF, CROT, DPP4, FOXJ1, IHH, IL15, LAG3, LGALS9, LOXL1, MAP3K20, NOD2, RHOH, SOCS4, TINAGL1, TREX1, VSIR]	[ABCB6, ABL1, ACP5, ADAM8, ADORA2B, AGER, AKT1, AMBP, ANXA1, AP3B1, AP3D1, ARG2, ARHGEF28, ARHGEF7, BAD, BCL10, BCL6, BMP4, BRAF, BRCA2, BTN2A2, C4BPA, CAMK2G, CAPG, CARD11, CARD14, CASP3, CAV1, CAV2, CAVIN3, CBFB, CCDC88B, CCL2, CD1D, CD2, CD274, CD276, CD300A, CD3E, CD4, CD46, CD47, CD5, CD55, CD6, CD74, CD81, CD83, CD86, CDC42, CDH11, CDK2, CDKN2A, CEACAM1, CEBPB, CGAS, CLCF1, CLPTM1, CORO1A, …	FALSE
GO:0050866	GO_BiologicalProcess-EBI-UniProt-GOA_17.02.2020_00h00	negative regulation of cell activation	[5]	[Group14]	13	71823206	0.008077502567088623	0.020193756417721555	{Group14=0.0014414256005875043}	{Group14=0.011531404804700034}	[CX3CL1, FOXJ1, GCLC, HPSE, IHH, INPP5D, LAG3, LGALS9, LOXL1, SOCS4, TINAGL1, UBASH3B, VSIR]	[ABAT, ABCB6, ABR, ADGRF5, ADORA2B, AMBP, ANXA1, APOE, ARG2, ATM, ATR, AXL, BANK1, BCL6, BCR, BMP4, BTN2A2, C1QTNF1, C4BPA, CARD14, CASP3, CBFB, CD200, CD274, CD300A, CD74, CD86, CD9, CDK2, CDKN2A, CEACAM1, CEBPB, CNR1, CPOX, CREBBP, CX3CL1, CYGB, DEAF1, DLG1, DLG5, DTX1, DUSP22, DUSP3, DUSP7, EIF4E, EMILIN1, ENPP3, ERBB2, ERCC3, FBXO7, FCGR2C, FER, FGG, FGR, FOXF1, FOXJ1, FSTL1, GCLC, GLI3, GLMN…	TRUE
GO:0051047	GO_BiologicalProcess-EBI-UniProt-GOA_17.02.2020_00h00	positive regulation of secretion	[5, 6]	[Group12]	21	53435116	0.024414483336960245	0.034066720935293365	{Group12=0.008415304488292214}	{Group12=0.01923498168752506}	[C5, CAPS, CSTA, DDX58, EDNRB, F2R, FERMT1, FZD5, IL17RB, IL33, KCNN4, LGALS9, LGALSL, NOD2, PTGER2, PTGER4, ROPN1L, STAM, STXBP5, UNC13B, VEGFC]	[AACS, ABAT, ABCG1, ABI2, ABL1, ACHE, ACSL3, ADAM8, ADAM9, ADCY8, ADORA1, ADORA2B, ADRB2, AGER, AGT, AIMP1, AKAP12, ALOX15B, AMH, ANG, ANGPT1, ANKRD1, ANO1, AP1G1, APBB1, AQP1, ARF1, ARF6, ARHGEF28, ARHGEF7, ARL6IP1, ARRB1, ASPA, ASPM, ATG5, ATN1, ATP13A2, BAD, BAIAP3, BFAR, BIRC3, BMP6, BVES, C1D, C1QTNF1, C1QTNF12, C1QTNF3, C1QTNF4, C2CD2L, C3, C5, CA8, CACNA1D, CACNA1H, CADM1, CADPS2, CAPN10, …	FALSE
GO:0051480	GO_BiologicalProcess-EBI-UniProt-GOA_17.02.2020_00h00	regulation of cytosolic calcium ion concentration	[8, 10]	[Group13, Group15]	17	7112971	0.0029306656946139348	0.010343525980990358	{Group13=0.003476949536624054, Group15=0.0014127453291917615}	{Group13=0.013907798146496215, Group15=0.022603925267068184}	[ACKR2, ACKR3, BDKRB2, C5AR1, CX3CL1, CXCL10, EDNRB, F2R, LPAR3, P2RY6, PLB1, PLCH1, PTGER2, PTGER4, TMEM64, TRPV6, TSPOAP1]	[ABL1, ABL2, ACKR2, ACKR3, ADCY5, ADCY8, ADM, ADORA1, ADRA1B, AGT, AKAP6, AMBP, ANXA2, ANXA9, APEX1, ARC, ARID4A, ATF7IP, ATP2B1, ATP2B4, BAK1, BAX, BBC3, BCKDK, BDKRB1, BDKRB2, BOK, BUD31, C1D, C1QTNF1, C5AR1, CACNA1D, CACNA2D1, CACNB3, CALCA, CALM1, CALM2, CALM3, CAPN3, CAV1, CAV2, CCHCR1, CCL28, CCR10, CCR6, CCRL2, CD36, CD38, CD4, CD52, CD55, CDH23, CDK5, CDKN1C, CEMIP, CHERP, CHRNA10, CIB2, …	FALSE
GO:0055065	GO_BiologicalProcess-EBI-UniProt-GOA_17.02.2020_00h00	metal ion homeostasis	[7]	[Group15]	32	65306125	2.47536e+11	0.007426090242092608	{Group15=0.0014127453291917615}	{Group15=0.022603925267068184}	[ACKR2, ACKR3, ATP2A3, ATP7B, BDKRB2, C5AR1, CLDN16, CP, CX3CL1, CXCL10, DISC1, EDNRB, F2R, KCNJ2, LPAR3, LTF, MT1F, P2RY6, PDE7A, PLB1, PLCH1, PTGER2, PTGER4, SCNN1B, SLC7A8, STEAP1, TF, TMEM64, TMPRSS3, TMPRSS4, TRPV6, TSPOAP1]	[ABCB6, ABL1, ABL2, ACKR2, ACKR3, ACO1, ADCY5, ADCY8, ADM, ADORA1, ADRA1B, AFG3L2, AGT, AKAP6, AMBP, ANAPC2, ANK2, ANK3, ANXA2, ANXA6, ANXA7, ANXA9, APC2, APEX1, APOE, APP, ARC, ARF1, ARID4A, ARSB, ATF2, ATF4, ATF7IP, ATOX1, ATP12A, ATP13A1, ATP13A2, ATP13A3, ATP13A4, ATP13A5, ATP1A1, ATP1B1, ATP1B2, ATP1B3, ATP2A1, ATP2A2, ATP2A3, ATP2B1, ATP2B4, ATP2C1, ATP2C2, ATP6V0A2, ATP6V0A4, ATP6V0D1, ATP…	FALSE
GO:0055080	GO_BiologicalProcess-EBI-UniProt-GOA_17.02.2020_00h00	cation homeostasis	[6]	[Group15]	34	6148282	4.82911e+12	0.005794937564777756	{Group15=0.0014127453291917615}	{Group15=0.022603925267068184}	[ACKR2, ACKR3, ATP2A3, ATP7B, BDKRB2, C5AR1, CLDN16, CP, CX3CL1, CXCL10, DISC1, EDNRB, F2R, KCNJ2, LPAR3, LTF, MT1F, P2RY6, PDE7A, PLB1, PLCH1, PTGER2, PTGER4, RAB20, RHOV, SCNN1B, SLC7A8, STEAP1, TF, TMEM64, TMPRSS3, TMPRSS4, TRPV6, TSPOAP1]	[ABCB6, ABL1, ABL2, ACD, ACKR2, ACKR3, ACO1, ADCY5, ADCY8, ADM, ADORA1, ADRA1B, AFG3L2, AGT, AKAP6, AMBP, ANAPC2, ANK2, ANK3, ANXA2, ANXA6, ANXA7, ANXA9, APC2, APEX1, APOE, APP, ARC, ARF1, ARID4A, ARSB, ATF2, ATF4, ATF7IP, ATOX1, ATP12A, ATP13A1, ATP13A2, ATP13A3, ATP13A4, ATP13A5, ATP1A1, ATP1B1, ATP1B2, ATP1B3, ATP2A1, ATP2A2, ATP2A3, ATP2B1, ATP2B4, ATP2C1, ATP2C2, ATP5F1B, ATP6AP1L, ATP6V0A1,…	FALSE
GO:0055082	GO_BiologicalProcess-EBI-UniProt-GOA_17.02.2020_00h00	cellular chemical homeostasis	[3, 5]	[Group15]	36	59900165	5.37355e+11	0.005373554124530788	{Group15=0.0014127453291917615}	{Group15=0.022603925267068184}	[ACKR2, ACKR3, AQP4, ATP2A3, ATP7B, BDKRB2, C5AR1, CLDN16, CP, CX3CL1, CXCL10, DISC1, EDNRB, F2R, GCLC, KCNJ2, LPAR3, LTF, MT1F, P2RY6, PDE7A, PLB1, PLCH1, PRKAA2, PTGER2, PTGER4, RAB20, RHOV, SERPINF1, TF, TMEM64, TMPRSS3, TMPRSS4, TRPV6, TSPOAP1, UNC13B]	[AACS, ABCA2, ABCB6, ABCC2, ABL1, ABL2, ACD, ACKR2, ACKR3, ACO1, ADCY5, ADCY8, ADM, ADORA1, ADRA1B, ADRB2, AFG3L2, AGER, AGT, AKAP6, AMBP, ANAPC2, ANK2, ANXA2, ANXA6, ANXA7, ANXA9, APC2, APEX1, APOE, APP, AQP1, AQP4, ARC, ARF1, ARID4A, ARSB, ATF2, ATF4, ATF7IP, ATOX1, ATP12A, ATP13A1, ATP13A2, ATP13A3, ATP13A4, ATP13A5, ATP1A1, ATP1B1, ATP1B2, ATP1B3, ATP2A1, ATP2A2, ATP2A3, ATP2B1, ATP2B4, ATP2C…	FALSE
GO:0060173	GO_BiologicalProcess-EBI-UniProt-GOA_17.02.2020_00h00	limb development	[4, 5]	[Group00]	13	8024692	0.0032005782129910423	0.010668594043303474	{Group00=0.0032005782129910423}	{Group00=0.01706975046928556}	[BMPR1B, CIBAR1, ECE1, FREM2, IFT172, IHH, IQCE, ITGA6, ITGB4, MAP3K20, PRKAA2, SEMA3C, TMEM231]	[ACTR1A, AFF3, ALDH1A2, ASPH, B9D1, BAG1, BAK1, BAX, BBS7, BCL2L11, BMP4, BMP7, BMPR1A, BMPR1B, BMPR2, BPNT2, BSG, C2CD3, CD200, CHD7, CHST11, CIBAR1, CPLANE1, CRABP2, CREBBP, CTNNB1, CYP26B1, DYNC2H1, ECE1, EIF4E, ERGIC2, FBN2, FBXW4, FGF9, FGFR1, FGFR2, FLVCR1, FMN1, FOXN1, FRAS1, FREM2, FRZB, FZD6, GAMT, GDF5, GLI2, GLI3, GNA12, GNAS, GRHL2, HDAC1, HDAC2, HNF1A, HSF1, IFT122, IFT140, IFT172, I…	TRUE
GO:0060326	GO_BiologicalProcess-EBI-UniProt-GOA_17.02.2020_00h00	cell chemotaxis	[4, 5]	[Group05, Group15]	11	6395349	0.03053503784667145	0.03816879730833931	{Group05=0.016608815742445347, Group15=0.0014127453291917615}	{Group05=0.024158277443556867, Group15=0.022603925267068184}	[ABCC1, ACKR2, ACKR3, C5, C5AR1, CH25H, CX3CL1, CXCL10, CXCL6, EDNRB, GAB1]	[ABCC1, ACKR2, ACKR3, ADAM11, ADAM8, ALOX5, ANO6, ANXA1, ARHGEF16, ARHGEF5, ARRB2, AZU1, BCAR1, BIN2, BUD31, C5, C5AR1, CALCA, CCHCR1, CCL2, CCL20, CCL28, CCN3, CCR10, CCR6, CCRL2, CH25H, CHGA, CKLF, CLSTN1, CLU, CMPK1, CNOT6, CORO1A, CORO1B, CRK, CRKL, CSE1L, CSF3R, CTNND1, CUL9, CX3CL1, CXADR, CXCL1, CXCL10, CXCL12, CXCL14, CXCL16, CXCL17, CXCL2, CXCL3, CXCL5, CXCL6, CXCL8, CXCL9, CXCR4, CYP7B1…	FALSE
GO:0060337	GO_BiologicalProcess-EBI-UniProt-GOA_17.02.2020_00h00	type I interferon signaling pathway	[5, 6, 7, 8, 9]	[Group09]	10	18181818	1.2354e+10	7.4124e+11	{Group09=0.022008800922872402}	{Group09=0.029345067897163204}	[IFI27, IRF9, MX2, OAS1, OAS2, OAS3, PSMB8, SAMHD1, TREX1, XAF1]	[ADAR, BST2, EGR1, GBP2, HFE, HLA-A, HLA-B, HLA-C, HLA-E, HLA-F, HLA-G, IFI27, IFI35, IFI6, IFIT1, IFIT2, IFIT3, IFITM1, IFITM2, IFITM3, IFNAR1, IFNAR2, IP6K2, IRF1, IRF2, IRF3, IRF4, IRF5, IRF6, IRF7, IRF8, IRF9, ISG15, ISG20, JAK1, MX1, MX2, MYD88, NPAS1, OAS1, OAS2, OAS3, OASL, PSMB8, PWWP3A, RNASEL, RSAD2, SAMHD1, SP100, STAT1, STAT2, TREX1, TYK2, XAF1, ZNF225]	TRUE
GO:0072503	GO_BiologicalProcess-EBI-UniProt-GOA_17.02.2020_00h00	cellular divalent inorganic cation homeostasis	[6, 8]	[Group13, Group15]	21	5882353	0.009196154547566691	0.02122189510976929	{Group13=0.003476949536624054, Group15=0.0014127453291917615}	{Group13=0.013907798146496215, Group15=0.022603925267068184}	[ACKR2, ACKR3, ATP2A3, ATP7B, BDKRB2, C5AR1, CX3CL1, CXCL10, DISC1, EDNRB, F2R, LPAR3, MT1F, P2RY6, PLB1, PLCH1, PTGER2, PTGER4, TMEM64, TRPV6, TSPOAP1]	[ABL1, ABL2, ACKR2, ACKR3, ADCY5, ADCY8, ADM, ADORA1, ADRA1B, AFG3L2, AGT, AKAP6, AMBP, ANAPC2, ANK2, ANXA2, ANXA6, ANXA7, ANXA9, APC2, APEX1, APOE, APP, ARC, ARID4A, ATF2, ATF4, ATF7IP, ATP13A1, ATP13A2, ATP13A3, ATP13A4, ATP13A5, ATP1B1, ATP2A1, ATP2A2, ATP2A3, ATP2B1, ATP2B4, ATP2C1, ATP2C2, ATP6V0A4, ATP7B, BAK1, BAX, BBC3, BCKDK, BCL2, BDKRB1, BDKRB2, BNIP3, BOK, BUD31, C19orf12, C1D, C1QTNF…	FALSE
GO:0090596	GO_BiologicalProcess-EBI-UniProt-GOA_17.02.2020_00h00	sensory organ morphogenesis	[4, 5, 6, 7]	[Group11]	13	61611376	0.025892468936352747	0.03452329191513699	{Group11=0.010685879509267748}	{Group11=0.017097407214828397}	[COL11A1, COL8A1, EYA1, FAT1, FJX1, FZD5, GRHL3, IFT172, IHH, INSIG2, NECTIN3, PROM1, SLITRK6]	[ABI2, ABR, ACTR1A, AGTPBP1, AHI1, ALDH1A3, AQP5, ARID1A, ARL4D, ARL6, ATP6V1B1, ATP6V1B2, ATP8A2, BAG1, BAK1, BAX, BBS4, BCAR3, BCR, BMP4, BMP7, C12orf57, CCDC66, CD36, CDON, CELSR1, CEP290, CHD7, CHN1, CHRNA10, CITED2, COL11A1, COL5A1, COL5A2, COL8A1, COL8A2, CRB1, CTNNB1, CYP26B1, DLL1, DVL1, DVL2, EDN1, EFEMP1, ELK3, ELP4, EPHA2, EPHB2, EYA1, FAT1, FBN1, FBN2, FGF9, FGFR1, FGFR2, FJX1, FOXN4,…	FALSE
GO:0098542	GO_BiologicalProcess-EBI-UniProt-GOA_17.02.2020_00h00	defense response to other organism	[3, 4, 5]	[Group08, Group09]	35	52790346	0.005291131662003416	0.015117519034295474	{Group08=0.004749734186585053, Group09=0.022008800922872402}	{Group08=0.01519914939707217, Group09=0.029345067897163204}	[APOBEC3D, AQP4, ATL1, C5, C5AR1, CFB, CFH, CX3CL1, CXCL10, CXCL6, DDX58, DEF6, IFI27, IL33, IRF9, LGALS9, LGR4, LTF, MAP3K20, MX2, NOD2, OAS1, OAS2, OAS3, PSMB8, PTGER2, RAB20, RAET1E, RARRES2, SAMHD1, SCGB3A1, TINAGL1, TREX1, TRIM29, XAF1]	[ABCC9, ABCE1, ABCF3, ABI2, ACP5, ACTG1, ACTR2, ACTR3, ADAM11, ADAM15, ADAM17, ADAMTS13, ADAR, ADARB1, ADGRB1, ADRB2, AEN, AGBL4, AGBL5, AGER, AIMP1, AKAP8, AKIRIN2, AKR1C1, ALPK1, AMBP, AMH, ANGPTL2, ANKHD1, ANKRD17, ANXA1, ANXA3, APOBEC3B, APOBEC3C, APOBEC3D, APOBEC3F, APOBEC3G, APOBEC3H, APOL1, APP, AQP4, ARG2, ARHGEF2, ARHGEF28, ARID5A, ARL4C, ARL6IP1, ASS1, ATG16L1, ATG7, ATL1, ATM, ATP6V0A4…	TRUE
GO:0098771	GO_BiologicalProcess-EBI-UniProt-GOA_17.02.2020_00h00	inorganic ion homeostasis	[6]	[Group15]	34	6007067	7.28758e+11	0.004858386280917995	{Group15=0.0014127453291917615}	{Group15=0.022603925267068184}	[ACKR2, ACKR3, ATP2A3, ATP7B, BDKRB2, C5AR1, CLDN16, CP, CX3CL1, CXCL10, DISC1, EDNRB, F2R, KCNJ2, LPAR3, LTF, MT1F, P2RY6, PDE7A, PLB1, PLCH1, PTGER2, PTGER4, RAB20, RHOV, SCNN1B, SLC7A8, STEAP1, TF, TMEM64, TMPRSS3, TMPRSS4, TRPV6, TSPOAP1]	[ABCB6, ABCC2, ABL1, ABL2, ACD, ACKR2, ACKR3, ACO1, ADCY5, ADCY8, ADM, ADORA1, ADRA1B, AFG3L2, AGT, AKAP6, AMBP, ANAPC2, ANK2, ANK3, ANXA2, ANXA6, ANXA7, ANXA9, APC2, APEX1, APOE, APP, ARC, ARF1, ARID4A, ARSB, ATF2, ATF4, ATF7IP, ATOX1, ATP12A, ATP13A1, ATP13A2, ATP13A3, ATP13A4, ATP13A5, ATP1A1, ATP1B1, ATP1B2, ATP1B3, ATP2A1, ATP2A2, ATP2A3, ATP2B1, ATP2B4, ATP2C1, ATP2C2, ATP5F1B, ATP6AP1L, AT…	FALSE
GO:1902105	GO_BiologicalProcess-EBI-UniProt-GOA_17.02.2020_00h00	regulation of leukocyte differentiation	[5, 6]	[Group14]	15	5882353	0.025350633030223925	0.03456904504121444	{Group14=0.0014414256005875043}	{Group14=0.011531404804700034}	[ACKR3, BRAF, FOXJ1, IHH, IL15, INPP5D, LAG3, LGALS9, LOXL1, LTF, MAP3K20, RHOH, TMEM64, UBASH3B, VSIR]	[ABL1, ACIN1, ACKR3, ADAM8, AGER, AGFG1, AMBP, ANXA1, AP3B1, AP3D1, ARHGEF28, ARID4A, ATR, AXL, BAD, BCL6, BMP4, BRAF, BRCA2, BRF1, BRF2, BTN2A2, C1QC, CA2, CALCA, CAMK2G, CAPG, CARD11, CASP8, CAVIN3, CBFB, CD101, CD2, CD4, CD46, CD74, CD83, CD86, CDK2, CDK6, CDKN2A, CEACAM1, CEBPB, CLDN18, CLPTM1, CPOX, CREB1, CSF1, CTNNB1, CTNNBIP1, CUL4A, CYLD, CYP26B1, DCAF1, DROSHA, DTX1, DUSP10, EGR3, ERBB2…	FALSE
GO:1903531	GO_BiologicalProcess-EBI-UniProt-GOA_17.02.2020_00h00	negative regulation of secretion by cell	[5, 6, 7]	[Group12]	10	59880238	0.05513524591335357	0.059073477764307394	{Group12=0.008415304488292214}	{Group12=0.01923498168752506}	[BRAF, CX3CL1, F2R, IL33, LGALS9, LGR4, PPP1R9A, PTGER2, PTGER4, RAB33B]	[ABAT, ABR, ADORA1, ADRA2A, ADRB2, ANGPT1, ANXA1, ANXA4, ANXA5, APOA1, APOE, ARG2, ASIC1, ATR, BANK1, BCR, BFAR, BRAF, BTN2A2, C1QTNF3, CARD16, CARD8, CBARP, CCM2, CCN3, CD200, CD300A, CD34, CDH11, CEACAM1, CHGA, CNOT8, CNR1, COP1, CPTP, CRCP, CRY1, CRY2, CX3CL1, CYP51A1, DPH3, DRD2, DRD4, EDN1, ENAH, ENY2, ERCC3, ERP29, EZR, F2R, F2RL1, FAM3D, FCGR2C, FKBP1B, FKBP9, FN1, FOXF1, FRMD4A, FSTL1, GA…	FALSE
GO:1903532	GO_BiologicalProcess-EBI-UniProt-GOA_17.02.2020_00h00	positive regulation of secretion by cell	[5, 6, 7]	[Group12]	19	5135135	0.043954307151978	0.05071650825228231	{Group12=0.008415304488292214}	{Group12=0.01923498168752506}	[C5, CAPS, CSTA, DDX58, F2R, FERMT1, FZD5, IL17RB, IL33, KCNN4, LGALS9, LGALSL, NOD2, PTGER2, PTGER4, STAM, STXBP5, UNC13B, VEGFC]	[AACS, ABAT, ABCG1, ABI2, ABL1, ACHE, ADAM8, ADAM9, ADCY8, ADORA2B, ADRB2, AGER, AGT, AIMP1, AKAP12, ALOX15B, AMH, ANG, ANGPT1, ANKRD1, ANO1, AP1G1, APBB1, ARF1, ARF6, ARHGEF28, ARHGEF7, ARL6IP1, ARRB1, ATN1, ATP13A2, BAD, BAIAP3, BFAR, BIRC3, BMP6, BVES, C1D, C1QTNF1, C1QTNF12, C1QTNF3, C1QTNF4, C2CD2L, C5, CA8, CACNA1D, CACNA1H, CADM1, CADPS2, CAPN10, CAPS, CAPS2, CARD8, CASP1, CAVIN3, CCM2, CD…	FALSE

## Sheet: GO_DMR_enhancer_genes
GroupID	Category	Term	Description	LogP	Log(q-value)	Genes	Symbols	InTerm_InList
1_Summary	GO Biological Processes	GO:0032680	regulation of tumor necrosis factor production	-5.75401	-1.73065	284,2621,3965,4938,4939,4940,5336,6376,7855,11277,64127,90865,673,728,2534,3600,3627,4363,23180,23705,50487,59341,135250,388125,100,629,3075,3635,3783,89857,5450,55612,361,1672,1728,55366,55647,92747,120224,140564,54518,9518,84959,1503,9976	ANGPT1,GAS6,LGALS9,OAS1,OAS2,OAS3,PLCG2,CX3CL1,FZD5,TREX1,NOD2,IL33,BRAF,C5AR1,FYN,IL15,CXCL10,ABCC1,RFTN1,CADM1,PLA2G3,TRPV4,RAET1E,C2CD4B,ADA,CFB,CFH,INPP5D,KCNN4,KLHL6,POU2AF1,FERMT1,AQP4,DEFB1,NQO1,LGR4,RAB20,BPIFB1,TMEM45B,APOBEC3D,APBB1IP,GDF15,UBASH3B,CTPS1,CLEC2B	45/-
1_Member	GO Biological Processes	GO:0032680	regulation of tumor necrosis factor production	-5.75401	-1.73065	284,2621,3965,4938,4939,4940,5336,6376,7855,11277,64127,90865	ANGPT1,GAS6,LGALS9,OAS1,OAS2,OAS3,PLCG2,CX3CL1,FZD5,TREX1,NOD2,IL33	12/121
1_Member	GO Biological Processes	GO:1903555	regulation of tumor necrosis factor superfamily cytokine production	-5.60388	-1.73065	284,2621,3965,4938,4939,4940,5336,6376,7855,11277,64127,90865	ANGPT1,GAS6,LGALS9,OAS1,OAS2,OAS3,PLCG2,CX3CL1,FZD5,TREX1,NOD2,IL33	12/125
1_Member	GO Biological Processes	GO:0032103	positive regulation of response to external stimulus	-4.60281	-1.08322	673,728,2534,2621,3600,3627,3965,4363,4938,4940,5336,6376,23180,23705,50487,59341,64127,90865,135250,388125	BRAF,C5AR1,FYN,GAS6,IL15,CXCL10,LGALS9,ABCC1,OAS1,OAS3,PLCG2,CX3CL1,RFTN1,CADM1,PLA2G3,TRPV4,NOD2,IL33,RAET1E,C2CD4B	20/390
1_Member	GO Biological Processes	GO:0050778	positive regulation of immune response	-4.16651	-0.770394	100,629,673,728,2534,3075,3600,3635,3783,3965,4938,4940,5336,7855,11277,23180,23705,64127,89857,90865,135250	ADA,CFB,BRAF,C5AR1,FYN,CFH,IL15,INPP5D,KCNN4,LGALS9,OAS1,OAS3,PLCG2,FZD5,TREX1,RFTN1,CADM1,NOD2,KLHL6,IL33,RAET1E	21/453
1_Member	GO Biological Processes	GO:0001819	positive regulation of cytokine production	-3.64809	-0.435304	728,3600,3965,4938,4939,4940,5336,5450,6376,7855,23180,23705,50487,55612,59341,64127,90865	C5AR1,IL15,LGALS9,OAS1,OAS2,OAS3,PLCG2,POU2AF1,CX3CL1,FZD5,RFTN1,CADM1,PLA2G3,FERMT1,TRPV4,NOD2,IL33	17/354
1_Member	GO Biological Processes	GO:0002253	activation of immune response	-3.60957	-0.435304	100,629,673,728,2534,3075,3635,4938,4940,5336,11277,23180,64127,89857	ADA,CFB,BRAF,C5AR1,FYN,CFH,INPP5D,OAS1,OAS3,PLCG2,TREX1,RFTN1,NOD2,KLHL6	14/259
1_Member	GO Biological Processes	GO:0031349	positive regulation of defense response	-3.55753	-0.424662	2534,3600,4363,4938,4940,5336,6376,23180,23705,50487,59341,64127,90865,135250,388125	FYN,IL15,ABCC1,OAS1,OAS3,PLCG2,CX3CL1,RFTN1,CADM1,PLA2G3,TRPV4,NOD2,IL33,RAET1E,C2CD4B	15/294
1_Member	GO Biological Processes	GO:0045087	innate immune response	-3.30164	-0.241315	361,629,1672,1728,2534,3075,3627,3965,4938,4939,4940,5336,11277,55366,55647,64127,92747,120224,135250,140564	AQP4,CFB,DEFB1,NQO1,FYN,CFH,CXCL10,LGALS9,OAS1,OAS2,OAS3,PLCG2,TREX1,LGR4,RAB20,NOD2,BPIFB1,TMEM45B,RAET1E,APOBEC3D	20/487
1_Member	GO Biological Processes	GO:0002252	immune effector process	-3.14979	-0.145022	100,629,2534,3075,3635,5336,5450,11277,23180,50487,54518,90865,135250	ADA,CFB,FYN,CFH,INPP5D,PLCG2,POU2AF1,TREX1,RFTN1,PLA2G3,APBB1IP,IL33,RAET1E	13/255
1_Member	GO Biological Processes	GO:0002429	immune response-activating cell surface receptor signaling pathway	-3.14319	-0.145022	100,673,728,2534,3635,4938,5336,23180,64127,89857	ADA,BRAF,C5AR1,FYN,INPP5D,OAS1,PLCG2,RFTN1,NOD2,KLHL6	10/163
1_Member	GO Biological Processes	GO:0002768	immune response-regulating cell surface receptor signaling pathway	-2.85152	0	100,673,728,2534,3635,4938,5336,23180,64127,89857	ADA,BRAF,C5AR1,FYN,INPP5D,OAS1,PLCG2,RFTN1,NOD2,KLHL6	10/178
1_Member	GO Biological Processes	GO:0002757	immune response-activating signaling pathway	-2.77304	0	100,673,728,2534,3635,4938,4940,5336,23180,64127,89857	ADA,BRAF,C5AR1,FYN,INPP5D,OAS1,OAS3,PLCG2,RFTN1,NOD2,KLHL6	11/214
1_Member	GO Biological Processes	GO:0050727	regulation of inflammatory response	-2.55741	0	100,2534,3600,4363,5336,6376,11277,50487,59341,64127,90865,388125	ADA,FYN,IL15,ABCC1,PLCG2,CX3CL1,TREX1,PLA2G3,TRPV4,NOD2,IL33,C2CD4B	12/262
1_Member	GO Biological Processes	GO:0002764	immune response-regulating signaling pathway	-2.51435	0	100,673,728,2534,3635,4938,4940,5336,23180,64127,89857	ADA,BRAF,C5AR1,FYN,INPP5D,OAS1,OAS3,PLCG2,RFTN1,NOD2,KLHL6	11/231
1_Member	GO Biological Processes	GO:0001818	negative regulation of cytokine production	-2.43487	0	284,2621,3635,3965,4938,4940,6376,55366,64127,90865	ANGPT1,GAS6,INPP5D,LGALS9,OAS1,OAS3,CX3CL1,LGR4,NOD2,IL33	10/203
1_Member	GO Biological Processes	GO:0002831	regulation of response to biotic stimulus	-2.3266	0	2534,3075,3600,3965,4938,4940,5336,6376,11277,23180,23705,55366,64127,92747,135250	FYN,CFH,IL15,LGALS9,OAS1,OAS3,PLCG2,CX3CL1,TREX1,RFTN1,CADM1,LGR4,NOD2,BPIFB1,RAET1E	15/391
1_Member	GO Biological Processes	GO:0002683	negative regulation of immune system process	-2.22425	0	100,284,2534,3635,3965,4938,4940,9518,11277,55366,64127,84959,90865,92747	ADA,ANGPT1,FYN,INPP5D,LGALS9,OAS1,OAS3,GDF15,TREX1,LGR4,NOD2,UBASH3B,IL33,BPIFB1	14/363
1_Member	GO Biological Processes	GO:0045088	regulation of innate immune response	-2.21742	0	2534,3075,3965,4938,4940,5336,11277,23180,23705,55366,64127,92747,135250	FYN,CFH,LGALS9,OAS1,OAS3,PLCG2,TREX1,RFTN1,CADM1,LGR4,NOD2,BPIFB1,RAET1E	13/326
1_Member	GO Biological Processes	GO:0002697	regulation of immune effector process	-2.13306	0	284,3075,3965,5336,7855,11277,23705,50487,64127,90865,135250	ANGPT1,CFH,LGALS9,PLCG2,FZD5,TREX1,CADM1,PLA2G3,NOD2,IL33,RAET1E	11/260
1_Member	GO Biological Processes	GO:0045321	leukocyte activation	-2.00637	0	100,673,728,1503,2534,3600,5336,5450,6376,7855,9976,11277,50487,54518,90865	ADA,BRAF,C5AR1,CTPS1,FYN,IL15,PLCG2,POU2AF1,CX3CL1,FZD5,CLEC2B,TREX1,PLA2G3,APBB1IP,IL33	15/425
2_Summary	GO Biological Processes	GO:0006820	monoatomic anion transport	-5.11763	-1.42049	1185,2568,4363,5031,9635,10057,22802,54102,55107,115019,489,2621,3778,3783,5336,59341,80228,140738	CLCN6,GABRP,ABCC1,P2RY6,CLCA2,ABCC5,CLCA4,CLIC6,ANO1,SLC26A9,ATP2A3,GAS6,KCNMA1,KCNN4,PLCG2,TRPV4,ORAI2,TMEM37	18/-
2_Member	GO Biological Processes	GO:0006820	monoatomic anion transport	-5.11763	-1.42049	1185,2568,4363,5031,9635,10057,22802,54102,55107,115019	CLCN6,GABRP,ABCC1,P2RY6,CLCA2,ABCC5,CLCA4,CLIC6,ANO1,SLC26A9	10/95
2_Member	GO Biological Processes	GO:0098660	inorganic ion transmembrane transport	-2.38928	0	489,1185,2568,2621,3778,3783,5336,9635,10057,22802,54102,55107,59341,80228,115019,140738	ATP2A3,CLCN6,GABRP,GAS6,KCNMA1,KCNN4,PLCG2,CLCA2,ABCC5,CLCA4,CLIC6,ANO1,TRPV4,ORAI2,SLC26A9,TMEM37	16/423
3_Summary	GO Biological Processes	GO:0002685	regulation of leukocyte migration	-4.55851	-1.08322	100,728,1893,2621,2650,3627,3965,6376,9518,59341,64127,90865,284,673,1956,5031,152007,65268,285315,1238,1672,4363,6361,10512,5336,8844,23566,23624,81606,655,4680,55612	ADA,C5AR1,ECM1,GAS6,GCNT1,CXCL10,LGALS9,CX3CL1,GDF15,TRPV4,NOD2,IL33,ANGPT1,BRAF,EGFR,P2RY6,GLIPR2,WNK2,C3orf33,ACKR2,DEFB1,ABCC1,CCL17,SEMA3C,PLCG2,KSR1,LPAR3,CBLC,LBH,BMP7,CEACAM6,FERMT1	32/-
3_Member	GO Biological Processes	GO:0002685	regulation of leukocyte migration	-4.55851	-1.08322	100,728,1893,2621,2650,3627,3965,6376,9518,59341,64127,90865	ADA,C5AR1,ECM1,GAS6,GCNT1,CXCL10,LGALS9,CX3CL1,GDF15,TRPV4,NOD2,IL33	12/158
3_Member	GO Biological Processes	GO:0070374	positive regulation of ERK1 and ERK2 cascade	-4.09519	-0.600021	284,673,728,1956,2621,3965,5031,6376,59341,64127,152007	ANGPT1,BRAF,C5AR1,EGFR,GAS6,LGALS9,P2RY6,CX3CL1,TRPV4,NOD2,GLIPR2	11/125
3_Member	GO Biological Processes	GO:0070372	regulation of ERK1 and ERK2 cascade	-3.63803	-0.435304	284,673,728,2621,3965,5031,6376,59341,64127,65268,152007,285315	ANGPT1,BRAF,C5AR1,GAS6,LGALS9,P2RY6,CX3CL1,TRPV4,NOD2,WNK2,GLIPR2,C3orf33	12/197
3_Member	GO Biological Processes	GO:0006935	chemotaxis	-2.69391	0	284,728,1238,1672,2621,3627,3965,4363,6361,6376,10512	ANGPT1,C5AR1,ACKR2,DEFB1,GAS6,CXCL10,LGALS9,ABCC1,CCL17,CX3CL1,SEMA3C	11/219
3_Member	GO Biological Processes	GO:0042330	taxis	-2.69391	0	284,728,1238,1672,2621,3627,3965,4363,6361,6376,10512	ANGPT1,C5AR1,ACKR2,DEFB1,GAS6,CXCL10,LGALS9,ABCC1,CCL17,CX3CL1,SEMA3C	11/219
3_Member	GO Biological Processes	GO:0043410	positive regulation of MAPK cascade	-2.63778	0	284,673,728,2621,3965,5031,5336,6376,8844,9518,23566,59341,64127,152007	ANGPT1,BRAF,C5AR1,GAS6,LGALS9,P2RY6,PLCG2,CX3CL1,KSR1,GDF15,LPAR3,TRPV4,NOD2,GLIPR2	14/326
3_Member	GO Biological Processes	GO:0043408	regulation of MAPK cascade	-2.61467	0	284,673,728,2621,3965,5031,5336,6376,8844,9518,23566,23624,59341,64127,65268,81606,152007,285315	ANGPT1,BRAF,C5AR1,GAS6,LGALS9,P2RY6,PLCG2,CX3CL1,KSR1,GDF15,LPAR3,CBLC,TRPV4,NOD2,WNK2,LBH,GLIPR2,C3orf33	18/477
3_Member	GO Biological Processes	GO:0040011	locomotion	-2.50001	0	284,728,1238,1672,2621,3627,3965,4363,6361,6376,10512	ANGPT1,C5AR1,ACKR2,DEFB1,GAS6,CXCL10,LGALS9,ABCC1,CCL17,CX3CL1,SEMA3C	11/232
3_Member	GO Biological Processes	GO:2000147	positive regulation of cell motility	-2.15476	0	284,655,728,1672,2621,3627,3965,4680,5031,5336,6361,6376,10512,55612,59341,152007	ANGPT1,BMP7,C5AR1,DEFB1,GAS6,CXCL10,LGALS9,CEACAM6,P2RY6,PLCG2,CCL17,CX3CL1,SEMA3C,FERMT1,TRPV4,GLIPR2	16/448
3_Member	GO Biological Processes	GO:0040017	positive regulation of locomotion	-2.06729	0	284,655,728,1672,2621,3627,3965,4680,5031,5336,6361,6376,10512,55612,59341,152007	ANGPT1,BMP7,C5AR1,DEFB1,GAS6,CXCL10,LGALS9,CEACAM6,P2RY6,PLCG2,CCL17,CX3CL1,SEMA3C,FERMT1,TRPV4,GLIPR2	16/458
4_Summary	GO Biological Processes	GO:0003018	vascular process in circulatory system	-4.07531	-0.600021	284,489,624,1889,1956,3778,4363,10057,23428,28232,59341,143872,388125,100506658,2534,2621,3627,11214,11277	ANGPT1,ATP2A3,BDKRB2,ECE1,EGFR,KCNMA1,ABCC1,ABCC5,SLC7A8,SLCO3A1,TRPV4,ARHGAP42,C2CD4B,OCLN,FYN,GAS6,CXCL10,AKAP13,TREX1	19/-
4_Member	GO Biological Processes	GO:0003018	vascular process in circulatory system	-4.07531	-0.600021	284,489,624,1889,1956,3778,4363,10057,23428,28232,59341,143872,388125,100506658	ANGPT1,ATP2A3,BDKRB2,ECE1,EGFR,KCNMA1,ABCC1,ABCC5,SLC7A8,SLCO3A1,TRPV4,ARHGAP42,C2CD4B,OCLN	14/195
4_Member	GO Biological Processes	GO:0003013	circulatory system process	-3.83619	-0.527712	284,489,624,1889,1956,2534,2621,3627,3778,4363,10057,11214,11277,23428,28232,59341,143872,388125,100506658	ANGPT1,ATP2A3,BDKRB2,ECE1,EGFR,FYN,GAS6,CXCL10,KCNMA1,ABCC1,ABCC5,AKAP13,TREX1,SLC7A8,SLCO3A1,TRPV4,ARHGAP42,C2CD4B,OCLN	19/340
5_Summary	GO Biological Processes	GO:0006954	inflammatory response	-2.55684	0	624,658,728,1238,1893,1956,2687,3556,3627,3965,6361,6376,11277,50487,80833,90865,388125	BDKRB2,BMPR1B,C5AR1,ACKR2,ECM1,EGFR,GGT5,IL1RAP,CXCL10,LGALS9,CCL17,CX3CL1,TREX1,PLA2G3,APOL3,IL33,C2CD4B	17/-
5_Member	GO Biological Processes	GO:0006954	inflammatory response	-2.55684	0	624,658,728,1238,1893,1956,2687,3556,3627,3965,6361,6376,11277,50487,80833,90865,388125	BDKRB2,BMPR1B,C5AR1,ACKR2,ECM1,EGFR,GGT5,IL1RAP,CXCL10,LGALS9,CCL17,CX3CL1,TREX1,PLA2G3,APOL3,IL33,C2CD4B	17/370
6_Summary	GO Biological Processes	GO:0090066	regulation of anatomical structure size	-2.50904	0	361,624,1185,1889,1955,1956,3778,3783,10092,23566,26999,50853,54825,59341,93663,143872,343578	AQP4,BDKRB2,CLCN6,ECE1,MEGF9,EGFR,KCNMA1,KCNN4,ARPC5,LPAR3,CYFIP2,VILL,CDHR2,TRPV4,ARHGAP18,ARHGAP42,ARHGAP40	17/-
6_Member	GO Biological Processes	GO:0090066	regulation of anatomical structure size	-2.50904	0	361,624,1185,1889,1955,1956,3778,3783,10092,23566,26999,50853,54825,59341,93663,143872,343578	AQP4,BDKRB2,CLCN6,ECE1,MEGF9,EGFR,KCNMA1,KCNN4,ARPC5,LPAR3,CYFIP2,VILL,CDHR2,TRPV4,ARHGAP18,ARHGAP42,ARHGAP40	17/374
6_Member	GO Biological Processes	GO:0032535	regulation of cellular component size	-2.21881	0	361,1185,3778,3783,10092,23566,26999,50853,54825,59341,93663,343578	AQP4,CLCN6,KCNMA1,KCNN4,ARPC5,LPAR3,CYFIP2,VILL,CDHR2,TRPV4,ARHGAP18,ARHGAP40	12/289
7_Summary	GO Biological Processes	GO:0045785	positive regulation of cell adhesion	-2.49427	0	100,284,655,673,1295,1307,2534,2650,3600,3965,4680,6376,54518,55612,64127	ADA,ANGPT1,BMP7,BRAF,COL8A1,COL16A1,FYN,GCNT1,IL15,LGALS9,CEACAM6,CX3CL1,APBB1IP,FERMT1,NOD2	15/-
7_Member	GO Biological Processes	GO:0045785	positive regulation of cell adhesion	-2.49427	0	100,284,655,673,1295,1307,2534,2650,3600,3965,4680,6376,54518,55612,64127	ADA,ANGPT1,BMP7,BRAF,COL8A1,COL16A1,FYN,GCNT1,IL15,LGALS9,CEACAM6,CX3CL1,APBB1IP,FERMT1,NOD2	15/375
8_Summary	GO Biological Processes	GO:0050878	regulation of body fluid levels	-2.23149	0	100,361,2621,2776,3783,4939,5055,5336,55107,59341,84959	ADA,AQP4,GAS6,GNAQ,KCNN4,OAS2,SERPINB2,PLCG2,ANO1,TRPV4,UBASH3B	11/-
8_Member	GO Biological Processes	GO:0050878	regulation of body fluid levels	-2.23149	0	100,361,2621,2776,3783,4939,5055,5336,55107,59341,84959	ADA,AQP4,GAS6,GNAQ,KCNN4,OAS2,SERPINB2,PLCG2,ANO1,TRPV4,UBASH3B	11/252
9_Summary	GO Biological Processes	GO:0007015	actin filament organization	-2.15191	0	390,673,9050,9938,10092,10580,50853,55114,55607,59341	RND3,BRAF,PSTPIP2,ARHGAP25,ARPC5,SORBS1,VILL,ARHGAP17,PPP1R9A,TRPV4	10/-
9_Member	GO Biological Processes	GO:0007015	actin filament organization	-2.15191	0	390,673,9050,9938,10092,10580,50853,55114,55607,59341	RND3,BRAF,PSTPIP2,ARHGAP25,ARPC5,SORBS1,VILL,ARHGAP17,PPP1R9A,TRPV4	10/223
